# Supplementary material for: Ontogenetic changes and sexual dimorphism in the cranium and mandible of the Atlantic walrus (Odobenus rosmarus rosmarus L.)
Source: Anat Rec (Hoboken). 2025 Sep 12;309(7):1875–903. doi: 10.1002/ar.70050 (PMC13251751; doi:10.1002/ar.70050)
Supplement: Supplementary file 1 — Data S1: Supporting information. [file AR-309-1875-s001.zip]

Archive with 265 entries (263 files):
- PTS files/Ontogeny_Mandible/
- PTS files/Ontogeny_Mandible/3017_M_A.pts
- PTS files/Ontogeny_Mandible/3018_M_A.pts
- PTS files/Ontogeny_Mandible/3771_F_A.pts
- PTS files/Ontogeny_Mandible/3827_F_A.pts
- PTS files/Ontogeny_Mandible/3831_F_A.pts
- PTS files/Ontogeny_Mandible/3837_U_N.pts
- PTS files/Ontogeny_Mandible/3840_M_J.pts
- PTS files/Ontogeny_Mandible/4332_U_A.pts
- PTS files/Ontogeny_Mandible/4419_U_J.pts
- PTS files/Ontogeny_Mandible/4480_M_A.pts
- PTS files/Ontogeny_Mandible/4483_M_A.pts
- PTS files/Ontogeny_Mandible/4484_M_A.pts
- PTS files/Ontogeny_Mandible/4485_F_A.pts
- PTS files/Ontogeny_Mandible/4489_U_A.pts
- PTS files/Ontogeny_Mandible/4490_M_A.pts
- PTS files/Ontogeny_Mandible/4491_M_A.pts
- PTS files/Ontogeny_Mandible/4492_F_J.pts
- PTS files/Ontogeny_Mandible/4493_F_J.pts
- PTS files/Ontogeny_Mandible/4494_F_A.pts
- PTS files/Ontogeny_Mandible/4495_M_J.pts
- PTS files/Ontogeny_Mandible/4496_U_A.pts
- PTS files/Ontogeny_Mandible/4503_F_A.pts
- PTS files/Ontogeny_Mandible/4505_F_A.pts
- PTS files/Ontogeny_Mandible/4506_M_N.pts
- PTS files/Ontogeny_Mandible/4508_M_J.pts
- PTS files/Ontogeny_Mandible/4509_M_A.pts
- PTS files/Ontogeny_Mandible/4510_U_J.pts
- PTS files/Ontogeny_Mandible/4511_M_A.pts
- PTS files/Ontogeny_Mandible/4513_M_J.pts
- PTS files/Ontogeny_Mandible/4514_F_A.pts
- PTS files/Ontogeny_Mandible/4515_M_A.pts
- PTS files/Ontogeny_Mandible/4517_M_A.pts
- PTS files/Ontogeny_Mandible/4518_M_A.pts
- PTS files/Ontogeny_Mandible/4520_M_A.pts
- PTS files/Ontogeny_Mandible/4538_U_A.pts
- PTS files/Ontogeny_Mandible/4543_F_A.pts
- PTS files/Ontogeny_Mandible/4587_U_A.pts
- PTS files/Ontogeny_Mandible/4595_F_A.pts
- PTS files/Ontogeny_Mandible/4597_U_J.pts
- PTS files/Ontogeny_Mandible/4598_F_A.pts
- PTS files/Ontogeny_Mandible/4600_U_A.pts
- PTS files/Ontogeny_Mandible/4601_M_A.pts
- PTS files/Ontogeny_Mandible/4608_F_A.pts
- PTS files/Ontogeny_Mandible/4610_F_A.pts
- PTS files/Ontogeny_Mandible/4614_M_A.pts
- PTS files/Ontogeny_Mandible/4616_U_J.pts
- PTS files/Ontogeny_Mandible/4619_U_A.pts
- PTS files/Ontogeny_Mandible/4620_M_A.pts
- PTS files/Ontogeny_Mandible/4621_M_A.pts
- PTS files/Ontogeny_Mandible/4622_M_A.pts
- PTS files/Ontogeny_Mandible/4656_M_A.pts
- PTS files/Ontogeny_Mandible/4660_M_A.pts
- PTS files/Ontogeny_Mandible/4663_M_A.pts
- PTS files/Ontogeny_Mandible/4664_M_A.pts
- PTS files/Ontogeny_Mandible/4668_F_A.pts
- PTS files/Ontogeny_Mandible/4671_F_A.pts
- PTS files/Ontogeny_Mandible/4673_M_J.pts
- PTS files/Ontogeny_Mandible/4674_M_J.pts
- PTS files/Ontogeny_Mandible/4675_M_J.pts
- PTS files/Ontogeny_Mandible/4676_F_A.pts
- PTS files/Ontogeny_Mandible/4679_F_A.pts
- PTS files/Ontogeny_Mandible/4683_M_A.pts
- PTS files/Ontogeny_Mandible/4684_F_A.pts
- PTS files/Ontogeny_Mandible/4749_M_A.pts
- PTS files/Ontogeny_Mandible/4750_F_A.pts
- PTS files/Ontogeny_Mandible/4751_M_J.pts
- PTS files/Ontogeny_Mandible/4753_M_A.pts
- PTS files/Ontogeny_Mandible/4755_M_A.pts
- PTS files/Ontogeny_Mandible/4756_M_A.pts
- PTS files/Ontogeny_Mandible/4757_M_A.pts
- PTS files/Ontogeny_Mandible/4758_U_N.pts
- PTS files/Ontogeny_Mandible/4759_U_N.pts
- PTS files/Ontogeny_Mandible/4760_M_A.pts
- PTS files/Ontogeny_Mandible/4761_F_A.pts
- PTS files/Ontogeny_Mandible/4762_F_J.pts
- PTS files/Ontogeny_Mandible/4763_F_A.pts
- PTS files/Ontogeny_Mandible/4764_M_A.pts
- PTS files/Ontogeny_Mandible/4765_M_A.pts
- PTS files/Ontogeny_Mandible/4766_M_A.pts
- PTS files/Ontogeny_Mandible/4768_M_A.pts
- PTS files/Ontogeny_Mandible/4787_M_A.pts
- PTS files/Ontogeny_Mandible/4788_M_A.pts
- PTS files/Ontogeny_Mandible/4789_M_A.pts
- PTS files/Ontogeny_Mandible/4790_M_A.pts
- PTS files/Ontogeny_Mandible/4793_F_A.pts
- PTS files/Ontogeny_Mandible/4795_U_N.pts
- PTS files/Ontogeny_Mandible/4797_U_N.pts
- PTS files/Ontogeny_Mandible/4799_U_N.pts
- PTS files/Ontogeny_Mandible/4803_M_N.pts
- PTS files/Ontogeny_Mandible/4804_M_N.pts
- PTS files/Ontogeny_Mandible/4815_M_A.pts
- PTS files/Ontogeny_Mandible/4816_M_A.pts
- PTS files/Ontogeny_Mandible/4817_M_A.pts
- PTS files/Ontogeny_Mandible/4818_F_A.pts
- PTS files/Ontogeny_Mandible/4819_U_A.pts
- PTS files/Ontogeny_Mandible/4820_M_A.pts
- PTS files/Ontogeny_Mandible/4821_F_A.pts
- PTS files/Ontogeny_Mandible/4822_F_J.pts
- PTS files/Ontogeny_Mandible/4823_F_A.pts
- PTS files/Ontogeny_Mandible/4824_M_A.pts
- PTS files/Ontogeny_Mandible/4832_F_J.pts
- PTS files/Ontogeny_Mandible/4834_M_J.pts
- PTS files/Ontogeny_Mandible/4835_M_A.pts
- PTS files/Ontogeny_Mandible/4836_U_A.pts
- PTS files/Ontogeny_Mandible/4841_U_A.pts
- PTS files/Ontogeny_Mandible/4847_M_A.pts
- PTS files/Ontogeny_Mandible/4849_F_A.pts
- PTS files/Ontogeny_Mandible/4850_M_J.pts
- PTS files/Ontogeny_Mandible/4851_M_J.pts
- PTS files/Ontogeny_Mandible/4852_M_A.pts
- PTS files/Ontogeny_Mandible/4854_M_J.pts
- PTS files/Ontogeny_Mandible/4855_F_A.pts
- PTS files/Ontogeny_Mandible/4869_F_A.pts
- PTS files/Ontogeny_Mandible/4870_F_A.pts
- PTS files/Ontogeny_Mandible/4871_F_A.pts
- PTS files/Ontogeny_Mandible/4872_M_J.pts
- PTS files/Ontogeny_Mandible/4873_F_A.pts
- PTS files/Ontogeny_Mandible/4875_M_A.pts
- PTS files/Ontogeny_Mandible/4876_F_A.pts
- PTS files/Ontogeny_Mandible/4877_M_J.pts
- PTS files/Ontogeny_Mandible/4878_M_A.pts
- PTS files/Ontogeny_Mandible/4884_F_J.pts
- PTS files/Ontogeny_Mandible/4885_F_A.pts
- PTS files/Ontogeny_Mandible/4886_M_A.pts
- PTS files/Ontogeny_Mandible/4888_M_J.pts
- PTS files/Ontogeny_Mandible/4913_M_A.pts
- PTS files/Ontogeny_Mandible/4916_U_N.pts
- PTS files/Ontogeny_Mandible/4919_F_A.pts
- PTS files/Ontogeny_Mandible/4922_F_A.pts
- PTS files/Ontogeny_Mandible/4923_M_A.pts
- PTS files/Ontogeny_Mandible/4927_F_A.pts
- PTS files/Ontogeny_Mandible/5061_U_A.pts
- PTS files/Ontogeny_Skull/
- PTS files/Ontogeny_Skull/3017_M_A.pts
- PTS files/Ontogeny_Skull/3018_M_A.pts
- PTS files/Ontogeny_Skull/3827_F_A.pts
- PTS files/Ontogeny_Skull/3828_U_A.pts
- PTS files/Ontogeny_Skull/3829_M_A.pts
- PTS files/Ontogeny_Skull/3830_M_A.pts
- PTS files/Ontogeny_Skull/3833_U_A.pts
- PTS files/Ontogeny_Skull/3837_U_N.pts
- PTS files/Ontogeny_Skull/3840_M_J.pts
- PTS files/Ontogeny_Skull/3842_M_A.pts
- PTS files/Ontogeny_Skull/4480_M_A.pts
- PTS files/Ontogeny_Skull/4489_U_A.pts
- PTS files/Ontogeny_Skull/4490_M_A.pts
- PTS files/Ontogeny_Skull/4491_M_A.pts
- PTS files/Ontogeny_Skull/4492_F_J.pts
- PTS files/Ontogeny_Skull/4493_F_J.pts
- PTS files/Ontogeny_Skull/4494_F_A.pts
- PTS files/Ontogeny_Skull/4495_M_J.pts
- PTS files/Ontogeny_Skull/4503_F_A.pts
- PTS files/Ontogeny_Skull/4504_F_J.pts
- PTS files/Ontogeny_Skull/4505_F_A.pts
- PTS files/Ontogeny_Skull/4506_M_N.pts
- PTS files/Ontogeny_Skull/4507_M_N.pts
- PTS files/Ontogeny_Skull/4508_M_J.pts
- PTS files/Ontogeny_Skull/4509_M_A.pts
- PTS files/Ontogeny_Skull/4510_U_J.pts
- PTS files/Ontogeny_Skull/4512_U_J.pts
- PTS files/Ontogeny_Skull/4513_M_J.pts
- PTS files/Ontogeny_Skull/4514_F_A.pts
- PTS files/Ontogeny_Skull/4515_M_A.pts
- PTS files/Ontogeny_Skull/4517_M_A.pts
- PTS files/Ontogeny_Skull/4518_M_A.pts
- PTS files/Ontogeny_Skull/4520_M_A.pts
- PTS files/Ontogeny_Skull/4595_F_A.pts
- PTS files/Ontogeny_Skull/4597_U_J.pts
- PTS files/Ontogeny_Skull/4598_F_A.pts
- PTS files/Ontogeny_Skull/4605_U_A.pts
- PTS files/Ontogeny_Skull/4607_F_A.pts
- PTS files/Ontogeny_Skull/4610_F_A.pts
- PTS files/Ontogeny_Skull/4612_M_A.pts
- PTS files/Ontogeny_Skull/4613_M_A.pts
- PTS files/Ontogeny_Skull/4614_M_A.pts
- PTS files/Ontogeny_Skull/4616_U_J.pts
- PTS files/Ontogeny_Skull/4617_U_A.pts
- PTS files/Ontogeny_Skull/4619_U_A.pts
- PTS files/Ontogeny_Skull/4620_M_A.pts
- PTS files/Ontogeny_Skull/4621_M_A.pts
- PTS files/Ontogeny_Skull/4622_M_A.pts
- PTS files/Ontogeny_Skull/4656_M_A.pts
- PTS files/Ontogeny_Skull/4657_U_A.pts
- PTS files/Ontogeny_Skull/4660_M_A.pts
- PTS files/Ontogeny_Skull/4669_U_A.pts
- PTS files/Ontogeny_Skull/4670_M_J.pts
- PTS files/Ontogeny_Skull/4671_F_A.pts
- PTS files/Ontogeny_Skull/4673_M_J.pts
- PTS files/Ontogeny_Skull/4674_M_J.pts
- PTS files/Ontogeny_Skull/4675_M_J.pts
- PTS files/Ontogeny_Skull/4676_F_A.pts
- PTS files/Ontogeny_Skull/4678_M_J.pts
- PTS files/Ontogeny_Skull/4679_F_A.pts
- PTS files/Ontogeny_Skull/4682_F_A.pts
- PTS files/Ontogeny_Skull/4684_F_A.pts
- PTS files/Ontogeny_Skull/4749_M_A.pts
- PTS files/Ontogeny_Skull/4750_F_A.pts
- PTS files/Ontogeny_Skull/4751_M_J.pts
- PTS files/Ontogeny_Skull/4752_F_J.pts
- PTS files/Ontogeny_Skull/4753_M_A.pts
- PTS files/Ontogeny_Skull/4755_M_A.pts
- PTS files/Ontogeny_Skull/4756_M_A.pts
- PTS files/Ontogeny_Skull/4757_M_A.pts
- PTS files/Ontogeny_Skull/4758_U_N.pts
- PTS files/Ontogeny_Skull/4759_U_N.pts
- PTS files/Ontogeny_Skull/4760_M_A.pts
- PTS files/Ontogeny_Skull/4761_F_A.pts
- PTS files/Ontogeny_Skull/4762_F_J.pts
- PTS files/Ontogeny_Skull/4763_F_A.pts
- PTS files/Ontogeny_Skull/4764_M_A.pts
- PTS files/Ontogeny_Skull/4765_M_A.pts
- PTS files/Ontogeny_Skull/4766_M_A.pts
- PTS files/Ontogeny_Skull/4768_M_A.pts
- PTS files/Ontogeny_Skull/4787_M_A.pts
- PTS files/Ontogeny_Skull/4788_M_A.pts
- PTS files/Ontogeny_Skull/4789_M_A.pts
- PTS files/Ontogeny_Skull/4793_F_A.pts
- PTS files/Ontogeny_Skull/4794_F_J.pts
- PTS files/Ontogeny_Skull/4795_U_N.pts
- PTS files/Ontogeny_Skull/4797_U_N.pts
- PTS files/Ontogeny_Skull/4799_U_N.pts
- PTS files/Ontogeny_Skull/4803_M_N.pts
- PTS files/Ontogeny_Skull/4804_M_N.pts
- PTS files/Ontogeny_Skull/4808_M_A.pts
- PTS files/Ontogeny_Skull/4815_M_A.pts
- PTS files/Ontogeny_Skull/4816_M_A.pts
- PTS files/Ontogeny_Skull/4817_M_A.pts
- PTS files/Ontogeny_Skull/4818_F_A.pts
- PTS files/Ontogeny_Skull/4819_U_A.pts
- PTS files/Ontogeny_Skull/4820_M_A.pts
- PTS files/Ontogeny_Skull/4821_F_A.pts
- PTS files/Ontogeny_Skull/4822_F_J.pts
- PTS files/Ontogeny_Skull/4823_F_A.pts
- PTS files/Ontogeny_Skull/4824_M_A.pts
- PTS files/Ontogeny_Skull/4832_F_J.pts
- PTS files/Ontogeny_Skull/4834_M_J.pts
- PTS files/Ontogeny_Skull/4835_M_A.pts
- PTS files/Ontogeny_Skull/4845_U_A.pts
- PTS files/Ontogeny_Skull/4847_M_A.pts
- PTS files/Ontogeny_Skull/4849_F_A.pts
- PTS files/Ontogeny_Skull/4850_M_J.pts
- PTS files/Ontogeny_Skull/4851_M_J.pts
- PTS files/Ontogeny_Skull/4852_M_A.pts
- PTS files/Ontogeny_Skull/4854_M_J.pts
- PTS files/Ontogeny_Skull/4855_F_A.pts
- PTS files/Ontogeny_Skull/4869_F_A.pts
- PTS files/Ontogeny_Skull/4870_F_A.pts
- PTS files/Ontogeny_Skull/4871_F_A.pts
- PTS files/Ontogeny_Skull/4872_M_J.pts
- PTS files/Ontogeny_Skull/4875_M_A.pts
- PTS files/Ontogeny_Skull/4876_F_A.pts
- PTS files/Ontogeny_Skull/4877_M_J.pts
- PTS files/Ontogeny_Skull/4878_M_A.pts
- PTS files/Ontogeny_Skull/4884_F_J.pts
- PTS files/Ontogeny_Skull/4885_F_A.pts
- PTS files/Ontogeny_Skull/4886_M_A.pts
- PTS files/Ontogeny_Skull/4888_M_J.pts
- PTS files/Ontogeny_Skull/4889_F_A.pts
- PTS files/Ontogeny_Skull/4913_M_A.pts
- PTS files/Ontogeny_Skull/4916_U_N.pts
- PTS files/Ontogeny_Skull/4919_F_A.pts
- PTS files/Ontogeny_Skull/4923_M_A.pts
- PTS files/Ontogeny_Skull/4927_F_A.pts
- PTS files/Ontogeny_Skull/5061_U_A.pts
