# Supplementary material for: Ontogenetic changes and sexual dimorphism in the cranium and mandible of the Atlantic walrus (Odobenus rosmarus rosmarus L.)
Source: Anat Rec (Hoboken). 2025 Sep 12;309(7):1875–903. doi: 10.1002/ar.70050 (PMC13251751; doi:10.1002/ar.70050)
Supplement: Supplementary file 1 — Data S1: Supporting information. [file AR-309-1875-s001.zip › PTS files/Ontogeny_Mandible/3017_M_A.pts]

Version 1.0
222
S.1 7.376894e+00 1.689543e+01 3.570375e+01
S.2 8.447684e+00 1.739501e+01 3.557309e+01
S.3 6.401289e+00 1.749727e+01 3.575911e+01
S.4 9.067472e+00 1.191433e+01 3.499639e+01
S.5 4.867166e+00 1.207580e+01 3.506338e+01
S.6 1.159118e+01 5.168192e+00 3.823862e+01
S.7 1.995011e+00 5.603071e+00 3.844151e+01
S.8 7.124657e+00 1.175416e+01 4.457693e+01
S.9 1.383975e+01 -3.214330e+00 3.572937e+01
S.10 -7.816376e-01 -2.767493e+00 3.640827e+01
S.11 1.450476e+01 -5.104917e+00 3.821546e+01
S.12 -1.375500e+00 -4.541831e+00 3.818160e+01
S.13 1.517459e+01 -7.083398e+00 4.275973e+01
S.14 -2.357244e+00 -6.295285e+00 4.323405e+01
S.15 1.809493e+01 -5.798593e+00 4.238742e+01
S.16 -4.628493e+00 -5.313325e+00 4.330780e+01
S.17 1.263129e+01 -7.012692e+00 4.216949e+01
S.18 6.382515e-01 -6.686438e+00 4.267739e+01
S.19 1.036855e+01 1.160411e+01 3.990670e+01
S.20 3.964654e+00 1.208166e+01 3.998293e+01
S.21 1.524033e+01 9.546550e-01 3.988216e+01
S.22 -1.666931e+00 1.661117e+00 4.051838e+01
S.23 1.498599e+01 -5.142012e+00 4.086380e+01
S.24 -1.561572e+00 -4.360291e+00 4.134296e+01
S.25 1.418237e+01 -2.750462e+00 4.500325e+01
S.26 -3.718467e-01 -2.210278e+00 4.570802e+01
S.27 1.367173e+01 -5.504970e+00 4.482901e+01
S.28 1.281070e-02 -5.017495e+00 4.542039e+01
S.29 1.525318e+01 -1.040520e-01 4.420051e+01
S.30 -1.144147e+00 2.557362e-01 4.500642e+01
S.31 1.067504e+01 8.505442e+00 4.612094e+01
S.32 3.955434e+00 8.501284e+00 4.606247e+01
C.1.02 8.536548e+00 1.693835e+01 3.535125e+01
C.1.03 8.453632e+00 1.644564e+01 3.522466e+01
C.1.04 8.353659e+00 1.597536e+01 3.503891e+01
C.1.05 8.338069e+00 1.555766e+01 3.489557e+01
C.1.06 8.428784e+00 1.513894e+01 3.478739e+01
C.1.07 8.483813e+00 1.470455e+01 3.472797e+01
C.1.08 8.585433e+00 1.421105e+01 3.476395e+01
C.1.09 8.622912e+00 1.371740e+01 3.486425e+01
C.1.10 8.789689e+00 1.324696e+01 3.494188e+01
C.1.11 9.019815e+00 1.280530e+01 3.489303e+01
C.1.12 9.135634e+00 1.234154e+01 3.474488e+01
C.2.02 6.341861e+00 1.722791e+01 3.547563e+01
C.2.03 6.329684e+00 1.687892e+01 3.528988e+01
C.2.04 6.286987e+00 1.653089e+01 3.510685e+01
C.2.05 6.288890e+00 1.605104e+01 3.494111e+01
C.2.06 6.079106e+00 1.567278e+01 3.467529e+01
C.2.07 6.021553e+00 1.517688e+01 3.458310e+01
C.2.08 5.997509e+00 1.459268e+01 3.458701e+01
C.2.09 6.041563e+00 1.402973e+01 3.473875e+01
C.2.10 5.797778e+00 1.350459e+01 3.465710e+01
C.2.11 5.477132e+00 1.298714e+01 3.451345e+01
C.2.12 5.204368e+00 1.245540e+01 3.469808e+01
C.3.02 7.321366e+00 1.668711e+01 3.515212e+01
C.3.03 7.291663e+00 1.628371e+01 3.471944e+01
C.3.04 7.252218e+00 1.577234e+01 3.442322e+01
C.3.05 7.173050e+00 1.516773e+01 3.426025e+01
C.3.06 7.075440e+00 1.455779e+01 3.413054e+01
C.3.07 7.061368e+00 1.394165e+01 3.399431e+01
C.3.08 7.044668e+00 1.318499e+01 3.420298e+01
C.3.09 6.991256e+00 1.254420e+01 3.465345e+01
C.3.10 6.956248e+00 1.196759e+01 3.518512e+01
C.3.11 6.955966e+00 1.126504e+01 3.579230e+01
C.3.12 6.976962e+00 1.055875e+01 3.639481e+01
C.3.13 6.995563e+00 1.000802e+01 3.714222e+01
C.3.14 7.009289e+00 9.620392e+00 3.773734e+01
C.3.15 7.025336e+00 9.380125e+00 3.840563e+01
C.3.16 7.036311e+00 9.193046e+00 3.909083e+01
C.3.17 7.054936e+00 8.992130e+00 3.975862e+01
C.3.18 7.087418e+00 8.826066e+00 4.043539e+01
C.3.19 7.058194e+00 8.588030e+00 4.109049e+01
C.3.20 7.018542e+00 8.560774e+00 4.166137e+01
C.3.21 6.986661e+00 8.674340e+00 4.222200e+01
C.3.22 6.936021e+00 8.983937e+00 4.270138e+01
C.3.23 6.888760e+00 9.302660e+00 4.311829e+01
C.3.24 6.868638e+00 9.645608e+00 4.351781e+01
C.3.25 6.883788e+00 1.004333e+01 4.386310e+01
C.3.26 6.984459e+00 1.055637e+01 4.424127e+01
C.3.27 7.106686e+00 1.110974e+01 4.454977e+01
C.3.29 7.128483e+00 1.191362e+01 4.456894e+01
C.3.30 7.138297e+00 1.207230e+01 4.455381e+01
C.3.31 7.152265e+00 1.222796e+01 4.452099e+01
C.3.32 7.206707e+00 1.258575e+01 4.442323e+01
C.3.33 7.268936e+00 1.293345e+01 4.429771e+01
C.3.34 7.342076e+00 1.330048e+01 4.427614e+01
C.3.35 7.385451e+00 1.371186e+01 4.411194e+01
C.3.36 7.416185e+00 1.409304e+01 4.388428e+01
C.3.37 7.456330e+00 1.447146e+01 4.365349e+01
C.3.38 7.518801e+00 1.481872e+01 4.338700e+01
C.3.39 7.589696e+00 1.513747e+01 4.308887e+01
C.3.40 7.645176e+00 1.543392e+01 4.276553e+01
C.3.41 7.686025e+00 1.573358e+01 4.244551e+01
C.3.42 7.714503e+00 1.601337e+01 4.210671e+01
C.3.43 7.722660e+00 1.630306e+01 4.177522e+01
C.3.44 7.687132e+00 1.658393e+01 4.154578e+01
C.3.45 7.646741e+00 1.682837e+01 4.127855e+01
C.3.46 7.623187e+00 1.701351e+01 4.096554e+01
C.3.47 7.633481e+00 1.728891e+01 4.061227e+01
C.3.48 7.658624e+00 1.750839e+01 4.022247e+01
C.3.49 7.667410e+00 1.766028e+01 3.980104e+01
C.3.50 7.647510e+00 1.776715e+01 3.922380e+01
C.3.51 7.617088e+00 1.779131e+01 3.863772e+01
C.3.52 7.575802e+00 1.777179e+01 3.805212e+01
C.3.53 7.538432e+00 1.746053e+01 3.727433e+01
C.3.54 7.466083e+00 1.718921e+01 3.648413e+01
C.4.02 1.196593e+01 4.468251e+00 3.863178e+01
C.4.03 1.237738e+01 3.684334e+00 3.866538e+01
C.4.04 1.270370e+01 2.881315e+00 3.848203e+01
C.4.05 1.300377e+01 1.978967e+00 3.813524e+01
C.4.06 1.320767e+01 1.148439e+00 3.759377e+01
C.4.07 1.334734e+01 3.363385e-01 3.700595e+01
C.4.08 1.337666e+01 -3.406717e-01 3.658122e+01
C.4.09 1.334630e+01 -1.073213e+00 3.626175e+01
C.4.10 1.337684e+01 -1.820162e+00 3.597761e+01
C.4.11 1.349871e+01 -2.280804e+00 3.582268e+01
C.4.12 1.367819e+01 -2.740067e+00 3.573376e+01
C.4.14 1.391845e+01 -3.692736e+00 3.591136e+01
C.4.15 1.396810e+01 -4.144979e+00 3.615873e+01
C.4.16 1.404634e+01 -4.537302e+00 3.648758e+01
C.4.17 1.418867e+01 -4.805294e+00 3.703815e+01
C.4.18 1.435103e+01 -4.989058e+00 3.761701e+01
C.4.20 1.454602e+01 -5.011521e+00 3.860958e+01
C.4.21 1.462060e+01 -4.932819e+00 3.900199e+01
C.4.22 1.467606e+01 -4.858412e+00 3.939840e+01
C.4.23 1.473733e+01 -4.865454e+00 3.990864e+01
C.4.24 1.484507e+01 -4.971816e+00 4.039978e+01
C.5.02 1.789971e+00 5.091691e+00 3.901050e+01
C.5.03 1.448245e+00 4.401529e+00 3.919545e+01
C.5.04 1.173353e+00 3.659100e+00 3.921867e+01
C.5.05 9.611374e-01 2.889365e+00 3.910448e+01
C.5.06 7.664925e-01 2.138788e+00 3.888242e+01
C.5.07 6.499184e-01 1.435679e+00 3.850477e+01
C.5.08 5.221464e-01 5.423652e-01 3.792674e+01
C.5.09 3.788699e-01 -3.342193e-01 3.732713e+01
C.5.10 1.572411e-01 -1.224119e+00 3.677275e+01
C.5.11 -9.863706e-02 -1.730111e+00 3.650628e+01
C.5.12 -4.444029e-01 -2.239768e+00 3.639137e+01
C.5.14 -9.307954e-01 -3.077746e+00 3.650142e+01
C.5.15 -1.042711e+00 -3.360412e+00 3.668786e+01
C.5.16 -1.130505e+00 -3.613878e+00 3.692289e+01
C.5.17 -1.204411e+00 -3.951328e+00 3.732419e+01
C.5.18 -1.263403e+00 -4.279593e+00 3.773546e+01
C.5.20 -1.495882e+00 -4.539784e+00 3.868530e+01
C.5.21 -1.705909e+00 -4.516062e+00 3.915809e+01
C.5.22 -1.753891e+00 -4.399814e+00 3.966048e+01
C.5.23 -1.695005e+00 -4.320605e+00 4.021943e+01
C.5.24 -1.628386e+00 -4.298637e+00 4.078269e+01
C.6.02 1.496662e+01 -5.488797e+00 4.122623e+01
C.6.03 1.510858e+01 -5.913015e+00 4.145398e+01
C.6.04 1.520799e+01 -6.402720e+00 4.150200e+01
C.6.05 1.521179e+01 -6.740392e+00 4.185295e+01
C.6.06 1.519611e+01 -6.952228e+00 4.229120e+01
C.6.08 1.518259e+01 -7.047848e+00 4.316133e+01
C.6.09 1.519852e+01 -6.861403e+00 4.351855e+01
C.6.10 1.517254e+01 -6.565639e+00 4.379143e+01
C.6.11 1.511976e+01 -6.075351e+00 4.376155e+01
C.6.12 1.501936e+01 -5.701456e+00 4.406844e+01
C.6.13 1.476887e+01 -5.389510e+00 4.435826e+01
C.6.14 1.439840e+01 -5.352450e+00 4.452417e+01
C.6.15 1.403764e+01 -5.494656e+00 4.464973e+01
C.6.17 1.355338e+01 -5.031968e+00 4.495301e+01
C.6.18 1.356685e+01 -4.555153e+00 4.511298e+01
C.6.19 1.367390e+01 -4.064214e+00 4.513824e+01
C.6.20 1.378598e+01 -3.599405e+00 4.517032e+01
C.6.21 1.395966e+01 -3.154320e+00 4.513335e+01
C.7.02 -1.538496e+00 -4.634425e+00 4.178413e+01
C.7.03 -1.708838e+00 -5.052235e+00 4.204244e+01
C.7.04 -1.963181e+00 -5.505382e+00 4.205952e+01
C.7.05 -2.123968e+00 -5.866702e+00 4.238160e+01
C.7.06 -2.277461e+00 -6.195220e+00 4.274032e+01
C.7.08 -2.331013e+00 -6.287589e+00 4.365131e+01
C.7.09 -2.229020e+00 -6.161335e+00 4.403670e+01
C.7.10 -2.074299e+00 -5.986814e+00 4.438378e+01
C.7.11 -1.841514e+00 -5.517868e+00 4.451147e+01
C.7.12 -1.569606e+00 -5.087498e+00 4.468818e+01
C.7.13 -1.161709e+00 -4.828526e+00 4.492681e+01
C.7.14 -7.463824e-01 -4.735229e+00 4.506059e+01
C.7.15 -3.548199e-01 -4.900955e+00 4.519596e+01
C.7.17 2.012796e-01 -4.537871e+00 4.564209e+01
C.7.18 1.868562e-01 -3.992579e+00 4.577316e+01
C.7.19 1.110085e-01 -3.444742e+00 4.586724e+01
C.7.20 1.532731e-02 -3.001119e+00 4.589415e+01
C.7.21 -1.483787e-01 -2.579104e+00 4.585192e+01
C.8.02 1.460015e+01 -1.649605e+00 4.430748e+01
C.8.03 1.498104e+01 -3.409210e-01 4.419429e+01
C.8.04 1.525517e+01 9.328129e-01 4.461028e+01
C.8.05 1.534344e+01 1.624473e+00 4.461518e+01
C.8.06 1.532673e+01 2.319994e+00 4.456791e+01
C.8.07 1.521276e+01 3.007451e+00 4.459339e+01
C.8.08 1.498706e+01 3.804115e+00 4.475566e+01
C.8.09 1.465160e+01 4.555499e+00 4.494247e+01
C.8.10 1.424919e+01 5.275194e+00 4.512160e+01
C.8.11 1.380459e+01 5.965531e+00 4.530476e+01
C.8.12 1.328979e+01 6.611988e+00 4.546250e+01
C.8.13 1.273571e+01 7.203522e+00 4.568802e+01
C.8.14 1.209131e+01 7.661785e+00 4.593922e+01
C.8.15 1.136934e+01 8.062500e+00 4.602037e+01
C.8.17 9.893776e+00 9.021182e+00 4.641315e+01
C.8.18 9.226783e+00 9.703281e+00 4.618601e+01
C.8.19 8.633856e+00 1.040394e+01 4.584069e+01
C.8.20 8.190726e+00 1.087595e+01 4.535640e+01
C.8.21 7.698277e+00 1.124450e+01 4.483163e+01
C.9.02 -6.358737e-01 -8.180007e-01 4.510554e+01
C.9.03 -8.470525e-01 7.068270e-01 4.514564e+01
C.9.04 -1.040505e+00 2.154470e+00 4.563358e+01
C.9.05 -8.536202e-01 3.002154e+00 4.567977e+01
C.9.06 -4.805230e-01 3.787025e+00 4.570019e+01
C.9.07 -5.696960e-02 4.545227e+00 4.573730e+01
C.9.08 3.087586e-01 5.136653e+00 4.573686e+01
C.9.09 7.258550e-01 5.692461e+00 4.571095e+01
C.9.10 1.158432e+00 6.236319e+00 4.573641e+01
C.9.11 1.556311e+00 6.717650e+00 4.579750e+01
C.9.12 1.958014e+00 7.185283e+00 4.591431e+01
C.9.13 2.391166e+00 7.617041e+00 4.605463e+01
C.9.14 2.898387e+00 7.939356e+00 4.607946e+01
C.9.15 3.430257e+00 8.212276e+00 4.601307e+01
C.9.17 4.524198e+00 8.869701e+00 4.627447e+01
C.9.18 5.055663e+00 9.320231e+00 4.641161e+01
C.9.19 5.523625e+00 9.812066e+00 4.620356e+01
C.9.20 5.994144e+00 1.040557e+01 4.552684e+01
C.9.21 6.476705e+00 1.104117e+01 4.489848e+01
