# Supplementary material for: Ontogenetic changes and sexual dimorphism in the cranium and mandible of the Atlantic walrus (Odobenus rosmarus rosmarus L.)
Source: Anat Rec (Hoboken). 2025 Sep 12;309(7):1875–903. doi: 10.1002/ar.70050 (PMC13251751; doi:10.1002/ar.70050)
Supplement: Supplementary file 1 — Data S1: Supporting information. [file AR-309-1875-s001.zip › PTS files/Ontogeny_Mandible/3018_M_A.pts]

Version 1.0
222
S.1 5.145873e+00 3.219619e+00 3.184502e+01
S.2 5.117881e+00 4.338289e+00 3.165703e+01
S.3 4.643554e+00 2.010514e+00 3.144950e+01
S.4 8.988581e+00 3.607256e+00 3.363590e+01
S.5 8.615450e+00 9.024685e-01 3.326933e+01
S.6 1.522159e+01 4.791341e+00 3.878692e+01
S.7 1.342327e+01 -3.550307e+00 3.788386e+01
S.8 7.861022e+00 1.576646e+00 4.154835e+01
S.9 2.328898e+01 4.812561e+00 3.933510e+01
S.10 2.234992e+01 -7.654761e+00 3.882808e+01
S.11 2.572561e+01 5.197478e+00 4.128090e+01
S.12 2.319627e+01 -8.069490e+00 4.022591e+01
S.13 2.561517e+01 6.662078e+00 4.738695e+01
S.14 2.243904e+01 -1.044119e+01 4.598664e+01
S.15 2.494125e+01 9.300240e+00 4.728924e+01
S.16 2.060600e+01 -1.269100e+01 4.518479e+01
S.17 2.575887e+01 3.462308e+00 4.683098e+01
S.18 2.371332e+01 -7.567406e+00 4.553737e+01
S.19 8.602315e+00 4.297237e+00 3.854449e+01
S.20 7.391126e+00 -7.818420e-01 3.806295e+01
S.21 1.868376e+01 6.920798e+00 4.215264e+01
S.22 1.586500e+01 -7.599272e+00 4.095131e+01
S.23 2.443543e+01 5.539092e+00 4.439418e+01
S.24 2.166223e+01 -8.614069e+00 4.291402e+01
S.25 2.083615e+01 4.879667e+00 4.768667e+01
S.26 1.864424e+01 -7.032992e+00 4.652998e+01
S.27 2.371565e+01 3.691508e+00 4.793203e+01
S.28 2.151287e+01 -7.201732e+00 4.718709e+01
S.29 1.898047e+01 6.586937e+00 4.648253e+01
S.30 1.648486e+01 -7.619879e+00 4.528417e+01
S.31 1.004306e+01 4.580748e+00 4.332240e+01
S.32 8.509781e+00 -2.945827e+00 4.259612e+01
C.1.02 5.668828e+00 4.322713e+00 3.172978e+01
C.1.03 6.218526e+00 4.295845e+00 3.180848e+01
C.1.04 6.751575e+00 4.220654e+00 3.194743e+01
C.1.05 7.008991e+00 4.086937e+00 3.209965e+01
C.1.06 7.326884e+00 4.010539e+00 3.212012e+01
C.1.07 7.626315e+00 3.962893e+00 3.224416e+01
C.1.08 7.928865e+00 4.087082e+00 3.257106e+01
C.1.09 8.121128e+00 4.006788e+00 3.298521e+01
C.1.10 8.383224e+00 4.266020e+00 3.326561e+01
C.1.11 8.754698e+00 4.367747e+00 3.352254e+01
C.1.12 9.058310e+00 4.061555e+00 3.369138e+01
C.2.02 4.968360e+00 1.891152e+00 3.152965e+01
C.2.03 5.296618e+00 1.824019e+00 3.164759e+01
C.2.04 5.636546e+00 1.806097e+00 3.174911e+01
C.2.05 6.056671e+00 1.703419e+00 3.181054e+01
C.2.06 6.472044e+00 1.568824e+00 3.182396e+01
C.2.07 6.879150e+00 1.606446e+00 3.197782e+01
C.2.08 7.191915e+00 1.387407e+00 3.214301e+01
C.2.09 7.497010e+00 1.192979e+00 3.234846e+01
C.2.10 7.698904e+00 8.810062e-01 3.253553e+01
C.2.11 8.004832e+00 6.666110e-01 3.275936e+01
C.2.12 8.395420e+00 7.086147e-01 3.294736e+01
C.3.02 5.493106e+00 3.192942e+00 3.143921e+01
C.3.03 6.001547e+00 3.089651e+00 3.130958e+01
C.3.04 6.529763e+00 3.019390e+00 3.135451e+01
C.3.05 7.020518e+00 2.917886e+00 3.151817e+01
C.3.06 7.460998e+00 2.789677e+00 3.177794e+01
C.3.07 7.839117e+00 2.666986e+00 3.212423e+01
C.3.08 8.180602e+00 2.541220e+00 3.257534e+01
C.3.09 8.380220e+00 2.438139e+00 3.310963e+01
C.3.10 8.579907e+00 2.323804e+00 3.364160e+01
C.3.11 8.985219e+00 2.197801e+00 3.439860e+01
C.3.12 9.272974e+00 1.980116e+00 3.518788e+01
C.3.13 9.448298e+00 1.790389e+00 3.601638e+01
C.3.14 9.321108e+00 1.672042e+00 3.682845e+01
C.3.15 9.384372e+00 1.506060e+00 3.763972e+01
C.3.16 9.891043e+00 1.542398e+00 3.829670e+01
C.3.17 1.009495e+01 1.508226e+00 3.863921e+01
C.3.18 1.022600e+01 1.454352e+00 3.901334e+01
C.3.19 1.027986e+01 1.411058e+00 3.940739e+01
C.3.20 1.024694e+01 1.354794e+00 3.982327e+01
C.3.21 1.009804e+01 1.311490e+00 4.021463e+01
C.3.22 9.858824e+00 1.298065e+00 4.056075e+01
C.3.23 9.615543e+00 1.318270e+00 4.080112e+01
C.3.24 9.345850e+00 1.355910e+00 4.100902e+01
C.3.25 9.072896e+00 1.388273e+00 4.121353e+01
C.3.26 8.694345e+00 1.431248e+00 4.141084e+01
C.3.27 8.278579e+00 1.492177e+00 4.149747e+01
C.3.29 7.546957e+00 1.688174e+00 4.153764e+01
C.3.30 7.252799e+00 1.818836e+00 4.145052e+01
C.3.31 6.981441e+00 1.922104e+00 4.128653e+01
C.3.32 6.710138e+00 1.963887e+00 4.104737e+01
C.3.33 6.489596e+00 1.970447e+00 4.075779e+01
C.3.34 6.254058e+00 1.994766e+00 4.048123e+01
C.3.35 6.034741e+00 2.046400e+00 4.016971e+01
C.3.36 5.772863e+00 2.140849e+00 3.990455e+01
C.3.37 5.524951e+00 2.233807e+00 3.962579e+01
C.3.38 5.299672e+00 2.303474e+00 3.932978e+01
C.3.39 4.989983e+00 2.436102e+00 3.915739e+01
C.3.40 4.762795e+00 2.537375e+00 3.887215e+01
C.3.41 4.551847e+00 2.654394e+00 3.854250e+01
C.3.42 4.343224e+00 2.765610e+00 3.820939e+01
C.3.43 4.106966e+00 2.864684e+00 3.789124e+01
C.3.44 3.686698e+00 3.033849e+00 3.721829e+01
C.3.45 3.440681e+00 3.171687e+00 3.645768e+01
C.3.46 3.406999e+00 3.275095e+00 3.565379e+01
C.3.47 3.442675e+00 3.290184e+00 3.534504e+01
C.3.48 3.513491e+00 3.287887e+00 3.504203e+01
C.3.49 3.593143e+00 3.292111e+00 3.474125e+01
C.3.50 3.720994e+00 3.297177e+00 3.429079e+01
C.3.51 3.944830e+00 3.229414e+00 3.388509e+01
C.3.52 4.205562e+00 3.169753e+00 3.350071e+01
C.3.53 4.605777e+00 3.119658e+00 3.300126e+01
C.3.54 4.914353e+00 3.141563e+00 3.243870e+01
C.4.02 1.581581e+01 4.967280e+00 3.934457e+01
C.4.03 1.652260e+01 5.135630e+00 3.975343e+01
C.4.04 1.732442e+01 5.286545e+00 3.992469e+01
C.4.05 1.832194e+01 5.421940e+00 4.001701e+01
C.4.06 1.931906e+01 5.523068e+00 3.988500e+01
C.4.07 2.028535e+01 5.529592e+00 3.958812e+01
C.4.08 2.088249e+01 5.454209e+00 3.936475e+01
C.4.09 2.150532e+01 5.377195e+00 3.922939e+01
C.4.10 2.213785e+01 5.268003e+00 3.924084e+01
C.4.11 2.252496e+01 5.118752e+00 3.925628e+01
C.4.12 2.289374e+01 4.930736e+00 3.928831e+01
C.4.14 2.379697e+01 4.807731e+00 3.960200e+01
C.4.15 2.426808e+01 4.904401e+00 3.991512e+01
C.4.16 2.480197e+01 4.937249e+00 4.012297e+01
C.4.17 2.514313e+01 5.007812e+00 4.048868e+01
C.4.18 2.547271e+01 5.050917e+00 4.086898e+01
C.4.20 2.550048e+01 5.482573e+00 4.178482e+01
C.4.21 2.517119e+01 5.790048e+00 4.221251e+01
C.4.22 2.483920e+01 5.967179e+00 4.270679e+01
C.4.23 2.470836e+01 5.953460e+00 4.329807e+01
C.4.24 2.451984e+01 5.794098e+00 4.385124e+01
C.5.02 1.385975e+01 -3.941319e+00 3.831327e+01
C.5.03 1.437524e+01 -4.331280e+00 3.864498e+01
C.5.04 1.494784e+01 -4.718020e+00 3.886944e+01
C.5.05 1.569220e+01 -5.196562e+00 3.896712e+01
C.5.06 1.645045e+01 -5.662330e+00 3.899366e+01
C.5.07 1.726804e+01 -5.992606e+00 3.887090e+01
C.5.08 1.844545e+01 -6.147402e+00 3.852583e+01
C.5.09 1.964417e+01 -6.260914e+00 3.824399e+01
C.5.10 2.084508e+01 -6.553935e+00 3.820864e+01
C.5.11 2.142795e+01 -6.875734e+00 3.829079e+01
C.5.12 2.191591e+01 -7.306409e+00 3.845349e+01
C.5.14 2.249282e+01 -7.676525e+00 3.907256e+01
C.5.15 2.268865e+01 -7.748792e+00 3.926516e+01
C.5.16 2.285443e+01 -7.812041e+00 3.948695e+01
C.5.17 2.302974e+01 -7.886529e+00 3.971143e+01
C.5.18 2.318127e+01 -7.961820e+00 3.995233e+01
C.5.20 2.259027e+01 -8.159870e+00 4.048275e+01
C.5.21 2.212714e+01 -8.472677e+00 4.084194e+01
C.5.22 2.184866e+01 -8.786172e+00 4.135724e+01
C.5.23 2.170430e+01 -8.836994e+00 4.187221e+01
C.5.24 2.163026e+01 -8.765116e+00 4.239944e+01
C.6.02 2.429941e+01 5.764877e+00 4.508396e+01
C.6.03 2.436676e+01 5.971232e+00 4.578979e+01
C.6.04 2.480958e+01 6.348979e+00 4.624425e+01
C.6.05 2.519308e+01 6.511820e+00 4.652239e+01
C.6.06 2.550730e+01 6.605903e+00 4.690099e+01
C.6.08 2.556441e+01 6.600676e+00 4.773199e+01
C.6.09 2.547295e+01 6.445329e+00 4.803680e+01
C.6.10 2.530825e+01 6.227800e+00 4.826254e+01
C.6.11 2.466435e+01 5.855255e+00 4.814019e+01
C.6.12 2.404270e+01 5.491455e+00 4.791763e+01
C.6.13 2.351500e+01 4.972333e+00 4.777485e+01
C.6.14 2.351425e+01 4.515844e+00 4.767609e+01
C.6.15 2.363836e+01 4.065776e+00 4.766353e+01
C.6.17 2.314675e+01 3.576091e+00 4.811552e+01
C.6.18 2.256639e+01 3.745106e+00 4.818827e+01
C.6.19 2.202378e+01 3.985168e+00 4.805177e+01
C.6.20 2.161038e+01 4.222318e+00 4.785439e+01
C.6.21 2.121006e+01 4.529430e+00 4.774700e+01
C.7.02 2.161234e+01 -8.733007e+00 4.343934e+01
C.7.03 2.156931e+01 -8.846094e+00 4.396657e+01
C.7.04 2.164990e+01 -9.090424e+00 4.444237e+01
C.7.05 2.199729e+01 -9.679401e+00 4.478712e+01
C.7.06 2.236808e+01 -1.011175e+01 4.529902e+01
C.7.08 2.216815e+01 -1.037245e+01 4.640823e+01
C.7.09 2.191385e+01 -1.025389e+01 4.682907e+01
C.7.10 2.160211e+01 -9.861402e+00 4.689690e+01
C.7.11 2.132950e+01 -9.329317e+00 4.673462e+01
C.7.12 2.099777e+01 -8.815479e+00 4.663618e+01
C.7.13 2.084979e+01 -8.214096e+00 4.665034e+01
C.7.14 2.103539e+01 -7.807649e+00 4.673441e+01
C.7.15 2.134272e+01 -7.545842e+00 4.694350e+01
C.7.17 2.106359e+01 -6.947591e+00 4.727826e+01
C.7.18 2.054058e+01 -6.912977e+00 4.728383e+01
C.7.19 2.009434e+01 -6.947062e+00 4.701092e+01
C.7.20 1.964102e+01 -6.973516e+00 4.676633e+01
C.7.21 1.913036e+01 -6.980143e+00 4.669412e+01
C.8.02 2.020172e+01 5.605412e+00 4.651722e+01
C.8.03 1.895147e+01 6.461783e+00 4.649949e+01
C.8.04 1.767293e+01 7.275592e+00 4.650925e+01
C.8.05 1.711740e+01 7.415395e+00 4.624197e+01
C.8.06 1.654873e+01 7.383815e+00 4.596771e+01
C.8.07 1.598446e+01 7.275777e+00 4.570402e+01
C.8.08 1.541550e+01 7.083669e+00 4.544488e+01
C.8.09 1.484347e+01 6.812561e+00 4.528042e+01
C.8.10 1.426068e+01 6.567744e+00 4.511250e+01
C.8.11 1.357924e+01 6.343418e+00 4.480102e+01
C.8.12 1.287617e+01 6.151052e+00 4.451754e+01
C.8.13 1.218405e+01 5.903978e+00 4.424998e+01
C.8.14 1.141046e+01 5.535932e+00 4.398213e+01
C.8.15 1.071327e+01 5.088057e+00 4.363723e+01
C.8.17 9.415290e+00 4.105203e+00 4.331147e+01
C.8.18 8.904730e+00 3.545544e+00 4.309592e+01
C.8.19 8.372787e+00 2.974061e+00 4.299200e+01
C.8.20 8.067555e+00 2.462156e+00 4.261748e+01
C.8.21 7.910886e+00 2.015594e+00 4.209638e+01
C.9.02 1.763215e+01 -7.607528e+00 4.561705e+01
C.9.03 1.619858e+01 -7.751919e+00 4.528249e+01
C.9.04 1.472909e+01 -7.695495e+00 4.512306e+01
C.9.05 1.381039e+01 -7.351216e+00 4.480769e+01
C.9.06 1.303060e+01 -6.775297e+00 4.445802e+01
C.9.07 1.228261e+01 -6.170270e+00 4.408857e+01
C.9.08 1.185021e+01 -5.802651e+00 4.383428e+01
C.9.09 1.140624e+01 -5.403174e+00 4.366087e+01
C.9.10 1.095145e+01 -5.002508e+00 4.352148e+01
C.9.11 1.051067e+01 -4.597225e+00 4.336147e+01
C.9.12 1.007031e+01 -4.187137e+00 4.321295e+01
C.9.13 9.633885e+00 -3.788126e+00 4.302727e+01
C.9.14 9.240626e+00 -3.538080e+00 4.286050e+01
C.9.15 8.833488e+00 -3.304596e+00 4.270329e+01
C.9.17 8.107320e+00 -1.866570e+00 4.268122e+01
C.9.18 7.991019e+00 -7.289221e-01 4.251919e+01
C.9.19 7.844100e+00 4.093384e-01 4.238960e+01
C.9.20 7.794487e+00 8.777641e-01 4.223524e+01
C.9.21 7.782641e+00 1.194481e+00 4.185413e+01
