# Supplementary material for: Ontogenetic changes and sexual dimorphism in the cranium and mandible of the Atlantic walrus (Odobenus rosmarus rosmarus L.)
Source: Anat Rec (Hoboken). 2025 Sep 12;309(7):1875–903. doi: 10.1002/ar.70050 (PMC13251751; doi:10.1002/ar.70050)
Supplement: Supplementary file 1 — Data S1: Supporting information. [file AR-309-1875-s001.zip › PTS files/Ontogeny_Mandible/3827_F_A.pts]

Version 1.0
222
S.1 1.867978e+00 -4.852146e+00 3.420173e+01
S.2 1.093226e+00 -4.363991e+00 3.399049e+01
S.3 2.107073e+00 -5.687820e+00 3.401970e+01
S.4 4.176922e+00 -2.263369e+00 3.485394e+01
S.5 5.290612e+00 -4.171309e+00 3.501672e+01
S.6 8.257841e+00 3.289724e+00 3.743695e+01
S.7 1.172994e+01 -4.135631e+00 3.820715e+01
S.8 5.419409e+00 -2.428253e+00 4.085329e+01
S.9 1.302244e+01 8.198799e+00 3.710051e+01
S.10 1.839956e+01 -3.407128e+00 3.778510e+01
S.11 1.365983e+01 9.389453e+00 3.864993e+01
S.12 1.982633e+01 -2.788110e+00 3.973101e+01
S.13 1.375018e+01 9.867897e+00 4.251805e+01
S.14 2.028266e+01 -2.608150e+00 4.363984e+01
S.15 1.203841e+01 1.142593e+01 4.224018e+01
S.16 2.042159e+01 -4.695991e+00 4.349859e+01
S.17 1.464331e+01 7.779509e+00 4.231480e+01
S.18 1.923804e+01 -6.120254e-01 4.270141e+01
S.19 4.406829e+00 -9.755869e-01 3.797776e+01
S.20 6.175622e+00 -4.731959e+00 3.815239e+01
S.21 9.236861e+00 6.833465e+00 3.924619e+01
S.22 1.534171e+01 -4.904488e+00 4.014676e+01
S.23 1.297983e+01 8.658969e+00 4.060186e+01
S.24 1.889967e+01 -3.047658e+00 4.152147e+01
S.25 1.076422e+01 7.374907e+00 4.317027e+01
S.26 1.633842e+01 -3.337775e+00 4.419498e+01
S.27 1.210987e+01 8.633768e+00 4.353184e+01
S.28 1.805077e+01 -2.592247e+00 4.440059e+01
S.29 9.186995e+00 6.941948e+00 4.240748e+01
S.30 1.496499e+01 -4.572576e+00 4.335087e+01
S.31 5.458329e+00 1.528993e+00 4.124218e+01
S.32 8.440790e+00 -4.492005e+00 4.177296e+01
C.1.02 1.265317e+00 -4.041867e+00 3.372337e+01
C.1.03 1.644543e+00 -3.832069e+00 3.359329e+01
C.1.04 2.062774e+00 -3.707093e+00 3.371244e+01
C.1.05 2.321900e+00 -3.946580e+00 3.405522e+01
C.1.06 2.687361e+00 -3.643855e+00 3.392579e+01
C.1.07 3.026881e+00 -3.287885e+00 3.392302e+01
C.1.08 3.281617e+00 -2.997992e+00 3.405672e+01
C.1.09 3.491521e+00 -2.687097e+00 3.421823e+01
C.1.10 3.642541e+00 -2.331959e+00 3.435192e+01
C.1.11 3.835485e+00 -2.162294e+00 3.444917e+01
C.1.12 3.975046e+00 -2.185486e+00 3.468466e+01
C.2.02 2.349790e+00 -5.717935e+00 3.389290e+01
C.2.03 2.598377e+00 -5.607700e+00 3.384870e+01
C.2.04 2.779594e+00 -5.402797e+00 3.388147e+01
C.2.05 2.992353e+00 -5.146763e+00 3.393459e+01
C.2.06 3.263478e+00 -4.946487e+00 3.392913e+01
C.2.07 3.579034e+00 -4.828636e+00 3.391596e+01
C.2.08 3.954686e+00 -4.767994e+00 3.400798e+01
C.2.09 4.295432e+00 -4.700952e+00 3.418869e+01
C.2.10 4.654088e+00 -4.670700e+00 3.434268e+01
C.2.11 5.006361e+00 -4.592687e+00 3.445667e+01
C.2.12 5.137144e+00 -4.383091e+00 3.474327e+01
C.3.02 2.074733e+00 -4.757605e+00 3.393446e+01
C.3.03 2.361220e+00 -4.597976e+00 3.380968e+01
C.3.04 2.670976e+00 -4.441446e+00 3.386133e+01
C.3.05 3.052635e+00 -4.245698e+00 3.395060e+01
C.3.06 3.412024e+00 -4.059799e+00 3.411864e+01
C.3.07 3.771192e+00 -3.845932e+00 3.424987e+01
C.3.08 4.124928e+00 -3.624687e+00 3.448446e+01
C.3.09 4.449971e+00 -3.404984e+00 3.475865e+01
C.3.10 4.765798e+00 -3.196259e+00 3.505154e+01
C.3.11 5.246215e+00 -2.912214e+00 3.565191e+01
C.3.12 5.590934e+00 -2.707831e+00 3.636701e+01
C.3.13 5.886780e+00 -2.510922e+00 3.710569e+01
C.3.14 5.874517e+00 -2.467725e+00 3.743562e+01
C.3.15 5.976700e+00 -2.380176e+00 3.774019e+01
C.3.16 6.110330e+00 -2.271186e+00 3.802504e+01
C.3.17 6.171623e+00 -2.172911e+00 3.830959e+01
C.3.18 6.300282e+00 -2.047286e+00 3.855868e+01
C.3.19 6.404852e+00 -1.959911e+00 3.883402e+01
C.3.20 6.438742e+00 -1.954806e+00 3.911013e+01
C.3.21 6.414716e+00 -1.998878e+00 3.938381e+01
C.3.22 6.348647e+00 -2.056288e+00 3.964792e+01
C.3.23 6.257111e+00 -2.103709e+00 3.988076e+01
C.3.24 6.144677e+00 -2.149720e+00 4.010458e+01
C.3.25 6.013065e+00 -2.199126e+00 4.031691e+01
C.3.26 5.844199e+00 -2.258670e+00 4.053692e+01
C.3.27 5.657848e+00 -2.323734e+00 4.074065e+01
C.3.29 5.165398e+00 -2.561825e+00 4.087769e+01
C.3.30 4.920438e+00 -2.705607e+00 4.082994e+01
C.3.31 4.688055e+00 -2.851604e+00 4.074251e+01
C.3.32 4.425248e+00 -3.050363e+00 4.053455e+01
C.3.33 4.189612e+00 -3.242506e+00 4.029086e+01
C.3.34 3.968065e+00 -3.413017e+00 4.001944e+01
C.3.35 3.803683e+00 -3.513583e+00 3.979333e+01
C.3.36 3.625308e+00 -3.602596e+00 3.957307e+01
C.3.37 3.456570e+00 -3.687935e+00 3.934393e+01
C.3.38 3.306750e+00 -3.770202e+00 3.914120e+01
C.3.39 3.157732e+00 -3.852618e+00 3.893793e+01
C.3.40 3.016107e+00 -3.930307e+00 3.872765e+01
C.3.41 2.857714e+00 -4.012879e+00 3.843492e+01
C.3.42 2.703066e+00 -4.092949e+00 3.813950e+01
C.3.43 2.527583e+00 -4.192060e+00 3.786205e+01
C.3.44 2.382039e+00 -4.289462e+00 3.761020e+01
C.3.45 2.232539e+00 -4.396531e+00 3.736466e+01
C.3.46 2.084056e+00 -4.494329e+00 3.711468e+01
C.3.47 1.965290e+00 -4.553184e+00 3.687747e+01
C.3.48 1.866285e+00 -4.593049e+00 3.662757e+01
C.3.49 1.787002e+00 -4.633644e+00 3.637085e+01
C.3.50 1.715415e+00 -4.694298e+00 3.601884e+01
C.3.51 1.686132e+00 -4.746586e+00 3.565949e+01
C.3.52 1.690462e+00 -4.787024e+00 3.529746e+01
C.3.53 1.731520e+00 -4.812122e+00 3.492860e+01
C.3.54 1.768896e+00 -4.848193e+00 3.456025e+01
C.4.02 8.545069e+00 3.809582e+00 3.786053e+01
C.4.03 8.955992e+00 4.400588e+00 3.797906e+01
C.4.04 9.326069e+00 5.029258e+00 3.798206e+01
C.4.05 9.542274e+00 5.651113e+00 3.785741e+01
C.4.06 9.717622e+00 6.249233e+00 3.761146e+01
C.4.07 1.002916e+01 6.733894e+00 3.726939e+01
C.4.08 1.060399e+01 7.080420e+00 3.694053e+01
C.4.09 1.128829e+01 7.359751e+00 3.682937e+01
C.4.10 1.197368e+01 7.651516e+00 3.689084e+01
C.4.11 1.233659e+01 7.819836e+00 3.692815e+01
C.4.12 1.268759e+01 7.990632e+00 3.702326e+01
C.4.14 1.323944e+01 8.422884e+00 3.724768e+01
C.4.15 1.338776e+01 8.658989e+00 3.745070e+01
C.4.16 1.351145e+01 8.882417e+00 3.768254e+01
C.4.17 1.360679e+01 9.086456e+00 3.797881e+01
C.4.18 1.366868e+01 9.265491e+00 3.829915e+01
C.4.20 1.347865e+01 9.367792e+00 3.900853e+01
C.4.21 1.327318e+01 9.304417e+00 3.934859e+01
C.4.22 1.306959e+01 9.162188e+00 3.966514e+01
C.4.23 1.304141e+01 9.047953e+00 4.001226e+01
C.4.24 1.292089e+01 8.838430e+00 4.028778e+01
C.5.02 1.228069e+01 -4.080044e+00 3.844589e+01
C.5.03 1.287859e+01 -4.056764e+00 3.851918e+01
C.5.04 1.346456e+01 -4.091966e+00 3.865638e+01
C.5.05 1.404974e+01 -4.219019e+00 3.874249e+01
C.5.06 1.462816e+01 -4.391281e+00 3.870073e+01
C.5.07 1.519048e+01 -4.482574e+00 3.849717e+01
C.5.08 1.578446e+01 -4.423606e+00 3.808403e+01
C.5.09 1.642068e+01 -4.246998e+00 3.778232e+01
C.5.10 1.709539e+01 -3.998974e+00 3.768117e+01
C.5.11 1.753506e+01 -3.804667e+00 3.767468e+01
C.5.12 1.796659e+01 -3.593368e+00 3.769045e+01
C.5.14 1.882104e+01 -3.276496e+00 3.801982e+01
C.5.15 1.917495e+01 -3.178056e+00 3.835874e+01
C.5.16 1.938478e+01 -3.051739e+00 3.879443e+01
C.5.17 1.949767e+01 -2.962794e+00 3.912446e+01
C.5.18 1.962926e+01 -2.909265e+00 3.945522e+01
C.5.20 1.974972e+01 -2.909703e+00 4.003988e+01
C.5.21 1.967489e+01 -3.050317e+00 4.034101e+01
C.5.22 1.947420e+01 -3.164245e+00 4.059161e+01
C.5.23 1.918756e+01 -3.133525e+00 4.084153e+01
C.5.24 1.896513e+01 -3.107924e+00 4.115046e+01
C.6.02 1.296693e+01 8.875657e+00 4.096876e+01
C.6.03 1.307544e+01 9.109570e+00 4.130824e+01
C.6.04 1.326069e+01 9.385658e+00 4.157504e+01
C.6.05 1.348445e+01 9.646734e+00 4.179332e+01
C.6.06 1.367714e+01 9.775993e+00 4.212805e+01
C.6.08 1.366165e+01 9.871965e+00 4.289676e+01
C.6.09 1.345808e+01 9.795234e+00 4.321917e+01
C.6.10 1.315337e+01 9.646153e+00 4.340942e+01
C.6.11 1.282605e+01 9.532660e+00 4.315923e+01
C.6.12 1.243431e+01 9.383055e+00 4.307700e+01
C.6.13 1.213539e+01 9.103575e+00 4.320006e+01
C.6.14 1.207652e+01 8.942255e+00 4.329456e+01
C.6.15 1.207831e+01 8.782534e+00 4.340816e+01
C.6.17 1.201700e+01 8.273849e+00 4.370311e+01
C.6.18 1.187167e+01 7.914926e+00 4.357060e+01
C.6.19 1.164416e+01 7.581550e+00 4.350276e+01
C.6.20 1.136108e+01 7.409976e+00 4.345642e+01
C.6.21 1.106440e+01 7.349098e+00 4.331500e+01
C.7.02 1.899585e+01 -2.911255e+00 4.185315e+01
C.7.03 1.921974e+01 -2.826501e+00 4.213699e+01
C.7.04 1.950575e+01 -2.791075e+00 4.237111e+01
C.7.05 1.993075e+01 -2.690857e+00 4.267492e+01
C.7.06 2.021833e+01 -2.594643e+00 4.311198e+01
C.7.08 2.014955e+01 -2.671603e+00 4.393830e+01
C.7.09 1.993729e+01 -2.745923e+00 4.418374e+01
C.7.10 1.968001e+01 -2.838097e+00 4.437383e+01
C.7.11 1.933751e+01 -3.037437e+00 4.412846e+01
C.7.12 1.892167e+01 -3.247942e+00 4.412475e+01
C.7.13 1.847803e+01 -3.268487e+00 4.426619e+01
C.7.14 1.829353e+01 -3.068953e+00 4.429947e+01
C.7.15 1.818455e+01 -2.819181e+00 4.432597e+01
C.7.17 1.773883e+01 -2.578247e+00 4.450944e+01
C.7.18 1.744786e+01 -2.702932e+00 4.441379e+01
C.7.19 1.715302e+01 -2.846696e+00 4.437191e+01
C.7.20 1.684797e+01 -2.990921e+00 4.438194e+01
C.7.21 1.655452e+01 -3.157785e+00 4.438169e+01
C.8.02 1.006307e+01 7.142617e+00 4.273139e+01
C.8.03 9.319595e+00 6.775255e+00 4.250675e+01
C.8.04 8.566587e+00 6.363812e+00 4.254996e+01
C.8.05 8.210008e+00 6.137363e+00 4.248695e+01
C.8.06 7.889585e+00 5.867501e+00 4.240387e+01
C.8.07 7.591933e+00 5.574057e+00 4.231616e+01
C.8.08 7.293139e+00 5.228221e+00 4.218835e+01
C.8.09 7.041835e+00 4.862353e+00 4.202036e+01
C.8.10 6.771629e+00 4.487813e+00 4.191116e+01
C.8.11 6.499410e+00 4.029316e+00 4.174432e+01
C.8.12 6.255604e+00 3.559614e+00 4.156508e+01
C.8.13 6.027237e+00 3.070243e+00 4.142179e+01
C.8.14 5.826793e+00 2.568837e+00 4.130224e+01
C.8.15 5.638467e+00 2.051873e+00 4.124603e+01
C.8.17 5.152177e+00 7.058139e-01 4.132590e+01
C.8.18 4.880954e+00 -1.325908e-01 4.136946e+01
C.8.19 4.754601e+00 -1.005250e+00 4.134080e+01
C.8.20 4.832482e+00 -1.553771e+00 4.122227e+01
C.8.21 5.042804e+00 -2.042043e+00 4.102645e+01
C.9.02 1.574621e+01 -3.875526e+00 4.355204e+01
C.9.03 1.488951e+01 -4.395599e+00 4.333083e+01
C.9.04 1.399815e+01 -4.894811e+00 4.342875e+01
C.9.05 1.341698e+01 -5.036632e+00 4.329849e+01
C.9.06 1.284785e+01 -5.043202e+00 4.307288e+01
C.9.07 1.227389e+01 -5.038886e+00 4.285983e+01
C.9.08 1.183340e+01 -5.051520e+00 4.263007e+01
C.9.09 1.136322e+01 -5.035233e+00 4.246995e+01
C.9.10 1.088540e+01 -4.999553e+00 4.233806e+01
C.9.11 1.046906e+01 -4.961003e+00 4.222782e+01
C.9.12 1.005190e+01 -4.908564e+00 4.212679e+01
C.9.13 9.638862e+00 -4.835248e+00 4.202193e+01
C.9.14 9.240455e+00 -4.735415e+00 4.191336e+01
C.9.15 8.845438e+00 -4.614659e+00 4.181411e+01
C.9.17 7.671194e+00 -4.308820e+00 4.186781e+01
C.9.18 6.902277e+00 -4.100996e+00 4.184778e+01
C.9.19 6.200267e+00 -3.769787e+00 4.166811e+01
C.9.20 5.806228e+00 -3.405190e+00 4.139617e+01
C.9.21 5.525039e+00 -2.913258e+00 4.119352e+01
