# Supplementary material for: Ontogenetic changes and sexual dimorphism in the cranium and mandible of the Atlantic walrus (Odobenus rosmarus rosmarus L.)
Source: Anat Rec (Hoboken). 2025 Sep 12;309(7):1875–903. doi: 10.1002/ar.70050 (PMC13251751; doi:10.1002/ar.70050)
Supplement: Supplementary file 1 — Data S1: Supporting information. [file AR-309-1875-s001.zip › PTS files/Ontogeny_Mandible/3831_F_A.pts]

Version 1.0
222
S.1 1.843229e+01 -9.006047e-01 3.880801e+01
S.2 1.892263e+01 -2.098560e+00 3.880357e+01
S.3 1.919595e+01 1.316048e-01 3.895886e+01
S.4 1.580840e+01 -1.854802e+00 3.857491e+01
S.5 1.634397e+01 6.030323e-01 3.868569e+01
S.6 9.778875e+00 -3.672488e+00 3.920003e+01
S.7 1.091500e+01 4.159624e+00 3.916026e+01
S.8 1.272130e+01 -2.037182e-01 4.423115e+01
S.9 3.531637e+00 -4.247359e+00 3.656808e+01
S.10 5.208726e+00 6.462842e+00 3.639459e+01
S.11 1.905150e+00 -4.600585e+00 3.746572e+01
S.12 3.830659e+00 7.091150e+00 3.706506e+01
S.13 -6.542343e-01 -5.371080e+00 4.057851e+01
S.14 1.610818e+00 9.232506e+00 4.057034e+01
S.15 -5.077823e-01 -7.364163e+00 4.045010e+01
S.16 2.240348e+00 1.082098e+01 4.034639e+01
S.17 -1.367338e-01 -3.153356e+00 4.023201e+01
S.18 1.322846e+00 6.988059e+00 4.043270e+01
S.19 1.408930e+01 -2.627732e+00 4.111889e+01
S.20 1.474824e+01 1.580282e+00 4.136714e+01
S.21 5.433671e+00 -5.488434e+00 4.035134e+01
S.22 7.917712e+00 7.009871e+00 3.999260e+01
S.23 1.534053e+00 -4.748744e+00 3.912904e+01
S.24 3.391955e+00 7.995709e+00 3.919255e+01
S.25 2.748254e+00 -4.642030e+00 4.296889e+01
S.26 4.945380e+00 7.453864e+00 4.294487e+01
S.27 1.118151e+00 -4.446797e+00 4.221884e+01
S.28 3.031799e+00 7.768916e+00 4.228065e+01
S.29 3.597630e+00 -5.366141e+00 4.261285e+01
S.30 6.013790e+00 7.546589e+00 4.257084e+01
S.31 1.106818e+01 -3.089113e+00 4.399856e+01
S.32 1.207270e+01 2.746705e+00 4.392796e+01
C.1.02 1.866686e+01 -2.146621e+00 3.856812e+01
C.1.03 1.838734e+01 -2.026794e+00 3.839296e+01
C.1.04 1.807779e+01 -1.985609e+00 3.823280e+01
C.1.05 1.780594e+01 -1.940078e+00 3.814204e+01
C.1.06 1.751972e+01 -1.910721e+00 3.810427e+01
C.1.07 1.723148e+01 -1.943991e+00 3.810934e+01
C.1.08 1.691496e+01 -2.009387e+00 3.818243e+01
C.1.09 1.661589e+01 -2.112685e+00 3.828083e+01
C.1.10 1.634418e+01 -2.245784e+00 3.841596e+01
C.1.11 1.623365e+01 -2.178169e+00 3.864019e+01
C.1.12 1.604701e+01 -1.943909e+00 3.842585e+01
C.2.02 1.913073e+01 2.467853e-01 3.875874e+01
C.2.03 1.894189e+01 3.264971e-01 3.863403e+01
C.2.04 1.875056e+01 2.525566e-01 3.850955e+01
C.2.05 1.848895e+01 2.776487e-01 3.837138e+01
C.2.06 1.821604e+01 2.528548e-01 3.825712e+01
C.2.07 1.792704e+01 2.427689e-01 3.818979e+01
C.2.08 1.763732e+01 2.961535e-01 3.817793e+01
C.2.09 1.736799e+01 4.142617e-01 3.819884e+01
C.2.10 1.712048e+01 5.625854e-01 3.825935e+01
C.2.11 1.684657e+01 7.032942e-01 3.832437e+01
C.2.12 1.659421e+01 6.271210e-01 3.849633e+01
C.3.02 1.835437e+01 -9.254819e-01 3.851220e+01
C.3.03 1.813361e+01 -8.609377e-01 3.830898e+01
C.3.04 1.786480e+01 -8.099910e-01 3.816990e+01
C.3.05 1.761073e+01 -7.809690e-01 3.822984e+01
C.3.06 1.736105e+01 -7.883573e-01 3.831105e+01
C.3.07 1.711553e+01 -7.803155e-01 3.840402e+01
C.3.08 1.673365e+01 -7.578129e-01 3.858083e+01
C.3.09 1.640054e+01 -7.492229e-01 3.883883e+01
C.3.10 1.606726e+01 -7.283188e-01 3.909591e+01
C.3.11 1.564232e+01 -6.905944e-01 3.944533e+01
C.3.12 1.525593e+01 -6.490961e-01 3.983659e+01
C.3.13 1.487351e+01 -6.040840e-01 4.023133e+01
C.3.14 1.460034e+01 -5.599877e-01 4.050143e+01
C.3.15 1.433356e+01 -5.015203e-01 4.077514e+01
C.3.16 1.409102e+01 -4.813141e-01 4.107561e+01
C.3.17 1.366228e+01 -3.670227e-01 4.131016e+01
C.3.18 1.325389e+01 -2.821565e-01 4.158928e+01
C.3.19 1.291094e+01 -2.025673e-01 4.194698e+01
C.3.20 1.277690e+01 -1.852676e-01 4.218171e+01
C.3.21 1.267494e+01 -1.905049e-01 4.243259e+01
C.3.22 1.258373e+01 -1.898331e-01 4.268762e+01
C.3.23 1.250568e+01 -1.714964e-01 4.293572e+01
C.3.24 1.245860e+01 -1.505593e-01 4.319131e+01
C.3.25 1.243442e+01 -1.385506e-01 4.345063e+01
C.3.26 1.243793e+01 -1.465201e-01 4.374754e+01
C.3.27 1.249911e+01 -1.669130e-01 4.403749e+01
C.3.29 1.301230e+01 -2.270873e-01 4.427491e+01
C.3.30 1.329232e+01 -2.394668e-01 4.418225e+01
C.3.31 1.355372e+01 -2.470370e-01 4.404528e+01
C.3.32 1.385083e+01 -2.535975e-01 4.395864e+01
C.3.33 1.413496e+01 -2.539585e-01 4.383580e+01
C.3.34 1.441599e+01 -2.641547e-01 4.370641e+01
C.3.35 1.465836e+01 -2.904322e-01 4.361083e+01
C.3.36 1.489458e+01 -3.264419e-01 4.350375e+01
C.3.37 1.512636e+01 -3.668012e-01 4.338879e+01
C.3.38 1.538150e+01 -4.168266e-01 4.322798e+01
C.3.39 1.563194e+01 -4.678091e-01 4.306023e+01
C.3.40 1.586336e+01 -5.198177e-01 4.286736e+01
C.3.41 1.606141e+01 -5.598644e-01 4.268733e+01
C.3.42 1.627697e+01 -5.913585e-01 4.252677e+01
C.3.43 1.648652e+01 -6.238187e-01 4.235861e+01
C.3.44 1.667667e+01 -6.502635e-01 4.219012e+01
C.3.45 1.686280e+01 -6.753021e-01 4.201699e+01
C.3.46 1.703297e+01 -7.053017e-01 4.182888e+01
C.3.47 1.716961e+01 -7.405074e-01 4.162295e+01
C.3.48 1.730552e+01 -7.945192e-01 4.142064e+01
C.3.49 1.742253e+01 -8.336691e-01 4.120362e+01
C.3.50 1.761446e+01 -8.886525e-01 4.083208e+01
C.3.51 1.777646e+01 -9.234385e-01 4.044419e+01
C.3.52 1.792922e+01 -9.383370e-01 4.005132e+01
C.3.53 1.811973e+01 -9.529616e-01 3.964369e+01
C.3.54 1.831857e+01 -9.579646e-01 3.923981e+01
C.4.02 9.082240e+00 -3.788453e+00 3.938358e+01
C.4.03 8.382354e+00 -3.988341e+00 3.933209e+01
C.4.04 7.686873e+00 -4.208228e+00 3.931194e+01
C.4.05 7.077937e+00 -4.482489e+00 3.919065e+01
C.4.06 6.537730e+00 -4.787778e+00 3.891549e+01
C.4.07 6.080327e+00 -5.053688e+00 3.849027e+01
C.4.08 5.768944e+00 -5.216098e+00 3.801037e+01
C.4.09 5.455261e+00 -5.277973e+00 3.750899e+01
C.4.10 5.001212e+00 -5.170608e+00 3.714030e+01
C.4.11 4.516967e+00 -4.897976e+00 3.688345e+01
C.4.12 4.040534e+00 -4.541788e+00 3.673876e+01
C.4.14 3.232864e+00 -4.188297e+00 3.656934e+01
C.4.15 2.946314e+00 -4.198648e+00 3.667197e+01
C.4.16 2.664879e+00 -4.249731e+00 3.677659e+01
C.4.17 2.351948e+00 -4.354954e+00 3.693871e+01
C.4.18 2.106885e+00 -4.480269e+00 3.718269e+01
C.4.20 1.880816e+00 -4.656283e+00 3.775056e+01
C.4.21 1.764560e+00 -4.759302e+00 3.799695e+01
C.4.22 1.734026e+00 -4.800660e+00 3.828362e+01
C.4.23 1.699140e+00 -4.807152e+00 3.857488e+01
C.4.24 1.655158e+00 -4.782758e+00 3.886395e+01
C.5.02 1.040176e+01 4.448513e+00 3.926401e+01
C.5.03 9.904037e+00 4.777309e+00 3.930592e+01
C.5.04 9.403526e+00 5.081965e+00 3.918629e+01
C.5.05 8.871024e+00 5.569330e+00 3.906625e+01
C.5.06 8.324903e+00 5.951555e+00 3.876436e+01
C.5.07 7.850911e+00 6.255250e+00 3.829683e+01
C.5.08 7.509228e+00 6.509360e+00 3.779465e+01
C.5.09 7.163436e+00 6.723287e+00 3.727682e+01
C.5.10 6.622220e+00 6.869985e+00 3.693177e+01
C.5.11 6.145316e+00 6.788663e+00 3.672847e+01
C.5.12 5.695283e+00 6.600085e+00 3.653536e+01
C.5.14 4.927054e+00 6.485699e+00 3.641290e+01
C.5.15 4.668509e+00 6.566395e+00 3.649563e+01
C.5.16 4.423555e+00 6.670312e+00 3.659258e+01
C.5.17 4.169793e+00 6.793377e+00 3.669184e+01
C.5.18 3.953507e+00 6.936390e+00 3.684068e+01
C.5.20 3.881275e+00 7.358833e+00 3.743823e+01
C.5.21 3.841827e+00 7.679339e+00 3.776868e+01
C.5.22 3.675807e+00 7.914187e+00 3.813027e+01
C.5.23 3.590247e+00 8.019633e+00 3.847796e+01
C.5.24 3.495508e+00 8.048527e+00 3.883785e+01
C.6.02 1.313145e+00 -4.860662e+00 3.949308e+01
C.6.03 9.606921e-01 -4.982277e+00 3.972722e+01
C.6.04 5.750271e-01 -5.151116e+00 3.985606e+01
C.6.05 4.684588e-02 -5.289340e+00 3.981166e+01
C.6.06 -4.284680e-01 -5.326112e+00 4.008146e+01
C.6.08 -6.644884e-01 -5.400285e+00 4.093188e+01
C.6.09 -5.863951e-01 -5.408375e+00 4.127781e+01
C.6.10 -4.146217e-01 -5.398782e+00 4.158804e+01
C.6.11 2.209210e-02 -5.403143e+00 4.158125e+01
C.6.12 4.322831e-01 -5.386889e+00 4.173040e+01
C.6.13 8.230621e-01 -5.254838e+00 4.187402e+01
C.6.14 9.798115e-01 -4.993577e+00 4.196211e+01
C.6.15 1.091833e+00 -4.707187e+00 4.203970e+01
C.6.17 1.282758e+00 -4.376801e+00 4.253272e+01
C.6.18 1.522196e+00 -4.446050e+00 4.279425e+01
C.6.19 1.821095e+00 -4.531827e+00 4.297816e+01
C.6.20 2.129475e+00 -4.579240e+00 4.302085e+01
C.6.21 2.442626e+00 -4.608404e+00 4.303696e+01
C.7.02 3.144404e+00 8.139126e+00 3.953057e+01
C.7.03 2.807986e+00 8.336543e+00 3.974025e+01
C.7.04 2.506886e+00 8.658341e+00 3.969680e+01
C.7.05 2.093405e+00 8.907661e+00 3.979168e+01
C.7.06 1.790462e+00 9.084303e+00 4.013686e+01
C.7.08 1.609374e+00 9.271050e+00 4.098925e+01
C.7.09 1.711276e+00 9.249453e+00 4.139681e+01
C.7.10 2.056065e+00 9.116944e+00 4.159811e+01
C.7.11 2.439959e+00 8.990672e+00 4.163803e+01
C.7.12 2.811445e+00 8.864040e+00 4.174232e+01
C.7.13 3.115593e+00 8.632113e+00 4.187875e+01
C.7.14 3.172363e+00 8.311494e+00 4.195674e+01
C.7.15 3.137275e+00 7.993670e+00 4.205602e+01
C.7.17 3.219549e+00 7.695583e+00 4.256247e+01
C.7.18 3.473896e+00 7.732885e+00 4.279478e+01
C.7.19 3.773752e+00 7.746876e+00 4.296782e+01
C.7.20 4.170835e+00 7.666995e+00 4.300080e+01
C.7.21 4.563651e+00 7.566302e+00 4.302724e+01
C.8.02 3.249651e+00 -5.126940e+00 4.266587e+01
C.8.03 3.890637e+00 -5.330544e+00 4.302096e+01
C.8.04 4.552623e+00 -5.471183e+00 4.336788e+01
C.8.05 5.018050e+00 -5.490716e+00 4.362528e+01
C.8.06 5.534330e+00 -5.461606e+00 4.375125e+01
C.8.07 6.052079e+00 -5.375592e+00 4.383946e+01
C.8.08 6.655088e+00 -5.204149e+00 4.393728e+01
C.8.09 7.251170e+00 -5.047519e+00 4.378653e+01
C.8.10 7.850745e+00 -4.869547e+00 4.367960e+01
C.8.11 8.423634e+00 -4.694034e+00 4.364338e+01
C.8.12 8.987250e+00 -4.488585e+00 4.366445e+01
C.8.13 9.533194e+00 -4.239918e+00 4.368484e+01
C.8.14 1.009897e+01 -3.907984e+00 4.371286e+01
C.8.15 1.062306e+01 -3.517688e+00 4.377663e+01
C.8.17 1.137863e+01 -2.544826e+00 4.441471e+01
C.8.18 1.163247e+01 -1.932405e+00 4.477005e+01
C.8.19 1.199719e+01 -1.282092e+00 4.486930e+01
C.8.20 1.227992e+01 -8.987144e-01 4.472615e+01
C.8.21 1.254504e+01 -6.389958e-01 4.439503e+01
C.9.02 5.665658e+00 7.519451e+00 4.244682e+01
C.9.03 6.402470e+00 7.556368e+00 4.292318e+01
C.9.04 7.242053e+00 7.482288e+00 4.316977e+01
C.9.05 7.921166e+00 7.233182e+00 4.337185e+01
C.9.06 8.564548e+00 6.852510e+00 4.344429e+01
C.9.07 9.193888e+00 6.442716e+00 4.345419e+01
C.9.08 9.597427e+00 6.131436e+00 4.344653e+01
C.9.09 9.965342e+00 5.780450e+00 4.341102e+01
C.9.10 1.031040e+01 5.405313e+00 4.341578e+01
C.9.11 1.075719e+01 4.890863e+00 4.342417e+01
C.9.12 1.117929e+01 4.358312e+00 4.347474e+01
C.9.13 1.157081e+01 3.805417e+00 4.354795e+01
C.9.14 1.178124e+01 3.450675e+00 4.360993e+01
C.9.15 1.195643e+01 3.088015e+00 4.371832e+01
C.9.17 1.213891e+01 2.113094e+00 4.438915e+01
C.9.18 1.223640e+01 1.407765e+00 4.472315e+01
C.9.19 1.246623e+01 6.567004e-01 4.476338e+01
C.9.20 1.259753e+01 3.649769e-01 4.461379e+01
C.9.21 1.270532e+01 1.072376e-01 4.439776e+01
