# Supplementary material for: Ontogenetic changes and sexual dimorphism in the cranium and mandible of the Atlantic walrus (Odobenus rosmarus rosmarus L.)
Source: Anat Rec (Hoboken). 2025 Sep 12;309(7):1875–903. doi: 10.1002/ar.70050 (PMC13251751; doi:10.1002/ar.70050)
Supplement: Supplementary file 1 — Data S1: Supporting information. [file AR-309-1875-s001.zip › PTS files/Ontogeny_Mandible/3837_U_N.pts]

Version 1.0
222
S.1 1.630788e+01 1.035343e+00 3.363308e+01
S.2 1.640077e+01 3.199472e-01 3.363157e+01
S.3 1.648882e+01 1.599735e+00 3.375772e+01
S.4 1.494350e+01 2.009452e-01 3.304294e+01
S.5 1.491501e+01 2.155309e+00 3.309433e+01
S.6 1.118759e+01 -1.396214e+00 3.306301e+01
S.7 1.157493e+01 3.988982e+00 3.317820e+01
S.8 1.308640e+01 1.333529e+00 3.616869e+01
S.9 7.901636e+00 -2.983156e+00 3.064936e+01
S.10 8.479616e+00 5.979302e+00 3.067753e+01
S.11 6.836781e+00 -3.179562e+00 3.119622e+01
S.12 7.753432e+00 6.453271e+00 3.091352e+01
S.13 5.531417e+00 -2.946536e+00 3.267937e+01
S.14 6.176798e+00 6.369087e+00 3.283404e+01
S.15 6.469771e+00 -4.304664e+00 3.279238e+01
S.16 7.306586e+00 7.458522e+00 3.283758e+01
S.17 5.989627e+00 -1.542888e+00 3.287838e+01
S.18 6.450147e+00 4.838802e+00 3.292731e+01
S.19 1.386004e+01 -3.559319e-01 3.479976e+01
S.20 1.415682e+01 2.700412e+00 3.493637e+01
S.21 8.612619e+00 -2.983941e+00 3.291815e+01
S.22 9.342967e+00 5.800313e+00 3.297635e+01
S.23 6.734136e+00 -2.924157e+00 3.192959e+01
S.24 7.322359e+00 6.190053e+00 3.211372e+01
S.25 7.404706e+00 -2.101321e+00 3.444315e+01
S.26 7.871184e+00 5.259181e+00 3.457320e+01
S.27 6.347924e+00 -2.551379e+00 3.428860e+01
S.28 6.915183e+00 5.776040e+00 3.434748e+01
S.29 8.300760e+00 -2.491565e+00 3.457871e+01
S.30 8.799131e+00 5.353155e+00 3.466802e+01
S.31 1.171435e+01 -5.384111e-01 3.589062e+01
S.32 1.197158e+01 2.982356e+00 3.600103e+01
C.1.02 1.633609e+01 2.370602e-01 3.353202e+01
C.1.03 1.624591e+01 1.752555e-01 3.343708e+01
C.1.04 1.613942e+01 1.327839e-01 3.334865e+01
C.1.05 1.602584e+01 1.160932e-01 3.325571e+01
C.1.06 1.590548e+01 1.144696e-01 3.317010e+01
C.1.07 1.577071e+01 9.053830e-02 3.311459e+01
C.1.08 1.560123e+01 -1.080912e-03 3.312846e+01
C.1.09 1.543603e+01 -8.180904e-02 3.318761e+01
C.1.10 1.525354e+01 -1.415489e-01 3.320856e+01
C.1.11 1.511296e+01 -1.129915e-01 3.309802e+01
C.1.12 1.501974e+01 3.755013e-02 3.305996e+01
C.2.02 1.646002e+01 1.760277e+00 3.363952e+01
C.2.03 1.637440e+01 1.894192e+00 3.351579e+01
C.2.04 1.624480e+01 1.985493e+00 3.339152e+01
C.2.05 1.613997e+01 2.022719e+00 3.329557e+01
C.2.06 1.602864e+01 2.043837e+00 3.320210e+01
C.2.07 1.590491e+01 2.076399e+00 3.312991e+01
C.2.08 1.575908e+01 2.142824e+00 3.309821e+01
C.2.09 1.561100e+01 2.211751e+00 3.309716e+01
C.2.10 1.545558e+01 2.261792e+00 3.309232e+01
C.2.11 1.527074e+01 2.277344e+00 3.305554e+01
C.2.12 1.509150e+01 2.221048e+00 3.307713e+01
C.3.02 1.632421e+01 1.060172e+00 3.344403e+01
C.3.03 1.630983e+01 1.081982e+00 3.325446e+01
C.3.04 1.619183e+01 1.104751e+00 3.310554e+01
C.3.05 1.597701e+01 1.106742e+00 3.301964e+01
C.3.06 1.575393e+01 1.112651e+00 3.308071e+01
C.3.07 1.552439e+01 1.106667e+00 3.310908e+01
C.3.08 1.531400e+01 1.101736e+00 3.310450e+01
C.3.09 1.511041e+01 1.098070e+00 3.315790e+01
C.3.10 1.493488e+01 1.096066e+00 3.327406e+01
C.3.11 1.474650e+01 1.099798e+00 3.351375e+01
C.3.12 1.462953e+01 1.105166e+00 3.379525e+01
C.3.13 1.447492e+01 1.117618e+00 3.405773e+01
C.3.14 1.437268e+01 1.113545e+00 3.434377e+01
C.3.15 1.421368e+01 1.125911e+00 3.460234e+01
C.3.16 1.399393e+01 1.180888e+00 3.480475e+01
C.3.17 1.391751e+01 1.205817e+00 3.485075e+01
C.3.18 1.384069e+01 1.234158e+00 3.489400e+01
C.3.19 1.376647e+01 1.256727e+00 3.494459e+01
C.3.20 1.365218e+01 1.270432e+00 3.505347e+01
C.3.21 1.355150e+01 1.275136e+00 3.517574e+01
C.3.22 1.345253e+01 1.281577e+00 3.529931e+01
C.3.23 1.334522e+01 1.294564e+00 3.544444e+01
C.3.24 1.324401e+01 1.309421e+00 3.559370e+01
C.3.25 1.315602e+01 1.322648e+00 3.575126e+01
C.3.26 1.310446e+01 1.332370e+00 3.588518e+01
C.3.27 1.307506e+01 1.342453e+00 3.602560e+01
C.3.29 1.320563e+01 1.301128e+00 3.629896e+01
C.3.30 1.337042e+01 1.273667e+00 3.636478e+01
C.3.31 1.354742e+01 1.248971e+00 3.638193e+01
C.3.32 1.367538e+01 1.229132e+00 3.638629e+01
C.3.33 1.380296e+01 1.210291e+00 3.637386e+01
C.3.34 1.392600e+01 1.194104e+00 3.633666e+01
C.3.35 1.409940e+01 1.174845e+00 3.624843e+01
C.3.36 1.427231e+01 1.155299e+00 3.615930e+01
C.3.37 1.444521e+01 1.134369e+00 3.607045e+01
C.3.38 1.457547e+01 1.116652e+00 3.600286e+01
C.3.39 1.470279e+01 1.099360e+00 3.592978e+01
C.3.40 1.482890e+01 1.084448e+00 3.585411e+01
C.3.41 1.497703e+01 1.073372e+00 3.576418e+01
C.3.42 1.511317e+01 1.070234e+00 3.565642e+01
C.3.43 1.523380e+01 1.064389e+00 3.553163e+01
C.3.44 1.537578e+01 1.044583e+00 3.541674e+01
C.3.45 1.551366e+01 1.020665e+00 3.529773e+01
C.3.46 1.563854e+01 1.004325e+00 3.516399e+01
C.3.47 1.574298e+01 1.002214e+00 3.503950e+01
C.3.48 1.584475e+01 1.006127e+00 3.491286e+01
C.3.49 1.594634e+01 1.008037e+00 3.478604e+01
C.3.50 1.605632e+01 1.002003e+00 3.463910e+01
C.3.51 1.613767e+01 9.939111e-01 3.447466e+01
C.3.52 1.618413e+01 9.934958e-01 3.429700e+01
C.3.53 1.622341e+01 1.002662e+00 3.407505e+01
C.3.54 1.626663e+01 1.016098e+00 3.385403e+01
C.4.02 1.076719e+01 -1.539259e+00 3.293549e+01
C.4.03 1.037607e+01 -1.750043e+00 3.280886e+01
C.4.04 9.994924e+00 -1.957264e+00 3.264997e+01
C.4.05 9.656824e+00 -2.162953e+00 3.239556e+01
C.4.06 9.374504e+00 -2.365936e+00 3.207862e+01
C.4.07 9.086392e+00 -2.554365e+00 3.175793e+01
C.4.08 8.917360e+00 -2.667186e+00 3.149541e+01
C.4.09 8.731235e+00 -2.763254e+00 3.123782e+01
C.4.10 8.512546e+00 -2.853209e+00 3.100479e+01
C.4.11 8.316633e+00 -2.904687e+00 3.087476e+01
C.4.12 8.120588e+00 -2.940508e+00 3.073979e+01
C.4.14 7.685767e+00 -3.023339e+00 3.064058e+01
C.4.15 7.472659e+00 -3.061877e+00 3.067788e+01
C.4.16 7.274086e+00 -3.096406e+00 3.076544e+01
C.4.17 7.109533e+00 -3.132809e+00 3.088678e+01
C.4.18 6.974935e+00 -3.162401e+00 3.104213e+01
C.4.20 6.867800e+00 -3.130462e+00 3.134134e+01
C.4.21 6.897073e+00 -3.075382e+00 3.148466e+01
C.4.22 6.860921e+00 -3.043284e+00 3.163331e+01
C.4.23 6.831613e+00 -3.006567e+00 3.173853e+01
C.4.24 6.790896e+00 -2.965450e+00 3.183819e+01
C.5.02 1.132585e+01 4.120789e+00 3.308263e+01
C.5.03 1.110059e+01 4.287023e+00 3.298180e+01
C.5.04 1.087041e+01 4.457763e+00 3.290171e+01
C.5.05 1.052452e+01 4.686378e+00 3.275915e+01
C.5.06 1.020230e+01 4.901314e+00 3.255371e+01
C.5.07 9.924468e+00 5.097416e+00 3.227697e+01
C.5.08 9.647556e+00 5.301883e+00 3.192584e+01
C.5.09 9.409427e+00 5.485126e+00 3.153659e+01
C.5.10 9.146338e+00 5.662979e+00 3.116116e+01
C.5.11 8.934060e+00 5.763479e+00 3.097994e+01
C.5.12 8.719275e+00 5.848895e+00 3.079399e+01
C.5.14 8.362350e+00 6.105210e+00 3.066798e+01
C.5.15 8.268583e+00 6.246372e+00 3.069925e+01
C.5.16 8.153284e+00 6.362438e+00 3.075340e+01
C.5.17 8.021668e+00 6.412519e+00 3.079862e+01
C.5.18 7.882389e+00 6.432941e+00 3.084401e+01
C.5.20 7.640968e+00 6.377814e+00 3.112760e+01
C.5.21 7.548780e+00 6.312879e+00 3.135444e+01
C.5.22 7.462543e+00 6.278329e+00 3.159012e+01
C.5.23 7.503997e+00 6.132115e+00 3.173764e+01
C.5.24 7.428267e+00 6.150760e+00 3.193456e+01
C.6.02 6.586360e+00 -2.982529e+00 3.210452e+01
C.6.03 6.358077e+00 -3.010195e+00 3.215903e+01
C.6.04 6.122378e+00 -3.019784e+00 3.217305e+01
C.6.05 5.879861e+00 -3.011079e+00 3.228743e+01
C.6.06 5.671309e+00 -2.974380e+00 3.245216e+01
C.6.08 5.470185e+00 -2.958138e+00 3.292200e+01
C.6.09 5.439774e+00 -2.990435e+00 3.316857e+01
C.6.10 5.461367e+00 -3.019496e+00 3.341646e+01
C.6.11 5.634371e+00 -3.050635e+00 3.367954e+01
C.6.12 5.915576e+00 -3.065904e+00 3.382379e+01
C.6.13 6.184391e+00 -3.016996e+00 3.398336e+01
C.6.14 6.294824e+00 -2.879934e+00 3.407979e+01
C.6.15 6.353794e+00 -2.706064e+00 3.416086e+01
C.6.17 6.438423e+00 -2.404968e+00 3.441391e+01
C.6.18 6.599570e+00 -2.283160e+00 3.448114e+01
C.6.19 6.793013e+00 -2.196008e+00 3.449883e+01
C.6.20 6.996091e+00 -2.138665e+00 3.449791e+01
C.6.21 7.202293e+00 -2.094050e+00 3.450234e+01
C.7.02 7.108900e+00 6.235804e+00 3.219769e+01
C.7.03 6.888628e+00 6.314434e+00 3.219509e+01
C.7.04 6.682148e+00 6.355513e+00 3.229702e+01
C.7.05 6.472575e+00 6.380499e+00 3.243320e+01
C.7.06 6.299562e+00 6.382073e+00 3.261530e+01
C.7.08 6.115868e+00 6.323798e+00 3.319296e+01
C.7.09 6.151534e+00 6.259134e+00 3.355229e+01
C.7.10 6.396231e+00 6.170102e+00 3.381070e+01
C.7.11 6.584338e+00 6.168055e+00 3.387506e+01
C.7.12 6.748521e+00 6.172598e+00 3.398711e+01
C.7.13 6.882609e+00 6.130070e+00 3.412762e+01
C.7.14 6.926346e+00 6.019882e+00 3.420522e+01
C.7.15 6.921371e+00 5.892380e+00 3.426683e+01
C.7.17 6.985189e+00 5.644473e+00 3.449505e+01
C.7.18 7.130931e+00 5.524146e+00 3.458600e+01
C.7.19 7.313574e+00 5.422499e+00 3.460325e+01
C.7.20 7.494298e+00 5.348277e+00 3.460426e+01
C.7.21 7.681373e+00 5.291961e+00 3.460590e+01
C.8.02 7.839250e+00 -2.339391e+00 3.445097e+01
C.8.03 8.301982e+00 -2.374934e+00 3.462469e+01
C.8.04 8.574228e+00 -2.343379e+00 3.503755e+01
C.8.05 8.813115e+00 -2.298132e+00 3.516125e+01
C.8.06 9.025483e+00 -2.199734e+00 3.530138e+01
C.8.07 9.259805e+00 -2.091223e+00 3.538934e+01
C.8.08 9.551389e+00 -1.964348e+00 3.547396e+01
C.8.09 9.845381e+00 -1.828527e+00 3.553231e+01
C.8.10 1.013880e+01 -1.684321e+00 3.556962e+01
C.8.11 1.042144e+01 -1.531729e+00 3.562646e+01
C.8.12 1.070190e+01 -1.369975e+00 3.566630e+01
C.8.13 1.097119e+01 -1.191003e+00 3.570935e+01
C.8.14 1.123531e+01 -9.895995e-01 3.575924e+01
C.8.15 1.148529e+01 -7.734334e-01 3.581919e+01
C.8.17 1.203331e+01 -1.147511e-01 3.607164e+01
C.8.18 1.236242e+01 3.225456e-01 3.619185e+01
C.8.19 1.270091e+01 7.616287e-01 3.627323e+01
C.8.20 1.287338e+01 9.318420e-01 3.627132e+01
C.8.21 1.303753e+01 1.107510e+00 3.624113e+01
C.9.02 8.450171e+00 5.301576e+00 3.452123e+01
C.9.03 8.901860e+00 5.188511e+00 3.487187e+01
C.9.04 9.327742e+00 5.095584e+00 3.525879e+01
C.9.05 9.661131e+00 4.963686e+00 3.540933e+01
C.9.06 9.985201e+00 4.781941e+00 3.552402e+01
C.9.07 1.031418e+01 4.586317e+00 3.559269e+01
C.9.08 1.053923e+01 4.450235e+00 3.561994e+01
C.9.09 1.075717e+01 4.303692e+00 3.565055e+01
C.9.10 1.096539e+01 4.149595e+00 3.570353e+01
C.9.11 1.117846e+01 3.987267e+00 3.574369e+01
C.9.12 1.138474e+01 3.816756e+00 3.578532e+01
C.9.13 1.157398e+01 3.627612e+00 3.582740e+01
C.9.14 1.172280e+01 3.418365e+00 3.586810e+01
C.9.15 1.184541e+01 3.195631e+00 3.592239e+01
C.9.17 1.222560e+01 2.633123e+00 3.618129e+01
C.9.18 1.249465e+01 2.287172e+00 3.634539e+01
C.9.19 1.277285e+01 1.919266e+00 3.642437e+01
C.9.20 1.290580e+01 1.711452e+00 3.641172e+01
C.9.21 1.303182e+01 1.518235e+00 3.632336e+01
