# Supplementary material for: Ontogenetic changes and sexual dimorphism in the cranium and mandible of the Atlantic walrus (Odobenus rosmarus rosmarus L.)
Source: Anat Rec (Hoboken). 2025 Sep 12;309(7):1875–903. doi: 10.1002/ar.70050 (PMC13251751; doi:10.1002/ar.70050)
Supplement: Supplementary file 1 — Data S1: Supporting information. [file AR-309-1875-s001.zip › PTS files/Ontogeny_Mandible/3840_M_J.pts]

Version 1.0
222
S.1 1.779970e+01 -5.979145e+00 3.731514e+01
S.2 1.732512e+01 -7.092645e+00 3.667989e+01
S.3 1.911592e+01 -6.106166e+00 3.722947e+01
S.4 1.483835e+01 -3.259382e+00 3.728749e+01
S.5 1.737860e+01 -2.337406e+00 3.828722e+01
S.6 9.795807e+00 8.926504e-01 3.810505e+01
S.7 1.654432e+01 3.699294e+00 4.039753e+01
S.8 1.364544e+01 -1.997947e+00 4.422594e+01
S.9 5.332589e+00 6.925836e+00 3.403613e+01
S.10 1.706611e+01 1.126907e+01 3.782903e+01
S.11 4.028610e+00 8.401535e+00 3.528768e+01
S.12 1.615963e+01 1.359681e+01 3.880903e+01
S.13 1.049981e+00 1.029625e+01 3.871405e+01
S.14 1.443471e+01 1.604720e+01 4.316336e+01
S.15 2.180424e-01 8.471663e+00 3.758809e+01
S.16 1.655658e+01 1.562334e+01 4.347866e+01
S.17 3.497533e+00 1.120091e+01 3.892158e+01
S.18 1.248074e+01 1.515319e+01 4.202166e+01
S.19 1.324167e+01 -3.295716e+00 4.003103e+01
S.20 1.691019e+01 -1.878596e+00 4.140177e+01
S.21 5.075606e+00 4.292548e+00 3.789067e+01
S.22 1.692375e+01 9.512235e+00 4.157072e+01
S.23 3.571179e+00 8.386518e+00 3.676749e+01
S.24 1.511038e+01 1.381174e+01 4.124884e+01
S.25 3.129076e+00 6.457765e+00 4.182032e+01
S.26 1.465506e+01 1.131690e+01 4.550905e+01
S.27 2.120317e+00 9.276590e+00 4.102798e+01
S.28 1.366844e+01 1.426674e+01 4.476834e+01
S.29 3.640234e+00 4.710530e+00 4.120473e+01
S.30 1.556689e+01 9.928289e+00 4.502122e+01
S.31 8.913977e+00 -1.197014e+00 4.305972e+01
S.32 1.515282e+01 4.988899e-01 4.533178e+01
C.1.02 1.704476e+01 -6.700993e+00 3.675023e+01
C.1.03 1.694640e+01 -6.227549e+00 3.669625e+01
C.1.04 1.663942e+01 -6.174097e+00 3.632207e+01
C.1.05 1.661150e+01 -5.806212e+00 3.639032e+01
C.1.06 1.652024e+01 -5.442432e+00 3.640090e+01
C.1.07 1.635983e+01 -5.110766e+00 3.647191e+01
C.1.08 1.605415e+01 -4.801541e+00 3.658276e+01
C.1.09 1.571922e+01 -4.523697e+00 3.669220e+01
C.1.10 1.538738e+01 -4.262107e+00 3.684320e+01
C.1.11 1.509365e+01 -4.109262e+00 3.719448e+01
C.1.12 1.508880e+01 -3.607888e+00 3.704273e+01
C.2.02 1.903447e+01 -5.864438e+00 3.718145e+01
C.2.03 1.896620e+01 -5.627303e+00 3.710098e+01
C.2.04 1.896466e+01 -5.377487e+00 3.703054e+01
C.2.05 1.881234e+01 -5.029397e+00 3.699426e+01
C.2.06 1.858471e+01 -4.723030e+00 3.699531e+01
C.2.07 1.831375e+01 -4.460246e+00 3.705200e+01
C.2.08 1.813057e+01 -4.086932e+00 3.714705e+01
C.2.09 1.802502e+01 -3.693820e+00 3.727465e+01
C.2.10 1.795586e+01 -3.320826e+00 3.746969e+01
C.2.11 1.791892e+01 -2.901212e+00 3.771628e+01
C.2.12 1.760429e+01 -2.613446e+00 3.795390e+01
C.3.02 1.785324e+01 -5.851453e+00 3.705344e+01
C.3.03 1.784160e+01 -5.635254e+00 3.685149e+01
C.3.04 1.777364e+01 -5.392722e+00 3.669587e+01
C.3.05 1.759517e+01 -5.019797e+00 3.655845e+01
C.3.06 1.739374e+01 -4.649447e+00 3.644856e+01
C.3.07 1.714158e+01 -4.314994e+00 3.656838e+01
C.3.08 1.677916e+01 -3.976334e+00 3.702396e+01
C.3.09 1.648215e+01 -3.588879e+00 3.748792e+01
C.3.10 1.618193e+01 -3.221476e+00 3.796592e+01
C.3.11 1.590632e+01 -2.860736e+00 3.839830e+01
C.3.12 1.564348e+01 -2.531172e+00 3.886233e+01
C.3.13 1.537024e+01 -2.269876e+00 3.936239e+01
C.3.14 1.510208e+01 -2.124398e+00 3.975748e+01
C.3.15 1.481788e+01 -2.039661e+00 4.015899e+01
C.3.16 1.469092e+01 -2.108383e+00 4.063682e+01
C.3.17 1.460876e+01 -2.023647e+00 4.113554e+01
C.3.18 1.434887e+01 -1.716869e+00 4.145335e+01
C.3.19 1.412817e+01 -1.423566e+00 4.181101e+01
C.3.20 1.398029e+01 -1.319435e+00 4.207934e+01
C.3.21 1.383291e+01 -1.274490e+00 4.236390e+01
C.3.22 1.370548e+01 -1.279147e+00 4.266131e+01
C.3.23 1.359664e+01 -1.301858e+00 4.293451e+01
C.3.24 1.350063e+01 -1.352081e+00 4.320885e+01
C.3.25 1.344656e+01 -1.428606e+00 4.348853e+01
C.3.26 1.346476e+01 -1.568883e+00 4.377998e+01
C.3.27 1.354613e+01 -1.762856e+00 4.402637e+01
C.3.29 1.373298e+01 -2.220775e+00 4.427940e+01
C.3.30 1.383271e+01 -2.441000e+00 4.423783e+01
C.3.31 1.394361e+01 -2.646523e+00 4.416274e+01
C.3.32 1.414347e+01 -2.919893e+00 4.398508e+01
C.3.33 1.435029e+01 -3.182153e+00 4.379887e+01
C.3.34 1.455911e+01 -3.436193e+00 4.360368e+01
C.3.35 1.475335e+01 -3.662931e+00 4.341925e+01
C.3.36 1.494793e+01 -3.874584e+00 4.321803e+01
C.3.37 1.513567e+01 -4.085088e+00 4.300924e+01
C.3.38 1.529164e+01 -4.264851e+00 4.280953e+01
C.3.39 1.544104e+01 -4.456720e+00 4.261616e+01
C.3.40 1.558470e+01 -4.646551e+00 4.241654e+01
C.3.41 1.572798e+01 -4.855972e+00 4.220649e+01
C.3.42 1.586524e+01 -5.067114e+00 4.199418e+01
C.3.43 1.601021e+01 -5.273600e+00 4.178239e+01
C.3.44 1.616174e+01 -5.435839e+00 4.154977e+01
C.3.45 1.631874e+01 -5.577273e+00 4.130738e+01
C.3.46 1.647226e+01 -5.745791e+00 4.108059e+01
C.3.47 1.661293e+01 -5.881352e+00 4.082328e+01
C.3.48 1.675597e+01 -6.046550e+00 4.058531e+01
C.3.49 1.687666e+01 -6.139402e+00 4.030037e+01
C.3.50 1.701588e+01 -6.225190e+00 3.993565e+01
C.3.51 1.712242e+01 -6.243260e+00 3.955081e+01
C.3.52 1.722785e+01 -6.222248e+00 3.916584e+01
C.3.53 1.742515e+01 -6.185575e+00 3.854424e+01
C.3.54 1.762484e+01 -6.137919e+00 3.792414e+01
C.4.02 9.122931e+00 1.515767e+00 3.803162e+01
C.4.03 8.404680e+00 2.090278e+00 3.805344e+01
C.4.04 7.737510e+00 2.709785e+00 3.792099e+01
C.4.05 7.077265e+00 3.399681e+00 3.749294e+01
C.4.06 6.693693e+00 3.951936e+00 3.669108e+01
C.4.07 6.458753e+00 4.534300e+00 3.585394e+01
C.4.08 6.414782e+00 5.021721e+00 3.536209e+01
C.4.09 6.336175e+00 5.601992e+00 3.498987e+01
C.4.10 6.207074e+00 6.152354e+00 3.458753e+01
C.4.11 6.016647e+00 6.411929e+00 3.427163e+01
C.4.12 5.692004e+00 6.656217e+00 3.407572e+01
C.4.14 5.114500e+00 7.178706e+00 3.414279e+01
C.4.15 4.942615e+00 7.451064e+00 3.428120e+01
C.4.16 4.769735e+00 7.669521e+00 3.449398e+01
C.4.17 4.526232e+00 7.939609e+00 3.473698e+01
C.4.18 4.286107e+00 8.182261e+00 3.501037e+01
C.4.20 3.976032e+00 8.396696e+00 3.555373e+01
C.4.21 3.805662e+00 8.430216e+00 3.576211e+01
C.4.22 3.622289e+00 8.477193e+00 3.595638e+01
C.4.23 3.522079e+00 8.510240e+00 3.621852e+01
C.4.24 3.542569e+00 8.440359e+00 3.649156e+01
C.5.02 1.650521e+01 4.380383e+00 4.047616e+01
C.5.03 1.647197e+01 5.051960e+00 4.061589e+01
C.5.04 1.646213e+01 5.725675e+00 4.074864e+01
C.5.05 1.653772e+01 6.585456e+00 4.078916e+01
C.5.06 1.668070e+01 7.417691e+00 4.060602e+01
C.5.07 1.681304e+01 8.169972e+00 4.020212e+01
C.5.08 1.685958e+01 8.840717e+00 3.967393e+01
C.5.09 1.686172e+01 9.476336e+00 3.910207e+01
C.5.10 1.689515e+01 1.008308e+01 3.850054e+01
C.5.11 1.694876e+01 1.045952e+01 3.824369e+01
C.5.12 1.701621e+01 1.085679e+01 3.802419e+01
C.5.14 1.702654e+01 1.168771e+01 3.781687e+01
C.5.15 1.693628e+01 1.208422e+01 3.792461e+01
C.5.16 1.681268e+01 1.245986e+01 3.806812e+01
C.5.17 1.661113e+01 1.286989e+01 3.827984e+01
C.5.18 1.637211e+01 1.323733e+01 3.852765e+01
C.5.20 1.600548e+01 1.370593e+01 3.913046e+01
C.5.21 1.589117e+01 1.377191e+01 3.947912e+01
C.5.22 1.577312e+01 1.380787e+01 3.983092e+01
C.5.23 1.556556e+01 1.384593e+01 4.030976e+01
C.5.24 1.533021e+01 1.379443e+01 4.077430e+01
C.6.02 3.330140e+00 8.247693e+00 3.754779e+01
C.6.03 2.658600e+00 8.638635e+00 3.783495e+01
C.6.04 2.203260e+00 9.328863e+00 3.778434e+01
C.6.05 1.815170e+00 9.866374e+00 3.783154e+01
C.6.06 1.348418e+00 1.023920e+01 3.812291e+01
C.6.08 9.672838e-01 1.030111e+01 3.907132e+01
C.6.09 9.135500e-01 1.027259e+01 3.943299e+01
C.6.10 8.867000e-01 1.020627e+01 3.979269e+01
C.6.11 1.031965e+00 9.833071e+00 3.991489e+01
C.6.12 1.216279e+00 9.457590e+00 3.989563e+01
C.6.13 1.467389e+00 9.141301e+00 4.000617e+01
C.6.14 1.947367e+00 8.875051e+00 4.012613e+01
C.6.15 2.251374e+00 8.945657e+00 4.059327e+01
C.6.17 2.270685e+00 8.990113e+00 4.142842e+01
C.6.18 2.367550e+00 8.530188e+00 4.163853e+01
C.6.19 2.472896e+00 8.047947e+00 4.178482e+01
C.6.20 2.659019e+00 7.503225e+00 4.178135e+01
C.6.21 2.916306e+00 6.992124e+00 4.184447e+01
C.7.02 1.485992e+01 1.407031e+01 4.165174e+01
C.7.03 1.477236e+01 1.455395e+01 4.187621e+01
C.7.04 1.478118e+01 1.508508e+01 4.197503e+01
C.7.05 1.468495e+01 1.560363e+01 4.217738e+01
C.7.06 1.456703e+01 1.592250e+01 4.262851e+01
C.7.08 1.435650e+01 1.602609e+01 4.355483e+01
C.7.09 1.430227e+01 1.588780e+01 4.392598e+01
C.7.10 1.428766e+01 1.560432e+01 4.420747e+01
C.7.11 1.449308e+01 1.519534e+01 4.414947e+01
C.7.12 1.458342e+01 1.476927e+01 4.430159e+01
C.7.13 1.447555e+01 1.439214e+01 4.454442e+01
C.7.14 1.424781e+01 1.419009e+01 4.460210e+01
C.7.15 1.394411e+01 1.417393e+01 4.466152e+01
C.7.17 1.364775e+01 1.391375e+01 4.523005e+01
C.7.18 1.381271e+01 1.345457e+01 4.554652e+01
C.7.19 1.402751e+01 1.294487e+01 4.572618e+01
C.7.20 1.425051e+01 1.241110e+01 4.562046e+01
C.7.21 1.445157e+01 1.185851e+01 4.561423e+01
C.8.02 3.361090e+00 5.618459e+00 4.170647e+01
C.8.03 3.853623e+00 4.826186e+00 4.131709e+01
C.8.04 3.899148e+00 3.952961e+00 4.167419e+01
C.8.05 4.036547e+00 3.502959e+00 4.188505e+01
C.8.06 4.263535e+00 3.069873e+00 4.204869e+01
C.8.07 4.538278e+00 2.661595e+00 4.220255e+01
C.8.08 4.919651e+00 2.205878e+00 4.229446e+01
C.8.09 5.333532e+00 1.771467e+00 4.233423e+01
C.8.10 5.724988e+00 1.337438e+00 4.247552e+01
C.8.11 6.130069e+00 8.775659e-01 4.258726e+01
C.8.12 6.533991e+00 4.186467e-01 4.270686e+01
C.8.13 6.996780e+00 6.385900e-03 4.276952e+01
C.8.14 7.638535e+00 -4.118789e-01 4.277310e+01
C.8.15 8.285873e+00 -8.152646e-01 4.284397e+01
C.8.17 9.676479e+00 -1.629897e+00 4.357542e+01
C.8.18 1.047863e+01 -1.978562e+00 4.409480e+01
C.8.19 1.137547e+01 -2.228556e+00 4.450455e+01
C.8.20 1.215381e+01 -2.283528e+00 4.453785e+01
C.8.21 1.292471e+01 -2.217283e+00 4.443174e+01
C.9.02 1.523435e+01 1.046422e+01 4.501818e+01
C.9.03 1.557467e+01 9.395253e+00 4.523068e+01
C.9.04 1.568963e+01 8.382166e+00 4.574459e+01
C.9.05 1.583120e+01 7.569566e+00 4.576768e+01
C.9.06 1.589815e+01 6.747111e+00 4.576824e+01
C.9.07 1.593979e+01 5.923138e+00 4.578300e+01
C.9.08 1.598105e+01 5.191827e+00 4.577412e+01
C.9.09 1.599883e+01 4.462811e+00 4.570474e+01
C.9.10 1.602217e+01 3.780704e+00 4.543873e+01
C.9.11 1.599689e+01 3.160776e+00 4.521983e+01
C.9.12 1.589300e+01 2.521989e+00 4.510128e+01
C.9.13 1.574285e+01 1.882938e+00 4.505754e+01
C.9.14 1.558471e+01 1.391187e+00 4.506802e+01
C.9.15 1.538295e+01 9.216685e-01 4.514407e+01
C.9.17 1.479194e+01 -3.735054e-02 4.560284e+01
C.9.18 1.446663e+01 -6.554617e-01 4.554438e+01
C.9.19 1.418327e+01 -1.204740e+00 4.521383e+01
C.9.20 1.402804e+01 -1.518231e+00 4.491077e+01
C.9.21 1.387237e+01 -1.797045e+00 4.457573e+01
