# Supplementary material for: Ontogenetic changes and sexual dimorphism in the cranium and mandible of the Atlantic walrus (Odobenus rosmarus rosmarus L.)
Source: Anat Rec (Hoboken). 2025 Sep 12;309(7):1875–903. doi: 10.1002/ar.70050 (PMC13251751; doi:10.1002/ar.70050)
Supplement: Supplementary file 1 — Data S1: Supporting information. [file AR-309-1875-s001.zip › PTS files/Ontogeny_Mandible/4419_U_J.pts]

Version 1.0
222
S.1 1.763871e+01 -3.187822e+00 2.967679e+01
S.2 1.805093e+01 -3.930511e+00 2.974105e+01
S.3 1.820309e+01 -2.434993e+00 2.951032e+01
S.4 1.311437e+01 -3.941769e+00 3.036669e+01
S.5 1.357763e+01 -1.167711e+00 3.078574e+01
S.6 5.482150e+00 -5.546701e+00 3.223945e+01
S.7 6.983079e+00 2.787726e+00 3.330898e+01
S.8 1.123542e+01 -2.503011e+00 3.759223e+01
S.9 -3.284673e+00 -6.737753e+00 2.891948e+01
S.10 -6.141407e-01 6.417583e+00 2.957949e+01
S.11 -4.861053e+00 -6.746497e+00 2.985933e+01
S.12 -2.618797e+00 6.714183e+00 3.070162e+01
S.13 -7.731954e+00 -7.939780e+00 3.393540e+01
S.14 9999 9999 9999
S.15 -7.310978e+00 -1.052178e+01 3.367742e+01
S.16 9999 9999 9999
S.17 -7.126264e+00 -5.277473e+00 3.404933e+01
S.18 9999 9999 9999
S.19 1.174529e+01 -5.206336e+00 3.380462e+01
S.20 1.211801e+01 3.832806e-01 3.407361e+01
S.21 -1.401331e-01 -8.036369e+00 3.318471e+01
S.22 3.054457e+00 6.534687e+00 3.338955e+01
S.23 -5.151713e+00 -6.542619e+00 3.244801e+01
S.24 -2.691572e+00 7.041658e+00 3.297224e+01
S.25 -2.967075e+00 -7.131064e+00 3.689005e+01
S.26 -8.579502e-01 6.463527e+00 3.767939e+01
S.27 -5.646430e+00 -7.577656e+00 3.607662e+01
S.28 -3.498193e+00 7.533171e+00 3.654610e+01
S.29 5.162281e-01 -8.265169e+00 3.662998e+01
S.30 2.152642e+00 6.798412e+00 3.722898e+01
S.31 7.948174e+00 -5.783285e+00 3.750629e+01
S.32 8.927556e+00 1.605199e+00 3.799276e+01
C.1.02 1.764841e+01 -3.969777e+00 2.943605e+01
C.1.03 1.723849e+01 -4.136887e+00 2.918987e+01
C.1.04 1.676972e+01 -4.054549e+00 2.901650e+01
C.1.05 1.627613e+01 -3.914286e+00 2.895848e+01
C.1.06 1.580184e+01 -4.113856e+00 2.891507e+01
C.1.07 1.531796e+01 -4.014393e+00 2.906558e+01
C.1.08 1.492340e+01 -3.957073e+00 2.932351e+01
C.1.09 1.453169e+01 -4.074079e+00 2.956511e+01
C.1.10 1.418160e+01 -4.257103e+00 2.982861e+01
C.1.11 1.381549e+01 -4.329888e+00 3.004554e+01
C.1.12 1.346896e+01 -4.129682e+00 3.020749e+01
C.2.02 1.793378e+01 -2.257118e+00 2.938978e+01
C.2.03 1.762165e+01 -2.150776e+00 2.928994e+01
C.2.04 1.731281e+01 -2.035700e+00 2.918959e+01
C.2.05 1.666099e+01 -2.086840e+00 2.911384e+01
C.2.06 1.600396e+01 -2.120299e+00 2.909412e+01
C.2.07 1.547744e+01 -1.783970e+00 2.888703e+01
C.2.08 1.512954e+01 -1.343940e+00 2.908770e+01
C.2.09 1.489659e+01 -1.164302e+00 2.960596e+01
C.2.10 1.458116e+01 -9.623085e-01 3.006933e+01
C.2.11 1.460786e+01 -8.302873e-01 3.061165e+01
C.2.12 1.418663e+01 -1.462114e+00 3.093442e+01
C.3.02 1.739412e+01 -3.144732e+00 2.931592e+01
C.3.03 1.702790e+01 -3.104630e+00 2.907891e+01
C.3.04 1.659884e+01 -3.017331e+00 2.906452e+01
C.3.05 1.597965e+01 -2.918697e+00 2.915339e+01
C.3.06 1.538814e+01 -2.820112e+00 2.935694e+01
C.3.07 1.477538e+01 -2.805523e+00 2.951613e+01
C.3.08 1.429701e+01 -2.746275e+00 2.974644e+01
C.3.09 1.384946e+01 -2.696213e+00 3.003382e+01
C.3.10 1.340473e+01 -2.636258e+00 3.032365e+01
C.3.11 1.285193e+01 -2.518963e+00 3.076318e+01
C.3.12 1.237547e+01 -2.412231e+00 3.128677e+01
C.3.13 1.200118e+01 -2.306333e+00 3.188778e+01
C.3.14 1.175057e+01 -2.283317e+00 3.225323e+01
C.3.15 1.161135e+01 -2.290395e+00 3.267448e+01
C.3.16 1.132279e+01 -2.276392e+00 3.301126e+01
C.3.17 1.114304e+01 -2.373044e+00 3.372164e+01
C.3.18 1.044748e+01 -2.218101e+00 3.391789e+01
C.3.19 9.904379e+00 -2.153674e+00 3.441512e+01
C.3.20 9.701402e+00 -2.136198e+00 3.473800e+01
C.3.21 9.593775e+00 -2.130359e+00 3.510427e+01
C.3.22 9.577708e+00 -2.137516e+00 3.548565e+01
C.3.23 9.621386e+00 -2.154650e+00 3.588229e+01
C.3.24 9.804744e+00 -2.177288e+00 3.623639e+01
C.3.25 9.954435e+00 -2.226860e+00 3.660334e+01
C.3.26 1.032274e+01 -2.312900e+00 3.701246e+01
C.3.27 1.072637e+01 -2.422698e+00 3.738050e+01
C.3.29 1.149047e+01 -2.554747e+00 3.760119e+01
C.3.30 1.173955e+01 -2.630396e+00 3.760724e+01
C.3.31 1.199403e+01 -2.678813e+00 3.758077e+01
C.3.32 1.235476e+01 -2.689587e+00 3.744531e+01
C.3.33 1.270748e+01 -2.680246e+00 3.729010e+01
C.3.34 1.304105e+01 -2.698528e+00 3.709775e+01
C.3.35 1.342837e+01 -2.791263e+00 3.691238e+01
C.3.36 1.379562e+01 -2.910816e+00 3.670306e+01
C.3.37 1.416260e+01 -3.022698e+00 3.648907e+01
C.3.38 1.449705e+01 -3.109247e+00 3.630749e+01
C.3.39 1.483896e+01 -3.188179e+00 3.613665e+01
C.3.40 1.517776e+01 -3.242516e+00 3.595069e+01
C.3.41 1.558152e+01 -3.265679e+00 3.570372e+01
C.3.42 1.596172e+01 -3.267219e+00 3.542086e+01
C.3.43 1.630207e+01 -3.268695e+00 3.509115e+01
C.3.44 1.659684e+01 -3.281512e+00 3.477674e+01
C.3.45 1.690658e+01 -3.301291e+00 3.447744e+01
C.3.46 1.716215e+01 -3.313669e+00 3.413039e+01
C.3.47 1.737084e+01 -3.316101e+00 3.369016e+01
C.3.48 1.750888e+01 -3.312110e+00 3.322294e+01
C.3.49 1.761502e+01 -3.299648e+00 3.274760e+01
C.3.50 1.759119e+01 -3.273153e+00 3.221168e+01
C.3.51 1.753322e+01 -3.234134e+00 3.167913e+01
C.3.52 1.746630e+01 -3.210025e+00 3.114675e+01
C.3.53 1.749943e+01 -3.193924e+00 3.065336e+01
C.3.54 1.753063e+01 -3.188944e+00 3.015961e+01
C.4.02 4.587731e+00 -5.773390e+00 3.225851e+01
C.4.03 3.722089e+00 -6.093506e+00 3.225359e+01
C.4.04 2.849671e+00 -6.329261e+00 3.206629e+01
C.4.05 1.862595e+00 -6.572446e+00 3.167432e+01
C.4.06 9.967106e-01 -6.755187e+00 3.103873e+01
C.4.07 1.717873e-01 -6.803132e+00 3.032858e+01
C.4.08 -5.130252e-01 -6.720511e+00 2.991229e+01
C.4.09 -1.231561e+00 -6.552002e+00 2.958907e+01
C.4.10 -1.933638e+00 -6.450745e+00 2.920705e+01
C.4.11 -2.377648e+00 -6.511768e+00 2.904830e+01
C.4.12 -2.818571e+00 -6.644399e+00 2.892969e+01
C.4.14 -3.598101e+00 -6.735499e+00 2.898625e+01
C.4.15 -3.902336e+00 -6.717681e+00 2.908539e+01
C.4.16 -4.193250e+00 -6.713212e+00 2.921977e+01
C.4.17 -4.451062e+00 -6.707030e+00 2.939740e+01
C.4.18 -4.691848e+00 -6.720197e+00 2.959717e+01
C.4.20 -4.866829e+00 -6.798910e+00 3.026379e+01
C.4.21 -4.857207e+00 -6.897828e+00 3.065937e+01
C.4.22 -4.844685e+00 -6.919985e+00 3.106646e+01
C.4.23 -4.863584e+00 -6.836146e+00 3.155482e+01
C.4.24 -4.962050e+00 -6.725918e+00 3.202813e+01
C.5.02 6.367603e+00 3.118758e+00 3.308231e+01
C.5.03 5.796175e+00 3.502279e+00 3.282497e+01
C.5.04 5.232005e+00 3.961859e+00 3.272351e+01
C.5.05 4.590918e+00 4.508801e+00 3.252037e+01
C.5.06 3.988303e+00 5.057551e+00 3.222503e+01
C.5.07 3.431654e+00 5.484524e+00 3.171585e+01
C.5.08 2.871786e+00 5.821559e+00 3.105674e+01
C.5.09 2.194105e+00 6.130879e+00 3.050305e+01
C.5.10 1.363386e+00 6.380055e+00 3.017246e+01
C.5.11 7.034961e-01 6.422879e+00 2.997755e+01
C.5.12 4.839011e-02 6.381981e+00 2.976674e+01
C.5.14 -1.005015e+00 6.425509e+00 2.975027e+01
C.5.15 -1.398259e+00 6.562753e+00 2.984266e+01
C.5.16 -1.751763e+00 6.625265e+00 3.007318e+01
C.5.17 -2.113098e+00 6.675714e+00 3.018431e+01
C.5.18 -2.450595e+00 6.705112e+00 3.035946e+01
C.5.20 -2.338038e+00 6.727831e+00 3.106989e+01
C.5.21 -2.472534e+00 7.047605e+00 3.137693e+01
C.5.22 -2.411514e+00 7.232636e+00 3.179726e+01
C.5.23 -2.400839e+00 7.227972e+00 3.221692e+01
C.5.24 -2.495259e+00 7.158659e+00 3.262007e+01
C.6.02 -5.550618e+00 -6.994122e+00 3.271262e+01
C.6.03 -6.078624e+00 -7.356311e+00 3.286439e+01
C.6.04 -6.639067e+00 -7.700708e+00 3.284800e+01
C.6.05 -7.179792e+00 -7.824107e+00 3.297450e+01
C.6.06 -7.554841e+00 -7.859322e+00 3.340083e+01
C.6.08 -7.803105e+00 -8.035475e+00 3.435885e+01
C.6.09 -7.743890e+00 -8.135514e+00 3.478312e+01
C.6.10 -7.513451e+00 -8.229502e+00 3.514587e+01
C.6.11 -7.081908e+00 -8.297621e+00 3.507302e+01
C.6.12 -6.655211e+00 -8.394487e+00 3.514175e+01
C.6.13 -6.252238e+00 -8.363573e+00 3.532295e+01
C.6.14 -5.959237e+00 -8.133368e+00 3.552707e+01
C.6.15 -5.769162e+00 -7.833454e+00 3.576037e+01
C.6.17 -5.255532e+00 -7.341640e+00 3.635501e+01
C.6.18 -4.774199e+00 -7.184476e+00 3.652720e+01
C.6.19 -4.287903e+00 -7.062738e+00 3.671346e+01
C.6.20 -3.860233e+00 -6.991469e+00 3.689524e+01
C.6.21 -3.406976e+00 -7.023108e+00 3.701596e+01
C.7.02 9999 9999 9999
C.7.03 9999 9999 9999
C.7.04 9999 9999 9999
C.7.05 9999 9999 9999
C.7.06 9999 9999 9999
C.7.08 9999 9999 9999
C.7.09 9999 9999 9999
C.7.10 9999 9999 9999
C.7.11 9999 9999 9999
C.7.12 9999 9999 9999
C.7.13 9999 9999 9999
C.7.14 9999 9999 9999
C.7.15 9999 9999 9999
C.7.17 9999 9999 9999
C.7.18 9999 9999 9999
C.7.19 9999 9999 9999
C.7.20 9999 9999 9999
C.7.21 9999 9999 9999
C.8.02 -1.548464e+00 -7.493560e+00 3.632924e+01
C.8.03 -3.902676e-02 -7.875981e+00 3.651302e+01
C.8.04 1.425851e+00 -8.195052e+00 3.697210e+01
C.8.05 1.993760e+00 -8.161505e+00 3.698837e+01
C.8.06 2.541005e+00 -8.012865e+00 3.703679e+01
C.8.07 3.084007e+00 -7.847242e+00 3.707720e+01
C.8.08 3.608370e+00 -7.701034e+00 3.711876e+01
C.8.09 4.128315e+00 -7.541770e+00 3.716727e+01
C.8.10 4.645718e+00 -7.368869e+00 3.718871e+01
C.8.11 5.162551e+00 -7.218789e+00 3.723153e+01
C.8.12 5.677844e+00 -7.063436e+00 3.727417e+01
C.8.13 6.177274e+00 -6.861096e+00 3.730722e+01
C.8.14 6.798916e+00 -6.554498e+00 3.737546e+01
C.8.15 7.398077e+00 -6.204268e+00 3.743385e+01
C.8.17 8.452814e+00 -5.209311e+00 3.782122e+01
C.8.18 8.913557e+00 -4.570757e+00 3.807273e+01
C.8.19 9.440747e+00 -3.946892e+00 3.819980e+01
C.8.20 1.002778e+01 -3.400457e+00 3.814436e+01
C.8.21 1.059615e+01 -2.935133e+00 3.781773e+01
C.9.02 4.872978e-01 6.713304e+00 3.705764e+01
C.9.03 1.975014e+00 6.539302e+00 3.718023e+01
C.9.04 3.436878e+00 6.324749e+00 3.745528e+01
C.9.05 4.251523e+00 6.001805e+00 3.748853e+01
C.9.06 4.982574e+00 5.533916e+00 3.761382e+01
C.9.07 5.692963e+00 5.025128e+00 3.768824e+01
C.9.08 6.187285e+00 4.658184e+00 3.770526e+01
C.9.09 6.658039e+00 4.262803e+00 3.774210e+01
C.9.10 7.116686e+00 3.855314e+00 3.779584e+01
C.9.11 7.482777e+00 3.526345e+00 3.785318e+01
C.9.12 7.838853e+00 3.184205e+00 3.789416e+01
C.9.13 8.168452e+00 2.815427e+00 3.792403e+01
C.9.14 8.448515e+00 2.429367e+00 3.794428e+01
C.9.15 8.697046e+00 2.022323e+00 3.796518e+01
C.9.17 9.268875e+00 8.943442e-01 3.827515e+01
C.9.18 9.614797e+00 1.330553e-01 3.832323e+01
C.9.19 9.991840e+00 -6.068985e-01 3.843209e+01
C.9.20 1.040687e+01 -1.307452e+00 3.832592e+01
C.9.21 1.082346e+01 -1.958420e+00 3.804835e+01
