# Supplementary material for: Ontogenetic changes and sexual dimorphism in the cranium and mandible of the Atlantic walrus (Odobenus rosmarus rosmarus L.)
Source: Anat Rec (Hoboken). 2025 Sep 12;309(7):1875–903. doi: 10.1002/ar.70050 (PMC13251751; doi:10.1002/ar.70050)
Supplement: Supplementary file 1 — Data S1: Supporting information. [file AR-309-1875-s001.zip › PTS files/Ontogeny_Mandible/4480_M_A.pts]

Version 1.0
222
S.1 -4.150247e+00 -7.113958e-01 3.673588e+01
S.2 -4.432182e+00 8.519977e-01 3.652222e+01
S.3 -4.401344e+00 -1.643245e+00 3.745561e+01
S.4 -2.232835e-01 1.039051e+00 3.595547e+01
S.5 -3.322409e-01 -2.331435e+00 3.739590e+01
S.6 7.439089e+00 3.785466e+00 3.763268e+01
S.7 7.035079e+00 -4.983880e+00 4.049033e+01
S.8 1.076048e+00 1.565230e+00 4.445757e+01
S.9 1.733664e+01 5.633791e+00 3.455181e+01
S.10 1.613485e+01 -8.307660e+00 3.899264e+01
S.11 1.809071e+01 6.167915e+00 3.551128e+01
S.12 1.726941e+01 -8.863844e+00 4.020330e+01
S.13 1.967938e+01 7.865662e+00 3.944755e+01
S.14 9999 9999 9999
S.15 1.901447e+01 1.055917e+01 3.887887e+01
S.16 9999 9999 9999
S.17 1.939350e+01 5.226009e+00 4.062420e+01
S.18 9999 9999 9999
S.19 1.355319e+00 3.409664e+00 3.982459e+01
S.20 1.046172e+00 -3.037080e+00 4.172936e+01
S.21 1.286589e+01 7.250150e+00 3.808984e+01
S.22 1.172615e+01 -7.946817e+00 4.278872e+01
S.23 1.735023e+01 6.094246e+00 3.775712e+01
S.24 1.655316e+01 -7.936072e+00 4.168724e+01
S.25 1.550540e+01 6.965638e+00 4.263208e+01
S.26 1.506677e+01 -5.336924e+00 4.643276e+01
S.27 1.825196e+01 7.385687e+00 4.190964e+01
S.28 1.745070e+01 -6.174764e+00 4.632601e+01
S.29 1.357808e+01 8.277476e+00 4.170763e+01
S.30 1.261226e+01 -6.872661e+00 4.647969e+01
S.31 5.514434e+00 6.069556e+00 4.346683e+01
S.32 4.295377e+00 -2.086314e+00 4.630300e+01
C.1.02 -4.294843e+00 6.426874e-01 3.625607e+01
C.1.03 -4.033516e+00 4.479094e-01 3.609092e+01
C.1.04 -3.754665e+00 2.302156e-01 3.599946e+01
C.1.05 -3.315117e+00 1.025065e-01 3.590830e+01
C.1.06 -2.855150e+00 1.225163e-01 3.583182e+01
C.1.07 -2.393414e+00 1.792591e-01 3.579436e+01
C.1.08 -1.975089e+00 2.577274e-01 3.580799e+01
C.1.09 -1.568542e+00 3.735997e-01 3.585918e+01
C.1.10 -1.170283e+00 5.169340e-01 3.590603e+01
C.1.11 -8.798993e-01 7.358917e-01 3.579046e+01
C.1.12 -5.421990e-01 8.299745e-01 3.594128e+01
C.2.02 -4.157900e+00 -1.735589e+00 3.720840e+01
C.2.03 -3.846173e+00 -1.671516e+00 3.704220e+01
C.2.04 -3.520768e+00 -1.593163e+00 3.691229e+01
C.2.05 -3.270743e+00 -1.485688e+00 3.685125e+01
C.2.06 -3.001001e+00 -1.460836e+00 3.678485e+01
C.2.07 -2.723364e+00 -1.465420e+00 3.675860e+01
C.2.08 -2.357469e+00 -1.540496e+00 3.675434e+01
C.2.09 -2.048134e+00 -1.749901e+00 3.675547e+01
C.2.10 -1.713192e+00 -1.904314e+00 3.681467e+01
C.2.11 -1.239494e+00 -2.194463e+00 3.686605e+01
C.2.12 -7.184039e-01 -2.347387e+00 3.699360e+01
C.3.02 -3.831055e+00 -8.237788e-01 3.642914e+01
C.3.03 -3.414660e+00 -8.523092e-01 3.624364e+01
C.3.04 -3.006302e+00 -9.272686e-01 3.605330e+01
C.3.05 -2.630383e+00 -8.811690e-01 3.610143e+01
C.3.06 -2.249932e+00 -8.766490e-01 3.613280e+01
C.3.07 -1.869589e+00 -8.921517e-01 3.616197e+01
C.3.08 -1.348244e+00 -8.467091e-01 3.635747e+01
C.3.09 -8.816117e-01 -7.555633e-01 3.665082e+01
C.3.10 -3.937748e-01 -7.011911e-01 3.691752e+01
C.3.11 1.403526e-01 -5.677674e-01 3.736818e+01
C.3.12 6.607981e-01 -4.358317e-01 3.783497e+01
C.3.13 1.154857e+00 -2.941133e-01 3.832691e+01
C.3.14 1.570009e+00 -1.789285e-01 3.874489e+01
C.3.15 1.977372e+00 -7.412709e-02 3.917317e+01
C.3.16 2.304786e+00 7.605320e-02 3.965336e+01
C.3.17 2.580142e+00 2.194521e-01 4.007315e+01
C.3.18 2.943022e+00 2.874021e-01 4.044236e+01
C.3.19 3.249930e+00 3.796382e-01 4.085456e+01
C.3.20 3.500500e+00 4.850112e-01 4.130068e+01
C.3.21 3.638506e+00 6.102552e-01 4.178872e+01
C.3.22 3.634815e+00 7.531301e-01 4.229118e+01
C.3.23 3.534562e+00 9.400738e-01 4.286679e+01
C.3.24 3.212230e+00 1.118757e+00 4.335722e+01
C.3.25 2.793287e+00 1.277765e+00 4.377619e+01
C.3.26 2.268698e+00 1.405683e+00 4.409711e+01
C.3.27 1.675355e+00 1.492785e+00 4.428395e+01
C.3.29 7.562026e-01 1.579708e+00 4.450403e+01
C.3.30 4.332858e-01 1.566702e+00 4.448891e+01
C.3.31 1.109778e-01 1.550999e+00 4.446573e+01
C.3.32 -1.523655e-01 1.507144e+00 4.436061e+01
C.3.33 -4.128280e-01 1.460761e+00 4.424956e+01
C.3.34 -6.924357e-01 1.447591e+00 4.418657e+01
C.3.35 -1.041488e+00 1.398698e+00 4.401835e+01
C.3.36 -1.374156e+00 1.342757e+00 4.382154e+01
C.3.37 -1.691780e+00 1.288736e+00 4.360080e+01
C.3.38 -1.958229e+00 1.254927e+00 4.339157e+01
C.3.39 -2.215187e+00 1.228073e+00 4.316984e+01
C.3.40 -2.461322e+00 1.189481e+00 4.293780e+01
C.3.41 -2.686663e+00 1.126092e+00 4.266814e+01
C.3.42 -2.917914e+00 1.053911e+00 4.240581e+01
C.3.43 -3.140734e+00 9.785801e-01 4.213713e+01
C.3.44 -3.420668e+00 8.763050e-01 4.178033e+01
C.3.45 -3.696070e+00 7.710325e-01 4.142090e+01
C.3.46 -3.895730e+00 6.511691e-01 4.101854e+01
C.3.47 -4.044899e+00 5.210649e-01 4.054813e+01
C.3.48 -4.175931e+00 3.962258e-01 4.007094e+01
C.3.49 -4.354741e+00 2.574064e-01 3.961354e+01
C.3.50 -4.463317e+00 1.476588e-01 3.922847e+01
C.3.51 -4.490839e+00 4.865565e-02 3.882653e+01
C.3.52 -4.513422e+00 -7.555310e-02 3.843134e+01
C.3.53 -4.309053e+00 -2.448096e-01 3.785592e+01
C.3.54 -4.075418e+00 -4.199155e-01 3.729351e+01
C.4.02 8.365251e+00 4.179185e+00 3.760609e+01
C.4.03 9.290160e+00 4.576192e+00 3.758520e+01
C.4.04 1.023489e+01 4.898839e+00 3.745547e+01
C.4.05 1.121435e+01 5.174266e+00 3.719254e+01
C.4.06 1.213756e+01 5.365995e+00 3.672852e+01
C.4.07 1.299065e+01 5.338957e+00 3.611550e+01
C.4.08 1.380207e+01 5.284481e+00 3.568705e+01
C.4.09 1.467146e+01 5.247386e+00 3.539089e+01
C.4.10 1.555194e+01 5.252887e+00 3.512694e+01
C.4.11 1.612806e+01 5.334661e+00 3.485334e+01
C.4.12 1.672087e+01 5.475611e+00 3.464798e+01
C.4.14 1.753965e+01 5.682536e+00 3.466522e+01
C.4.15 1.774075e+01 5.755169e+00 3.476880e+01
C.4.16 1.789368e+01 5.836491e+00 3.493143e+01
C.4.17 1.800323e+01 5.957713e+00 3.510206e+01
C.4.18 1.806055e+01 6.086701e+00 3.529150e+01
C.4.20 1.793497e+01 6.067633e+00 3.589875e+01
C.4.21 1.787679e+01 5.984813e+00 3.631612e+01
C.4.22 1.777757e+01 5.951070e+00 3.673260e+01
C.4.23 1.758513e+01 5.912739e+00 3.706331e+01
C.4.24 1.741480e+01 5.951763e+00 3.740584e+01
C.5.02 7.792018e+00 -5.132275e+00 4.082853e+01
C.5.03 8.596292e+00 -5.365355e+00 4.091898e+01
C.5.04 9.373384e+00 -5.690113e+00 4.091803e+01
C.5.05 1.023989e+01 -6.218717e+00 4.092118e+01
C.5.06 1.106593e+01 -6.805452e+00 4.086085e+01
C.5.07 1.186481e+01 -7.301235e+00 4.047845e+01
C.5.08 1.268939e+01 -7.555820e+00 4.004467e+01
C.5.09 1.356749e+01 -7.682954e+00 3.966299e+01
C.5.10 1.448681e+01 -7.809367e+00 3.939509e+01
C.5.11 1.504737e+01 -7.939836e+00 3.926197e+01
C.5.12 1.558508e+01 -8.115574e+00 3.909182e+01
C.5.14 1.639634e+01 -8.411680e+00 3.909137e+01
C.5.15 1.664051e+01 -8.528844e+00 3.921627e+01
C.5.16 1.685578e+01 -8.634401e+00 3.939367e+01
C.5.17 1.702288e+01 -8.736799e+00 3.964016e+01
C.5.18 1.715936e+01 -8.819889e+00 3.991154e+01
C.5.20 1.719323e+01 -8.733848e+00 4.048848e+01
C.5.21 1.705657e+01 -8.577238e+00 4.073512e+01
C.5.22 1.690171e+01 -8.375452e+00 4.093344e+01
C.5.23 1.677833e+01 -8.216702e+00 4.117391e+01
C.5.24 1.666385e+01 -8.075533e+00 4.142928e+01
C.6.02 1.745178e+01 6.379216e+00 3.826582e+01
C.6.03 1.781864e+01 6.691502e+00 3.860959e+01
C.6.04 1.826674e+01 7.077989e+00 3.862104e+01
C.6.05 1.882170e+01 7.363556e+00 3.873073e+01
C.6.06 1.935949e+01 7.597542e+00 3.897075e+01
C.6.08 1.979465e+01 8.070095e+00 3.995335e+01
C.6.09 1.974081e+01 8.225137e+00 4.048624e+01
C.6.10 1.937727e+01 8.259439e+00 4.090761e+01
C.6.11 1.899731e+01 8.218694e+00 4.104056e+01
C.6.12 1.861471e+01 8.157122e+00 4.115687e+01
C.6.13 1.832508e+01 8.017797e+00 4.140264e+01
C.6.14 1.823481e+01 7.802543e+00 4.155877e+01
C.6.15 1.819523e+01 7.562506e+00 4.169899e+01
C.6.17 1.793417e+01 7.155807e+00 4.236084e+01
C.6.18 1.741593e+01 7.040995e+00 4.263595e+01
C.6.19 1.683404e+01 6.984848e+00 4.276120e+01
C.6.20 1.638659e+01 6.950578e+00 4.277853e+01
C.6.21 1.593882e+01 6.938207e+00 4.274645e+01
C.7.02 9999 9999 9999
C.7.03 9999 9999 9999
C.7.04 9999 9999 9999
C.7.05 9999 9999 9999
C.7.06 9999 9999 9999
C.7.08 9999 9999 9999
C.7.09 9999 9999 9999
C.7.10 9999 9999 9999
C.7.11 9999 9999 9999
C.7.12 9999 9999 9999
C.7.13 9999 9999 9999
C.7.14 9999 9999 9999
C.7.15 9999 9999 9999
C.7.17 9999 9999 9999
C.7.18 9999 9999 9999
C.7.19 9999 9999 9999
C.7.20 9999 9999 9999
C.7.21 9999 9999 9999
C.8.02 1.467210e+01 7.571391e+00 4.192530e+01
C.8.03 1.351598e+01 8.036774e+00 4.183800e+01
C.8.04 1.241444e+01 8.477359e+00 4.222968e+01
C.8.05 1.181520e+01 8.513025e+00 4.217509e+01
C.8.06 1.122003e+01 8.423258e+00 4.220770e+01
C.8.07 1.063362e+01 8.284406e+00 4.219382e+01
C.8.08 1.006637e+01 8.166545e+00 4.221215e+01
C.8.09 9.506324e+00 8.022227e+00 4.225111e+01
C.8.10 8.958757e+00 7.842207e+00 4.231242e+01
C.8.11 8.323089e+00 7.583851e+00 4.241322e+01
C.8.12 7.704272e+00 7.304714e+00 4.255509e+01
C.8.13 7.103814e+00 7.007312e+00 4.273393e+01
C.8.14 6.553182e+00 6.695094e+00 4.293133e+01
C.8.15 6.025702e+00 6.380711e+00 4.318147e+01
C.8.17 4.530909e+00 5.477367e+00 4.406372e+01
C.8.18 3.539685e+00 4.808511e+00 4.455816e+01
C.8.19 2.581649e+00 3.951608e+00 4.470692e+01
C.8.20 1.960297e+00 3.228639e+00 4.460682e+01
C.8.21 1.432254e+00 2.453736e+00 4.440814e+01
C.9.02 1.385345e+01 -6.326732e+00 4.630809e+01
C.9.03 1.231537e+01 -6.495373e+00 4.657906e+01
C.9.04 1.082097e+01 -6.404121e+00 4.705453e+01
C.9.05 9.895985e+00 -6.314090e+00 4.699277e+01
C.9.06 9.021397e+00 -6.009907e+00 4.689227e+01
C.9.07 8.177438e+00 -5.639781e+00 4.675704e+01
C.9.08 7.625082e+00 -5.342113e+00 4.660136e+01
C.9.09 7.117017e+00 -4.968545e+00 4.645910e+01
C.9.10 6.611244e+00 -4.576711e+00 4.636629e+01
C.9.11 6.122610e+00 -4.233915e+00 4.631924e+01
C.9.12 5.643373e+00 -3.875356e+00 4.633531e+01
C.9.13 5.203180e+00 -3.470172e+00 4.635828e+01
C.9.14 4.877913e+00 -3.023031e+00 4.635612e+01
C.9.15 4.597620e+00 -2.549333e+00 4.630334e+01
C.9.17 3.675853e+00 -1.271868e+00 4.646162e+01
C.9.18 2.939492e+00 -5.903077e-01 4.620581e+01
C.9.19 2.245146e+00 6.725959e-02 4.580868e+01
C.9.20 1.776955e+00 4.612509e-01 4.529574e+01
C.9.21 1.372550e+00 8.855134e-01 4.475352e+01
