# Supplementary material for: Ontogenetic changes and sexual dimorphism in the cranium and mandible of the Atlantic walrus (Odobenus rosmarus rosmarus L.)
Source: Anat Rec (Hoboken). 2025 Sep 12;309(7):1875–903. doi: 10.1002/ar.70050 (PMC13251751; doi:10.1002/ar.70050)
Supplement: Supplementary file 1 — Data S1: Supporting information. [file AR-309-1875-s001.zip › PTS files/Ontogeny_Mandible/4483_M_A.pts]

Version 1.0
222
S.1 -2.990422e+00 4.788925e-01 4.102482e+01
S.2 -2.748394e+00 1.705440e+00 4.048086e+01
S.3 -3.876073e+00 -7.339920e-02 4.170437e+01
S.4 1.818993e+00 4.901840e-01 4.047034e+01
S.5 6.486940e-01 -1.952903e+00 4.209005e+01
S.6 9.181872e+00 1.269265e+00 4.115124e+01
S.7 6.484068e+00 -5.370166e+00 4.588113e+01
S.8 3.452285e+00 2.274492e+00 4.752798e+01
S.9 1.638766e+01 -6.468105e-01 3.790352e+01
S.10 1.267186e+01 -1.072631e+01 4.497969e+01
S.11 1.843826e+01 -6.700252e-01 3.906652e+01
S.12 1.444735e+01 -1.118951e+01 4.636854e+01
S.13 9999 9999 9999
S.14 9999 9999 9999
S.15 2.082227e+01 3.575652e+00 4.059698e+01
S.16 1.513559e+01 -1.218419e+01 5.132313e+01
S.17 2.120465e+01 -9.576992e-01 4.274888e+01
S.18 1.825155e+01 -9.196199e+00 4.880500e+01
S.19 3.386880e+00 3.218086e+00 4.290363e+01
S.20 1.550240e+00 -1.560636e+00 4.599960e+01
S.21 1.490484e+01 2.887796e+00 4.054356e+01
S.22 1.040369e+01 -9.096857e+00 4.863059e+01
S.23 1.907854e+01 5.090776e-01 4.062431e+01
S.24 1.482439e+01 -1.048217e+01 4.811622e+01
S.25 1.911843e+01 3.578392e+00 4.469044e+01
S.26 1.478081e+01 -7.761016e+00 5.246507e+01
S.27 2.115931e+01 1.984063e+00 4.408879e+01
S.28 1.702155e+01 -8.868375e+00 5.142692e+01
S.29 1.646194e+01 4.254201e+00 4.373570e+01
S.30 1.209499e+01 -7.539496e+00 5.179937e+01
S.31 9.330858e+00 5.223506e+00 4.605787e+01
S.32 6.590959e+00 -2.604569e+00 5.121948e+01
C.1.02 -2.465603e+00 1.562738e+00 4.016059e+01
C.1.03 -2.147167e+00 1.249365e+00 4.021830e+01
C.1.04 -1.837226e+00 9.229701e-01 4.020079e+01
C.1.05 -1.464869e+00 7.797968e-01 4.013354e+01
C.1.06 -1.091116e+00 6.250184e-01 4.012861e+01
C.1.07 -6.947618e-01 5.497684e-01 4.015876e+01
C.1.08 -2.618600e-01 6.245096e-01 4.016915e+01
C.1.09 1.530897e-01 7.688891e-01 4.016187e+01
C.1.10 5.797524e-01 8.723621e-01 4.014342e+01
C.1.11 1.051327e+00 8.381799e-01 4.007225e+01
C.1.12 1.466980e+00 6.261953e-01 4.017673e+01
C.2.02 -3.655496e+00 -2.629343e-01 4.145348e+01
C.2.03 -3.333797e+00 -3.804404e-01 4.127962e+01
C.2.04 -3.011672e+00 -5.312601e-01 4.113467e+01
C.2.05 -2.658454e+00 -6.518094e-01 4.104080e+01
C.2.06 -2.338784e+00 -8.625776e-01 4.100214e+01
C.2.07 -1.996349e+00 -1.036347e+00 4.102756e+01
C.2.08 -1.624544e+00 -1.266048e+00 4.115589e+01
C.2.09 -1.251786e+00 -1.323280e+00 4.141130e+01
C.2.10 -9.077929e-01 -1.596057e+00 4.153263e+01
C.2.11 -4.088485e-01 -1.904533e+00 4.158315e+01
C.2.12 1.261562e-01 -1.972234e+00 4.181943e+01
C.3.02 -2.651096e+00 2.563433e-01 4.076739e+01
C.3.03 -2.262843e+00 4.697500e-02 4.057664e+01
C.3.04 -1.816357e+00 -1.267099e-01 4.053873e+01
C.3.05 -1.359965e+00 -2.336152e-01 4.062322e+01
C.3.06 -9.049174e-01 -3.082807e-01 4.074235e+01
C.3.07 -4.486146e-01 -4.051891e-01 4.083854e+01
C.3.08 3.251231e-02 -4.610017e-01 4.106200e+01
C.3.09 5.109497e-01 -5.246997e-01 4.128913e+01
C.3.10 9.714544e-01 -5.502876e-01 4.155708e+01
C.3.11 1.552969e+00 -5.227569e-01 4.196297e+01
C.3.12 2.109669e+00 -4.630351e-01 4.239906e+01
C.3.13 2.648159e+00 -3.791801e-01 4.285365e+01
C.3.14 2.917754e+00 -2.888157e-01 4.318858e+01
C.3.15 3.199790e+00 -1.967051e-01 4.351260e+01
C.3.16 3.400864e+00 -5.401360e-02 4.387624e+01
C.3.17 3.515611e+00 2.257317e-01 4.434199e+01
C.3.18 3.799306e+00 4.060954e-01 4.478397e+01
C.3.19 4.188222e+00 5.155058e-01 4.516491e+01
C.3.20 4.381684e+00 6.060091e-01 4.546720e+01
C.3.21 4.505975e+00 7.111994e-01 4.579961e+01
C.3.22 4.522536e+00 8.717697e-01 4.613271e+01
C.3.23 4.506328e+00 1.096283e+00 4.645884e+01
C.3.24 4.458459e+00 1.346556e+00 4.676228e+01
C.3.25 4.311544e+00 1.602072e+00 4.702713e+01
C.3.26 4.089212e+00 1.850556e+00 4.726434e+01
C.3.27 3.801634e+00 2.077620e+00 4.744650e+01
C.3.29 3.158154e+00 2.449812e+00 4.761926e+01
C.3.30 2.839220e+00 2.601099e+00 4.765049e+01
C.3.31 2.513185e+00 2.739879e+00 4.764585e+01
C.3.32 2.244254e+00 2.794298e+00 4.751919e+01
C.3.33 1.975721e+00 2.860926e+00 4.739762e+01
C.3.34 1.706981e+00 2.928138e+00 4.727683e+01
C.3.35 1.336897e+00 3.059715e+00 4.717860e+01
C.3.36 9.672114e-01 3.133472e+00 4.703089e+01
C.3.37 6.029734e-01 3.205716e+00 4.686953e+01
C.3.38 2.698102e-01 3.251832e+00 4.667538e+01
C.3.39 -4.557066e-02 3.272198e+00 4.644970e+01
C.3.40 -3.816757e-01 3.314094e+00 4.625969e+01
C.3.41 -6.767839e-01 3.313828e+00 4.605277e+01
C.3.42 -9.621878e-01 3.291000e+00 4.583385e+01
C.3.43 -1.253928e+00 3.264477e+00 4.562388e+01
C.3.44 -1.590744e+00 3.194528e+00 4.535412e+01
C.3.45 -1.917146e+00 3.102823e+00 4.507815e+01
C.3.46 -2.206142e+00 2.976653e+00 4.477538e+01
C.3.47 -2.561542e+00 2.819096e+00 4.439681e+01
C.3.48 -2.907086e+00 2.655540e+00 4.401175e+01
C.3.49 -3.137177e+00 2.418082e+00 4.358151e+01
C.3.50 -3.219728e+00 2.198508e+00 4.322248e+01
C.3.51 -3.156189e+00 1.944141e+00 4.288305e+01
C.3.52 -3.187031e+00 1.707888e+00 4.252642e+01
C.3.53 -3.069501e+00 1.285022e+00 4.204331e+01
C.3.54 -2.990265e+00 8.575589e-01 4.155646e+01
C.4.02 9.827290e+00 1.305428e+00 4.106832e+01
C.4.03 1.047367e+01 1.363815e+00 4.100886e+01
C.4.04 1.112131e+01 1.383349e+00 4.093868e+01
C.4.05 1.190239e+01 1.231715e+00 4.069788e+01
C.4.06 1.263819e+01 9.983280e-01 4.038937e+01
C.4.07 1.330484e+01 6.948265e-01 3.999622e+01
C.4.08 1.377990e+01 3.644767e-01 3.958389e+01
C.4.09 1.427443e+01 3.615298e-02 3.919342e+01
C.4.10 1.478653e+01 -2.565552e-01 3.879733e+01
C.4.11 1.529012e+01 -4.188350e-01 3.845512e+01
C.4.12 1.580059e+01 -5.410810e-01 3.810652e+01
C.4.14 1.680120e+01 -7.364443e-01 3.790854e+01
C.4.15 1.720164e+01 -8.252163e-01 3.801271e+01
C.4.16 1.758554e+01 -8.751186e-01 3.818363e+01
C.4.17 1.797005e+01 -9.021047e-01 3.838359e+01
C.4.18 1.824942e+01 -8.220376e-01 3.870625e+01
C.4.20 1.830251e+01 -3.979611e-01 3.928798e+01
C.4.21 1.850706e+01 -1.255268e-01 3.944749e+01
C.4.22 1.874177e+01 5.158120e-02 3.968211e+01
C.4.23 1.876486e+01 2.916967e-01 3.997331e+01
C.4.24 1.890323e+01 4.165498e-01 4.030231e+01
C.5.02 7.040632e+00 -5.805048e+00 4.616119e+01
C.5.03 7.610466e+00 -6.272666e+00 4.634522e+01
C.5.04 8.185939e+00 -6.756038e+00 4.645705e+01
C.5.05 8.767081e+00 -7.247328e+00 4.649935e+01
C.5.06 9.347693e+00 -7.741103e+00 4.650083e+01
C.5.07 9.850809e+00 -8.257854e+00 4.625447e+01
C.5.08 1.033715e+01 -8.715956e+00 4.600405e+01
C.5.09 1.078282e+01 -9.153144e+00 4.565854e+01
C.5.10 1.126909e+01 -9.593381e+00 4.537772e+01
C.5.11 1.168822e+01 -9.991055e+00 4.512452e+01
C.5.12 1.214188e+01 -1.038693e+01 4.493621e+01
C.5.14 1.298190e+01 -1.090349e+01 4.511709e+01
C.5.15 1.327541e+01 -1.107780e+01 4.528986e+01
C.5.16 1.357557e+01 -1.124705e+01 4.545614e+01
C.5.17 1.393835e+01 -1.134875e+01 4.567958e+01
C.5.18 1.422928e+01 -1.128440e+01 4.600069e+01
C.5.20 1.441396e+01 -1.107248e+01 4.666359e+01
C.5.21 1.439451e+01 -1.101268e+01 4.697652e+01
C.5.22 1.437724e+01 -1.089932e+01 4.727439e+01
C.5.23 1.444694e+01 -1.072795e+01 4.757510e+01
C.5.24 1.461291e+01 -1.060186e+01 4.786008e+01
C.6.02 9999 9999 9999
C.6.03 9999 9999 9999
C.6.04 9999 9999 9999
C.6.05 9999 9999 9999
C.6.06 9999 9999 9999
C.6.08 9999 9999 9999
C.6.09 9999 9999 9999
C.6.10 9999 9999 9999
C.6.11 9999 9999 9999
C.6.12 9999 9999 9999
C.6.13 9999 9999 9999
C.6.14 9999 9999 9999
C.6.15 9999 9999 9999
C.6.17 9999 9999 9999
C.6.18 9999 9999 9999
C.6.19 9999 9999 9999
C.6.20 9999 9999 9999
C.6.21 9999 9999 9999
C.7.02 9999 9999 9999
C.7.03 9999 9999 9999
C.7.04 9999 9999 9999
C.7.05 9999 9999 9999
C.7.06 9999 9999 9999
C.7.08 9999 9999 9999
C.7.09 9999 9999 9999
C.7.10 9999 9999 9999
C.7.11 9999 9999 9999
C.7.12 9999 9999 9999
C.7.13 9999 9999 9999
C.7.14 9999 9999 9999
C.7.15 9999 9999 9999
C.7.17 9999 9999 9999
C.7.18 9999 9999 9999
C.7.19 9999 9999 9999
C.7.20 9999 9999 9999
C.7.21 9999 9999 9999
C.8.02 1.778865e+01 3.648821e+00 4.410578e+01
C.8.03 1.643256e+01 4.113639e+00 4.386067e+01
C.8.04 1.521751e+01 4.883866e+00 4.407386e+01
C.8.05 1.479121e+01 5.092197e+00 4.425492e+01
C.8.06 1.431151e+01 5.203322e+00 4.437923e+01
C.8.07 1.382845e+01 5.308401e+00 4.449551e+01
C.8.08 1.338466e+01 5.394333e+00 4.458209e+01
C.8.09 1.295505e+01 5.491078e+00 4.471590e+01
C.8.10 1.250454e+01 5.520396e+00 4.480535e+01
C.8.11 1.201328e+01 5.530569e+00 4.495806e+01
C.8.12 1.152558e+01 5.508554e+00 4.512064e+01
C.8.13 1.105621e+01 5.492831e+00 4.533088e+01
C.8.14 1.048395e+01 5.425204e+00 4.558764e+01
C.8.15 9.911990e+00 5.321639e+00 4.583284e+01
C.8.17 7.952794e+00 5.173310e+00 4.661293e+01
C.8.18 6.508504e+00 4.975472e+00 4.690363e+01
C.8.19 5.129406e+00 4.574818e+00 4.728717e+01
C.8.20 4.350296e+00 4.001287e+00 4.748212e+01
C.8.21 3.769308e+00 3.208176e+00 4.756828e+01
C.9.02 1.359302e+01 -7.716509e+00 5.186536e+01
C.9.03 1.231028e+01 -7.399947e+00 5.170147e+01
C.9.04 1.114969e+01 -7.023444e+00 5.223419e+01
C.9.05 1.055545e+01 -6.739592e+00 5.223372e+01
C.9.06 1.001380e+01 -6.368360e+00 5.218378e+01
C.9.07 9.498086e+00 -5.964282e+00 5.211705e+01
C.9.08 9.049107e+00 -5.564869e+00 5.202955e+01
C.9.09 8.632566e+00 -5.136858e+00 5.191970e+01
C.9.10 8.217981e+00 -4.706172e+00 5.181290e+01
C.9.11 7.879289e+00 -4.381574e+00 5.174480e+01
C.9.12 7.547612e+00 -4.061504e+00 5.163407e+01
C.9.13 7.235975e+00 -3.707244e+00 5.158830e+01
C.9.14 7.011074e+00 -3.341071e+00 5.147689e+01
C.9.15 6.819879e+00 -2.969146e+00 5.132790e+01
C.9.17 5.618795e+00 -1.476044e+00 5.102174e+01
C.9.18 4.543571e+00 -6.206863e-01 5.041354e+01
C.9.19 3.699898e+00 5.310261e-01 4.994505e+01
C.9.20 3.405379e+00 1.325453e+00 4.934681e+01
C.9.21 3.304160e+00 1.877874e+00 4.847485e+01
