# Supplementary material for: Ontogenetic changes and sexual dimorphism in the cranium and mandible of the Atlantic walrus (Odobenus rosmarus rosmarus L.)
Source: Anat Rec (Hoboken). 2025 Sep 12;309(7):1875–903. doi: 10.1002/ar.70050 (PMC13251751; doi:10.1002/ar.70050)
Supplement: Supplementary file 1 — Data S1: Supporting information. [file AR-309-1875-s001.zip › PTS files/Ontogeny_Mandible/4485_F_A.pts]

Version 1.0
222
S.1 1.891256e+01 -5.279489e+00 3.529897e+01
S.2 1.951103e+01 -6.700151e+00 3.546757e+01
S.3 1.947254e+01 -4.319839e+00 3.519138e+01
S.4 1.475808e+01 -6.038524e+00 3.532626e+01
S.5 1.498227e+01 -3.257370e+00 3.562226e+01
S.6 6.544165e+00 -7.240185e+00 3.812286e+01
S.7 7.952496e+00 9.272186e-01 3.866446e+01
S.8 1.264468e+01 -4.563256e+00 4.281528e+01
S.9 -2.270516e+00 -7.950988e+00 3.551220e+01
S.10 4.991827e-01 5.303909e+00 3.622534e+01
S.11 -4.252096e+00 -8.493573e+00 3.747163e+01
S.12 -1.354305e+00 6.280593e+00 3.820260e+01
S.13 -5.202016e+00 -9.319943e+00 4.147759e+01
S.14 -2.131734e+00 6.474145e+00 4.309539e+01
S.15 -4.133341e+00 -1.176832e+01 4.131855e+01
S.16 -3.761989e-01 8.628604e+00 4.280105e+01
S.17 -4.557357e+00 -6.344502e+00 4.130730e+01
S.18 -2.238126e+00 3.824139e+00 4.207180e+01
S.19 1.216684e+01 -7.077818e+00 3.945501e+01
S.20 1.338000e+01 -1.606548e+00 3.990455e+01
S.21 1.740632e+00 -9.452906e+00 3.938012e+01
S.22 4.707417e+00 4.520240e+00 4.019867e+01
S.23 -3.595390e+00 -8.317132e+00 3.932281e+01
S.24 -9.213127e-01 5.840914e+00 4.005680e+01
S.25 -4.544788e-01 -8.353273e+00 4.386637e+01
S.26 2.526763e+00 3.779767e+00 4.493671e+01
S.27 -2.905573e+00 -8.377969e+00 4.345856e+01
S.28 -2.198025e-01 4.781557e+00 4.451123e+01
S.29 8.021356e-01 -9.351607e+00 4.325179e+01
S.30 3.859165e+00 4.362964e+00 4.418440e+01
S.31 9.404818e+00 -7.267724e+00 4.405957e+01
S.32 1.026771e+01 -7.397614e-01 4.442382e+01
C.1.02 1.908719e+01 -6.672333e+00 3.524202e+01
C.1.03 1.865267e+01 -6.728028e+00 3.504357e+01
C.1.04 1.824022e+01 -6.487003e+00 3.498817e+01
C.1.05 1.783258e+01 -6.243025e+00 3.494003e+01
C.1.06 1.737040e+01 -6.142593e+00 3.487434e+01
C.1.07 1.689429e+01 -6.111667e+00 3.485471e+01
C.1.08 1.641130e+01 -6.179354e+00 3.492830e+01
C.1.09 1.594530e+01 -6.295706e+00 3.504053e+01
C.1.10 1.549043e+01 -6.449979e+00 3.515271e+01
C.1.11 1.514629e+01 -6.527953e+00 3.509172e+01
C.1.12 1.485552e+01 -6.322734e+00 3.513140e+01
C.2.02 1.916964e+01 -4.195838e+00 3.506640e+01
C.2.03 1.882049e+01 -4.177889e+00 3.508932e+01
C.2.04 1.847035e+01 -4.175605e+00 3.510119e+01
C.2.05 1.805964e+01 -4.107633e+00 3.508370e+01
C.2.06 1.766531e+01 -3.978383e+00 3.504608e+01
C.2.07 1.726263e+01 -3.871460e+00 3.504146e+01
C.2.08 1.686398e+01 -3.761430e+00 3.505083e+01
C.2.09 1.648100e+01 -3.605047e+00 3.505008e+01
C.2.10 1.610093e+01 -3.447856e+00 3.509417e+01
C.2.11 1.571529e+01 -3.234657e+00 3.515173e+01
C.2.12 1.530282e+01 -3.221394e+00 3.531659e+01
C.3.02 1.862391e+01 -5.230477e+00 3.507983e+01
C.3.03 1.827607e+01 -5.177266e+00 3.498025e+01
C.3.04 1.791563e+01 -5.124500e+00 3.494804e+01
C.3.05 1.742575e+01 -5.050683e+00 3.505500e+01
C.3.06 1.693077e+01 -4.966697e+00 3.498566e+01
C.3.07 1.642951e+01 -4.894483e+00 3.500554e+01
C.3.08 1.593953e+01 -4.828296e+00 3.517200e+01
C.3.09 1.547583e+01 -4.760146e+00 3.540110e+01
C.3.10 1.511343e+01 -4.716697e+00 3.577388e+01
C.3.11 1.449706e+01 -4.608872e+00 3.621624e+01
C.3.12 1.390716e+01 -4.495405e+00 3.669201e+01
C.3.13 1.331562e+01 -4.397187e+00 3.716915e+01
C.3.14 1.277827e+01 -4.334198e+00 3.768343e+01
C.3.15 1.226000e+01 -4.282178e+00 3.821811e+01
C.3.16 1.192940e+01 -4.248152e+00 3.888649e+01
C.3.17 1.163920e+01 -4.215495e+00 3.926960e+01
C.3.18 1.139673e+01 -4.188530e+00 3.968497e+01
C.3.19 1.116422e+01 -4.162642e+00 4.010607e+01
C.3.20 1.096542e+01 -4.138527e+00 4.045523e+01
C.3.21 1.083085e+01 -4.121266e+00 4.083419e+01
C.3.22 1.081175e+01 -4.126880e+00 4.123621e+01
C.3.23 1.092312e+01 -4.163114e+00 4.164672e+01
C.3.24 1.113117e+01 -4.218126e+00 4.201541e+01
C.3.25 1.141817e+01 -4.287844e+00 4.232365e+01
C.3.26 1.179343e+01 -4.375560e+00 4.256409e+01
C.3.27 1.221201e+01 -4.470240e+00 4.271291e+01
C.3.29 1.307973e+01 -4.646152e+00 4.280125e+01
C.3.30 1.349972e+01 -4.724300e+00 4.268360e+01
C.3.31 1.391270e+01 -4.801325e+00 4.254275e+01
C.3.32 1.427958e+01 -4.877967e+00 4.238787e+01
C.3.33 1.463191e+01 -4.955127e+00 4.220246e+01
C.3.34 1.497086e+01 -5.022298e+00 4.199017e+01
C.3.35 1.529518e+01 -5.062517e+00 4.179137e+01
C.3.36 1.560889e+01 -5.093059e+00 4.157465e+01
C.3.37 1.595319e+01 -5.132209e+00 4.141265e+01
C.3.38 1.633287e+01 -5.202184e+00 4.121238e+01
C.3.39 1.669030e+01 -5.283864e+00 4.097843e+01
C.3.40 1.703193e+01 -5.360421e+00 4.072039e+01
C.3.41 1.729703e+01 -5.415077e+00 4.048186e+01
C.3.42 1.756166e+01 -5.468066e+00 4.024242e+01
C.3.43 1.782825e+01 -5.519448e+00 4.000483e+01
C.3.44 1.804612e+01 -5.562479e+00 3.976900e+01
C.3.45 1.825633e+01 -5.601723e+00 3.952568e+01
C.3.46 1.843991e+01 -5.631900e+00 3.926049e+01
C.3.47 1.866123e+01 -5.655458e+00 3.896206e+01
C.3.48 1.885255e+01 -5.670849e+00 3.864304e+01
C.3.49 1.898095e+01 -5.669849e+00 3.829359e+01
C.3.50 1.914958e+01 -5.645543e+00 3.779418e+01
C.3.51 1.925431e+01 -5.605204e+00 3.727858e+01
C.3.52 1.928033e+01 -5.546813e+00 3.675482e+01
C.3.53 1.923570e+01 -5.471797e+00 3.624905e+01
C.3.54 1.911970e+01 -5.382619e+00 3.575710e+01
C.4.02 5.807435e+00 -7.470732e+00 3.829540e+01
C.4.03 5.041055e+00 -7.666302e+00 3.830404e+01
C.4.04 4.274713e+00 -7.828935e+00 3.819449e+01
C.4.05 3.315483e+00 -7.990420e+00 3.788857e+01
C.4.06 2.426655e+00 -8.089064e+00 3.739855e+01
C.4.07 1.622697e+00 -8.132327e+00 3.677283e+01
C.4.08 1.143121e+00 -8.137051e+00 3.642283e+01
C.4.09 6.407012e-01 -8.111230e+00 3.610752e+01
C.4.10 8.476330e-02 -8.077774e+00 3.590178e+01
C.4.11 -6.905543e-01 -8.019457e+00 3.571585e+01
C.4.12 -1.472706e+00 -7.959465e+00 3.556184e+01
C.4.14 -2.752554e+00 -7.996726e+00 3.565572e+01
C.4.15 -3.198923e+00 -8.086900e+00 3.587407e+01
C.4.16 -3.561535e+00 -8.184730e+00 3.621169e+01
C.4.17 -3.863571e+00 -8.287673e+00 3.659150e+01
C.4.18 -4.115483e+00 -8.396662e+00 3.700471e+01
C.4.20 -4.132670e+00 -8.537857e+00 3.779859e+01
C.4.21 -4.026865e+00 -8.586803e+00 3.812955e+01
C.4.22 -3.951339e+00 -8.586820e+00 3.847222e+01
C.4.23 -3.820594e+00 -8.538198e+00 3.876267e+01
C.4.24 -3.700431e+00 -8.447721e+00 3.904762e+01
C.5.02 7.388064e+00 1.450360e+00 3.875348e+01
C.5.03 6.824258e+00 1.975672e+00 3.883321e+01
C.5.04 6.227136e+00 2.469203e+00 3.882569e+01
C.5.05 5.582043e+00 2.966564e+00 3.859564e+01
C.5.06 5.000861e+00 3.420979e+00 3.818069e+01
C.5.07 4.441505e+00 3.796793e+00 3.766848e+01
C.5.08 3.802472e+00 4.094897e+00 3.712809e+01
C.5.09 3.057474e+00 4.318269e+00 3.669875e+01
C.5.10 2.241557e+00 4.547996e+00 3.643276e+01
C.5.11 1.641921e+00 4.748204e+00 3.633901e+01
C.5.12 1.054727e+00 4.991479e+00 3.627221e+01
C.5.14 4.862925e-02 5.578300e+00 3.636912e+01
C.5.15 -3.483450e-01 5.828899e+00 3.664950e+01
C.5.16 -6.585876e-01 6.021094e+00 3.705665e+01
C.5.17 -9.274050e-01 6.143799e+00 3.741155e+01
C.5.18 -1.200081e+00 6.251925e+00 3.776825e+01
C.5.20 -1.367436e+00 6.261322e+00 3.847821e+01
C.5.21 -1.292360e+00 6.199205e+00 3.873708e+01
C.5.22 -1.240654e+00 6.143001e+00 3.900293e+01
C.5.23 -1.167104e+00 6.055743e+00 3.936703e+01
C.5.24 -1.046141e+00 5.951376e+00 3.971356e+01
C.6.02 -3.555520e+00 -8.467067e+00 3.985561e+01
C.6.03 -3.831624e+00 -8.545231e+00 4.033056e+01
C.6.04 -4.273740e+00 -8.854111e+00 4.046116e+01
C.6.05 -4.685168e+00 -9.040264e+00 4.068391e+01
C.6.06 -5.024011e+00 -9.190677e+00 4.102467e+01
C.6.08 -5.124639e+00 -9.296444e+00 4.209940e+01
C.6.09 -4.855559e+00 -9.192107e+00 4.265606e+01
C.6.10 -4.306809e+00 -9.178686e+00 4.295914e+01
C.6.11 -3.896994e+00 -9.230300e+00 4.301052e+01
C.6.12 -3.493109e+00 -9.252551e+00 4.310868e+01
C.6.13 -3.123382e+00 -9.147857e+00 4.326865e+01
C.6.14 -3.001553e+00 -8.908200e+00 4.333603e+01
C.6.15 -2.944021e+00 -8.640294e+00 4.337775e+01
C.6.17 -2.557335e+00 -8.109226e+00 4.365603e+01
C.6.18 -2.079492e+00 -8.068426e+00 4.370608e+01
C.6.19 -1.601553e+00 -8.057117e+00 4.376892e+01
C.6.20 -1.207807e+00 -8.070431e+00 4.386940e+01
C.6.21 -8.157623e-01 -8.171317e+00 4.390717e+01
C.7.02 -7.827424e-01 5.830986e+00 4.070966e+01
C.7.03 -9.414992e-01 5.886542e+00 4.135561e+01
C.7.04 -1.390765e+00 6.120045e+00 4.179050e+01
C.7.05 -1.828883e+00 6.440178e+00 4.201591e+01
C.7.06 -2.145866e+00 6.489924e+00 4.250819e+01
C.7.08 -2.129518e+00 6.394369e+00 4.370419e+01
C.7.09 -1.752075e+00 6.160715e+00 4.412843e+01
C.7.10 -1.177238e+00 5.948461e+00 4.416740e+01
C.7.11 -7.200218e-01 5.831443e+00 4.416798e+01
C.7.12 -2.907506e-01 5.674423e+00 4.428550e+01
C.7.13 -2.591860e-02 5.416959e+00 4.457930e+01
C.7.14 -8.779315e-02 5.200486e+00 4.457817e+01
C.7.15 -1.773369e-01 5.002511e+00 4.451923e+01
C.7.17 2.226778e-01 4.532146e+00 4.469404e+01
C.7.18 7.030012e-01 4.408142e+00 4.490696e+01
C.7.19 1.213803e+00 4.279055e+00 4.502459e+01
C.7.20 1.658182e+00 4.112053e+00 4.507273e+01
C.7.21 2.101723e+00 3.936654e+00 4.508639e+01
C.8.02 2.633986e-01 -8.860827e+00 4.327705e+01
C.8.03 1.259992e+00 -9.208732e+00 4.335494e+01
C.8.04 2.169828e+00 -9.559519e+00 4.376659e+01
C.8.05 2.922127e+00 -9.658902e+00 4.375877e+01
C.8.06 3.676687e+00 -9.664656e+00 4.383938e+01
C.8.07 4.427486e+00 -9.580098e+00 4.376835e+01
C.8.08 5.130712e+00 -9.501741e+00 4.377265e+01
C.8.09 5.817228e+00 -9.360169e+00 4.367596e+01
C.8.10 6.501413e+00 -9.180237e+00 4.366282e+01
C.8.11 7.044032e+00 -8.996397e+00 4.370411e+01
C.8.12 7.567018e+00 -8.768103e+00 4.376977e+01
C.8.13 8.065722e+00 -8.485242e+00 4.380447e+01
C.8.14 8.536871e+00 -8.101944e+00 4.386248e+01
C.8.15 8.960778e+00 -7.673327e+00 4.395667e+01
C.8.17 1.000642e+01 -6.832829e+00 4.425156e+01
C.8.18 1.063555e+01 -6.394885e+00 4.423391e+01
C.8.19 1.123816e+01 -5.952271e+00 4.406402e+01
C.8.20 1.178408e+01 -5.471483e+00 4.374680e+01
C.8.21 1.219428e+01 -5.111606e+00 4.317059e+01
C.9.02 3.222806e+00 4.080577e+00 4.414632e+01
C.9.03 4.293525e+00 3.883262e+00 4.426588e+01
C.9.04 5.253392e+00 3.793495e+00 4.478584e+01
C.9.05 6.055413e+00 3.530835e+00 4.472951e+01
C.9.06 6.780913e+00 3.128308e+00 4.456519e+01
C.9.07 7.492579e+00 2.688190e+00 4.444165e+01
C.9.08 7.914452e+00 2.411623e+00 4.442176e+01
C.9.09 8.301332e+00 2.090453e+00 4.437663e+01
C.9.10 8.669310e+00 1.744955e+00 4.436725e+01
C.9.11 9.012922e+00 1.374819e+00 4.439125e+01
C.9.12 9.327293e+00 9.788768e-01 4.438419e+01
C.9.13 9.613927e+00 5.624074e-01 4.439069e+01
C.9.14 9.838961e+00 1.313065e-01 4.438768e+01
C.9.15 1.003617e+01 -3.131756e-01 4.439369e+01
C.9.17 1.081289e+01 -1.505210e+00 4.456625e+01
C.9.18 1.140383e+01 -2.249639e+00 4.456145e+01
C.9.19 1.197287e+01 -2.915925e+00 4.419311e+01
C.9.20 1.229121e+01 -3.481076e+00 4.380077e+01
C.9.21 1.249478e+01 -3.960720e+00 4.325016e+01
