# Supplementary material for: Ontogenetic changes and sexual dimorphism in the cranium and mandible of the Atlantic walrus (Odobenus rosmarus rosmarus L.)
Source: Anat Rec (Hoboken). 2025 Sep 12;309(7):1875–903. doi: 10.1002/ar.70050 (PMC13251751; doi:10.1002/ar.70050)
Supplement: Supplementary file 1 — Data S1: Supporting information. [file AR-309-1875-s001.zip › PTS files/Ontogeny_Mandible/4489_U_A.pts]

Version 1.0
222
S.1 1.974327e+01 -3.912118e+00 3.940662e+01
S.2 2.049319e+01 -5.465764e+00 4.007153e+01
S.3 2.073524e+01 -2.719142e+00 4.001989e+01
S.4 1.522442e+01 -5.336641e+00 3.916247e+01
S.5 1.564370e+01 -1.898796e+00 3.926387e+01
S.6 7.822558e+00 -7.524698e+00 4.141285e+01
S.7 9.139513e+00 1.631715e+00 4.207557e+01
S.8 1.504941e+01 -3.958021e+00 4.606985e+01
S.9 -2.693821e-01 -9.227678e+00 3.842503e+01
S.10 1.635023e+00 6.097082e+00 3.968651e+01
S.11 -1.663554e+00 -9.386714e+00 3.991991e+01
S.12 5.846560e-02 5.924863e+00 4.175199e+01
S.13 -4.191892e+00 -9.873865e+00 4.331968e+01
S.14 -1.867639e+00 6.869325e+00 4.523280e+01
S.15 -3.263448e+00 -1.270362e+01 4.351796e+01
S.16 -3.412933e-01 9.042809e+00 4.550660e+01
S.17 -3.646508e+00 -6.914031e+00 4.345649e+01
S.18 -2.504550e+00 3.923775e+00 4.475798e+01
S.19 1.431443e+01 -6.967398e+00 4.312731e+01
S.20 1.533146e+01 -5.956856e-01 4.362223e+01
S.21 4.458898e+00 -1.039465e+01 4.260335e+01
S.22 6.167601e+00 4.880138e+00 4.400024e+01
S.23 -1.776835e+00 -8.730147e+00 4.200339e+01
S.24 -3.425750e-02 5.659989e+00 4.320437e+01
S.25 3.418564e-01 -1.015535e+01 4.664213e+01
S.26 2.412324e+00 4.921382e+00 4.795139e+01
S.27 -2.655161e+00 -9.694418e+00 4.592834e+01
S.28 -5.826134e-01 5.448478e+00 4.736956e+01
S.29 2.495399e+00 -1.042977e+01 4.595692e+01
S.30 4.623132e+00 4.743205e+00 4.734649e+01
S.31 1.047857e+01 -7.974130e+00 4.714773e+01
S.32 1.226546e+01 -2.907913e-01 4.780920e+01
C.1.02 2.018971e+01 -5.208589e+00 3.966106e+01
C.1.03 1.983028e+01 -4.961739e+00 3.929149e+01
C.1.04 1.942081e+01 -4.842200e+00 3.891102e+01
C.1.05 1.894710e+01 -4.724290e+00 3.872712e+01
C.1.06 1.843947e+01 -4.700452e+00 3.860933e+01
C.1.07 1.791997e+01 -4.712842e+00 3.856357e+01
C.1.08 1.742018e+01 -4.856393e+00 3.854653e+01
C.1.09 1.694063e+01 -5.054176e+00 3.858651e+01
C.1.10 1.645332e+01 -5.206552e+00 3.868654e+01
C.1.11 1.601550e+01 -5.336175e+00 3.873679e+01
C.1.12 1.558032e+01 -5.383856e+00 3.887590e+01
C.2.02 2.040073e+01 -2.812243e+00 3.960031e+01
C.2.03 1.996864e+01 -2.942750e+00 3.929556e+01
C.2.04 1.949389e+01 -3.026300e+00 3.904209e+01
C.2.05 1.906908e+01 -2.971162e+00 3.890876e+01
C.2.06 1.863370e+01 -2.872652e+00 3.886370e+01
C.2.07 1.821417e+01 -2.716194e+00 3.883534e+01
C.2.08 1.786436e+01 -2.496767e+00 3.880033e+01
C.2.09 1.747679e+01 -2.351896e+00 3.882321e+01
C.2.10 1.709989e+01 -2.184967e+00 3.886572e+01
C.2.11 1.661481e+01 -2.035614e+00 3.895358e+01
C.2.12 1.612411e+01 -1.951292e+00 3.908560e+01
C.3.02 1.957452e+01 -3.878606e+00 3.907433e+01
C.3.03 1.923005e+01 -3.838246e+00 3.893385e+01
C.3.04 1.885699e+01 -3.810757e+00 3.892498e+01
C.3.05 1.837305e+01 -3.754730e+00 3.885272e+01
C.3.06 1.790680e+01 -3.687637e+00 3.870886e+01
C.3.07 1.741679e+01 -3.638084e+00 3.870768e+01
C.3.08 1.681471e+01 -3.603558e+00 3.885276e+01
C.3.09 1.626473e+01 -3.590562e+00 3.913930e+01
C.3.10 1.573430e+01 -3.587353e+00 3.946083e+01
C.3.11 1.519074e+01 -3.574036e+00 3.973878e+01
C.3.12 1.471994e+01 -3.590068e+00 4.012733e+01
C.3.13 1.431077e+01 -3.613238e+00 4.058001e+01
C.3.14 1.387640e+01 -3.647008e+00 4.113100e+01
C.3.15 1.369395e+01 -3.706963e+00 4.180665e+01
C.3.16 1.357831e+01 -3.779215e+00 4.249573e+01
C.3.17 1.329889e+01 -3.742762e+00 4.287954e+01
C.3.18 1.303274e+01 -3.695960e+00 4.327156e+01
C.3.19 1.288299e+01 -3.674751e+00 4.372303e+01
C.3.20 1.288932e+01 -3.708755e+00 4.407782e+01
C.3.21 1.296247e+01 -3.765203e+00 4.442210e+01
C.3.22 1.310410e+01 -3.812682e+00 4.474577e+01
C.3.23 1.334136e+01 -3.843917e+00 4.506475e+01
C.3.24 1.362661e+01 -3.862432e+00 4.534276e+01
C.3.25 1.393390e+01 -3.879880e+00 4.559631e+01
C.3.26 1.428108e+01 -3.904792e+00 4.581174e+01
C.3.27 1.464892e+01 -3.931794e+00 4.598933e+01
C.3.29 1.526701e+01 -3.972367e+00 4.600962e+01
C.3.30 1.548770e+01 -3.985765e+00 4.596170e+01
C.3.31 1.570080e+01 -4.007278e+00 4.588885e+01
C.3.32 1.593788e+01 -4.043306e+00 4.587496e+01
C.3.33 1.617456e+01 -4.084085e+00 4.587910e+01
C.3.34 1.641170e+01 -4.122287e+00 4.587851e+01
C.3.35 1.674531e+01 -4.158564e+00 4.581800e+01
C.3.36 1.708194e+01 -4.202066e+00 4.578530e+01
C.3.37 1.738505e+01 -4.222770e+00 4.563050e+01
C.3.38 1.765058e+01 -4.244718e+00 4.539577e+01
C.3.39 1.794380e+01 -4.287606e+00 4.520013e+01
C.3.40 1.822052e+01 -4.306486e+00 4.497843e+01
C.3.41 1.852318e+01 -4.298394e+00 4.478296e+01
C.3.42 1.881655e+01 -4.268948e+00 4.457573e+01
C.3.43 1.910111e+01 -4.252415e+00 4.435522e+01
C.3.44 1.937277e+01 -4.260093e+00 4.410287e+01
C.3.45 1.958240e+01 -4.266016e+00 4.379699e+01
C.3.46 1.984012e+01 -4.286153e+00 4.353109e+01
C.3.47 1.997752e+01 -4.276479e+00 4.325127e+01
C.3.48 2.004189e+01 -4.255774e+00 4.294681e+01
C.3.49 2.009337e+01 -4.234994e+00 4.263992e+01
C.3.50 2.004826e+01 -4.199031e+00 4.206904e+01
C.3.51 1.996978e+01 -4.157537e+00 4.150216e+01
C.3.52 1.981375e+01 -4.117873e+00 4.095144e+01
C.3.53 1.960902e+01 -4.065524e+00 4.045761e+01
C.3.54 1.963224e+01 -3.983585e+00 3.992727e+01
C.4.02 7.118749e+00 -7.846770e+00 4.143267e+01
C.4.03 6.401399e+00 -8.127700e+00 4.135514e+01
C.4.04 5.677547e+00 -8.364111e+00 4.121502e+01
C.4.05 4.822422e+00 -8.596484e+00 4.089945e+01
C.4.06 4.036687e+00 -8.760860e+00 4.040912e+01
C.4.07 3.284771e+00 -8.840039e+00 3.984949e+01
C.4.08 2.583264e+00 -8.801087e+00 3.942304e+01
C.4.09 1.856724e+00 -8.695888e+00 3.905349e+01
C.4.10 1.118817e+00 -8.680210e+00 3.869192e+01
C.4.11 6.689346e-01 -8.825412e+00 3.849237e+01
C.4.12 2.125396e-01 -9.051556e+00 3.843026e+01
C.4.14 -6.682379e-01 -9.263895e+00 3.863762e+01
C.4.15 -1.075752e+00 -9.213384e+00 3.882993e+01
C.4.16 -1.488705e+00 -9.186331e+00 3.901523e+01
C.4.17 -1.589205e+00 -9.245611e+00 3.930928e+01
C.4.18 -1.637530e+00 -9.334776e+00 3.960893e+01
C.4.20 -1.628810e+00 -9.339108e+00 4.030944e+01
C.4.21 -1.636607e+00 -9.272489e+00 4.069767e+01
C.4.22 -1.583693e+00 -9.147837e+00 4.106766e+01
C.4.23 -1.613755e+00 -9.030337e+00 4.139578e+01
C.4.24 -1.668783e+00 -8.888735e+00 4.171090e+01
C.5.02 8.559954e+00 2.027326e+00 4.217697e+01
C.5.03 7.964828e+00 2.408473e+00 4.223388e+01
C.5.04 7.362685e+00 2.782608e+00 4.222296e+01
C.5.05 6.650005e+00 3.230697e+00 4.210916e+01
C.5.06 5.972212e+00 3.654027e+00 4.182098e+01
C.5.07 5.347076e+00 3.995645e+00 4.135822e+01
C.5.08 4.668728e+00 4.262660e+00 4.087023e+01
C.5.09 3.966831e+00 4.494323e+00 4.039782e+01
C.5.10 3.254155e+00 4.810300e+00 3.999559e+01
C.5.11 2.721901e+00 5.213743e+00 3.977412e+01
C.5.12 2.202230e+00 5.680732e+00 3.969083e+01
C.5.14 1.312443e+00 6.187524e+00 3.985226e+01
C.5.15 1.006019e+00 6.205079e+00 4.006561e+01
C.5.16 7.062023e-01 6.200636e+00 4.028879e+01
C.5.17 4.104572e-01 6.128271e+00 4.074590e+01
C.5.18 1.537786e-01 6.033964e+00 4.122221e+01
C.5.20 1.025558e-01 5.919772e+00 4.200114e+01
C.5.21 1.829296e-01 5.970860e+00 4.223561e+01
C.5.22 2.788986e-01 5.915225e+00 4.246308e+01
C.5.23 2.220236e-01 5.851338e+00 4.273455e+01
C.5.24 1.020729e-01 5.766280e+00 4.297825e+01
C.6.02 -1.976283e+00 -8.901205e+00 4.243109e+01
C.6.03 -2.391804e+00 -9.110620e+00 4.261943e+01
C.6.04 -2.829145e+00 -9.356112e+00 4.259840e+01
C.6.05 -3.372472e+00 -9.517687e+00 4.264852e+01
C.6.06 -3.851775e+00 -9.690757e+00 4.290181e+01
C.6.08 -4.368235e+00 -9.944944e+00 4.385258e+01
C.6.09 -4.367887e+00 -9.957243e+00 4.441825e+01
C.6.10 -4.007307e+00 -1.004480e+01 4.484537e+01
C.6.11 -3.623137e+00 -1.018181e+01 4.500677e+01
C.6.12 -3.233081e+00 -1.030460e+01 4.516549e+01
C.6.13 -2.876423e+00 -1.032470e+01 4.542005e+01
C.6.14 -2.759905e+00 -1.013550e+01 4.559635e+01
C.6.15 -2.710693e+00 -9.891106e+00 4.573165e+01
C.6.17 -2.262254e+00 -9.610525e+00 4.629500e+01
C.6.18 -1.771250e+00 -9.648396e+00 4.652591e+01
C.6.19 -1.251095e+00 -9.737882e+00 4.665744e+01
C.6.20 -7.107438e-01 -9.847445e+00 4.669684e+01
C.6.21 -1.765376e-01 -9.985268e+00 4.673095e+01
C.7.02 -2.705013e-01 5.842650e+00 4.350161e+01
C.7.03 -5.756902e-01 6.032308e+00 4.372168e+01
C.7.04 -8.567823e-01 6.215251e+00 4.397673e+01
C.7.05 -1.258759e+00 6.478938e+00 4.431315e+01
C.7.06 -1.573394e+00 6.712065e+00 4.475012e+01
C.7.08 -2.004534e+00 6.779429e+00 4.579598e+01
C.7.09 -2.000029e+00 6.560979e+00 4.634025e+01
C.7.10 -1.528122e+00 6.433570e+00 4.666435e+01
C.7.11 -1.158084e+00 6.399333e+00 4.678842e+01
C.7.12 -8.053346e-01 6.343191e+00 4.694937e+01
C.7.13 -5.075886e-01 6.196391e+00 4.715745e+01
C.7.14 -4.937669e-01 5.943086e+00 4.723508e+01
C.7.15 -5.566352e-01 5.686082e+00 4.725446e+01
C.7.17 -2.164338e-01 5.223135e+00 4.774285e+01
C.7.18 2.703775e-01 5.107959e+00 4.801485e+01
C.7.19 8.259211e-01 5.008809e+00 4.809071e+01
C.7.20 1.358373e+00 4.938973e+00 4.811382e+01
C.7.21 1.894904e+00 4.911468e+00 4.809663e+01
C.8.02 1.423732e+00 -1.014607e+01 4.604676e+01
C.8.03 2.652297e+00 -1.027085e+01 4.604733e+01
C.8.04 3.833385e+00 -1.037609e+01 4.639231e+01
C.8.05 4.380440e+00 -1.030253e+01 4.646465e+01
C.8.06 4.912295e+00 -1.014499e+01 4.651180e+01
C.8.07 5.438910e+00 -9.964619e+00 4.652013e+01
C.8.08 5.965022e+00 -9.779827e+00 4.655195e+01
C.8.09 6.482852e+00 -9.575164e+00 4.659577e+01
C.8.10 6.995403e+00 -9.361656e+00 4.665629e+01
C.8.11 7.564688e+00 -9.107325e+00 4.670389e+01
C.8.12 8.128997e+00 -8.843500e+00 4.675859e+01
C.8.13 8.697128e+00 -8.599190e+00 4.685118e+01
C.8.14 9.290831e+00 -8.407076e+00 4.698676e+01
C.8.15 9.894464e+00 -8.225244e+00 4.708834e+01
C.8.17 1.146554e+01 -7.366450e+00 4.733368e+01
C.8.18 1.242673e+01 -6.692648e+00 4.732425e+01
C.8.19 1.333696e+01 -5.997454e+00 4.706707e+01
C.8.20 1.395313e+01 -5.426453e+00 4.658934e+01
C.8.21 1.450240e+01 -4.747724e+00 4.617513e+01
C.9.02 3.561673e+00 4.558276e+00 4.737612e+01
C.9.03 4.834701e+00 4.166357e+00 4.747458e+01
C.9.04 6.053064e+00 3.896709e+00 4.795063e+01
C.9.05 6.641791e+00 3.715553e+00 4.798214e+01
C.9.06 7.217724e+00 3.509314e+00 4.790360e+01
C.9.07 7.780982e+00 3.265168e+00 4.784396e+01
C.9.08 8.321057e+00 2.964331e+00 4.779378e+01
C.9.09 8.838219e+00 2.622849e+00 4.776851e+01
C.9.10 9.343812e+00 2.264866e+00 4.773804e+01
C.9.11 9.997128e+00 1.778418e+00 4.775083e+01
C.9.12 1.063227e+01 1.274372e+00 4.782943e+01
C.9.13 1.125811e+01 7.627532e-01 4.793051e+01
C.9.14 1.160536e+01 4.179799e-01 4.792091e+01
C.9.15 1.192367e+01 5.922931e-02 4.782337e+01
C.9.17 1.302146e+01 -9.603270e-01 4.775465e+01
C.9.18 1.377497e+01 -1.594262e+00 4.752413e+01
C.9.19 1.444541e+01 -2.208467e+00 4.708136e+01
C.9.20 1.476821e+01 -2.673342e+00 4.663071e+01
C.9.21 1.497320e+01 -3.267865e+00 4.627303e+01
