# Supplementary material for: Ontogenetic changes and sexual dimorphism in the cranium and mandible of the Atlantic walrus (Odobenus rosmarus rosmarus L.)
Source: Anat Rec (Hoboken). 2025 Sep 12;309(7):1875–903. doi: 10.1002/ar.70050 (PMC13251751; doi:10.1002/ar.70050)
Supplement: Supplementary file 1 — Data S1: Supporting information. [file AR-309-1875-s001.zip › PTS files/Ontogeny_Mandible/4490_M_A.pts]

Version 1.0
222
S.1 7.986693e+00 -1.559089e+01 3.230445e+01
S.2 6.762635e+00 -1.595411e+01 3.210412e+01
S.3 9.013784e+00 -1.643119e+01 3.254461e+01
S.4 6.520709e+00 -1.096885e+01 3.179044e+01
S.5 9.914446e+00 -1.141172e+01 3.187683e+01
S.6 4.308430e+00 -3.119949e+00 3.559422e+01
S.7 1.392560e+01 -4.188137e+00 3.572233e+01
S.8 8.524802e+00 -1.012560e+01 3.987518e+01
S.9 3.897652e+00 6.170494e+00 3.385601e+01
S.10 1.654163e+01 5.191989e+00 3.390653e+01
S.11 2.473023e+00 7.628616e+00 3.524428e+01
S.12 1.799089e+01 6.085084e+00 3.583802e+01
S.13 1.762530e+00 8.884836e+00 4.011448e+01
S.14 1.867783e+01 7.412582e+00 4.025679e+01
S.15 -1.391619e+00 8.112432e+00 4.021901e+01
S.16 2.164513e+01 6.133172e+00 4.015689e+01
S.17 4.684881e+00 8.923498e+00 3.950072e+01
S.18 1.563385e+01 7.841554e+00 3.991637e+01
S.19 5.419418e+00 -9.934152e+00 3.655587e+01
S.20 1.121830e+01 -1.070492e+01 3.668009e+01
S.21 1.324857e+00 8.087778e-01 3.805217e+01
S.22 1.754330e+01 -5.026588e-01 3.824235e+01
S.23 2.174399e+00 7.117838e+00 3.699420e+01
S.24 1.774153e+01 5.664681e+00 3.764588e+01
S.25 2.230058e+00 3.798341e+00 4.202780e+01
S.26 1.687798e+01 2.451072e+00 4.209875e+01
S.27 2.352745e+00 7.007225e+00 4.199851e+01
S.28 1.785177e+01 5.630944e+00 4.205752e+01
S.29 1.542893e+00 2.393613e+00 4.136632e+01
S.30 1.767537e+01 9.235048e-01 4.148400e+01
S.31 4.234373e+00 -8.092234e+00 4.059631e+01
S.32 1.239480e+01 -9.141820e+00 4.089948e+01
C.1.02 6.773883e+00 -1.570901e+01 3.178288e+01
C.1.03 6.814216e+00 -1.533072e+01 3.164628e+01
C.1.04 6.792856e+00 -1.500005e+01 3.141473e+01
C.1.05 6.785164e+00 -1.448502e+01 3.124045e+01
C.1.06 6.764831e+00 -1.395144e+01 3.113762e+01
C.1.07 6.796236e+00 -1.340933e+01 3.110864e+01
C.1.08 6.798570e+00 -1.290949e+01 3.111692e+01
C.1.09 6.687398e+00 -1.242368e+01 3.115650e+01
C.1.10 6.619560e+00 -1.193907e+01 3.125880e+01
C.1.11 6.550983e+00 -1.157468e+01 3.135132e+01
C.1.12 6.523467e+00 -1.122789e+01 3.150949e+01
C.2.02 9.177891e+00 -1.613784e+01 3.224010e+01
C.2.03 9.145375e+00 -1.578841e+01 3.195281e+01
C.2.04 9.171399e+00 -1.541495e+01 3.169675e+01
C.2.05 9.154631e+00 -1.502707e+01 3.148359e+01
C.2.06 9.248022e+00 -1.461884e+01 3.133929e+01
C.2.07 9.234482e+00 -1.419060e+01 3.122700e+01
C.2.08 9.308566e+00 -1.369618e+01 3.119464e+01
C.2.09 9.351829e+00 -1.319972e+01 3.124610e+01
C.2.10 9.678312e+00 -1.282454e+01 3.130654e+01
C.2.11 9.948198e+00 -1.235190e+01 3.134427e+01
C.2.12 9.940650e+00 -1.184529e+01 3.154667e+01
C.3.02 8.038885e+00 -1.530311e+01 3.195067e+01
C.3.03 8.064267e+00 -1.503110e+01 3.158183e+01
C.3.04 8.091021e+00 -1.467739e+01 3.129051e+01
C.3.05 8.163727e+00 -1.413751e+01 3.123449e+01
C.3.06 8.229574e+00 -1.362125e+01 3.106400e+01
C.3.07 8.274439e+00 -1.308396e+01 3.115996e+01
C.3.08 8.286726e+00 -1.251258e+01 3.140000e+01
C.3.09 8.317177e+00 -1.194319e+01 3.164323e+01
C.3.10 8.311954e+00 -1.148866e+01 3.206468e+01
C.3.11 8.321737e+00 -1.094145e+01 3.259480e+01
C.3.12 8.329550e+00 -1.047338e+01 3.319598e+01
C.3.13 8.343278e+00 -1.006653e+01 3.384006e+01
C.3.14 8.366774e+00 -9.763027e+00 3.448260e+01
C.3.15 8.415595e+00 -9.454147e+00 3.512114e+01
C.3.16 8.424065e+00 -9.344928e+00 3.582365e+01
C.3.17 8.464988e+00 -9.121855e+00 3.633921e+01
C.3.18 8.534184e+00 -8.738920e+00 3.674642e+01
C.3.19 8.589415e+00 -8.472214e+00 3.723946e+01
C.3.20 8.621147e+00 -8.321431e+00 3.759236e+01
C.3.21 8.643910e+00 -8.235625e+00 3.796706e+01
C.3.22 8.650210e+00 -8.313832e+00 3.834405e+01
C.3.23 8.639897e+00 -8.460058e+00 3.873830e+01
C.3.24 8.617312e+00 -8.690652e+00 3.908938e+01
C.3.25 8.589103e+00 -9.000339e+00 3.937263e+01
C.3.26 8.570238e+00 -9.336702e+00 3.961742e+01
C.3.27 8.547071e+00 -9.722879e+00 3.977156e+01
C.3.29 8.506102e+00 -1.047293e+01 3.988585e+01
C.3.30 8.486433e+00 -1.081213e+01 3.981058e+01
C.3.31 8.461521e+00 -1.114838e+01 3.972445e+01
C.3.32 8.427515e+00 -1.149403e+01 3.960478e+01
C.3.33 8.393213e+00 -1.180785e+01 3.941690e+01
C.3.34 8.342730e+00 -1.215624e+01 3.931193e+01
C.3.35 8.286717e+00 -1.250377e+01 3.907804e+01
C.3.36 8.229908e+00 -1.281640e+01 3.879936e+01
C.3.37 8.171465e+00 -1.311017e+01 3.850121e+01
C.3.38 8.107706e+00 -1.338936e+01 3.819978e+01
C.3.39 8.043747e+00 -1.364994e+01 3.788216e+01
C.3.40 7.984749e+00 -1.393369e+01 3.758404e+01
C.3.41 7.945099e+00 -1.420405e+01 3.736866e+01
C.3.42 7.935856e+00 -1.441836e+01 3.709472e+01
C.3.43 7.910246e+00 -1.467581e+01 3.686208e+01
C.3.44 7.888293e+00 -1.490487e+01 3.657077e+01
C.3.45 7.870172e+00 -1.510568e+01 3.625908e+01
C.3.46 7.850511e+00 -1.531026e+01 3.594994e+01
C.3.47 7.854705e+00 -1.542134e+01 3.559200e+01
C.3.48 7.839578e+00 -1.554186e+01 3.523745e+01
C.3.49 7.847941e+00 -1.558023e+01 3.486471e+01
C.3.50 7.826454e+00 -1.561178e+01 3.444002e+01
C.3.51 7.840838e+00 -1.556827e+01 3.401608e+01
C.3.52 7.838701e+00 -1.548878e+01 3.359715e+01
C.3.53 7.855690e+00 -1.546385e+01 3.315997e+01
C.3.54 7.919392e+00 -1.550056e+01 3.272796e+01
C.4.02 4.031300e+00 -2.429054e+00 3.595336e+01
C.4.03 3.786722e+00 -1.644243e+00 3.603946e+01
C.4.04 3.580939e+00 -8.439913e-01 3.602058e+01
C.4.05 3.321770e+00 2.494046e-01 3.579064e+01
C.4.06 3.158345e+00 1.257570e+00 3.526856e+01
C.4.07 3.108178e+00 2.256989e+00 3.470806e+01
C.4.08 3.216462e+00 2.858685e+00 3.445255e+01
C.4.09 3.396388e+00 3.489753e+00 3.436056e+01
C.4.10 3.571796e+00 4.115811e+00 3.423269e+01
C.4.11 3.731868e+00 4.792122e+00 3.408261e+01
C.4.12 3.885948e+00 5.460720e+00 3.389611e+01
C.4.14 3.721807e+00 6.573190e+00 3.397767e+01
C.4.15 3.463737e+00 6.930835e+00 3.409334e+01
C.4.16 3.185547e+00 7.247133e+00 3.426786e+01
C.4.17 2.931029e+00 7.495482e+00 3.452156e+01
C.4.18 2.691626e+00 7.616717e+00 3.486625e+01
C.4.20 2.342289e+00 7.553134e+00 3.554732e+01
C.4.21 2.246043e+00 7.452390e+00 3.585588e+01
C.4.22 2.168277e+00 7.356739e+00 3.617120e+01
C.4.23 2.119046e+00 7.297839e+00 3.644973e+01
C.4.24 2.142722e+00 7.186999e+00 3.671548e+01
C.5.02 1.429651e+01 -3.579187e+00 3.597965e+01
C.5.03 1.464663e+01 -2.916237e+00 3.609156e+01
C.5.04 1.497309e+01 -2.232531e+00 3.611576e+01
C.5.05 1.532388e+01 -1.420157e+00 3.602521e+01
C.5.06 1.562216e+01 -6.172053e-01 3.578548e+01
C.5.07 1.585660e+01 1.596604e-01 3.542110e+01
C.5.08 1.606000e+01 9.326190e-01 3.503107e+01
C.5.09 1.624506e+01 1.731441e+00 3.468667e+01
C.5.10 1.639605e+01 2.569727e+00 3.443091e+01
C.5.11 1.644363e+01 3.445077e+00 3.422681e+01
C.5.12 1.642132e+01 4.301026e+00 3.394931e+01
C.5.14 1.673998e+01 5.544858e+00 3.401597e+01
C.5.15 1.701423e+01 5.803763e+00 3.419924e+01
C.5.16 1.729919e+01 5.998800e+00 3.443715e+01
C.5.17 1.762952e+01 6.159668e+00 3.483535e+01
C.5.18 1.786362e+01 6.194100e+00 3.532277e+01
C.5.20 1.798140e+01 5.895518e+00 3.608337e+01
C.5.21 1.796077e+01 5.769402e+00 3.636602e+01
C.5.22 1.793270e+01 5.739321e+00 3.667347e+01
C.5.23 1.788132e+01 5.775322e+00 3.700484e+01
C.5.24 1.782290e+01 5.772895e+00 3.733698e+01
C.6.02 2.186954e+00 7.188420e+00 3.782080e+01
C.6.03 2.174198e+00 7.454669e+00 3.860656e+01
C.6.04 1.941568e+00 8.109641e+00 3.905967e+01
C.6.05 1.909096e+00 8.642981e+00 3.914451e+01
C.6.06 1.875869e+00 8.949128e+00 3.958939e+01
C.6.08 1.740095e+00 8.748246e+00 4.053770e+01
C.6.09 1.764692e+00 8.555403e+00 4.093830e+01
C.6.10 1.692062e+00 8.116747e+00 4.096304e+01
C.6.11 1.583857e+00 7.769507e+00 4.108654e+01
C.6.12 1.476960e+00 7.445862e+00 4.126364e+01
C.6.13 1.495180e+00 7.114621e+00 4.145724e+01
C.6.14 1.787652e+00 6.962445e+00 4.159989e+01
C.6.15 2.111713e+00 6.916667e+00 4.174802e+01
C.6.17 2.552853e+00 6.514019e+00 4.234556e+01
C.6.18 2.578754e+00 5.887227e+00 4.244661e+01
C.6.19 2.539151e+00 5.253082e+00 4.245170e+01
C.6.20 2.486919e+00 4.726820e+00 4.240383e+01
C.6.21 2.373847e+00 4.213986e+00 4.232532e+01
C.7.02 1.788289e+01 5.731044e+00 3.830029e+01
C.7.03 1.803022e+01 6.027198e+00 3.888614e+01
C.7.04 1.841294e+01 6.523056e+00 3.913165e+01
C.7.05 1.850731e+01 7.129977e+00 3.918517e+01
C.7.06 1.852642e+01 7.513341e+00 3.966770e+01
C.7.08 1.864825e+01 7.314370e+00 4.071610e+01
C.7.09 1.855501e+01 7.012700e+00 4.106506e+01
C.7.10 1.858784e+01 6.572442e+00 4.122806e+01
C.7.11 1.858887e+01 6.183696e+00 4.132447e+01
C.7.12 1.855426e+01 5.838848e+00 4.152521e+01
C.7.13 1.843723e+01 5.516263e+00 4.173176e+01
C.7.14 1.822269e+01 5.492767e+00 4.182128e+01
C.7.15 1.801998e+01 5.571763e+00 4.190652e+01
C.7.17 1.761982e+01 5.114963e+00 4.234601e+01
C.7.18 1.748854e+01 4.515549e+00 4.250953e+01
C.7.19 1.728551e+01 3.928015e+00 4.237968e+01
C.7.20 1.715397e+01 3.409924e+00 4.242707e+01
C.7.21 1.700929e+01 2.896622e+00 4.236745e+01
C.8.02 2.144621e+00 2.801081e+00 4.148188e+01
C.8.03 1.810694e+00 1.718839e+00 4.161310e+01
C.8.04 1.496241e+00 6.375530e-01 4.179165e+01
C.8.05 1.441642e+00 -2.436214e-01 4.173046e+01
C.8.06 1.503064e+00 -1.101658e+00 4.152261e+01
C.8.07 1.627047e+00 -1.935152e+00 4.125221e+01
C.8.08 1.811919e+00 -2.644387e+00 4.106742e+01
C.8.09 2.068554e+00 -3.354079e+00 4.102474e+01
C.8.10 2.332026e+00 -4.058513e+00 4.094924e+01
C.8.11 2.534972e+00 -4.649373e+00 4.086707e+01
C.8.12 2.744498e+00 -5.241157e+00 4.081279e+01
C.8.13 2.982293e+00 -5.823747e+00 4.077971e+01
C.8.14 3.307951e+00 -6.635100e+00 4.072063e+01
C.8.15 3.701668e+00 -7.398305e+00 4.054639e+01
C.8.17 5.055649e+00 -8.489886e+00 4.076264e+01
C.8.18 5.968171e+00 -8.631197e+00 4.084937e+01
C.8.19 6.765758e+00 -8.987394e+00 4.116126e+01
C.8.20 7.277583e+00 -9.273180e+00 4.057014e+01
C.8.21 7.899009e+00 -9.674709e+00 4.018843e+01
C.9.02 1.726135e+01 1.352203e+00 4.153159e+01
C.9.03 1.727239e+01 8.798204e-02 4.181044e+01
C.9.04 1.721385e+01 -1.204648e+00 4.176633e+01
C.9.05 1.697395e+01 -2.195471e+00 4.162792e+01
C.9.06 1.656996e+01 -3.111989e+00 4.139297e+01
C.9.07 1.612377e+01 -4.036680e+00 4.132703e+01
C.9.08 1.572460e+01 -4.758944e+00 4.123252e+01
C.9.09 1.527096e+01 -5.439536e+00 4.108781e+01
C.9.10 1.479817e+01 -6.120605e+00 4.103729e+01
C.9.11 1.436911e+01 -6.711795e+00 4.102464e+01
C.9.12 1.392160e+01 -7.289275e+00 4.102410e+01
C.9.13 1.346750e+01 -7.861588e+00 4.102243e+01
C.9.14 1.313257e+01 -8.310407e+00 4.096906e+01
C.9.15 1.278465e+01 -8.738383e+00 4.085833e+01
C.9.17 1.177374e+01 -9.563784e+00 4.099118e+01
C.9.18 1.109409e+01 -9.894872e+00 4.101628e+01
C.9.19 1.038708e+01 -1.016288e+01 4.103847e+01
C.9.20 9.668294e+00 -1.027759e+01 4.084020e+01
C.9.21 9.114031e+00 -1.025178e+01 4.032906e+01
