# Supplementary material for: Ontogenetic changes and sexual dimorphism in the cranium and mandible of the Atlantic walrus (Odobenus rosmarus rosmarus L.)
Source: Anat Rec (Hoboken). 2025 Sep 12;309(7):1875–903. doi: 10.1002/ar.70050 (PMC13251751; doi:10.1002/ar.70050)
Supplement: Supplementary file 1 — Data S1: Supporting information. [file AR-309-1875-s001.zip › PTS files/Ontogeny_Mandible/4491_M_A.pts]

Version 1.0
222
S.1 8.399660e+00 -2.126401e+01 3.570153e+01
S.2 7.061070e+00 -2.214788e+01 3.606090e+01
S.3 9.458209e+00 -2.215737e+01 3.559971e+01
S.4 7.053107e+00 -1.772108e+01 3.655288e+01
S.5 1.065471e+01 -1.785210e+01 3.655740e+01
S.6 5.259638e+00 -1.044557e+01 3.974746e+01
S.7 1.459114e+01 -1.111514e+01 3.923702e+01
S.8 9.292635e+00 -1.705159e+01 4.572828e+01
S.9 4.133071e+00 -2.108602e+00 3.768658e+01
S.10 1.734269e+01 -3.769369e+00 3.663568e+01
S.11 4.339578e+00 -3.585823e-01 3.929562e+01
S.12 1.810713e+01 -1.993318e+00 3.784082e+01
S.13 2.717257e+00 1.575456e+00 4.385917e+01
S.14 2.043763e+01 2.364594e-01 4.270329e+01
S.15 -1.858234e-01 1.120769e+00 4.366782e+01
S.16 2.295768e+01 -1.182390e+00 4.234880e+01
S.17 5.915798e+00 1.545703e+00 4.343350e+01
S.18 1.738118e+01 8.349533e-01 4.258646e+01
S.19 6.106835e+00 -1.680478e+01 4.124312e+01
S.20 1.220041e+01 -1.768972e+01 4.069432e+01
S.21 2.764132e+00 -5.120104e+00 4.136433e+01
S.22 1.833451e+01 -6.712096e+00 4.033373e+01
S.23 3.663631e+00 -7.309720e-02 4.126931e+01
S.24 1.884301e+01 -1.617551e+00 4.029105e+01
S.25 3.926902e+00 -2.628614e+00 4.667789e+01
S.26 1.815794e+01 -4.021326e+00 4.566968e+01
S.27 4.002234e+00 3.652420e-01 4.629029e+01
S.28 1.915641e+01 -1.074260e+00 4.544382e+01
S.29 2.975362e+00 -4.843851e+00 4.595293e+01
S.30 1.874014e+01 -5.929100e+00 4.500078e+01
S.31 6.189061e+00 -1.448831e+01 4.655872e+01
S.32 1.368367e+01 -1.478376e+01 4.613805e+01
C.1.02 7.041558e+00 -2.183112e+01 3.584347e+01
C.1.03 7.042787e+00 -2.147429e+01 3.569968e+01
C.1.04 7.062724e+00 -2.110170e+01 3.560600e+01
C.1.05 7.109351e+00 -2.072279e+01 3.557008e+01
C.1.06 7.108687e+00 -2.033951e+01 3.555880e+01
C.1.07 7.111342e+00 -1.995837e+01 3.560080e+01
C.1.08 7.093925e+00 -1.945065e+01 3.571227e+01
C.1.09 7.065215e+00 -1.895185e+01 3.585696e+01
C.1.10 6.935069e+00 -1.847289e+01 3.601247e+01
C.1.11 6.871957e+00 -1.815281e+01 3.611584e+01
C.1.12 6.923830e+00 -1.784803e+01 3.626257e+01
C.2.02 9.543549e+00 -2.185613e+01 3.542337e+01
C.2.03 9.573149e+00 -2.150829e+01 3.533818e+01
C.2.04 9.579927e+00 -2.114954e+01 3.531884e+01
C.2.05 9.640663e+00 -2.076686e+01 3.530811e+01
C.2.06 9.642834e+00 -2.040219e+01 3.543945e+01
C.2.07 9.843457e+00 -2.008496e+01 3.534267e+01
C.2.08 9.864813e+00 -1.972406e+01 3.554659e+01
C.2.09 1.016329e+01 -1.943955e+01 3.559414e+01
C.2.10 1.034809e+01 -1.909317e+01 3.572886e+01
C.2.11 1.063135e+01 -1.865720e+01 3.587264e+01
C.2.12 1.064147e+01 -1.818490e+01 3.613308e+01
C.3.02 8.397615e+00 -2.097894e+01 3.547540e+01
C.3.03 8.413435e+00 -2.063619e+01 3.535426e+01
C.3.04 8.476199e+00 -2.027907e+01 3.538471e+01
C.3.05 8.523523e+00 -1.982132e+01 3.550200e+01
C.3.06 8.578989e+00 -1.941945e+01 3.574889e+01
C.3.07 8.632535e+00 -1.900386e+01 3.597238e+01
C.3.08 8.688771e+00 -1.864523e+01 3.620414e+01
C.3.09 8.744484e+00 -1.831944e+01 3.648029e+01
C.3.10 8.800675e+00 -1.804412e+01 3.680669e+01
C.3.11 8.899572e+00 -1.752412e+01 3.739931e+01
C.3.12 8.997169e+00 -1.711701e+01 3.807465e+01
C.3.13 9.119827e+00 -1.679406e+01 3.879021e+01
C.3.14 9.205020e+00 -1.650586e+01 3.937261e+01
C.3.15 9.279467e+00 -1.620640e+01 3.995080e+01
C.3.16 9.356634e+00 -1.593230e+01 4.054108e+01
C.3.17 9.428960e+00 -1.553381e+01 4.103816e+01
C.3.18 9.492788e+00 -1.524268e+01 4.160585e+01
C.3.19 9.551069e+00 -1.496545e+01 4.218105e+01
C.3.20 9.576208e+00 -1.489697e+01 4.258283e+01
C.3.21 9.589619e+00 -1.491980e+01 4.299032e+01
C.3.22 9.594820e+00 -1.503001e+01 4.338348e+01
C.3.23 9.601240e+00 -1.526260e+01 4.384684e+01
C.3.24 9.599825e+00 -1.555986e+01 4.427167e+01
C.3.25 9.572824e+00 -1.585737e+01 4.469546e+01
C.3.26 9.494833e+00 -1.619547e+01 4.513275e+01
C.3.27 9.386074e+00 -1.652437e+01 4.557045e+01
C.3.29 9.240749e+00 -1.741812e+01 4.571976e+01
C.3.30 9.209139e+00 -1.775745e+01 4.557499e+01
C.3.31 9.181024e+00 -1.808115e+01 4.539739e+01
C.3.32 9.154196e+00 -1.841079e+01 4.521605e+01
C.3.33 9.133322e+00 -1.872367e+01 4.500643e+01
C.3.34 9.113057e+00 -1.903306e+01 4.479162e+01
C.3.35 9.090329e+00 -1.932698e+01 4.454647e+01
C.3.36 9.068643e+00 -1.960382e+01 4.428211e+01
C.3.37 9.049947e+00 -1.987874e+01 4.401551e+01
C.3.38 9.051248e+00 -2.014352e+01 4.381228e+01
C.3.39 9.050408e+00 -2.039020e+01 4.358741e+01
C.3.40 9.031086e+00 -2.063267e+01 4.335884e+01
C.3.41 8.963527e+00 -2.093518e+01 4.303303e+01
C.3.42 8.875596e+00 -2.124921e+01 4.272336e+01
C.3.43 8.783633e+00 -2.151506e+01 4.237252e+01
C.3.44 8.707863e+00 -2.170621e+01 4.206338e+01
C.3.45 8.626265e+00 -2.187621e+01 4.174356e+01
C.3.46 8.557086e+00 -2.200422e+01 4.140199e+01
C.3.47 8.455603e+00 -2.229693e+01 4.107415e+01
C.3.48 8.380971e+00 -2.245935e+01 4.066001e+01
C.3.49 8.300005e+00 -2.270043e+01 4.028748e+01
C.3.50 8.216433e+00 -2.292146e+01 3.966743e+01
C.3.51 8.155120e+00 -2.303105e+01 3.901586e+01
C.3.52 8.139213e+00 -2.290438e+01 3.836472e+01
C.3.53 8.217541e+00 -2.233266e+01 3.748276e+01
C.3.54 8.358065e+00 -2.167513e+01 3.667111e+01
C.4.02 5.021097e+00 -9.602934e+00 4.014566e+01
C.4.03 4.766184e+00 -8.684390e+00 4.027523e+01
C.4.04 4.501945e+00 -7.759908e+00 4.024358e+01
C.4.05 4.161553e+00 -6.746722e+00 3.994715e+01
C.4.06 3.868795e+00 -5.839871e+00 3.937946e+01
C.4.07 3.690956e+00 -4.946031e+00 3.874725e+01
C.4.08 3.757581e+00 -4.379566e+00 3.844459e+01
C.4.09 3.954381e+00 -3.808845e+00 3.821551e+01
C.4.10 4.114750e+00 -3.230296e+00 3.797783e+01
C.4.11 4.136209e+00 -2.870172e+00 3.783013e+01
C.4.12 4.128520e+00 -2.497212e+00 3.771697e+01
C.4.14 4.179590e+00 -1.697744e+00 3.779340e+01
C.4.15 4.238044e+00 -1.320896e+00 3.798560e+01
C.4.16 4.286779e+00 -9.861323e-01 3.824625e+01
C.4.17 4.341240e+00 -7.129484e-01 3.856292e+01
C.4.18 4.399500e+00 -4.512925e-01 3.888857e+01
C.4.20 4.130894e+00 -4.142498e-01 3.964724e+01
C.4.21 3.912524e+00 -2.908139e-01 3.997493e+01
C.4.22 3.732354e+00 -1.482430e-01 4.031773e+01
C.4.23 3.655692e+00 -1.579875e-01 4.063238e+01
C.4.24 3.632200e+00 -1.466700e-01 4.095533e+01
C.5.02 1.502496e+01 -1.055227e+01 3.947067e+01
C.5.03 1.542575e+01 -9.920877e+00 3.948986e+01
C.5.04 1.579494e+01 -9.276818e+00 3.939762e+01
C.5.05 1.619225e+01 -8.619152e+00 3.923237e+01
C.5.06 1.655662e+01 -7.968977e+00 3.898301e+01
C.5.07 1.679549e+01 -7.320348e+00 3.860898e+01
C.5.08 1.687237e+01 -6.591290e+00 3.811419e+01
C.5.09 1.685800e+01 -5.853399e+00 3.762673e+01
C.5.10 1.688472e+01 -5.119339e+00 3.713403e+01
C.5.11 1.698690e+01 -4.695243e+00 3.686318e+01
C.5.12 1.715526e+01 -4.245156e+00 3.668219e+01
C.5.14 1.748417e+01 -3.402419e+00 3.668668e+01
C.5.15 1.762307e+01 -3.064181e+00 3.684023e+01
C.5.16 1.775714e+01 -2.758973e+00 3.705505e+01
C.5.17 1.787511e+01 -2.480366e+00 3.729775e+01
C.5.18 1.799519e+01 -2.191026e+00 3.752646e+01
C.5.20 1.822492e+01 -1.916346e+00 3.824799e+01
C.5.21 1.837480e+01 -1.746356e+00 3.861437e+01
C.5.22 1.849697e+01 -1.732192e+00 3.902725e+01
C.5.23 1.860810e+01 -1.724706e+00 3.945237e+01
C.5.24 1.872988e+01 -1.646998e+00 3.986740e+01
C.6.02 3.454540e+00 -1.283636e-01 4.186153e+01
C.6.03 3.247011e+00 2.941060e-01 4.228098e+01
C.6.04 3.000016e+00 7.801128e-01 4.259769e+01
C.6.05 2.730205e+00 1.226506e+00 4.284504e+01
C.6.06 2.632043e+00 1.583050e+00 4.328827e+01
C.6.08 2.655679e+00 1.692368e+00 4.440135e+01
C.6.09 2.766575e+00 1.432921e+00 4.488280e+01
C.6.10 2.975535e+00 9.969990e-01 4.516160e+01
C.6.11 2.865734e+00 5.651737e-01 4.533187e+01
C.6.12 2.919803e+00 2.741800e-01 4.570592e+01
C.6.13 3.080219e+00 1.742588e-01 4.614389e+01
C.6.14 3.379961e+00 2.084678e-01 4.625592e+01
C.6.15 3.691633e+00 2.885955e-01 4.625534e+01
C.6.17 4.278908e+00 -7.970344e-02 4.657959e+01
C.6.18 4.302965e+00 -6.637691e-01 4.670808e+01
C.6.19 4.246928e+00 -1.258979e+00 4.673649e+01
C.6.20 4.184786e+00 -1.728105e+00 4.672890e+01
C.6.21 4.095622e+00 -2.192409e+00 4.675045e+01
C.7.02 1.912383e+01 -1.424735e+00 4.083244e+01
C.7.03 1.946587e+01 -1.093516e+00 4.125956e+01
C.7.04 1.989045e+01 -6.852831e-01 4.150900e+01
C.7.05 2.012354e+01 -3.254019e-01 4.184194e+01
C.7.06 2.030812e+01 8.972388e-03 4.222771e+01
C.7.08 2.041139e+01 1.481648e-01 4.333660e+01
C.7.09 2.027340e+01 -1.596565e-01 4.388046e+01
C.7.10 2.011007e+01 -7.403627e-01 4.409417e+01
C.7.11 2.003579e+01 -1.040913e+00 4.424670e+01
C.7.12 1.996850e+01 -1.234272e+00 4.452454e+01
C.7.13 1.983734e+01 -1.358413e+00 4.481864e+01
C.7.14 1.960850e+01 -1.306791e+00 4.504606e+01
C.7.15 1.938847e+01 -1.144276e+00 4.522474e+01
C.7.17 1.889534e+01 -1.520209e+00 4.572435e+01
C.7.18 1.874435e+01 -2.082505e+00 4.580660e+01
C.7.19 1.859216e+01 -2.650294e+00 4.579252e+01
C.7.20 1.843864e+01 -3.114518e+00 4.581303e+01
C.7.21 1.829246e+01 -3.581009e+00 4.583555e+01
C.8.02 3.371952e+00 -3.612307e+00 4.600574e+01
C.8.03 3.035378e+00 -4.882422e+00 4.597720e+01
C.8.04 2.856171e+00 -6.048489e+00 4.655648e+01
C.8.05 2.770051e+00 -6.717641e+00 4.652324e+01
C.8.06 2.768996e+00 -7.392632e+00 4.649677e+01
C.8.07 2.832798e+00 -8.065001e+00 4.650958e+01
C.8.08 2.970612e+00 -8.774328e+00 4.654478e+01
C.8.09 3.193525e+00 -9.462099e+00 4.651911e+01
C.8.10 3.443778e+00 -1.013741e+01 4.658769e+01
C.8.11 3.768772e+00 -1.083646e+01 4.665382e+01
C.8.12 4.142474e+00 -1.151086e+01 4.671876e+01
C.8.13 4.552538e+00 -1.216697e+01 4.672495e+01
C.8.14 5.050729e+00 -1.297713e+01 4.673893e+01
C.8.15 5.587861e+00 -1.375498e+01 4.663295e+01
C.8.17 6.748113e+00 -1.497372e+01 4.662006e+01
C.8.18 7.359913e+00 -1.539492e+01 4.660732e+01
C.8.19 7.959321e+00 -1.583131e+01 4.656063e+01
C.8.20 8.463223e+00 -1.625787e+01 4.642952e+01
C.8.21 8.893730e+00 -1.665583e+01 4.609882e+01
C.9.02 1.843775e+01 -5.374615e+00 4.502803e+01
C.9.03 1.843777e+01 -6.849032e+00 4.541233e+01
C.9.04 1.847242e+01 -8.355669e+00 4.563646e+01
C.9.05 1.822099e+01 -9.165231e+00 4.560434e+01
C.9.06 1.779631e+01 -9.894133e+00 4.551480e+01
C.9.07 1.735569e+01 -1.061902e+01 4.552245e+01
C.9.08 1.702501e+01 -1.121117e+01 4.555614e+01
C.9.09 1.667330e+01 -1.179045e+01 4.559911e+01
C.9.10 1.629294e+01 -1.234594e+01 4.568790e+01
C.9.11 1.592045e+01 -1.281785e+01 4.578951e+01
C.9.12 1.551215e+01 -1.326304e+01 4.587239e+01
C.9.13 1.507478e+01 -1.368586e+01 4.591348e+01
C.9.14 1.462623e+01 -1.407688e+01 4.595733e+01
C.9.15 1.415933e+01 -1.444274e+01 4.602200e+01
C.9.17 1.292198e+01 -1.526913e+01 4.634663e+01
C.9.18 1.213159e+01 -1.573043e+01 4.649430e+01
C.9.19 1.131771e+01 -1.617318e+01 4.646482e+01
C.9.20 1.063659e+01 -1.651611e+01 4.630079e+01
C.9.21 9.992196e+00 -1.682805e+01 4.599112e+01
