# Supplementary material for: Ontogenetic changes and sexual dimorphism in the cranium and mandible of the Atlantic walrus (Odobenus rosmarus rosmarus L.)
Source: Anat Rec (Hoboken). 2025 Sep 12;309(7):1875–903. doi: 10.1002/ar.70050 (PMC13251751; doi:10.1002/ar.70050)
Supplement: Supplementary file 1 — Data S1: Supporting information. [file AR-309-1875-s001.zip › PTS files/Ontogeny_Mandible/4492_F_J.pts]

Version 1.0
222
S.1 1.020682e+01 -1.719491e+01 3.773233e+01
S.2 9.076166e+00 -1.792404e+01 3.843700e+01
S.3 1.118897e+01 -1.807204e+01 3.806031e+01
S.4 8.767543e+00 -1.402999e+01 3.780101e+01
S.5 1.173250e+01 -1.409995e+01 3.764390e+01
S.6 7.060409e+00 -8.336658e+00 3.897747e+01
S.7 1.418911e+01 -8.846955e+00 3.855496e+01
S.8 1.090273e+01 -1.132014e+01 4.456426e+01
S.9 5.862384e+00 -5.652061e-01 3.676711e+01
S.10 1.613610e+01 -1.701015e+00 3.600620e+01
S.11 5.159311e+00 1.228896e+00 3.780111e+01
S.12 1.745410e+01 1.353035e-01 3.746291e+01
S.13 4.744214e+00 2.261860e+00 4.120605e+01
S.14 1.843628e+01 1.234467e+00 4.019656e+01
S.15 2.453743e+00 1.057658e+00 4.100613e+01
S.16 1.993397e+01 -1.522970e-02 3.986129e+01
S.17 6.781007e+00 2.116988e+00 4.069673e+01
S.18 1.598020e+01 1.395814e+00 4.008763e+01
S.19 8.741049e+00 -1.306051e+01 4.061901e+01
S.20 1.246833e+01 -1.342534e+01 4.052479e+01
S.21 4.706787e+00 -3.951936e+00 4.046424e+01
S.22 1.692722e+01 -4.966885e+00 3.933781e+01
S.23 4.842414e+00 6.292145e-01 3.957729e+01
S.24 1.726313e+01 -2.162205e-01 3.876893e+01
S.25 6.051016e+00 -1.062041e+00 4.340368e+01
S.26 1.644314e+01 -1.239066e+00 4.288118e+01
S.27 5.532324e+00 1.260836e+00 4.334531e+01
S.28 1.696375e+01 6.600922e-01 4.236895e+01
S.29 4.946597e+00 -2.083809e+00 4.346486e+01
S.30 1.734167e+01 -2.934240e+00 4.268540e+01
S.31 7.780511e+00 -8.922549e+00 4.480669e+01
S.32 1.374083e+01 -9.785333e+00 4.432402e+01
C.1.02 9.001738e+00 -1.788313e+01 3.821166e+01
C.1.03 8.953490e+00 -1.777359e+01 3.800270e+01
C.1.04 8.924580e+00 -1.762219e+01 3.781768e+01
C.1.05 8.691664e+00 -1.741668e+01 3.763231e+01
C.1.06 8.791754e+00 -1.713147e+01 3.743363e+01
C.1.07 8.889875e+00 -1.680044e+01 3.732576e+01
C.1.08 8.988237e+00 -1.635069e+01 3.726550e+01
C.1.09 8.983550e+00 -1.588896e+01 3.721699e+01
C.1.10 8.837484e+00 -1.545796e+01 3.730904e+01
C.1.11 8.724401e+00 -1.497542e+01 3.746635e+01
C.1.12 8.769184e+00 -1.445897e+01 3.750718e+01
C.2.02 1.130204e+01 -1.797913e+01 3.777886e+01
C.2.03 1.138289e+01 -1.782510e+01 3.751359e+01
C.2.04 1.140866e+01 -1.758224e+01 3.731116e+01
C.2.05 1.138917e+01 -1.726145e+01 3.711855e+01
C.2.06 1.129349e+01 -1.691067e+01 3.702800e+01
C.2.07 1.126165e+01 -1.654210e+01 3.696857e+01
C.2.08 1.121525e+01 -1.615474e+01 3.693951e+01
C.2.09 1.131540e+01 -1.577856e+01 3.697845e+01
C.2.10 1.147480e+01 -1.544569e+01 3.710820e+01
C.2.11 1.171569e+01 -1.505390e+01 3.732968e+01
C.2.12 1.163637e+01 -1.458338e+01 3.751112e+01
C.3.02 1.018705e+01 -1.711491e+01 3.749421e+01
C.3.03 1.016191e+01 -1.699936e+01 3.727171e+01
C.3.04 1.015409e+01 -1.677982e+01 3.714829e+01
C.3.05 1.016269e+01 -1.643072e+01 3.718098e+01
C.3.06 1.018320e+01 -1.611074e+01 3.732315e+01
C.3.07 1.018784e+01 -1.576082e+01 3.734633e+01
C.3.08 1.020544e+01 -1.541265e+01 3.746366e+01
C.3.09 1.022712e+01 -1.508204e+01 3.762343e+01
C.3.10 1.025828e+01 -1.480093e+01 3.785859e+01
C.3.11 1.030657e+01 -1.428603e+01 3.837893e+01
C.3.12 1.034684e+01 -1.376140e+01 3.889016e+01
C.3.13 1.040973e+01 -1.332773e+01 3.947854e+01
C.3.14 1.046765e+01 -1.304201e+01 3.981669e+01
C.3.15 1.054037e+01 -1.278950e+01 4.017764e+01
C.3.16 1.059831e+01 -1.260030e+01 4.057785e+01
C.3.17 1.066148e+01 -1.265896e+01 4.112998e+01
C.3.18 1.071809e+01 -1.224878e+01 4.150529e+01
C.3.19 1.072002e+01 -1.174904e+01 4.175533e+01
C.3.20 1.072196e+01 -1.140710e+01 4.196776e+01
C.3.21 1.074635e+01 -1.113380e+01 4.226233e+01
C.3.22 1.076846e+01 -1.095354e+01 4.262158e+01
C.3.23 1.080085e+01 -1.082948e+01 4.298419e+01
C.3.24 1.084292e+01 -1.074327e+01 4.335665e+01
C.3.25 1.087950e+01 -1.070597e+01 4.373769e+01
C.3.26 1.093419e+01 -1.073492e+01 4.410521e+01
C.3.27 1.090545e+01 -1.101869e+01 4.434513e+01
C.3.29 1.088309e+01 -1.161008e+01 4.458070e+01
C.3.30 1.084431e+01 -1.187885e+01 4.447587e+01
C.3.31 1.080042e+01 -1.211246e+01 4.430785e+01
C.3.32 1.077910e+01 -1.235763e+01 4.410084e+01
C.3.33 1.076781e+01 -1.261572e+01 4.390931e+01
C.3.34 1.075068e+01 -1.286784e+01 4.371040e+01
C.3.35 1.071500e+01 -1.318313e+01 4.343130e+01
C.3.36 1.067445e+01 -1.350241e+01 4.315746e+01
C.3.37 1.063361e+01 -1.381135e+01 4.287204e+01
C.3.38 1.059901e+01 -1.406001e+01 4.262054e+01
C.3.39 1.056379e+01 -1.430748e+01 4.236795e+01
C.3.40 1.053307e+01 -1.454875e+01 4.210886e+01
C.3.41 1.051287e+01 -1.475506e+01 4.188282e+01
C.3.42 1.049607e+01 -1.496037e+01 4.165560e+01
C.3.43 1.047863e+01 -1.519170e+01 4.145499e+01
C.3.44 1.046129e+01 -1.543791e+01 4.121130e+01
C.3.45 1.044339e+01 -1.572251e+01 4.101385e+01
C.3.46 1.042331e+01 -1.598702e+01 4.079040e+01
C.3.47 1.039477e+01 -1.625176e+01 4.052503e+01
C.3.48 1.035964e+01 -1.650382e+01 4.024834e+01
C.3.49 1.034074e+01 -1.676097e+01 3.997478e+01
C.3.50 1.034086e+01 -1.697536e+01 3.967024e+01
C.3.51 1.033327e+01 -1.711648e+01 3.932566e+01
C.3.52 1.031058e+01 -1.714634e+01 3.895512e+01
C.3.53 1.028315e+01 -1.719583e+01 3.854853e+01
C.3.54 1.024704e+01 -1.721799e+01 3.814022e+01
C.4.02 6.792192e+00 -7.597497e+00 3.952998e+01
C.4.03 6.497556e+00 -6.703642e+00 3.972419e+01
C.4.04 6.189472e+00 -5.798563e+00 3.962703e+01
C.4.05 5.781140e+00 -4.970213e+00 3.930484e+01
C.4.06 5.402713e+00 -4.249512e+00 3.876247e+01
C.4.07 5.201712e+00 -3.556226e+00 3.810242e+01
C.4.08 5.244715e+00 -2.943550e+00 3.777747e+01
C.4.09 5.432036e+00 -2.339858e+00 3.748886e+01
C.4.10 5.618504e+00 -1.731844e+00 3.720891e+01
C.4.11 5.720459e+00 -1.354202e+00 3.703773e+01
C.4.12 5.823704e+00 -9.803249e-01 3.685923e+01
C.4.14 5.788502e+00 -2.148742e-01 3.681026e+01
C.4.15 5.656020e+00 9.729792e-02 3.693297e+01
C.4.16 5.522450e+00 3.941109e-01 3.708828e+01
C.4.17 5.412853e+00 7.261412e-01 3.726325e+01
C.4.18 5.307494e+00 1.002749e+00 3.751868e+01
C.4.20 4.984801e+00 1.122202e+00 3.810610e+01
C.4.21 4.828852e+00 9.356629e-01 3.838132e+01
C.4.22 4.736022e+00 7.876160e-01 3.870432e+01
C.4.23 4.715504e+00 7.009084e-01 3.899347e+01
C.4.24 4.751666e+00 6.487457e-01 3.928931e+01
C.5.02 1.450201e+01 -8.264830e+00 3.892086e+01
C.5.03 1.484501e+01 -7.612882e+00 3.908814e+01
C.5.04 1.519592e+01 -6.944810e+00 3.905380e+01
C.5.05 1.559790e+01 -6.198820e+00 3.884382e+01
C.5.06 1.596436e+01 -5.527098e+00 3.842344e+01
C.5.07 1.620818e+01 -4.933522e+00 3.783149e+01
C.5.08 1.623736e+01 -4.383218e+00 3.727602e+01
C.5.09 1.620800e+01 -3.694491e+00 3.690575e+01
C.5.10 1.617198e+01 -2.976519e+00 3.659673e+01
C.5.11 1.613769e+01 -2.546535e+00 3.640928e+01
C.5.12 1.609412e+01 -2.121827e+00 3.621200e+01
C.5.14 1.630652e+01 -1.101006e+00 3.602233e+01
C.5.15 1.650282e+01 -5.440359e-01 3.622376e+01
C.5.16 1.677052e+01 -6.172160e-02 3.651536e+01
C.5.17 1.699888e+01 1.047138e-01 3.680282e+01
C.5.18 1.725144e+01 1.436076e-01 3.711457e+01
C.5.20 1.746332e+01 5.150375e-02 3.765260e+01
C.5.21 1.746409e+01 -1.514958e-02 3.784917e+01
C.5.22 1.743369e+01 -8.629380e-02 3.804178e+01
C.5.23 1.738738e+01 -1.476486e-01 3.828320e+01
C.5.24 1.732684e+01 -1.951120e-01 3.852462e+01
C.6.02 4.795079e+00 6.844360e-01 3.998214e+01
C.6.03 4.719407e+00 9.557859e-01 4.028188e+01
C.6.04 4.532560e+00 1.303511e+00 4.039751e+01
C.6.05 4.567664e+00 1.746491e+00 4.050524e+01
C.6.06 4.661449e+00 2.092018e+00 4.078968e+01
C.6.08 4.767556e+00 2.282996e+00 4.166516e+01
C.6.09 4.807761e+00 2.153660e+00 4.210497e+01
C.6.10 4.710449e+00 1.782331e+00 4.235876e+01
C.6.11 4.894412e+00 1.183402e+00 4.220072e+01
C.6.12 4.985159e+00 6.240065e-01 4.251120e+01
C.6.13 4.857504e+00 7.196625e-01 4.313732e+01
C.6.14 5.060633e+00 9.081725e-01 4.325265e+01
C.6.15 5.284657e+00 1.106752e+00 4.327446e+01
C.6.17 5.807125e+00 9.821280e-01 4.364190e+01
C.6.18 5.904385e+00 5.180742e-01 4.376980e+01
C.6.19 5.932996e+00 2.808090e-02 4.378591e+01
C.6.20 6.014618e+00 -3.668922e-01 4.375408e+01
C.6.21 6.073710e+00 -7.581481e-01 4.366979e+01
C.7.02 1.739467e+01 -1.912366e-01 3.914168e+01
C.7.03 1.759888e+01 4.965510e-02 3.938073e+01
C.7.04 1.787112e+01 3.237862e-01 3.946797e+01
C.7.05 1.812868e+01 7.006823e-01 3.955536e+01
C.7.06 1.832860e+01 1.053681e+00 3.978215e+01
C.7.08 1.845949e+01 1.223035e+00 4.072137e+01
C.7.09 1.842521e+01 1.002016e+00 4.119683e+01
C.7.10 1.809475e+01 6.826082e-01 4.145148e+01
C.7.11 1.810148e+01 2.068264e-01 4.149618e+01
C.7.12 1.798415e+01 -1.496394e-01 4.179212e+01
C.7.13 1.775714e+01 -1.452835e-01 4.221267e+01
C.7.14 1.748209e+01 1.034736e-01 4.232024e+01
C.7.15 1.725574e+01 4.158960e-01 4.230397e+01
C.7.17 1.673731e+01 4.720960e-01 4.258414e+01
C.7.18 1.665001e+01 1.612061e-01 4.275341e+01
C.7.19 1.660138e+01 -1.993714e-01 4.277683e+01
C.7.20 1.652961e+01 -5.462939e-01 4.281963e+01
C.7.21 1.646330e+01 -8.842262e-01 4.291315e+01
C.8.02 5.335359e+00 -1.519976e+00 4.330689e+01
C.8.03 5.111788e+00 -2.321723e+00 4.350310e+01
C.8.04 5.073245e+00 -3.023915e+00 4.398963e+01
C.8.05 5.050076e+00 -3.470585e+00 4.422475e+01
C.8.06 5.105627e+00 -3.941911e+00 4.439825e+01
C.8.07 5.213355e+00 -4.418945e+00 4.452542e+01
C.8.08 5.344084e+00 -4.931573e+00 4.458128e+01
C.8.09 5.508891e+00 -5.435792e+00 4.462160e+01
C.8.10 5.693933e+00 -5.931942e+00 4.457052e+01
C.8.11 5.918615e+00 -6.481085e+00 4.449010e+01
C.8.12 6.171624e+00 -7.016188e+00 4.439996e+01
C.8.13 6.473020e+00 -7.530739e+00 4.434622e+01
C.8.14 6.873900e+00 -8.038953e+00 4.446226e+01
C.8.15 7.312510e+00 -8.508981e+00 4.460072e+01
C.8.17 8.298424e+00 -9.301521e+00 4.499990e+01
C.8.18 8.842983e+00 -9.647790e+00 4.518087e+01
C.8.19 9.393877e+00 -1.002376e+01 4.524674e+01
C.8.20 9.977159e+00 -1.044782e+01 4.518344e+01
C.8.21 1.053465e+01 -1.086914e+01 4.499458e+01
C.9.02 1.676042e+01 -2.465532e+00 4.182755e+01
C.9.03 1.672161e+01 -4.048595e+00 4.228288e+01
C.9.04 1.714059e+01 -4.686286e+00 4.374331e+01
C.9.05 1.701528e+01 -5.277823e+00 4.384363e+01
C.9.06 1.676939e+01 -5.828986e+00 4.395062e+01
C.9.07 1.650080e+01 -6.372135e+00 4.404302e+01
C.9.08 1.620859e+01 -6.825549e+00 4.393584e+01
C.9.09 1.590602e+01 -7.273881e+00 4.383608e+01
C.9.10 1.560990e+01 -7.735664e+00 4.387523e+01
C.9.11 1.532261e+01 -8.150878e+00 4.394724e+01
C.9.12 1.501937e+01 -8.551977e+00 4.403262e+01
C.9.13 1.468831e+01 -8.935946e+00 4.408809e+01
C.9.14 1.438786e+01 -9.248163e+00 4.411279e+01
C.9.15 1.407675e+01 -9.532675e+00 4.421592e+01
C.9.17 1.320105e+01 -1.010288e+01 4.458657e+01
C.9.18 1.264663e+01 -1.038976e+01 4.485390e+01
C.9.19 1.205740e+01 -1.069556e+01 4.499689e+01
C.9.20 1.164992e+01 -1.090738e+01 4.492478e+01
C.9.21 1.127186e+01 -1.108463e+01 4.472043e+01
