# Supplementary material for: Ontogenetic changes and sexual dimorphism in the cranium and mandible of the Atlantic walrus (Odobenus rosmarus rosmarus L.)
Source: Anat Rec (Hoboken). 2025 Sep 12;309(7):1875–903. doi: 10.1002/ar.70050 (PMC13251751; doi:10.1002/ar.70050)
Supplement: Supplementary file 1 — Data S1: Supporting information. [file AR-309-1875-s001.zip › PTS files/Ontogeny_Mandible/4493_F_J.pts]

Version 1.0
222
S.1 1.914219e+01 -3.308366e+00 3.618354e+01
S.2 1.964852e+01 -4.486052e+00 3.632341e+01
S.3 1.995476e+01 -2.404299e+00 3.646800e+01
S.4 1.599392e+01 -4.326150e+00 3.580978e+01
S.5 1.623892e+01 -1.555616e+00 3.610876e+01
S.6 1.041607e+01 -6.258860e+00 3.701381e+01
S.7 1.151556e+01 1.264194e+00 3.691238e+01
S.8 1.476148e+01 -3.056609e+00 4.165334e+01
S.9 3.175045e+00 -7.697295e+00 3.437439e+01
S.10 4.498888e+00 4.240083e+00 3.510417e+01
S.11 1.601574e+00 -8.279615e+00 3.567941e+01
S.12 3.073598e+00 4.588187e+00 3.600514e+01
S.13 -3.550251e-01 -8.533033e+00 3.935089e+01
S.14 1.093552e+00 5.333181e+00 4.013772e+01
S.15 1.857810e-01 -1.056044e+01 3.904091e+01
S.16 1.984304e+00 7.303694e+00 3.985203e+01
S.17 2.912472e-01 -6.478195e+00 3.927019e+01
S.18 1.255370e+00 3.329444e+00 3.984916e+01
S.19 1.448567e+01 -5.482881e+00 3.859827e+01
S.20 1.507123e+01 -3.773861e-01 3.887945e+01
S.21 6.181412e+00 -8.662998e+00 3.789983e+01
S.22 7.498665e+00 4.484686e+00 3.835243e+01
S.23 1.291845e+00 -8.038901e+00 3.752975e+01
S.24 2.614502e+00 4.898733e+00 3.834956e+01
S.25 3.325633e+00 -7.746402e+00 4.143581e+01
S.26 4.774900e+00 3.756933e+00 4.179976e+01
S.27 1.473617e+00 -8.389018e+00 4.115083e+01
S.28 2.729841e+00 3.920084e+00 4.136961e+01
S.29 4.488261e+00 -8.533623e+00 4.096832e+01
S.30 6.189122e+00 4.366185e+00 4.140413e+01
S.31 1.169621e+01 -6.795817e+00 4.182299e+01
S.32 1.204124e+01 1.684398e+00 4.228429e+01
C.1.02 1.935309e+01 -4.419915e+00 3.616778e+01
C.1.03 1.910249e+01 -4.419089e+00 3.593740e+01
C.1.04 1.882532e+01 -4.452792e+00 3.574270e+01
C.1.05 1.856684e+01 -4.386590e+00 3.559024e+01
C.1.06 1.830252e+01 -4.305144e+00 3.545634e+01
C.1.07 1.801011e+01 -4.249625e+00 3.537990e+01
C.1.08 1.757952e+01 -4.235111e+00 3.541339e+01
C.1.09 1.717566e+01 -4.372711e+00 3.548190e+01
C.1.10 1.681688e+01 -4.607418e+00 3.553598e+01
C.1.11 1.647780e+01 -4.680504e+00 3.553807e+01
C.1.12 1.616631e+01 -4.540143e+00 3.559811e+01
C.2.02 1.979686e+01 -2.363434e+00 3.623022e+01
C.2.03 1.957262e+01 -2.340530e+00 3.605040e+01
C.2.04 1.934548e+01 -2.288654e+00 3.588052e+01
C.2.05 1.900249e+01 -2.263760e+00 3.572456e+01
C.2.06 1.864148e+01 -2.253213e+00 3.561434e+01
C.2.07 1.828634e+01 -2.147950e+00 3.554098e+01
C.2.08 1.794108e+01 -1.985952e+00 3.553141e+01
C.2.09 1.761992e+01 -1.785802e+00 3.557969e+01
C.2.10 1.729959e+01 -1.586731e+00 3.563710e+01
C.2.11 1.692310e+01 -1.473043e+00 3.571035e+01
C.2.12 1.656298e+01 -1.488909e+00 3.588384e+01
C.3.02 1.902775e+01 -3.278729e+00 3.597531e+01
C.3.03 1.885582e+01 -3.250680e+00 3.581103e+01
C.3.04 1.864804e+01 -3.224936e+00 3.569484e+01
C.3.05 1.826202e+01 -3.182605e+00 3.558989e+01
C.3.06 1.786363e+01 -3.127408e+00 3.558255e+01
C.3.07 1.746898e+01 -3.072612e+00 3.563790e+01
C.3.08 1.711978e+01 -3.043421e+00 3.572291e+01
C.3.09 1.678165e+01 -3.025111e+00 3.584686e+01
C.3.10 1.647802e+01 -3.002666e+00 3.604005e+01
C.3.11 1.602966e+01 -2.964880e+00 3.637350e+01
C.3.12 1.561870e+01 -2.928722e+00 3.675224e+01
C.3.13 1.523329e+01 -2.903868e+00 3.715780e+01
C.3.14 1.500410e+01 -2.902622e+00 3.743293e+01
C.3.15 1.478911e+01 -2.910716e+00 3.771918e+01
C.3.16 1.458672e+01 -2.918140e+00 3.801448e+01
C.3.17 1.447882e+01 -2.924512e+00 3.825824e+01
C.3.18 1.439418e+01 -2.933740e+00 3.851093e+01
C.3.19 1.441547e+01 -2.934395e+00 3.877673e+01
C.3.20 1.459683e+01 -2.968104e+00 3.926154e+01
C.3.21 1.423135e+01 -2.922512e+00 3.962683e+01
C.3.22 1.398469e+01 -2.906652e+00 4.008289e+01
C.3.23 1.395278e+01 -2.941637e+00 4.048204e+01
C.3.24 1.398825e+01 -2.998854e+00 4.087832e+01
C.3.25 1.413838e+01 -3.054476e+00 4.124700e+01
C.3.26 1.430709e+01 -3.057775e+00 4.143658e+01
C.3.27 1.452061e+01 -3.050219e+00 4.157357e+01
C.3.29 1.492439e+01 -3.093048e+00 4.165040e+01
C.3.30 1.507764e+01 -3.147282e+00 4.161234e+01
C.3.31 1.523094e+01 -3.181906e+00 4.155597e+01
C.3.32 1.549205e+01 -3.191746e+00 4.147578e+01
C.3.33 1.573805e+01 -3.178818e+00 4.135738e+01
C.3.34 1.597056e+01 -3.163558e+00 4.121453e+01
C.3.35 1.622643e+01 -3.169834e+00 4.109934e+01
C.3.36 1.647425e+01 -3.177364e+00 4.096779e+01
C.3.37 1.671632e+01 -3.191033e+00 4.082641e+01
C.3.38 1.691232e+01 -3.213471e+00 4.064945e+01
C.3.39 1.713453e+01 -3.245680e+00 4.050867e+01
C.3.40 1.737308e+01 -3.268340e+00 4.039548e+01
C.3.41 1.762093e+01 -3.304039e+00 4.027234e+01
C.3.42 1.784463e+01 -3.350486e+00 4.011212e+01
C.3.43 1.806544e+01 -3.375576e+00 3.994337e+01
C.3.44 1.829653e+01 -3.366439e+00 3.968273e+01
C.3.45 1.847755e+01 -3.340097e+00 3.938614e+01
C.3.46 1.870839e+01 -3.326368e+00 3.912548e+01
C.3.47 1.886510e+01 -3.340132e+00 3.877835e+01
C.3.48 1.888774e+01 -3.358556e+00 3.839836e+01
C.3.49 1.884562e+01 -3.342933e+00 3.801991e+01
C.3.50 1.884636e+01 -3.331724e+00 3.772709e+01
C.3.51 1.887576e+01 -3.349000e+00 3.743607e+01
C.3.52 1.891335e+01 -3.356579e+00 3.714556e+01
C.3.53 1.900665e+01 -3.387326e+00 3.682850e+01
C.3.54 1.907563e+01 -3.353410e+00 3.650559e+01
C.4.02 9.661966e+00 -6.530210e+00 3.726122e+01
C.4.03 8.868402e+00 -6.800128e+00 3.729172e+01
C.4.04 8.079711e+00 -7.084778e+00 3.727117e+01
C.4.05 7.228034e+00 -7.417357e+00 3.701520e+01
C.4.06 6.525384e+00 -7.668109e+00 3.642790e+01
C.4.07 5.919101e+00 -7.752767e+00 3.570213e+01
C.4.08 5.430626e+00 -7.661201e+00 3.521437e+01
C.4.09 4.841680e+00 -7.517296e+00 3.487181e+01
C.4.10 4.227557e+00 -7.419750e+00 3.455836e+01
C.4.11 3.884071e+00 -7.471272e+00 3.441235e+01
C.4.12 3.533589e+00 -7.587583e+00 3.433750e+01
C.4.14 2.843328e+00 -7.776278e+00 3.448218e+01
C.4.15 2.548685e+00 -7.842912e+00 3.467359e+01
C.4.16 2.293210e+00 -7.906872e+00 3.491553e+01
C.4.17 2.070492e+00 -8.004330e+00 3.518961e+01
C.4.18 1.849905e+00 -8.148176e+00 3.544430e+01
C.4.20 1.464385e+00 -8.309877e+00 3.598043e+01
C.4.21 1.419012e+00 -8.285757e+00 3.630862e+01
C.4.22 1.432112e+00 -8.262016e+00 3.663971e+01
C.4.23 1.415803e+00 -8.216141e+00 3.694704e+01
C.4.24 1.366612e+00 -8.134616e+00 3.724327e+01
C.5.02 1.128321e+01 1.486311e+00 3.759782e+01
C.5.03 1.060704e+01 1.775874e+00 3.777679e+01
C.5.04 9.928907e+00 2.098216e+00 3.787369e+01
C.5.05 9.185708e+00 2.580564e+00 3.784270e+01
C.5.06 8.467955e+00 3.031728e+00 3.758338e+01
C.5.07 7.794276e+00 3.344405e+00 3.709925e+01
C.5.08 7.324542e+00 3.521238e+00 3.664372e+01
C.5.09 6.869418e+00 3.665740e+00 3.616264e+01
C.5.10 6.375611e+00 3.785640e+00 3.571407e+01
C.5.11 5.792037e+00 3.932081e+00 3.538753e+01
C.5.12 5.163841e+00 4.089414e+00 3.516559e+01
C.5.14 4.210862e+00 4.294917e+00 3.516783e+01
C.5.15 3.940820e+00 4.346889e+00 3.528780e+01
C.5.16 3.690350e+00 4.399848e+00 3.544427e+01
C.5.17 3.440610e+00 4.453290e+00 3.559420e+01
C.5.18 3.192177e+00 4.506263e+00 3.574643e+01
C.5.20 2.972924e+00 4.792677e+00 3.635021e+01
C.5.21 2.830633e+00 5.007605e+00 3.667361e+01
C.5.22 2.732179e+00 5.145391e+00 3.705090e+01
C.5.23 2.733677e+00 5.133166e+00 3.749871e+01
C.5.24 2.722299e+00 5.019172e+00 3.793177e+01
C.6.02 1.213263e+00 -8.171026e+00 3.794340e+01
C.6.03 9.363446e-01 -8.306897e+00 3.825901e+01
C.6.04 5.660784e-01 -8.473238e+00 3.843215e+01
C.6.05 1.593906e-01 -8.506773e+00 3.863309e+01
C.6.06 -1.858444e-01 -8.510783e+00 3.892924e+01
C.6.08 -2.903106e-01 -8.582458e+00 3.981503e+01
C.6.09 -7.623500e-02 -8.612276e+00 4.023374e+01
C.6.10 3.293427e-01 -8.688975e+00 4.046102e+01
C.6.11 6.771660e-01 -8.751822e+00 4.034606e+01
C.6.12 1.023374e+00 -8.780131e+00 4.047831e+01
C.6.13 1.313835e+00 -8.771749e+00 4.071008e+01
C.6.14 1.404616e+00 -8.668911e+00 4.086147e+01
C.6.15 1.434424e+00 -8.526688e+00 4.100506e+01
C.6.17 1.666036e+00 -8.145872e+00 4.136735e+01
C.6.18 1.924836e+00 -7.906589e+00 4.150443e+01
C.6.19 2.255904e+00 -7.731921e+00 4.155839e+01
C.6.20 2.617655e+00 -7.651926e+00 4.162592e+01
C.6.21 2.992392e+00 -7.664026e+00 4.159068e+01
C.7.02 2.415078e+00 4.865976e+00 3.871992e+01
C.7.03 2.118612e+00 4.949118e+00 3.900839e+01
C.7.04 1.786140e+00 5.101807e+00 3.921854e+01
C.7.05 1.473752e+00 5.210745e+00 3.945334e+01
C.7.06 1.215060e+00 5.303398e+00 3.975180e+01
C.7.08 1.136918e+00 5.233416e+00 4.057520e+01
C.7.09 1.739270e+00 4.914668e+00 4.113772e+01
C.7.10 1.749767e+00 4.928352e+00 4.113498e+01
C.7.11 2.151455e+00 4.984563e+00 4.105245e+01
C.7.12 2.528849e+00 4.890684e+00 4.119418e+01
C.7.13 2.729770e+00 4.642437e+00 4.145749e+01
C.7.14 2.743830e+00 4.398104e+00 4.143483e+01
C.7.15 2.729590e+00 4.165521e+00 4.135665e+01
C.7.17 3.002998e+00 3.753721e+00 4.167036e+01
C.7.18 3.361291e+00 3.770866e+00 4.192348e+01
C.7.19 3.791123e+00 3.805361e+00 4.200591e+01
C.7.20 4.135517e+00 3.782958e+00 4.201748e+01
C.7.21 4.477291e+00 3.757945e+00 4.197488e+01
C.8.02 4.003784e+00 -8.158020e+00 4.100802e+01
C.8.03 4.867288e+00 -8.415807e+00 4.102464e+01
C.8.04 5.674896e+00 -8.681366e+00 4.132391e+01
C.8.05 6.198118e+00 -8.724881e+00 4.142184e+01
C.8.06 6.711913e+00 -8.672220e+00 4.155782e+01
C.8.07 7.230340e+00 -8.563861e+00 4.162669e+01
C.8.08 7.752653e+00 -8.436262e+00 4.163264e+01
C.8.09 8.272991e+00 -8.307589e+00 4.167532e+01
C.8.10 8.784313e+00 -8.141239e+00 4.167419e+01
C.8.11 9.319288e+00 -7.936447e+00 4.162992e+01
C.8.12 9.851987e+00 -7.721338e+00 4.162189e+01
C.8.13 1.038015e+01 -7.496916e+00 4.164984e+01
C.8.14 1.083240e+01 -7.287316e+00 4.170051e+01
C.8.15 1.127360e+01 -7.056446e+00 4.175594e+01
C.8.17 1.242873e+01 -6.301550e+00 4.195991e+01
C.8.18 1.314174e+01 -5.775674e+00 4.208112e+01
C.8.19 1.377792e+01 -5.148017e+00 4.211176e+01
C.8.20 1.421998e+01 -4.496274e+00 4.202031e+01
C.8.21 1.454551e+01 -3.795109e+00 4.184443e+01
C.9.02 5.649197e+00 4.100649e+00 4.144230e+01
C.9.03 6.648996e+00 4.135018e+00 4.154037e+01
C.9.04 7.581229e+00 4.135371e+00 4.191616e+01
C.9.05 8.097594e+00 4.006858e+00 4.200840e+01
C.9.06 8.569139e+00 3.758386e+00 4.209543e+01
C.9.07 9.034878e+00 3.525135e+00 4.223809e+01
C.9.08 9.450540e+00 3.338783e+00 4.225488e+01
C.9.09 9.853578e+00 3.135324e+00 4.219208e+01
C.9.10 1.025132e+01 2.918432e+00 4.214161e+01
C.9.11 1.059136e+01 2.707348e+00 4.212386e+01
C.9.12 1.092494e+01 2.486580e+00 4.214608e+01
C.9.13 1.125521e+01 2.261975e+00 4.217741e+01
C.9.14 1.152263e+01 2.073992e+00 4.219618e+01
C.9.15 1.178600e+01 1.883063e+00 4.223340e+01
C.9.17 1.280330e+01 9.679652e-01 4.237226e+01
C.9.18 1.354193e+01 2.256376e-01 4.244396e+01
C.9.19 1.416720e+01 -6.167183e-01 4.240991e+01
C.9.20 1.452037e+01 -1.395869e+00 4.218266e+01
C.9.21 1.472692e+01 -2.201834e+00 4.188060e+01
