# Supplementary material for: Ontogenetic changes and sexual dimorphism in the cranium and mandible of the Atlantic walrus (Odobenus rosmarus rosmarus L.)
Source: Anat Rec (Hoboken). 2025 Sep 12;309(7):1875–903. doi: 10.1002/ar.70050 (PMC13251751; doi:10.1002/ar.70050)
Supplement: Supplementary file 1 — Data S1: Supporting information. [file AR-309-1875-s001.zip › PTS files/Ontogeny_Mandible/4494_F_A.pts]

Version 1.0
222
S.1 1.071513e+01 -1.483804e+01 3.996209e+01
S.2 1.221800e+01 -1.530630e+01 3.984313e+01
S.3 9.319596e+00 -1.535619e+01 3.974608e+01
S.4 1.233910e+01 -1.104650e+01 4.001907e+01
S.5 9.360373e+00 -1.083327e+01 3.975399e+01
S.6 1.496943e+01 -5.162786e+00 3.814286e+01
S.7 7.040343e+00 -5.091687e+00 3.838746e+01
S.8 1.102185e+01 -9.021929e+00 3.256284e+01
S.9 1.746199e+01 1.410911e+00 4.113623e+01
S.10 4.850062e+00 1.234306e+00 4.162450e+01
S.11 1.793052e+01 3.926623e+00 3.943460e+01
S.12 4.236915e+00 3.588234e+00 4.023439e+01
S.13 1.844551e+01 6.736736e+00 3.573580e+01
S.14 3.538363e+00 6.671306e+00 3.694573e+01
S.15 2.064561e+01 5.735049e+00 3.558147e+01
S.16 1.332590e+00 5.571681e+00 3.714438e+01
S.17 1.573863e+01 6.502756e+00 3.627917e+01
S.18 6.093134e+00 6.354777e+00 3.706605e+01
S.19 1.295725e+01 -1.014808e+01 3.682201e+01
S.20 8.949368e+00 -1.052441e+01 3.686368e+01
S.21 1.762329e+01 -6.441538e-01 3.701536e+01
S.22 4.371475e+00 -1.094674e+00 3.731382e+01
S.23 1.775513e+01 4.288828e+00 3.792944e+01
S.24 4.061988e+00 4.151194e+00 3.886556e+01
S.25 1.704840e+01 2.754899e+00 3.317524e+01
S.26 4.772402e+00 2.862041e+00 3.390199e+01
S.27 1.668353e+01 5.671964e+00 3.422558e+01
S.28 4.983647e+00 5.588536e+00 3.512980e+01
S.29 1.768961e+01 1.619766e+00 3.371872e+01
S.30 4.126867e+00 1.081266e+00 3.418716e+01
S.31 1.478128e+01 -6.127724e+00 3.295756e+01
S.32 7.565765e+00 -6.613545e+00 3.305778e+01
C.1.02 1.226954e+01 -1.511079e+01 4.009979e+01
C.1.03 1.229006e+01 -1.487491e+01 4.032495e+01
C.1.04 1.233508e+01 -1.462736e+01 4.053340e+01
C.1.05 1.227567e+01 -1.427576e+01 4.068043e+01
C.1.06 1.222653e+01 -1.390579e+01 4.077781e+01
C.1.07 1.217235e+01 -1.352391e+01 4.077757e+01
C.1.08 1.219142e+01 -1.298001e+01 4.064376e+01
C.1.09 1.230008e+01 -1.246079e+01 4.046284e+01
C.1.10 1.264946e+01 -1.204928e+01 4.031226e+01
C.1.11 1.273968e+01 -1.165999e+01 4.033357e+01
C.1.12 1.252859e+01 -1.137363e+01 4.015034e+01
C.2.02 9.214982e+00 -1.522397e+01 4.005970e+01
C.2.03 9.249056e+00 -1.496780e+01 4.030462e+01
C.2.04 9.248363e+00 -1.468974e+01 4.052702e+01
C.2.05 9.364519e+00 -1.433275e+01 4.066330e+01
C.2.06 9.508312e+00 -1.396532e+01 4.072518e+01
C.2.07 9.550639e+00 -1.356965e+01 4.075927e+01
C.2.08 9.551158e+00 -1.311276e+01 4.074221e+01
C.2.09 9.611420e+00 -1.266037e+01 4.071449e+01
C.2.10 9.395329e+00 -1.228348e+01 4.057200e+01
C.2.11 9.119881e+00 -1.179832e+01 4.036990e+01
C.2.12 9.335806e+00 -1.134393e+01 4.005518e+01
C.3.02 1.074297e+01 -1.464813e+01 4.025177e+01
C.3.03 1.079090e+01 -1.442313e+01 4.051222e+01
C.3.04 1.081719e+01 -1.413288e+01 4.070149e+01
C.3.05 1.080767e+01 -1.367818e+01 4.065921e+01
C.3.06 1.081462e+01 -1.322531e+01 4.060006e+01
C.3.07 1.081946e+01 -1.279250e+01 4.045417e+01
C.3.08 1.085851e+01 -1.237750e+01 4.030492e+01
C.3.09 1.090180e+01 -1.196829e+01 4.014149e+01
C.3.10 1.089884e+01 -1.162879e+01 3.985733e+01
C.3.11 1.090116e+01 -1.123689e+01 3.952413e+01
C.3.12 1.089342e+01 -1.086423e+01 3.916962e+01
C.3.13 1.088675e+01 -1.050139e+01 3.880503e+01
C.3.14 1.088059e+01 -1.016386e+01 3.835410e+01
C.3.15 1.087490e+01 -9.838532e+00 3.789429e+01
C.3.16 1.087908e+01 -9.486770e+00 3.745435e+01
C.3.17 1.088828e+01 -9.242975e+00 3.703195e+01
C.3.18 1.090506e+01 -8.986892e+00 3.661711e+01
C.3.19 1.091779e+01 -8.731977e+00 3.620143e+01
C.3.20 1.092053e+01 -8.777375e+00 3.583029e+01
C.3.21 1.092462e+01 -8.472797e+00 3.561345e+01
C.3.22 1.091995e+01 -8.232766e+00 3.532677e+01
C.3.23 1.092637e+01 -8.094934e+00 3.485002e+01
C.3.24 1.094233e+01 -8.079504e+00 3.435419e+01
C.3.25 1.096057e+01 -8.160866e+00 3.386493e+01
C.3.26 1.098074e+01 -8.296494e+00 3.333776e+01
C.3.27 1.101159e+01 -8.571081e+00 3.286834e+01
C.3.29 1.103562e+01 -9.284079e+00 3.259581e+01
C.3.30 1.105739e+01 -9.534172e+00 3.267933e+01
C.3.31 1.106371e+01 -9.748891e+00 3.283377e+01
C.3.32 1.104428e+01 -1.006527e+01 3.309466e+01
C.3.33 1.100830e+01 -1.037373e+01 3.336317e+01
C.3.34 1.099066e+01 -1.066531e+01 3.365162e+01
C.3.35 1.100896e+01 -1.089918e+01 3.388181e+01
C.3.36 1.104269e+01 -1.113691e+01 3.410623e+01
C.3.37 1.105651e+01 -1.137004e+01 3.433748e+01
C.3.38 1.102934e+01 -1.162494e+01 3.460242e+01
C.3.39 1.098177e+01 -1.186782e+01 3.487566e+01
C.3.40 1.093831e+01 -1.210362e+01 3.515569e+01
C.3.41 1.090623e+01 -1.234950e+01 3.542394e+01
C.3.42 1.087869e+01 -1.260158e+01 3.568690e+01
C.3.43 1.085526e+01 -1.284930e+01 3.595435e+01
C.3.44 1.083774e+01 -1.314629e+01 3.622997e+01
C.3.45 1.082622e+01 -1.345551e+01 3.649209e+01
C.3.46 1.081697e+01 -1.372038e+01 3.679905e+01
C.3.47 1.081415e+01 -1.395490e+01 3.709364e+01
C.3.48 1.081404e+01 -1.416928e+01 3.740322e+01
C.3.49 1.081906e+01 -1.433279e+01 3.774238e+01
C.3.50 1.083216e+01 -1.446635e+01 3.810236e+01
C.3.51 1.081790e+01 -1.461401e+01 3.845676e+01
C.3.52 1.082327e+01 -1.469310e+01 3.883268e+01
C.3.53 1.079978e+01 -1.476464e+01 3.920709e+01
C.3.54 1.075842e+01 -1.478673e+01 3.958612e+01
C.4.02 1.528428e+01 -4.348704e+00 3.784351e+01
C.4.03 1.567776e+01 -3.520492e+00 3.773972e+01
C.4.04 1.613194e+01 -2.720541e+00 3.781285e+01
C.4.05 1.655796e+01 -2.179689e+00 3.800994e+01
C.4.06 1.699653e+01 -1.726783e+00 3.834965e+01
C.4.07 1.733177e+01 -1.296545e+00 3.881373e+01
C.4.08 1.748335e+01 -9.082397e-01 3.941149e+01
C.4.09 1.751093e+01 -4.889267e-01 4.000690e+01
C.4.10 1.750353e+01 3.180390e-02 4.051665e+01
C.4.11 1.748163e+01 4.555189e-01 4.080108e+01
C.4.12 1.744697e+01 9.120229e-01 4.102762e+01
C.4.14 1.757217e+01 1.936200e+00 4.099231e+01
C.4.15 1.774253e+01 2.408427e+00 4.075407e+01
C.4.16 1.784073e+01 2.839191e+00 4.041704e+01
C.4.17 1.786576e+01 3.203400e+00 4.009057e+01
C.4.18 1.791215e+01 3.575434e+00 3.977546e+01
C.4.20 1.792581e+01 4.007528e+00 3.917648e+01
C.4.21 1.790795e+01 4.069584e+00 3.891375e+01
C.4.22 1.788212e+01 4.113188e+00 3.864799e+01
C.4.23 1.783132e+01 4.143420e+00 3.840263e+01
C.4.24 1.778269e+01 4.187494e+00 3.815894e+01
C.5.02 6.828466e+00 -4.509352e+00 3.810455e+01
C.5.03 6.534117e+00 -3.900540e+00 3.802237e+01
C.5.04 6.197100e+00 -3.309249e+00 3.805147e+01
C.5.05 5.791739e+00 -2.756389e+00 3.816036e+01
C.5.06 5.369153e+00 -2.261145e+00 3.840116e+01
C.5.07 5.016229e+00 -1.836801e+00 3.882211e+01
C.5.08 4.767148e+00 -1.461270e+00 3.933952e+01
C.5.09 4.604251e+00 -1.069525e+00 3.987877e+01
C.5.10 4.531351e+00 -6.235626e-01 4.039509e+01
C.5.11 4.607005e+00 -6.712343e-02 4.090619e+01
C.5.12 4.775414e+00 5.361363e-01 4.133546e+01
C.5.14 4.717474e+00 1.622125e+00 4.158009e+01
C.5.15 4.503133e+00 1.961473e+00 4.148601e+01
C.5.16 4.334489e+00 2.298531e+00 4.131893e+01
C.5.17 4.302813e+00 2.708432e+00 4.093364e+01
C.5.18 4.289654e+00 3.139524e+00 4.057107e+01
C.5.20 4.232846e+00 3.698864e+00 4.001066e+01
C.5.21 4.182045e+00 3.840378e+00 3.981141e+01
C.5.22 4.079541e+00 3.997083e+00 3.964634e+01
C.5.23 4.049334e+00 4.088321e+00 3.939649e+01
C.5.24 4.051125e+00 4.131676e+00 3.913234e+01
C.6.02 1.779208e+01 4.562372e+00 3.731226e+01
C.6.03 1.795953e+01 5.055322e+00 3.688088e+01
C.6.04 1.825187e+01 5.600793e+00 3.660865e+01
C.6.05 1.837487e+01 6.044643e+00 3.642261e+01
C.6.06 1.843715e+01 6.448607e+00 3.614034e+01
C.6.08 1.832853e+01 6.774480e+00 3.529285e+01
C.6.09 1.811599e+01 6.682452e+00 3.489578e+01
C.6.10 1.807651e+01 6.293592e+00 3.465386e+01
C.6.11 1.794697e+01 5.765982e+00 3.469251e+01
C.6.12 1.779547e+01 5.277012e+00 3.450642e+01
C.6.13 1.757421e+01 5.057775e+00 3.405962e+01
C.6.14 1.719441e+01 5.155041e+00 3.413967e+01
C.6.15 1.685495e+01 5.314404e+00 3.427921e+01
C.6.17 1.655974e+01 5.249206e+00 3.386083e+01
C.6.18 1.663546e+01 4.822453e+00 3.348769e+01
C.6.19 1.673127e+01 4.334726e+00 3.320476e+01
C.6.20 1.683303e+01 3.805095e+00 3.311721e+01
C.6.21 1.691138e+01 3.268627e+00 3.304946e+01
C.7.02 4.140094e+00 4.469077e+00 3.823176e+01
C.7.03 3.970239e+00 5.041871e+00 3.784197e+01
C.7.04 3.660995e+00 5.664369e+00 3.768157e+01
C.7.05 3.584800e+00 6.083286e+00 3.756946e+01
C.7.06 3.543715e+00 6.446811e+00 3.732446e+01
C.7.08 3.578566e+00 6.733131e+00 3.638998e+01
C.7.09 3.680884e+00 6.626306e+00 3.584925e+01
C.7.10 3.712362e+00 6.070161e+00 3.578616e+01
C.7.11 3.846400e+00 5.488880e+00 3.578931e+01
C.7.12 4.044478e+00 5.049899e+00 3.543722e+01
C.7.13 4.085103e+00 5.015167e+00 3.484307e+01
C.7.14 4.341919e+00 5.286397e+00 3.490863e+01
C.7.15 4.633072e+00 5.449986e+00 3.508835e+01
C.7.17 5.094058e+00 5.277617e+00 3.463725e+01
C.7.18 4.951395e+00 4.840075e+00 3.426350e+01
C.7.19 4.799222e+00 4.325311e+00 3.401182e+01
C.7.20 4.772071e+00 3.849012e+00 3.387280e+01
C.7.21 4.764972e+00 3.353870e+00 3.383146e+01
C.8.02 1.733796e+01 2.059096e+00 3.381800e+01
C.8.03 1.750783e+01 1.139897e+00 3.349026e+01
C.8.04 1.745787e+01 3.225482e-01 3.293295e+01
C.8.05 1.735062e+01 -2.358461e-01 3.264647e+01
C.8.06 1.726541e+01 -8.550757e-01 3.252525e+01
C.8.07 1.713755e+01 -1.477263e+00 3.248127e+01
C.8.08 1.700062e+01 -2.077564e+00 3.246438e+01
C.8.09 1.685102e+01 -2.666167e+00 3.256724e+01
C.8.10 1.665444e+01 -3.239459e+00 3.267722e+01
C.8.11 1.642112e+01 -3.781526e+00 3.272096e+01
C.8.12 1.613778e+01 -4.294864e+00 3.280092e+01
C.8.13 1.583188e+01 -4.799392e+00 3.284634e+01
C.8.14 1.551146e+01 -5.262767e+00 3.292657e+01
C.8.15 1.516539e+01 -5.709440e+00 3.299390e+01
C.8.17 1.412081e+01 -6.696522e+00 3.268024e+01
C.8.18 1.343455e+01 -7.213255e+00 3.236610e+01
C.8.19 1.273508e+01 -7.736093e+00 3.209402e+01
C.8.20 1.214134e+01 -8.188510e+00 3.209988e+01
C.8.21 1.155096e+01 -8.632093e+00 3.220885e+01
C.9.02 4.446390e+00 1.636426e+00 3.436259e+01
C.9.03 4.370941e+00 5.372084e-01 3.335697e+01
C.9.04 4.325938e+00 -6.477617e-01 3.313210e+01
C.9.05 4.416704e+00 -1.401902e+00 3.301332e+01
C.9.06 4.629615e+00 -2.137451e+00 3.294466e+01
C.9.07 4.904947e+00 -2.855181e+00 3.293303e+01
C.9.08 5.145480e+00 -3.397276e+00 3.292760e+01
C.9.09 5.449718e+00 -3.900754e+00 3.300320e+01
C.9.10 5.761310e+00 -4.398932e+00 3.308366e+01
C.9.11 6.010939e+00 -4.837541e+00 3.311477e+01
C.9.12 6.276846e+00 -5.261158e+00 3.318889e+01
C.9.13 6.576338e+00 -5.660814e+00 3.326775e+01
C.9.14 6.894057e+00 -6.004781e+00 3.328108e+01
C.9.15 7.229990e+00 -6.322536e+00 3.320612e+01
C.9.17 8.151861e+00 -7.075608e+00 3.252668e+01
C.9.18 8.816725e+00 -7.559773e+00 3.212337e+01
C.9.19 9.566161e+00 -8.077237e+00 3.202502e+01
C.9.20 1.006463e+01 -8.419084e+00 3.213013e+01
C.9.21 1.056690e+01 -8.748334e+00 3.225541e+01
