# Supplementary material for: Ontogenetic changes and sexual dimorphism in the cranium and mandible of the Atlantic walrus (Odobenus rosmarus rosmarus L.)
Source: Anat Rec (Hoboken). 2025 Sep 12;309(7):1875–903. doi: 10.1002/ar.70050 (PMC13251751; doi:10.1002/ar.70050)
Supplement: Supplementary file 1 — Data S1: Supporting information. [file AR-309-1875-s001.zip › PTS files/Ontogeny_Mandible/4495_M_J.pts]

Version 1.0
222
S.1 8.422354e+00 -1.432631e+01 3.375542e+01
S.2 6.676753e+00 -1.464775e+01 3.422020e+01
S.3 9.691528e+00 -1.514843e+01 3.379417e+01
S.4 7.351833e+00 -1.063500e+01 3.399088e+01
S.5 1.042825e+01 -1.106079e+01 3.383994e+01
S.6 6.249516e+00 -3.091483e+00 3.631261e+01
S.7 1.435946e+01 -4.807239e+00 3.601960e+01
S.8 9.624161e+00 -8.517840e+00 4.144501e+01
S.9 5.394788e+00 4.999597e+00 3.331202e+01
S.10 1.826503e+01 2.518492e+00 3.329716e+01
S.11 5.077725e+00 7.230416e+00 3.526879e+01
S.12 1.949915e+01 4.289863e+00 3.481318e+01
S.13 4.858980e+00 8.865928e+00 3.887030e+01
S.14 2.016060e+01 5.706406e+00 3.856170e+01
S.15 2.526265e+00 8.405695e+00 3.885239e+01
S.16 2.235528e+01 4.162522e+00 3.885224e+01
S.17 7.756315e+00 7.878210e+00 3.869944e+01
S.18 1.717246e+01 6.061687e+00 3.850745e+01
S.19 6.373278e+00 -8.767481e+00 3.805444e+01
S.20 1.235468e+01 -9.933517e+00 3.783626e+01
S.21 4.256995e+00 2.384537e+00 3.675304e+01
S.22 1.845747e+01 -2.926384e-01 3.711419e+01
S.23 5.188374e+00 7.074035e+00 3.673478e+01
S.24 1.931711e+01 4.082127e+00 3.647709e+01
S.25 5.425527e+00 4.416495e+00 4.133985e+01
S.26 1.794217e+01 1.993565e+00 4.110572e+01
S.27 5.965079e+00 7.214736e+00 4.060049e+01
S.28 1.855789e+01 4.691072e+00 4.027183e+01
S.29 4.577984e+00 3.030905e+00 4.097010e+01
S.30 1.834363e+01 1.856001e-01 4.085798e+01
S.31 6.578189e+00 -5.613718e+00 4.185623e+01
S.32 1.326558e+01 -6.959492e+00 4.195922e+01
C.1.02 6.630756e+00 -1.436922e+01 3.389380e+01
C.1.03 6.758336e+00 -1.404412e+01 3.364030e+01
C.1.04 6.898358e+00 -1.370347e+01 3.341537e+01
C.1.05 7.030515e+00 -1.342772e+01 3.328256e+01
C.1.06 7.161997e+00 -1.313399e+01 3.319552e+01
C.1.07 7.221188e+00 -1.280852e+01 3.315429e+01
C.1.08 7.245654e+00 -1.243521e+01 3.322543e+01
C.1.09 7.192976e+00 -1.207284e+01 3.332996e+01
C.1.10 7.050751e+00 -1.173445e+01 3.343130e+01
C.1.11 6.912572e+00 -1.129533e+01 3.351795e+01
C.1.12 7.109484e+00 -1.091156e+01 3.370070e+01
C.2.02 9.705844e+00 -1.493456e+01 3.355296e+01
C.2.03 9.699486e+00 -1.466208e+01 3.338018e+01
C.2.04 9.684580e+00 -1.436359e+01 3.325848e+01
C.2.05 9.673575e+00 -1.398988e+01 3.314390e+01
C.2.06 9.645227e+00 -1.360329e+01 3.309241e+01
C.2.07 9.695758e+00 -1.321623e+01 3.306937e+01
C.2.08 9.834532e+00 -1.282136e+01 3.310230e+01
C.2.09 1.000833e+01 -1.244909e+01 3.318877e+01
C.2.10 1.024692e+01 -1.211106e+01 3.326006e+01
C.2.11 1.043618e+01 -1.173741e+01 3.332844e+01
C.2.12 1.042875e+01 -1.139018e+01 3.357234e+01
C.3.02 8.380228e+00 -1.410869e+01 3.349254e+01
C.3.03 8.383043e+00 -1.381441e+01 3.331466e+01
C.3.04 8.411312e+00 -1.349732e+01 3.318468e+01
C.3.05 8.493063e+00 -1.312084e+01 3.313834e+01
C.3.06 8.603399e+00 -1.275254e+01 3.319069e+01
C.3.07 8.701266e+00 -1.238299e+01 3.325723e+01
C.3.08 8.787291e+00 -1.191978e+01 3.339767e+01
C.3.09 8.860104e+00 -1.147168e+01 3.358638e+01
C.3.10 8.953746e+00 -1.108893e+01 3.388036e+01
C.3.11 9.075739e+00 -1.066795e+01 3.426009e+01
C.3.12 9.200424e+00 -1.028252e+01 3.467509e+01
C.3.13 9.303415e+00 -9.931745e+00 3.512527e+01
C.3.14 9.374082e+00 -9.581554e+00 3.561207e+01
C.3.15 9.427031e+00 -9.212044e+00 3.608671e+01
C.3.16 9.465655e+00 -8.881558e+00 3.659060e+01
C.3.17 9.460819e+00 -8.833883e+00 3.715447e+01
C.3.18 9.484879e+00 -8.424472e+00 3.754441e+01
C.3.19 9.502300e+00 -8.168421e+00 3.804877e+01
C.3.20 9.545365e+00 -7.981408e+00 3.841345e+01
C.3.21 9.578179e+00 -7.905474e+00 3.881714e+01
C.3.22 9.583551e+00 -7.886201e+00 3.922875e+01
C.3.23 9.588050e+00 -7.869353e+00 3.958146e+01
C.3.24 9.590302e+00 -7.884776e+00 3.993426e+01
C.3.25 9.598249e+00 -7.926682e+00 4.028481e+01
C.3.26 9.613523e+00 -8.072886e+00 4.069958e+01
C.3.27 9.630690e+00 -8.234229e+00 4.110862e+01
C.3.29 9.586637e+00 -8.764282e+00 4.157286e+01
C.3.30 9.534868e+00 -9.038809e+00 4.159392e+01
C.3.31 9.487906e+00 -9.307694e+00 4.153080e+01
C.3.32 9.452329e+00 -9.677690e+00 4.140236e+01
C.3.33 9.430500e+00 -1.004288e+01 4.125808e+01
C.3.34 9.393072e+00 -1.038608e+01 4.106970e+01
C.3.35 9.328454e+00 -1.074786e+01 4.085185e+01
C.3.36 9.250819e+00 -1.109845e+01 4.062037e+01
C.3.37 9.163732e+00 -1.145049e+01 4.039454e+01
C.3.38 9.053331e+00 -1.177702e+01 4.013636e+01
C.3.39 8.933128e+00 -1.209134e+01 3.986762e+01
C.3.40 8.842371e+00 -1.241205e+01 3.959492e+01
C.3.41 8.817134e+00 -1.266410e+01 3.932188e+01
C.3.42 8.821592e+00 -1.290015e+01 3.903382e+01
C.3.43 8.810059e+00 -1.316114e+01 3.876836e+01
C.3.44 8.754972e+00 -1.337913e+01 3.845527e+01
C.3.45 8.683035e+00 -1.365750e+01 3.819852e+01
C.3.46 8.621264e+00 -1.388694e+01 3.789501e+01
C.3.47 8.580080e+00 -1.408694e+01 3.756025e+01
C.3.48 8.548646e+00 -1.426855e+01 3.721412e+01
C.3.49 8.529827e+00 -1.442596e+01 3.685546e+01
C.3.50 8.504368e+00 -1.456524e+01 3.630727e+01
C.3.51 8.481803e+00 -1.455066e+01 3.574172e+01
C.3.52 8.511950e+00 -1.443747e+01 3.518779e+01
C.3.53 8.489859e+00 -1.441754e+01 3.470765e+01
C.3.54 8.440608e+00 -1.440734e+01 3.422924e+01
C.4.02 6.028857e+00 -2.195182e+00 3.644331e+01
C.4.03 5.770527e+00 -1.301055e+00 3.649749e+01
C.4.04 5.567147e+00 -3.923019e-01 3.645348e+01
C.4.05 5.439210e+00 5.517184e-01 3.616217e+01
C.4.06 5.364144e+00 1.398746e+00 3.564325e+01
C.4.07 5.324420e+00 2.203378e+00 3.505721e+01
C.4.08 5.327217e+00 2.751810e+00 3.465865e+01
C.4.09 5.358737e+00 3.285363e+00 3.424154e+01
C.4.10 5.386911e+00 3.848198e+00 3.386462e+01
C.4.11 5.398851e+00 4.219337e+00 3.365059e+01
C.4.12 5.404783e+00 4.588556e+00 3.343301e+01
C.4.14 5.357224e+00 5.542188e+00 3.336283e+01
C.4.15 5.307562e+00 6.041446e+00 3.357890e+01
C.4.16 5.251806e+00 6.473140e+00 3.390894e+01
C.4.17 5.191556e+00 6.795979e+00 3.432339e+01
C.4.18 5.118386e+00 7.079607e+00 3.476361e+01
C.4.20 5.117913e+00 7.208972e+00 3.552331e+01
C.4.21 5.067004e+00 7.250496e+00 3.577340e+01
C.4.22 5.084320e+00 7.213651e+00 3.602876e+01
C.4.23 5.158471e+00 7.147142e+00 3.625222e+01
C.4.24 5.164170e+00 7.110641e+00 3.649408e+01
C.5.02 1.472406e+01 -4.253091e+00 3.621478e+01
C.5.03 1.508903e+01 -3.694276e+00 3.639541e+01
C.5.04 1.545468e+01 -3.111828e+00 3.646725e+01
C.5.05 1.585031e+01 -2.418721e+00 3.641137e+01
C.5.06 1.621070e+01 -1.726994e+00 3.623328e+01
C.5.07 1.654025e+01 -1.061252e+00 3.593629e+01
C.5.08 1.690780e+01 -2.646359e-01 3.536879e+01
C.5.09 1.723778e+01 4.803857e-01 3.471468e+01
C.5.10 1.756549e+01 1.223173e+00 3.405690e+01
C.5.11 1.777283e+01 1.642384e+00 3.375532e+01
C.5.12 1.799321e+01 2.062767e+00 3.346482e+01
C.5.14 1.852070e+01 2.876778e+00 3.336671e+01
C.5.15 1.879167e+01 3.198958e+00 3.351284e+01
C.5.16 1.903608e+01 3.523209e+00 3.369641e+01
C.5.17 1.925116e+01 3.854776e+00 3.397995e+01
C.5.18 1.938867e+01 4.080498e+00 3.438829e+01
C.5.20 1.949474e+01 4.337381e+00 3.509863e+01
C.5.21 1.946325e+01 4.342336e+00 3.538628e+01
C.5.22 1.940327e+01 4.294572e+00 3.566534e+01
C.5.23 1.933347e+01 4.218134e+00 3.592897e+01
C.5.24 1.930503e+01 4.147546e+00 3.620179e+01
C.6.02 5.234439e+00 7.143506e+00 3.717213e+01
C.6.03 5.175765e+00 7.417442e+00 3.751817e+01
C.6.04 4.963431e+00 7.775444e+00 3.767618e+01
C.6.05 4.894742e+00 8.257232e+00 3.795118e+01
C.6.06 4.869739e+00 8.637248e+00 3.836034e+01
C.6.08 4.852344e+00 8.884743e+00 3.935689e+01
C.6.09 4.837980e+00 8.712345e+00 3.981211e+01
C.6.10 4.946225e+00 8.253153e+00 3.993286e+01
C.6.11 4.850887e+00 7.820455e+00 3.991611e+01
C.6.12 4.806370e+00 7.411355e+00 4.008123e+01
C.6.13 4.971992e+00 7.171030e+00 4.041500e+01
C.6.14 5.303877e+00 7.127278e+00 4.048642e+01
C.6.15 5.639808e+00 7.192166e+00 4.049633e+01
C.6.17 6.101609e+00 6.795493e+00 4.091828e+01
C.6.18 6.026903e+00 6.318329e+00 4.116753e+01
C.6.19 5.915617e+00 5.824548e+00 4.136555e+01
C.6.20 5.770587e+00 5.344464e+00 4.140734e+01
C.6.21 5.631963e+00 4.862424e+00 4.144834e+01
C.7.02 1.925388e+01 4.199698e+00 3.700520e+01
C.7.03 1.944147e+01 4.482466e+00 3.743134e+01
C.7.04 1.982934e+01 4.843747e+00 3.755683e+01
C.7.05 1.997600e+01 5.165080e+00 3.785431e+01
C.7.06 2.010269e+01 5.488387e+00 3.815874e+01
C.7.08 2.011202e+01 5.727848e+00 3.907209e+01
C.7.09 2.005869e+01 5.589851e+00 3.956342e+01
C.7.10 1.977670e+01 5.220518e+00 3.978107e+01
C.7.11 1.981644e+01 4.849896e+00 3.971073e+01
C.7.12 1.976924e+01 4.495702e+00 3.983802e+01
C.7.13 1.955735e+01 4.283242e+00 4.007008e+01
C.7.14 1.918457e+01 4.291855e+00 4.014686e+01
C.7.15 1.885041e+01 4.449737e+00 4.023826e+01
C.7.17 1.834938e+01 4.411841e+00 4.066918e+01
C.7.18 1.832304e+01 3.982026e+00 4.097563e+01
C.7.19 1.827724e+01 3.486272e+00 4.115303e+01
C.7.20 1.816444e+01 2.988463e+00 4.123500e+01
C.7.21 1.804995e+01 2.484396e+00 4.122709e+01
C.8.02 5.069579e+00 3.639192e+00 4.092175e+01
C.8.03 4.705648e+00 2.766586e+00 4.103056e+01
C.8.04 4.462406e+00 1.973524e+00 4.149705e+01
C.8.05 4.382112e+00 1.450299e+00 4.159194e+01
C.8.06 4.373061e+00 9.151209e-01 4.164412e+01
C.8.07 4.399857e+00 3.927668e-01 4.176922e+01
C.8.08 4.452714e+00 -2.095831e-01 4.182318e+01
C.8.09 4.543962e+00 -8.096825e-01 4.181396e+01
C.8.10 4.661656e+00 -1.403858e+00 4.177354e+01
C.8.11 4.810910e+00 -2.093877e+00 4.172449e+01
C.8.12 4.993479e+00 -2.777454e+00 4.171077e+01
C.8.13 5.241833e+00 -3.440089e+00 4.170633e+01
C.8.14 5.622633e+00 -4.208494e+00 4.169564e+01
C.8.15 6.064775e+00 -4.943322e+00 4.170609e+01
C.8.17 7.101157e+00 -6.108031e+00 4.213083e+01
C.8.18 7.645278e+00 -6.637537e+00 4.226051e+01
C.8.19 8.187174e+00 -7.177136e+00 4.216882e+01
C.8.20 8.655438e+00 -7.659661e+00 4.196989e+01
C.8.21 9.093859e+00 -8.126196e+00 4.168389e+01
C.9.02 1.811810e+01 9.195393e-01 4.078635e+01
C.9.03 1.803351e+01 -1.911405e-01 4.100013e+01
C.9.04 1.796199e+01 -1.248116e+00 4.140535e+01
C.9.05 1.771333e+01 -2.009642e+00 4.143595e+01
C.9.06 1.734983e+01 -2.719650e+00 4.151623e+01
C.9.07 1.692264e+01 -3.397831e+00 4.149984e+01
C.9.08 1.656030e+01 -3.895863e+00 4.153728e+01
C.9.09 1.615485e+01 -4.359150e+00 4.157894e+01
C.9.10 1.574734e+01 -4.820480e+00 4.162214e+01
C.9.11 1.538021e+01 -5.287422e+00 4.165280e+01
C.9.12 1.501023e+01 -5.750920e+00 4.169788e+01
C.9.13 1.459589e+01 -6.174086e+00 4.175270e+01
C.9.14 1.417836e+01 -6.471017e+00 4.184640e+01
C.9.15 1.372526e+01 -6.718805e+00 4.191397e+01
C.9.17 1.274816e+01 -7.232587e+00 4.224340e+01
C.9.18 1.218152e+01 -7.532807e+00 4.235229e+01
C.9.19 1.158686e+01 -7.782667e+00 4.226864e+01
C.9.20 1.091840e+01 -8.059833e+00 4.205826e+01
C.9.21 1.029557e+01 -8.329527e+00 4.173075e+01
