# Supplementary material for: Ontogenetic changes and sexual dimorphism in the cranium and mandible of the Atlantic walrus (Odobenus rosmarus rosmarus L.)
Source: Anat Rec (Hoboken). 2025 Sep 12;309(7):1875–903. doi: 10.1002/ar.70050 (PMC13251751; doi:10.1002/ar.70050)
Supplement: Supplementary file 1 — Data S1: Supporting information. [file AR-309-1875-s001.zip › PTS files/Ontogeny_Mandible/4496_U_A.pts]

Version 1.0
222
S.1 2.234181e+01 -3.233110e+00 3.812939e+01
S.2 2.269412e+01 -4.255517e+00 3.807306e+01
S.3 2.293401e+01 -2.370228e+00 3.809946e+01
S.4 1.840068e+01 -4.101458e+00 3.768261e+01
S.5 1.878482e+01 -1.459833e+00 3.758009e+01
S.6 1.172696e+01 -5.854889e+00 3.997315e+01
S.7 1.312412e+01 2.090965e+00 4.000055e+01
S.8 1.795361e+01 -2.442530e+00 4.409345e+01
S.9 4.074797e+00 -6.266382e+00 3.786123e+01
S.10 5.450489e+00 4.796009e+00 3.775537e+01
S.11 2.683784e+00 -6.559075e+00 3.869527e+01
S.12 4.522117e+00 5.617174e+00 3.838616e+01
S.13 9999 9999 9999
S.14 1.082754e+00 7.258935e+00 4.324446e+01
S.15 9999 9999 9999
S.16 2.774450e+00 9.375404e+00 4.325594e+01
S.17 -5.160047e-01 -5.094362e+00 4.273578e+01
S.18 8.284429e-01 5.170738e+00 4.260200e+01
S.19 1.718087e+01 -4.968789e+00 4.109066e+01
S.20 1.815117e+01 -5.067085e-01 4.080172e+01
S.21 6.712058e+00 -7.693170e+00 4.122719e+01
S.22 9999 9999 9999
S.23 1.858482e+00 -6.869812e+00 4.172785e+01
S.24 3.722250e+00 6.283775e+00 4.164681e+01
S.25 3.610144e+00 -6.742108e+00 4.494694e+01
S.26 5.122814e+00 5.283114e+00 4.519840e+01
S.27 1.194793e+00 -6.632067e+00 4.465441e+01
S.28 2.873488e+00 6.452726e+00 4.506712e+01
S.29 6.051125e+00 -7.388344e+00 4.461027e+01
S.30 8.752558e+00 5.364815e+00 4.471312e+01
S.31 1.407445e+01 -6.108236e+00 4.463967e+01
S.32 1.619515e+01 1.019884e+00 4.481150e+01
C.1.02 2.247159e+01 -4.191293e+00 3.777663e+01
C.1.03 2.211754e+01 -4.101056e+00 3.768701e+01
C.1.04 2.179862e+01 -4.020879e+00 3.750432e+01
C.1.05 2.135152e+01 -4.014433e+00 3.741088e+01
C.1.06 2.095421e+01 -3.920213e+00 3.720616e+01
C.1.07 2.051203e+01 -3.859561e+00 3.710893e+01
C.1.08 2.010036e+01 -3.903415e+00 3.714309e+01
C.1.09 1.970174e+01 -3.965280e+00 3.724226e+01
C.1.10 1.932057e+01 -4.073477e+00 3.736703e+01
C.1.11 1.900507e+01 -4.212450e+00 3.743757e+01
C.1.12 1.865408e+01 -4.206566e+00 3.746222e+01
C.2.02 2.263888e+01 -2.338969e+00 3.782225e+01
C.2.03 2.232170e+01 -2.280960e+00 3.757533e+01
C.2.04 2.195759e+01 -2.319253e+00 3.739956e+01
C.2.05 2.154227e+01 -2.384511e+00 3.723505e+01
C.2.06 2.111145e+01 -2.437589e+00 3.711100e+01
C.2.07 2.067285e+01 -2.364146e+00 3.703328e+01
C.2.08 2.022250e+01 -2.190799e+00 3.710610e+01
C.2.09 1.983067e+01 -1.932607e+00 3.724018e+01
C.2.10 1.949916e+01 -1.588116e+00 3.733813e+01
C.2.11 1.927057e+01 -1.434569e+00 3.736213e+01
C.2.12 1.900292e+01 -1.399066e+00 3.742149e+01
C.3.02 2.208373e+01 -3.259928e+00 3.777605e+01
C.3.03 2.179202e+01 -3.258083e+00 3.744886e+01
C.3.04 2.140019e+01 -3.235571e+00 3.725362e+01
C.3.05 2.092956e+01 -3.150791e+00 3.726605e+01
C.3.06 2.047303e+01 -3.009024e+00 3.724707e+01
C.3.07 2.002621e+01 -2.986022e+00 3.707775e+01
C.3.08 1.958521e+01 -2.981608e+00 3.714756e+01
C.3.09 1.921145e+01 -2.943804e+00 3.738889e+01
C.3.10 1.892229e+01 -2.920857e+00 3.772837e+01
C.3.11 1.853161e+01 -2.909298e+00 3.804931e+01
C.3.12 1.816570e+01 -2.901542e+00 3.839833e+01
C.3.13 1.782296e+01 -2.874782e+00 3.876925e+01
C.3.14 1.753584e+01 -2.817796e+00 3.917601e+01
C.3.15 1.727349e+01 -2.736470e+00 3.959520e+01
C.3.16 1.703343e+01 -2.676900e+00 4.003107e+01
C.3.17 1.680497e+01 -2.650963e+00 4.044146e+01
C.3.18 1.660842e+01 -2.631757e+00 4.086842e+01
C.3.19 1.624607e+01 -2.524133e+00 4.114843e+01
C.3.20 1.594817e+01 -2.437853e+00 4.143414e+01
C.3.21 1.572633e+01 -2.353248e+00 4.178262e+01
C.3.22 1.564546e+01 -2.301023e+00 4.219316e+01
C.3.23 1.572435e+01 -2.314743e+00 4.260971e+01
C.3.24 1.590925e+01 -2.362077e+00 4.298853e+01
C.3.25 1.618534e+01 -2.400196e+00 4.330831e+01
C.3.26 1.673578e+01 -2.413196e+00 4.366048e+01
C.3.27 1.731401e+01 -2.402908e+00 4.396495e+01
C.3.29 1.826571e+01 -2.515434e+00 4.401905e+01
C.3.30 1.852383e+01 -2.615750e+00 4.384137e+01
C.3.31 1.874289e+01 -2.681407e+00 4.360481e+01
C.3.32 1.897215e+01 -2.739849e+00 4.352134e+01
C.3.33 1.918835e+01 -2.768844e+00 4.339740e+01
C.3.34 1.939482e+01 -2.782525e+00 4.325553e+01
C.3.35 1.972301e+01 -2.874598e+00 4.318315e+01
C.3.36 2.003145e+01 -2.924901e+00 4.302903e+01
C.3.37 2.032171e+01 -2.980543e+00 4.284444e+01
C.3.38 2.059541e+01 -3.046199e+00 4.263840e+01
C.3.39 2.086587e+01 -3.116174e+00 4.242956e+01
C.3.40 2.116302e+01 -3.182120e+00 4.225918e+01
C.3.41 2.137955e+01 -3.223922e+00 4.209356e+01
C.3.42 2.160235e+01 -3.259193e+00 4.193491e+01
C.3.43 2.183323e+01 -3.289832e+00 4.178721e+01
C.3.44 2.202102e+01 -3.304003e+00 4.164483e+01
C.3.45 2.218471e+01 -3.311948e+00 4.147489e+01
C.3.46 2.231548e+01 -3.325463e+00 4.127880e+01
C.3.47 2.248931e+01 -3.340793e+00 4.103096e+01
C.3.48 2.258368e+01 -3.353972e+00 4.074324e+01
C.3.49 2.270235e+01 -3.366538e+00 4.046462e+01
C.3.50 2.276118e+01 -3.374640e+00 4.013080e+01
C.3.51 2.268326e+01 -3.349207e+00 3.980178e+01
C.3.52 2.264367e+01 -3.334754e+00 3.946534e+01
C.3.53 2.256031e+01 -3.305549e+00 3.901596e+01
C.3.54 2.244977e+01 -3.269788e+00 3.857296e+01
C.4.02 1.099202e+01 -6.024640e+00 4.033664e+01
C.4.03 1.019300e+01 -6.213093e+00 4.050154e+01
C.4.04 9.379321e+00 -6.373227e+00 4.038609e+01
C.4.05 8.523223e+00 -6.558552e+00 4.010640e+01
C.4.06 7.757106e+00 -6.700020e+00 3.961795e+01
C.4.07 7.007451e+00 -6.761775e+00 3.908909e+01
C.4.08 6.484571e+00 -6.702375e+00 3.876129e+01
C.4.09 5.950946e+00 -6.568545e+00 3.847544e+01
C.4.10 5.410110e+00 -6.440936e+00 3.820047e+01
C.4.11 4.985204e+00 -6.375312e+00 3.801062e+01
C.4.12 4.542071e+00 -6.316653e+00 3.786539e+01
C.4.14 3.734744e+00 -6.215906e+00 3.797633e+01
C.4.15 3.404811e+00 -6.160848e+00 3.811614e+01
C.4.16 3.092610e+00 -6.171796e+00 3.830010e+01
C.4.17 2.927574e+00 -6.286793e+00 3.842126e+01
C.4.18 2.770968e+00 -6.433015e+00 3.851736e+01
C.4.20 2.866699e+00 -6.755918e+00 3.926627e+01
C.4.21 2.726878e+00 -6.800934e+00 3.988000e+01
C.4.22 2.522340e+00 -6.801027e+00 4.047700e+01
C.4.23 2.308867e+00 -6.824331e+00 4.089838e+01
C.4.24 2.094102e+00 -6.865117e+00 4.131779e+01
C.5.02 1.275205e+01 2.290112e+00 4.030776e+01
C.5.03 1.228413e+01 2.552177e+00 4.044213e+01
C.5.04 1.180934e+01 2.824616e+00 4.043661e+01
C.5.05 1.103335e+01 3.321730e+00 4.022331e+01
C.5.06 1.028785e+01 3.807562e+00 3.987550e+01
C.5.07 9.512071e+00 4.185601e+00 3.948147e+01
C.5.08 8.684561e+00 4.385907e+00 3.903854e+01
C.5.09 7.846566e+00 4.471298e+00 3.855886e+01
C.5.10 6.984668e+00 4.561219e+00 3.813053e+01
C.5.11 6.482567e+00 4.615702e+00 3.795138e+01
C.5.12 5.963020e+00 4.673745e+00 3.782634e+01
C.5.14 5.260329e+00 4.921357e+00 3.777426e+01
C.5.15 5.109324e+00 5.099722e+00 3.785005e+01
C.5.16 4.962087e+00 5.266255e+00 3.795308e+01
C.5.17 4.786115e+00 5.398618e+00 3.806546e+01
C.5.18 4.617715e+00 5.515784e+00 3.820250e+01
C.5.20 4.554902e+00 5.764660e+00 3.877464e+01
C.5.21 4.666433e+00 5.881561e+00 3.917574e+01
C.5.22 4.678204e+00 5.973509e+00 3.957738e+01
C.5.23 4.438268e+00 6.103692e+00 4.029332e+01
C.5.24 4.105367e+00 6.203259e+00 4.098212e+01
C.6.02 9999 9999 9999
C.6.03 9999 9999 9999
C.6.04 9999 9999 9999
C.6.05 9999 9999 9999
C.6.06 9999 9999 9999
C.6.08 9999 9999 9999
C.6.09 9999 9999 9999
C.6.10 9999 9999 9999
C.6.11 9999 9999 9999
C.6.12 9999 9999 9999
C.6.13 9999 9999 9999
C.6.14 9999 9999 9999
C.6.15 9999 9999 9999
C.6.17 9999 9999 9999
C.6.18 9999 9999 9999
C.6.19 9999 9999 9999
C.6.20 9999 9999 9999
C.6.21 9999 9999 9999
C.7.02 3.338886e+00 6.426933e+00 4.201132e+01
C.7.03 2.871615e+00 6.610128e+00 4.223135e+01
C.7.04 2.381680e+00 6.855615e+00 4.222710e+01
C.7.05 1.830023e+00 7.069865e+00 4.234526e+01
C.7.06 1.370690e+00 7.185499e+00 4.271922e+01
C.7.08 1.021639e+00 7.314141e+00 4.361800e+01
C.7.09 1.076906e+00 7.314986e+00 4.399650e+01
C.7.10 1.403081e+00 7.288397e+00 4.419453e+01
C.7.11 1.883631e+00 7.240466e+00 4.425534e+01
C.7.12 2.314847e+00 7.149755e+00 4.446212e+01
C.7.13 2.693187e+00 7.019197e+00 4.473914e+01
C.7.14 2.784564e+00 6.846095e+00 4.485725e+01
C.7.15 2.809389e+00 6.639463e+00 4.495186e+01
C.7.17 3.188097e+00 6.250963e+00 4.521156e+01
C.7.18 3.551067e+00 6.104956e+00 4.529810e+01
C.7.19 3.914072e+00 5.946239e+00 4.535804e+01
C.7.20 4.328280e+00 5.732960e+00 4.531015e+01
C.7.21 4.729543e+00 5.493444e+00 4.534138e+01
C.8.02 4.736170e+00 -7.113891e+00 4.471142e+01
C.8.03 5.914686e+00 -7.364111e+00 4.461081e+01
C.8.04 7.101129e+00 -7.589862e+00 4.466593e+01
C.8.05 7.565477e+00 -7.667021e+00 4.475137e+01
C.8.06 8.042420e+00 -7.695081e+00 4.477612e+01
C.8.07 8.518593e+00 -7.694151e+00 4.482224e+01
C.8.08 9.061007e+00 -7.657183e+00 4.481670e+01
C.8.09 9.600819e+00 -7.593153e+00 4.480584e+01
C.8.10 1.013696e+01 -7.507758e+00 4.483548e+01
C.8.11 1.073557e+01 -7.341539e+00 4.481898e+01
C.8.12 1.132766e+01 -7.154460e+00 4.484513e+01
C.8.13 1.191720e+01 -6.961179e+00 4.488161e+01
C.8.14 1.265497e+01 -6.706122e+00 4.488750e+01
C.8.15 1.337416e+01 -6.418378e+00 4.479067e+01
C.8.17 1.482695e+01 -5.860556e+00 4.465514e+01
C.8.18 1.557621e+01 -5.602765e+00 4.465450e+01
C.8.19 1.625257e+01 -5.193088e+00 4.470475e+01
C.8.20 1.696685e+01 -4.351695e+00 4.455611e+01
C.8.21 1.749851e+01 -3.456780e+00 4.416018e+01
C.9.02 6.795312e+00 5.348202e+00 4.480196e+01
C.9.03 8.501550e+00 5.166448e+00 4.468142e+01
C.9.04 1.019029e+01 4.969642e+00 4.494258e+01
C.9.05 1.090812e+01 4.741703e+00 4.503023e+01
C.9.06 1.155757e+01 4.353782e+00 4.508175e+01
C.9.07 1.218475e+01 3.929608e+00 4.504124e+01
C.9.08 1.270100e+01 3.593395e+00 4.501728e+01
C.9.09 1.320799e+01 3.242741e+00 4.502898e+01
C.9.10 1.371560e+01 2.893469e+00 4.505067e+01
C.9.11 1.414131e+01 2.605638e+00 4.504933e+01
C.9.12 1.456702e+01 2.317819e+00 4.504868e+01
C.9.13 1.498400e+01 2.017500e+00 4.504511e+01
C.9.14 1.540808e+01 1.699054e+00 4.500568e+01
C.9.15 1.579711e+01 1.370097e+00 4.485313e+01
C.9.17 1.674234e+01 5.756224e-01 4.500100e+01
C.9.18 1.721227e+01 3.167481e-02 4.487466e+01
C.9.19 1.759927e+01 -5.595560e-01 4.469197e+01
C.9.20 1.783435e+01 -1.171242e+00 4.452251e+01
C.9.21 1.794544e+01 -1.788831e+00 4.426878e+01
