# Supplementary material for: Ontogenetic changes and sexual dimorphism in the cranium and mandible of the Atlantic walrus (Odobenus rosmarus rosmarus L.)
Source: Anat Rec (Hoboken). 2025 Sep 12;309(7):1875–903. doi: 10.1002/ar.70050 (PMC13251751; doi:10.1002/ar.70050)
Supplement: Supplementary file 1 — Data S1: Supporting information. [file AR-309-1875-s001.zip › PTS files/Ontogeny_Mandible/4503_F_A.pts]

Version 1.0
222
S.1 1.315368e+01 7.121005e+00 4.039936e+01
S.2 1.432304e+01 7.751101e+00 4.076779e+01
S.3 1.202913e+01 7.724244e+00 4.090891e+01
S.4 1.461060e+01 3.390193e+00 4.007565e+01
S.5 1.143025e+01 3.399679e+00 4.013529e+01
S.6 1.656517e+01 -2.444265e+00 4.089399e+01
S.7 8.765131e+00 -2.173539e+00 4.176482e+01
S.8 1.312343e+01 1.462614e+00 4.677295e+01
S.9 1.836802e+01 -1.024270e+01 3.825549e+01
S.10 5.884332e+00 -9.563391e+00 3.902305e+01
S.11 1.895959e+01 -1.202311e+01 3.926516e+01
S.12 5.147538e+00 -1.153807e+01 3.993796e+01
S.13 2.008155e+01 -1.376810e+01 4.364714e+01
S.14 4.400670e+00 -1.306666e+01 4.454920e+01
S.15 2.205889e+01 -1.289912e+01 4.358232e+01
S.16 2.578747e+00 -1.194019e+01 4.442370e+01
S.17 1.738750e+01 -1.362896e+01 4.317477e+01
S.18 7.023763e+00 -1.315867e+01 4.399881e+01
S.19 1.552469e+01 2.423098e+00 4.347610e+01
S.20 1.077151e+01 2.919503e+00 4.382096e+01
S.21 1.905976e+01 -6.819452e+00 4.180126e+01
S.22 6.205121e+00 -5.831684e+00 4.280470e+01
S.23 1.909112e+01 -1.164261e+01 4.142058e+01
S.24 5.285431e+00 -1.101873e+01 4.247807e+01
S.25 1.875453e+01 -9.709819e+00 4.600628e+01
S.26 6.748632e+00 -9.117787e+00 4.639059e+01
S.27 1.850065e+01 -1.208092e+01 4.492120e+01
S.28 6.461801e+00 -1.172495e+01 4.558472e+01
S.29 1.921206e+01 -8.612854e+00 4.537098e+01
S.30 6.302201e+00 -7.959961e+00 4.603188e+01
S.31 1.665911e+01 -1.248696e+00 4.657359e+01
S.32 1.000025e+01 -5.526602e-01 4.712748e+01
C.1.02 1.445115e+01 7.525910e+00 4.047752e+01
C.1.03 1.436554e+01 7.185323e+00 4.031001e+01
C.1.04 1.435596e+01 6.867198e+00 4.008622e+01
C.1.05 1.440153e+01 6.561620e+00 3.988497e+01
C.1.06 1.434801e+01 6.253655e+00 3.968939e+01
C.1.07 1.429015e+01 5.914459e+00 3.955691e+01
C.1.08 1.442635e+01 5.468851e+00 3.958035e+01
C.1.09 1.451804e+01 5.020914e+00 3.967319e+01
C.1.10 1.467605e+01 4.600901e+00 3.980084e+01
C.1.11 1.480811e+01 4.192568e+00 3.984458e+01
C.1.12 1.471885e+01 3.776999e+00 3.991833e+01
C.2.02 1.191707e+01 7.582086e+00 4.058193e+01
C.2.03 1.187209e+01 7.299062e+00 4.034200e+01
C.2.04 1.195851e+01 7.060365e+00 4.006770e+01
C.2.05 1.196395e+01 6.647713e+00 3.980287e+01
C.2.06 1.202214e+01 6.214074e+00 3.958147e+01
C.2.07 1.198420e+01 5.743037e+00 3.945059e+01
C.2.08 1.181114e+01 5.367106e+00 3.946840e+01
C.2.09 1.162272e+01 5.021142e+00 3.959643e+01
C.2.10 1.143622e+01 4.672227e+00 3.971918e+01
C.2.11 1.129539e+01 4.240931e+00 3.979972e+01
C.2.12 1.134224e+01 3.799744e+00 3.992426e+01
C.3.02 1.312409e+01 6.865820e+00 4.011952e+01
C.3.03 1.312086e+01 6.614017e+00 3.983512e+01
C.3.04 1.311468e+01 6.280414e+00 3.965355e+01
C.3.05 1.313095e+01 5.894280e+00 3.953852e+01
C.3.06 1.313199e+01 5.491874e+00 3.951316e+01
C.3.07 1.312245e+01 5.159708e+00 3.974157e+01
C.3.08 1.308229e+01 4.714421e+00 3.978461e+01
C.3.09 1.305829e+01 4.324240e+00 4.000579e+01
C.3.10 1.304171e+01 3.956981e+00 4.026383e+01
C.3.11 1.304090e+01 3.405467e+00 4.070307e+01
C.3.12 1.305154e+01 2.885270e+00 4.117889e+01
C.3.13 1.305877e+01 2.430870e+00 4.171792e+01
C.3.14 1.304619e+01 2.094226e+00 4.222158e+01
C.3.15 1.303606e+01 1.909711e+00 4.279868e+01
C.3.16 1.303951e+01 1.691766e+00 4.336406e+01
C.3.17 1.299959e+01 1.359961e+00 4.363263e+01
C.3.18 1.300741e+01 1.072717e+00 4.395080e+01
C.3.19 1.303113e+01 8.596180e-01 4.432206e+01
C.3.20 1.304542e+01 7.225488e-01 4.461258e+01
C.3.21 1.307134e+01 6.521494e-01 4.492527e+01
C.3.22 1.309291e+01 6.325996e-01 4.524551e+01
C.3.23 1.310109e+01 6.619635e-01 4.553368e+01
C.3.24 1.310125e+01 7.296178e-01 4.581546e+01
C.3.25 1.310027e+01 8.351927e-01 4.608532e+01
C.3.26 1.309773e+01 9.934484e-01 4.635794e+01
C.3.27 1.310220e+01 1.206789e+00 4.658998e+01
C.3.29 1.315998e+01 1.653310e+00 4.684509e+01
C.3.30 1.320367e+01 1.853567e+00 4.687495e+01
C.3.31 1.323007e+01 2.058724e+00 4.686414e+01
C.3.32 1.322288e+01 2.348815e+00 4.679234e+01
C.3.33 1.319670e+01 2.629417e+00 4.669263e+01
C.3.34 1.318148e+01 2.895758e+00 4.655773e+01
C.3.35 1.318471e+01 3.266296e+00 4.635215e+01
C.3.36 1.319839e+01 3.631886e+00 4.613832e+01
C.3.37 1.322315e+01 3.996362e+00 4.592358e+01
C.3.38 1.325807e+01 4.250357e+00 4.575117e+01
C.3.39 1.330438e+01 4.500676e+00 4.557609e+01
C.3.40 1.333359e+01 4.760856e+00 4.541205e+01
C.3.41 1.333551e+01 5.050456e+00 4.521669e+01
C.3.42 1.332491e+01 5.309472e+00 4.498251e+01
C.3.43 1.331321e+01 5.561641e+00 4.474102e+01
C.3.44 1.331030e+01 5.774329e+00 4.452401e+01
C.3.45 1.330724e+01 5.964051e+00 4.428667e+01
C.3.46 1.329929e+01 6.132571e+00 4.403394e+01
C.3.47 1.328090e+01 6.285395e+00 4.374438e+01
C.3.48 1.325820e+01 6.380393e+00 4.343131e+01
C.3.49 1.323462e+01 6.438128e+00 4.310937e+01
C.3.50 1.317841e+01 6.515109e+00 4.261505e+01
C.3.51 1.312591e+01 6.506310e+00 4.211445e+01
C.3.52 1.312638e+01 6.422992e+00 4.161797e+01
C.3.53 1.313283e+01 6.521044e+00 4.114812e+01
C.3.54 1.312981e+01 6.820506e+00 4.077294e+01
C.4.02 1.679205e+01 -3.098402e+00 4.137608e+01
C.4.03 1.713599e+01 -3.868654e+00 4.136240e+01
C.4.04 1.745889e+01 -4.639211e+00 4.124506e+01
C.4.05 1.789798e+01 -5.633669e+00 4.083020e+01
C.4.06 1.828696e+01 -6.478725e+00 4.013126e+01
C.4.07 1.858654e+01 -7.243991e+00 3.930756e+01
C.4.08 1.860618e+01 -7.782696e+00 3.893248e+01
C.4.09 1.850388e+01 -8.387415e+00 3.869765e+01
C.4.10 1.841088e+01 -9.005892e+00 3.849734e+01
C.4.11 1.837272e+01 -9.413493e+00 3.839248e+01
C.4.12 1.834722e+01 -9.821735e+00 3.828627e+01
C.4.14 1.845467e+01 -1.056165e+01 3.832946e+01
C.4.15 1.857966e+01 -1.084346e+01 3.846978e+01
C.4.16 1.869346e+01 -1.111666e+01 3.863446e+01
C.4.17 1.878849e+01 -1.145884e+01 3.878445e+01
C.4.18 1.885996e+01 -1.178289e+01 3.898061e+01
C.4.20 1.899896e+01 -1.177307e+01 3.964021e+01
C.4.21 1.914154e+01 -1.178331e+01 4.006948e+01
C.4.22 1.919882e+01 -1.167778e+01 4.050571e+01
C.4.23 1.919815e+01 -1.167127e+01 4.081553e+01
C.4.24 1.917308e+01 -1.163235e+01 4.112192e+01
C.5.02 8.527777e+00 -2.696901e+00 4.183276e+01
C.5.03 8.298346e+00 -3.227367e+00 4.186135e+01
C.5.04 8.042730e+00 -3.743005e+00 4.180096e+01
C.5.05 7.655971e+00 -4.429588e+00 4.161366e+01
C.5.06 7.268942e+00 -5.079241e+00 4.132333e+01
C.5.07 6.921403e+00 -5.702104e+00 4.093946e+01
C.5.08 6.611037e+00 -6.291872e+00 4.047497e+01
C.5.09 6.339215e+00 -6.846873e+00 3.994772e+01
C.5.10 6.107752e+00 -7.543910e+00 3.960067e+01
C.5.11 6.009997e+00 -8.213549e+00 3.940423e+01
C.5.12 5.970249e+00 -8.885965e+00 3.919712e+01
C.5.14 5.752299e+00 -9.907419e+00 3.907735e+01
C.5.15 5.581052e+00 -1.020724e+01 3.921707e+01
C.5.16 5.439285e+00 -1.049962e+01 3.939918e+01
C.5.17 5.347235e+00 -1.086329e+01 3.956035e+01
C.5.18 5.249230e+00 -1.124269e+01 3.967506e+01
C.5.20 5.103581e+00 -1.136711e+01 4.028127e+01
C.5.21 5.042433e+00 -1.127618e+01 4.065145e+01
C.5.22 5.043895e+00 -1.112226e+01 4.100548e+01
C.5.23 5.086886e+00 -1.106743e+01 4.150059e+01
C.5.24 5.173627e+00 -1.102086e+01 4.199076e+01
C.6.02 1.911395e+01 -1.174214e+01 4.196398e+01
C.6.03 1.924522e+01 -1.208457e+01 4.237777e+01
C.6.04 1.957118e+01 -1.250101e+01 4.253912e+01
C.6.05 1.982153e+01 -1.306849e+01 4.265522e+01
C.6.06 1.998135e+01 -1.350421e+01 4.308276e+01
C.6.08 2.000192e+01 -1.372818e+01 4.413224e+01
C.6.09 1.986201e+01 -1.358797e+01 4.458384e+01
C.6.10 1.971175e+01 -1.312293e+01 4.465117e+01
C.6.11 1.961999e+01 -1.263098e+01 4.466558e+01
C.6.12 1.952420e+01 -1.215132e+01 4.477230e+01
C.6.13 1.927757e+01 -1.179749e+01 4.502647e+01
C.6.14 1.898474e+01 -1.183004e+01 4.497335e+01
C.6.15 1.869949e+01 -1.185967e+01 4.488739e+01
C.6.17 1.827563e+01 -1.186330e+01 4.532670e+01
C.6.18 1.823246e+01 -1.146168e+01 4.564175e+01
C.6.19 1.830407e+01 -1.101044e+01 4.587349e+01
C.6.20 1.841574e+01 -1.056382e+01 4.597476e+01
C.6.21 1.854413e+01 -1.012407e+01 4.608573e+01
C.7.02 5.280098e+00 -1.124604e+01 4.292121e+01
C.7.03 5.132205e+00 -1.160636e+01 4.323167e+01
C.7.04 4.845545e+00 -1.197407e+01 4.340683e+01
C.7.05 4.617927e+00 -1.245248e+01 4.363366e+01
C.7.06 4.456325e+00 -1.285041e+01 4.401792e+01
C.7.08 4.584685e+00 -1.305528e+01 4.501527e+01
C.7.09 4.850727e+00 -1.294339e+01 4.542503e+01
C.7.10 4.998580e+00 -1.246452e+01 4.542329e+01
C.7.11 5.228918e+00 -1.200707e+01 4.543343e+01
C.7.12 5.472291e+00 -1.156988e+01 4.554314e+01
C.7.13 5.804378e+00 -1.132744e+01 4.584867e+01
C.7.14 6.011577e+00 -1.150182e+01 4.578695e+01
C.7.15 6.202777e+00 -1.164498e+01 4.564521e+01
C.7.17 6.604982e+00 -1.142565e+01 4.594939e+01
C.7.18 6.598418e+00 -1.104160e+01 4.625849e+01
C.7.19 6.570847e+00 -1.056445e+01 4.637949e+01
C.7.20 6.622962e+00 -1.007916e+01 4.641730e+01
C.7.21 6.686187e+00 -9.596676e+00 4.647078e+01
C.8.02 1.882525e+01 -9.095722e+00 4.539722e+01
C.8.03 1.905916e+01 -8.266533e+00 4.550130e+01
C.8.04 1.929733e+01 -7.500998e+00 4.583345e+01
C.8.05 1.929168e+01 -7.017295e+00 4.608324e+01
C.8.06 1.915854e+01 -6.534520e+00 4.629682e+01
C.8.07 1.900220e+01 -6.021920e+00 4.639277e+01
C.8.08 1.886856e+01 -5.527080e+00 4.643328e+01
C.8.09 1.871759e+01 -5.035823e+00 4.641714e+01
C.8.10 1.853929e+01 -4.559158e+00 4.634380e+01
C.8.11 1.823018e+01 -3.914908e+00 4.625315e+01
C.8.12 1.791071e+01 -3.269544e+00 4.626978e+01
C.8.13 1.762365e+01 -2.626483e+00 4.642111e+01
C.8.14 1.734651e+01 -2.138679e+00 4.648596e+01
C.8.15 1.702242e+01 -1.677006e+00 4.651431e+01
C.8.17 1.612108e+01 -7.271270e-01 4.685798e+01
C.8.18 1.556512e+01 -2.696872e-01 4.721025e+01
C.8.19 1.494249e+01 2.243776e-01 4.731334e+01
C.8.20 1.432091e+01 6.737955e-01 4.728652e+01
C.8.21 1.377941e+01 1.116707e+00 4.697072e+01
C.9.02 6.584723e+00 -8.155299e+00 4.644910e+01
C.9.03 6.508151e+00 -7.182402e+00 4.652728e+01
C.9.04 6.557799e+00 -6.216311e+00 4.663172e+01
C.9.05 6.739962e+00 -5.553818e+00 4.678341e+01
C.9.06 7.049103e+00 -4.944041e+00 4.694984e+01
C.9.07 7.378475e+00 -4.323606e+00 4.699074e+01
C.9.08 7.648014e+00 -3.812506e+00 4.702233e+01
C.9.09 7.935347e+00 -3.310400e+00 4.700769e+01
C.9.10 8.234990e+00 -2.815995e+00 4.698211e+01
C.9.11 8.496803e+00 -2.399891e+00 4.698387e+01
C.9.12 8.770964e+00 -1.992002e+00 4.697136e+01
C.9.13 9.062654e+00 -1.596270e+00 4.697324e+01
C.9.14 9.354878e+00 -1.221834e+00 4.695033e+01
C.9.15 9.663464e+00 -8.636472e-01 4.700111e+01
C.9.17 1.056419e+01 -1.813515e-01 4.742736e+01
C.9.18 1.115360e+01 2.498366e-01 4.753903e+01
C.9.19 1.176521e+01 6.639493e-01 4.752318e+01
C.9.20 1.222348e+01 9.705370e-01 4.729732e+01
C.9.21 1.257957e+01 1.278367e+00 4.693198e+01
