# Supplementary material for: Ontogenetic changes and sexual dimorphism in the cranium and mandible of the Atlantic walrus (Odobenus rosmarus rosmarus L.)
Source: Anat Rec (Hoboken). 2025 Sep 12;309(7):1875–903. doi: 10.1002/ar.70050 (PMC13251751; doi:10.1002/ar.70050)
Supplement: Supplementary file 1 — Data S1: Supporting information. [file AR-309-1875-s001.zip › PTS files/Ontogeny_Mandible/4505_F_A.pts]

Version 1.0
222
S.1 6.619171e+00 -2.077147e+01 3.642376e+01
S.2 5.214301e+00 -2.106881e+01 3.680004e+01
S.3 7.797949e+00 -2.152385e+01 3.633158e+01
S.4 5.626796e+00 -1.682146e+01 3.688716e+01
S.5 8.594301e+00 -1.745241e+01 3.668843e+01
S.6 4.073135e+00 -9.961626e+00 3.914346e+01
S.7 1.201747e+01 -1.134252e+01 3.906673e+01
S.8 7.305318e+00 -1.545115e+01 4.342345e+01
S.9 3.193330e+00 -2.852520e+00 3.653257e+01
S.10 1.503428e+01 -4.483213e+00 3.641932e+01
S.11 2.514869e+00 -1.640572e+00 3.781391e+01
S.12 1.571979e+01 -3.490112e+00 3.751424e+01
S.13 2.091955e+00 8.690864e-01 4.230185e+01
S.14 1.716783e+01 -1.029831e+00 4.183266e+01
S.15 -3.724831e-01 2.275621e-01 4.282519e+01
S.16 1.916650e+01 -2.248961e+00 4.191014e+01
S.17 4.396640e+00 2.799120e-01 4.171783e+01
S.18 1.446943e+01 -9.438034e-01 4.145315e+01
S.19 4.985799e+00 -1.571557e+01 4.012005e+01
S.20 9.583392e+00 -1.628088e+01 3.994204e+01
S.21 1.948005e+00 -5.283900e+00 4.003682e+01
S.22 1.521494e+01 -7.413635e+00 3.968278e+01
S.23 2.504122e+00 -1.571787e+00 3.992238e+01
S.24 1.576620e+01 -3.512535e+00 3.957746e+01
S.25 2.920216e+00 -3.298491e+00 4.421289e+01
S.26 1.460388e+01 -4.786649e+00 4.389129e+01
S.27 3.206989e+00 -9.922993e-01 4.356104e+01
S.28 1.536486e+01 -2.390457e+00 4.322666e+01
S.29 2.225383e+00 -4.604712e+00 4.355198e+01
S.30 1.527538e+01 -6.388341e+00 4.343467e+01
S.31 4.631431e+00 -1.275218e+01 4.365031e+01
S.32 1.033024e+01 -1.410869e+01 4.393439e+01
C.1.02 5.293704e+00 -2.088084e+01 3.640603e+01
C.1.03 5.430810e+00 -2.061592e+01 3.607751e+01
C.1.04 5.454971e+00 -2.026744e+01 3.580392e+01
C.1.05 5.590446e+00 -1.982614e+01 3.565220e+01
C.1.06 5.648955e+00 -1.934765e+01 3.559096e+01
C.1.07 5.645337e+00 -1.886176e+01 3.559620e+01
C.1.08 5.579799e+00 -1.843245e+01 3.570789e+01
C.1.09 5.542291e+00 -1.803763e+01 3.591722e+01
C.1.10 5.326647e+00 -1.767866e+01 3.607760e+01
C.1.11 5.266308e+00 -1.729545e+01 3.626474e+01
C.1.12 5.449160e+00 -1.705638e+01 3.657285e+01
C.2.02 7.936709e+00 -2.134980e+01 3.609531e+01
C.2.03 7.882935e+00 -2.107663e+01 3.592837e+01
C.2.04 7.871476e+00 -2.080846e+01 3.574580e+01
C.2.05 7.948901e+00 -2.045546e+01 3.566187e+01
C.2.06 7.993724e+00 -2.010097e+01 3.556201e+01
C.2.07 7.954948e+00 -1.973495e+01 3.551542e+01
C.2.08 7.926751e+00 -1.928592e+01 3.558039e+01
C.2.09 8.145933e+00 -1.889114e+01 3.563271e+01
C.2.10 8.415080e+00 -1.857571e+01 3.581898e+01
C.2.11 8.631980e+00 -1.827769e+01 3.616492e+01
C.2.12 8.572397e+00 -1.780131e+01 3.632328e+01
C.3.02 6.632847e+00 -2.051227e+01 3.601938e+01
C.3.03 6.687852e+00 -2.013820e+01 3.572283e+01
C.3.04 6.765719e+00 -1.966624e+01 3.576859e+01
C.3.05 6.811662e+00 -1.932378e+01 3.575965e+01
C.3.06 6.861043e+00 -1.900706e+01 3.588900e+01
C.3.07 6.921660e+00 -1.872365e+01 3.607735e+01
C.3.08 6.981888e+00 -1.825271e+01 3.634890e+01
C.3.09 7.051566e+00 -1.784286e+01 3.670432e+01
C.3.10 7.106976e+00 -1.742135e+01 3.704840e+01
C.3.11 7.187895e+00 -1.694253e+01 3.747812e+01
C.3.12 7.261820e+00 -1.652436e+01 3.796819e+01
C.3.13 7.291541e+00 -1.621268e+01 3.853605e+01
C.3.14 7.298914e+00 -1.603251e+01 3.894073e+01
C.3.15 7.331585e+00 -1.580253e+01 3.931797e+01
C.3.16 7.347421e+00 -1.560909e+01 3.971623e+01
C.3.17 7.358840e+00 -1.543114e+01 4.013082e+01
C.3.18 7.395523e+00 -1.518301e+01 4.050602e+01
C.3.19 7.450117e+00 -1.486329e+01 4.081984e+01
C.3.20 7.465580e+00 -1.473279e+01 4.110717e+01
C.3.21 7.471533e+00 -1.466191e+01 4.141500e+01
C.3.22 7.472572e+00 -1.462316e+01 4.172857e+01
C.3.23 7.470346e+00 -1.460662e+01 4.201656e+01
C.3.24 7.462565e+00 -1.463261e+01 4.230373e+01
C.3.25 7.443940e+00 -1.471059e+01 4.258084e+01
C.3.26 7.415055e+00 -1.493481e+01 4.288628e+01
C.3.27 7.368813e+00 -1.515764e+01 4.319059e+01
C.3.29 7.260804e+00 -1.569806e+01 4.342434e+01
C.3.30 7.212469e+00 -1.593162e+01 4.334649e+01
C.3.31 7.175803e+00 -1.616030e+01 4.324999e+01
C.3.32 7.163744e+00 -1.644315e+01 4.309204e+01
C.3.33 7.161353e+00 -1.672206e+01 4.292680e+01
C.3.34 7.148754e+00 -1.698277e+01 4.273453e+01
C.3.35 7.108523e+00 -1.724501e+01 4.251365e+01
C.3.36 7.054517e+00 -1.749599e+01 4.228285e+01
C.3.37 7.000696e+00 -1.774066e+01 4.204534e+01
C.3.38 6.951913e+00 -1.799557e+01 4.175799e+01
C.3.39 6.901154e+00 -1.824890e+01 4.146959e+01
C.3.40 6.836886e+00 -1.852928e+01 4.121040e+01
C.3.41 6.783110e+00 -1.872689e+01 4.102291e+01
C.3.42 6.729299e+00 -1.890733e+01 4.081886e+01
C.3.43 6.689117e+00 -1.907162e+01 4.059867e+01
C.3.44 6.649427e+00 -1.933225e+01 4.031038e+01
C.3.45 6.611146e+00 -1.961621e+01 4.004480e+01
C.3.46 6.597394e+00 -1.981920e+01 3.971130e+01
C.3.47 6.576505e+00 -2.000848e+01 3.937103e+01
C.3.48 6.563612e+00 -2.016888e+01 3.901587e+01
C.3.49 6.562376e+00 -2.027884e+01 3.864177e+01
C.3.50 6.577950e+00 -2.036659e+01 3.827716e+01
C.3.51 6.606596e+00 -2.046695e+01 3.791661e+01
C.3.52 6.625167e+00 -2.052600e+01 3.754641e+01
C.3.53 6.636756e+00 -2.054062e+01 3.716049e+01
C.3.54 6.637257e+00 -2.064629e+01 3.678884e+01
C.4.02 4.002457e+00 -9.204818e+00 3.914626e+01
C.4.03 3.786933e+00 -8.482053e+00 3.924061e+01
C.4.04 3.568560e+00 -7.755407e+00 3.928627e+01
C.4.05 3.213409e+00 -6.759223e+00 3.912544e+01
C.4.06 2.931813e+00 -6.064042e+00 3.836256e+01
C.4.07 2.838222e+00 -5.432962e+00 3.750387e+01
C.4.08 2.941917e+00 -4.879857e+00 3.712602e+01
C.4.09 3.105695e+00 -4.247679e+00 3.694448e+01
C.4.10 3.257101e+00 -3.615978e+00 3.675082e+01
C.4.11 3.273797e+00 -3.362163e+00 3.666515e+01
C.4.12 3.254756e+00 -3.110532e+00 3.657373e+01
C.4.14 3.051270e+00 -2.535563e+00 3.663941e+01
C.4.15 2.895154e+00 -2.283075e+00 3.684901e+01
C.4.16 2.752197e+00 -2.079550e+00 3.711396e+01
C.4.17 2.659976e+00 -1.907158e+00 3.732785e+01
C.4.18 2.582217e+00 -1.736812e+00 3.754901e+01
C.4.20 2.439623e+00 -1.750072e+00 3.816000e+01
C.4.21 2.359433e+00 -1.733778e+00 3.852157e+01
C.4.22 2.335838e+00 -1.691489e+00 3.888911e+01
C.4.23 2.354192e+00 -1.668728e+00 3.924077e+01
C.4.24 2.409936e+00 -1.624894e+00 3.958647e+01
C.5.02 1.233746e+01 -1.089486e+01 3.916186e+01
C.5.03 1.266568e+01 -1.044599e+01 3.921340e+01
C.5.04 1.297013e+01 -9.977846e+00 3.920850e+01
C.5.05 1.342296e+01 -9.222751e+00 3.912238e+01
C.5.06 1.388499e+01 -8.515759e+00 3.885895e+01
C.5.07 1.428765e+01 -7.976965e+00 3.828435e+01
C.5.08 1.449934e+01 -7.594579e+00 3.782954e+01
C.5.09 1.465390e+01 -7.225098e+00 3.734223e+01
C.5.10 1.478164e+01 -6.722933e+00 3.698254e+01
C.5.11 1.486759e+01 -6.004142e+00 3.669225e+01
C.5.12 1.491489e+01 -5.249708e+00 3.650005e+01
C.5.14 1.518977e+01 -4.156182e+00 3.650008e+01
C.5.15 1.538061e+01 -3.918584e+00 3.671169e+01
C.5.16 1.553901e+01 -3.745595e+00 3.699916e+01
C.5.17 1.560803e+01 -3.635484e+00 3.715883e+01
C.5.18 1.568557e+01 -3.524990e+00 3.731426e+01
C.5.20 1.574738e+01 -3.555562e+00 3.784942e+01
C.5.21 1.582847e+01 -3.614684e+00 3.817701e+01
C.5.22 1.588646e+01 -3.634099e+00 3.851413e+01
C.5.23 1.587446e+01 -3.625698e+00 3.887446e+01
C.5.24 1.583622e+01 -3.579273e+00 3.923005e+01
C.6.02 2.409903e+00 -1.382466e+00 4.049901e+01
C.6.03 2.266236e+00 -9.591630e-01 4.092022e+01
C.6.04 2.002106e+00 -4.585077e-01 4.115859e+01
C.6.05 1.945998e+00 9.479935e-02 4.139926e+01
C.6.06 2.023219e+00 5.509495e-01 4.179069e+01
C.6.08 2.140363e+00 9.852574e-01 4.281658e+01
C.6.09 2.268672e+00 8.624442e-01 4.331583e+01
C.6.10 2.192268e+00 4.823448e-01 4.367702e+01
C.6.11 1.946683e+00 1.538560e-02 4.339859e+01
C.6.12 1.933500e+00 -5.800539e-01 4.336382e+01
C.6.13 2.263587e+00 -1.064245e+00 4.347564e+01
C.6.14 2.587849e+00 -1.200930e+00 4.343384e+01
C.6.15 2.942090e+00 -1.193770e+00 4.343933e+01
C.6.17 3.417452e+00 -1.244702e+00 4.394166e+01
C.6.18 3.416768e+00 -1.711424e+00 4.412892e+01
C.6.19 3.323870e+00 -2.186679e+00 4.426456e+01
C.6.20 3.240319e+00 -2.576643e+00 4.432645e+01
C.6.21 3.105288e+00 -2.956964e+00 4.432242e+01
C.7.02 1.583655e+01 -3.232913e+00 4.003739e+01
C.7.03 1.603913e+01 -2.853081e+00 4.036810e+01
C.7.04 1.638626e+01 -2.460153e+00 4.050873e+01
C.7.05 1.671434e+01 -1.856499e+00 4.073524e+01
C.7.06 1.694525e+01 -1.443955e+00 4.128283e+01
C.7.08 1.714268e+01 -1.052181e+00 4.238084e+01
C.7.09 1.708954e+01 -1.185397e+00 4.291100e+01
C.7.10 1.681439e+01 -1.629085e+00 4.308143e+01
C.7.11 1.661373e+01 -1.999109e+00 4.281755e+01
C.7.12 1.640035e+01 -2.438185e+00 4.290973e+01
C.7.13 1.606235e+01 -2.703188e+00 4.315942e+01
C.7.14 1.580834e+01 -2.639539e+00 4.316040e+01
C.7.15 1.560407e+01 -2.475724e+00 4.316285e+01
C.7.17 1.519071e+01 -2.697723e+00 4.355474e+01
C.7.18 1.517374e+01 -3.168316e+00 4.365787e+01
C.7.19 1.511036e+01 -3.641301e+00 4.372598e+01
C.7.20 1.498513e+01 -4.008483e+00 4.392664e+01
C.7.21 1.480850e+01 -4.406677e+00 4.395856e+01
C.8.02 2.480480e+00 -4.403867e+00 4.359901e+01
C.8.03 2.316864e+00 -5.540600e+00 4.428694e+01
C.8.04 2.183077e+00 -6.846745e+00 4.454799e+01
C.8.05 2.275562e+00 -7.577213e+00 4.439528e+01
C.8.06 2.501471e+00 -8.287515e+00 4.429582e+01
C.8.07 2.787715e+00 -8.974051e+00 4.440635e+01
C.8.08 2.953435e+00 -9.464645e+00 4.434843e+01
C.8.09 3.129966e+00 -9.948112e+00 4.426723e+01
C.8.10 3.337489e+00 -1.042281e+01 4.421159e+01
C.8.11 3.496052e+00 -1.077668e+01 4.411374e+01
C.8.12 3.655845e+00 -1.111699e+01 4.397735e+01
C.8.13 3.828944e+00 -1.145029e+01 4.383990e+01
C.8.14 4.073863e+00 -1.188775e+01 4.370066e+01
C.8.15 4.336400e+00 -1.232622e+01 4.360290e+01
C.8.17 5.142866e+00 -1.329651e+01 4.385172e+01
C.8.18 5.680497e+00 -1.382962e+01 4.401040e+01
C.8.19 6.219563e+00 -1.438442e+01 4.400478e+01
C.8.20 6.590808e+00 -1.475852e+01 4.384340e+01
C.8.21 6.905783e+00 -1.508760e+01 4.353302e+01
C.9.02 1.514163e+01 -5.939875e+00 4.336615e+01
C.9.03 1.492299e+01 -7.116065e+00 4.404713e+01
C.9.04 1.488163e+01 -8.465509e+00 4.431599e+01
C.9.05 1.466682e+01 -9.072736e+00 4.421067e+01
C.9.06 1.432926e+01 -9.626101e+00 4.413441e+01
C.9.07 1.396950e+01 -1.016806e+01 4.408130e+01
C.9.08 1.364579e+01 -1.067045e+01 4.406586e+01
C.9.09 1.329107e+01 -1.115054e+01 4.403294e+01
C.9.10 1.291793e+01 -1.161492e+01 4.398267e+01
C.9.11 1.248844e+01 -1.211252e+01 4.386741e+01
C.9.12 1.204542e+01 -1.259438e+01 4.373739e+01
C.9.13 1.158635e+01 -1.307710e+01 4.369744e+01
C.9.14 1.122097e+01 -1.346686e+01 4.383535e+01
C.9.15 1.078906e+01 -1.380783e+01 4.387574e+01
C.9.17 9.837805e+00 -1.425993e+01 4.414693e+01
C.9.18 9.302662e+00 -1.440590e+01 4.420032e+01
C.9.19 8.782739e+00 -1.459893e+01 4.414603e+01
C.9.20 8.260115e+00 -1.487429e+01 4.395684e+01
C.9.21 7.754846e+00 -1.515471e+01 4.373133e+01
