# Supplementary material for: Ontogenetic changes and sexual dimorphism in the cranium and mandible of the Atlantic walrus (Odobenus rosmarus rosmarus L.)
Source: Anat Rec (Hoboken). 2025 Sep 12;309(7):1875–903. doi: 10.1002/ar.70050 (PMC13251751; doi:10.1002/ar.70050)
Supplement: Supplementary file 1 — Data S1: Supporting information. [file AR-309-1875-s001.zip › PTS files/Ontogeny_Mandible/4508_M_J.pts]

Version 1.0
222
S.1 9.084559e+00 9.096300e+00 3.570486e+01
S.2 1.054780e+01 9.714842e+00 3.590202e+01
S.3 7.933627e+00 1.019727e+01 3.590617e+01
S.4 1.035658e+01 4.997383e+00 3.596488e+01
S.5 6.594825e+00 5.573337e+00 3.621336e+01
S.6 1.147320e+01 -1.728801e+00 3.842001e+01
S.7 3.168464e+00 -3.753978e-01 3.883683e+01
S.8 8.220963e+00 2.900951e+00 4.402984e+01
S.9 1.200995e+01 -9.775688e+00 3.548142e+01
S.10 -4.210548e-01 -7.422899e+00 3.596851e+01
S.11 1.300472e+01 -1.187928e+01 3.740587e+01
S.12 -1.580123e+00 -9.009419e+00 3.767703e+01
S.13 1.327152e+01 -1.378283e+01 4.153850e+01
S.14 -2.124213e+00 -1.088295e+01 4.216085e+01
S.15 1.589779e+01 -1.330794e+01 4.145985e+01
S.16 -4.420989e+00 -9.653956e+00 4.243496e+01
S.17 1.082022e+01 -1.306424e+01 4.120172e+01
S.18 5.856781e-01 -1.099114e+01 4.119189e+01
S.19 1.126553e+01 3.948960e+00 3.987031e+01
S.20 5.658313e+00 4.652379e+00 4.012920e+01
S.21 1.386146e+01 -7.198557e+00 3.968467e+01
S.22 -6.173882e-01 -4.527435e+00 4.036402e+01
S.23 1.278906e+01 -1.197458e+01 3.951137e+01
S.24 -1.328587e+00 -9.355451e+00 4.042260e+01
S.25 1.276460e+01 -9.455693e+00 4.403822e+01
S.26 1.416945e-01 -7.453994e+00 4.456948e+01
S.27 1.219197e+01 -1.212784e+01 4.340915e+01
S.28 -6.973585e-01 -9.941404e+00 4.421101e+01
S.29 1.362037e+01 -8.169816e+00 4.345370e+01
S.30 -2.120751e-01 -5.997415e+00 4.415128e+01
S.31 1.180146e+01 3.120370e-02 4.433872e+01
S.32 3.481146e+00 8.410040e-01 4.478631e+01
C.1.02 1.068397e+01 9.510255e+00 3.555753e+01
C.1.03 1.071722e+01 9.153147e+00 3.533289e+01
C.1.04 1.064016e+01 8.762765e+00 3.518891e+01
C.1.05 1.046098e+01 8.350497e+00 3.517861e+01
C.1.06 1.041440e+01 7.903532e+00 3.519418e+01
C.1.07 1.042567e+01 7.454741e+00 3.521935e+01
C.1.08 1.050717e+01 7.001217e+00 3.536231e+01
C.1.09 1.056680e+01 6.564631e+00 3.555875e+01
C.1.10 1.077310e+01 6.140585e+00 3.566061e+01
C.1.11 1.079581e+01 5.703034e+00 3.569497e+01
C.1.12 1.057966e+01 5.365087e+00 3.587449e+01
C.2.02 7.647973e+00 1.004179e+01 3.560269e+01
C.2.03 7.431520e+00 9.729609e+00 3.537124e+01
C.2.04 7.315307e+00 9.327012e+00 3.522196e+01
C.2.05 7.327560e+00 8.914687e+00 3.518677e+01
C.2.06 7.321071e+00 8.500942e+00 3.517353e+01
C.2.07 7.289262e+00 8.090101e+00 3.521352e+01
C.2.08 7.132038e+00 7.640662e+00 3.529955e+01
C.2.09 6.925514e+00 7.218196e+00 3.541352e+01
C.2.10 6.707997e+00 6.801368e+00 3.552779e+01
C.2.11 6.604604e+00 6.370500e+00 3.570433e+01
C.2.12 6.579545e+00 6.003558e+00 3.600801e+01
C.3.02 9.061968e+00 8.894648e+00 3.537627e+01
C.3.03 8.995850e+00 8.573006e+00 3.517292e+01
C.3.04 8.875071e+00 8.207063e+00 3.519836e+01
C.3.05 8.800894e+00 7.798882e+00 3.534330e+01
C.3.06 8.757021e+00 7.390939e+00 3.550070e+01
C.3.07 8.704393e+00 7.001273e+00 3.569698e+01
C.3.08 8.627649e+00 6.560127e+00 3.584550e+01
C.3.09 8.555957e+00 6.161886e+00 3.608805e+01
C.3.10 8.485286e+00 5.812856e+00 3.639747e+01
C.3.11 8.398428e+00 5.392299e+00 3.680475e+01
C.3.12 8.315598e+00 4.992321e+00 3.723307e+01
C.3.13 8.242895e+00 4.611895e+00 3.768060e+01
C.3.14 8.178158e+00 4.241984e+00 3.818310e+01
C.3.15 8.123420e+00 3.877893e+00 3.869102e+01
C.3.16 8.081945e+00 3.515544e+00 3.920144e+01
C.3.17 8.066884e+00 3.186587e+00 3.964577e+01
C.3.18 8.081985e+00 2.999849e+00 4.016616e+01
C.3.19 8.050966e+00 2.583935e+00 4.052942e+01
C.3.20 8.004053e+00 2.311920e+00 4.093890e+01
C.3.21 7.952745e+00 2.100544e+00 4.138225e+01
C.3.22 7.923548e+00 1.941241e+00 4.184875e+01
C.3.23 7.939040e+00 1.888162e+00 4.221873e+01
C.3.24 7.978167e+00 1.925411e+00 4.258889e+01
C.3.25 8.028145e+00 1.992780e+00 4.295344e+01
C.3.26 8.091045e+00 2.179873e+00 4.339987e+01
C.3.27 8.149420e+00 2.495543e+00 4.376758e+01
C.3.29 8.288328e+00 3.198312e+00 4.408429e+01
C.3.30 8.358876e+00 3.495906e+00 4.403544e+01
C.3.31 8.421263e+00 3.786418e+00 4.394804e+01
C.3.32 8.477564e+00 4.123316e+00 4.379992e+01
C.3.33 8.531608e+00 4.458941e+00 4.364812e+01
C.3.34 8.590818e+00 4.787219e+00 4.348278e+01
C.3.35 8.674827e+00 5.186818e+00 4.326029e+01
C.3.36 8.759717e+00 5.564044e+00 4.300196e+01
C.3.37 8.848036e+00 5.931645e+00 4.273121e+01
C.3.38 8.928970e+00 6.241862e+00 4.248251e+01
C.3.39 9.016588e+00 6.568120e+00 4.225775e+01
C.3.40 9.098438e+00 6.874728e+00 4.200491e+01
C.3.41 9.177661e+00 7.176763e+00 4.173724e+01
C.3.42 9.252491e+00 7.469392e+00 4.145811e+01
C.3.43 9.314520e+00 7.748218e+00 4.116222e+01
C.3.44 9.356821e+00 7.997283e+00 4.088276e+01
C.3.45 9.384921e+00 8.222532e+00 4.058210e+01
C.3.46 9.403735e+00 8.446081e+00 4.027945e+01
C.3.47 9.419415e+00 8.743313e+00 3.989458e+01
C.3.48 9.420511e+00 9.012031e+00 3.948895e+01
C.3.49 9.407532e+00 9.215313e+00 3.904708e+01
C.3.50 9.391901e+00 9.411688e+00 3.851826e+01
C.3.51 9.341599e+00 9.495470e+00 3.796244e+01
C.3.52 9.286828e+00 9.401148e+00 3.740875e+01
C.3.53 9.227449e+00 9.362225e+00 3.683041e+01
C.3.54 9.155238e+00 9.232904e+00 3.626687e+01
C.4.02 1.175641e+01 -2.589821e+00 3.861005e+01
C.4.03 1.199331e+01 -3.484707e+00 3.863569e+01
C.4.04 1.217387e+01 -4.387017e+00 3.853140e+01
C.4.05 1.228592e+01 -5.310056e+00 3.823072e+01
C.4.06 1.232678e+01 -6.159576e+00 3.774945e+01
C.4.07 1.230358e+01 -6.927905e+00 3.714605e+01
C.4.08 1.221510e+01 -7.498208e+00 3.671140e+01
C.4.09 1.207833e+01 -8.068193e+00 3.628899e+01
C.4.10 1.196715e+01 -8.646062e+00 3.586982e+01
C.4.11 1.193622e+01 -8.982728e+00 3.563728e+01
C.4.12 1.194569e+01 -9.371130e+00 3.550526e+01
C.4.14 1.218547e+01 -1.028474e+01 3.559690e+01
C.4.15 1.239553e+01 -1.071510e+01 3.586885e+01
C.4.16 1.259080e+01 -1.109875e+01 3.621231e+01
C.4.17 1.272528e+01 -1.138039e+01 3.659722e+01
C.4.18 1.284848e+01 -1.162649e+01 3.700932e+01
C.4.20 1.299797e+01 -1.192004e+01 3.772850e+01
C.4.21 1.297538e+01 -1.192499e+01 3.805293e+01
C.4.22 1.293855e+01 -1.192524e+01 3.837611e+01
C.4.23 1.287509e+01 -1.189014e+01 3.875331e+01
C.4.24 1.283356e+01 -1.191709e+01 3.913421e+01
C.5.02 2.746370e+00 -9.469451e-01 3.901228e+01
C.5.03 2.334279e+00 -1.548918e+00 3.907080e+01
C.5.04 1.942416e+00 -2.166806e+00 3.905497e+01
C.5.05 1.570629e+00 -2.801035e+00 3.892714e+01
C.5.06 1.236676e+00 -3.418797e+00 3.867481e+01
C.5.07 9.661083e-01 -4.010736e+00 3.830984e+01
C.5.08 7.518804e-01 -4.669495e+00 3.779160e+01
C.5.09 5.724039e-01 -5.335820e+00 3.726984e+01
C.5.10 3.659792e-01 -5.979178e+00 3.672954e+01
C.5.11 1.622441e-01 -6.425858e+00 3.634641e+01
C.5.12 -9.470658e-02 -6.895969e+00 3.602895e+01
C.5.14 -6.799606e-01 -7.771983e+00 3.605822e+01
C.5.15 -9.377301e-01 -8.074487e+00 3.625570e+01
C.5.16 -1.160562e+00 -8.347434e+00 3.652549e+01
C.5.17 -1.347169e+00 -8.610372e+00 3.686591e+01
C.5.18 -1.494097e+00 -8.834672e+00 3.725053e+01
C.5.20 -1.643243e+00 -9.166380e+00 3.801013e+01
C.5.21 -1.640298e+00 -9.239264e+00 3.837654e+01
C.5.22 -1.621019e+00 -9.307666e+00 3.874331e+01
C.5.23 -1.552472e+00 -9.369008e+00 3.930580e+01
C.5.24 -1.438002e+00 -9.340054e+00 3.986344e+01
C.6.02 1.291895e+01 -1.203133e+01 3.992962e+01
C.6.03 1.302568e+01 -1.231000e+01 4.025518e+01
C.6.04 1.322246e+01 -1.268640e+01 4.037611e+01
C.6.05 1.325505e+01 -1.324189e+01 4.056077e+01
C.6.06 1.324420e+01 -1.366697e+01 4.096444e+01
C.6.08 1.325305e+01 -1.370530e+01 4.198016e+01
C.6.09 1.320321e+01 -1.355381e+01 4.239967e+01
C.6.10 1.321320e+01 -1.326725e+01 4.274492e+01
C.6.11 1.339072e+01 -1.295186e+01 4.264937e+01
C.6.12 1.354512e+01 -1.262518e+01 4.274699e+01
C.6.13 1.353289e+01 -1.234740e+01 4.299758e+01
C.6.14 1.309547e+01 -1.219909e+01 4.313247e+01
C.6.15 1.262935e+01 -1.210802e+01 4.320960e+01
C.6.17 1.207118e+01 -1.174708e+01 4.374038e+01
C.6.18 1.218934e+01 -1.129049e+01 4.395686e+01
C.6.19 1.230370e+01 -1.083860e+01 4.418491e+01
C.6.20 1.241217e+01 -1.035387e+01 4.427821e+01
C.6.21 1.257070e+01 -9.875322e+00 4.424252e+01
C.7.02 -1.389924e+00 -9.533213e+00 4.077713e+01
C.7.03 -1.591800e+00 -9.825758e+00 4.096348e+01
C.7.04 -1.809999e+00 -1.012773e+01 4.111266e+01
C.7.05 -1.954440e+00 -1.045251e+01 4.139829e+01
C.7.06 -2.065146e+00 -1.074480e+01 4.173032e+01
C.7.08 -2.097995e+00 -1.088828e+01 4.265819e+01
C.7.09 -1.959977e+00 -1.075466e+01 4.311769e+01
C.7.10 -1.941563e+00 -1.039810e+01 4.346494e+01
C.7.11 -1.921838e+00 -1.006117e+01 4.341919e+01
C.7.12 -1.807280e+00 -9.787954e+00 4.358722e+01
C.7.13 -1.574833e+00 -9.715415e+00 4.382539e+01
C.7.14 -1.278203e+00 -9.763700e+00 4.396199e+01
C.7.15 -9.814355e-01 -9.871902e+00 4.405788e+01
C.7.17 -4.723098e-01 -9.645960e+00 4.446022e+01
C.7.18 -3.629672e-01 -9.242315e+00 4.461884e+01
C.7.19 -2.574302e-01 -8.817768e+00 4.471193e+01
C.7.20 -1.097303e-01 -8.360160e+00 4.476104e+01
C.7.21 2.924316e-02 -7.898933e+00 4.472118e+01
C.8.02 1.330838e+01 -8.492113e+00 4.344454e+01
C.8.03 1.361818e+01 -7.346637e+00 4.385527e+01
C.8.04 1.391099e+01 -6.191546e+00 4.425109e+01
C.8.05 1.389627e+01 -5.654192e+00 4.428394e+01
C.8.06 1.375768e+01 -5.133848e+00 4.429330e+01
C.8.07 1.361481e+01 -4.614928e+00 4.431230e+01
C.8.08 1.349549e+01 -3.994341e+00 4.433608e+01
C.8.09 1.336237e+01 -3.376975e+00 4.430330e+01
C.8.10 1.320578e+01 -2.765657e+00 4.426196e+01
C.8.11 1.306357e+01 -2.305747e+00 4.423419e+01
C.8.12 1.289913e+01 -1.852503e+00 4.424060e+01
C.8.13 1.270128e+01 -1.412771e+00 4.424116e+01
C.8.14 1.241860e+01 -9.185387e-01 4.422528e+01
C.8.15 1.211142e+01 -4.401881e-01 4.426046e+01
C.8.17 1.138260e+01 6.905398e-01 4.449797e+01
C.8.18 1.091111e+01 1.330821e+00 4.455509e+01
C.8.19 1.034826e+01 1.883558e+00 4.444022e+01
C.8.20 9.702840e+00 2.328156e+00 4.425257e+01
C.8.21 8.991540e+00 2.680742e+00 4.411427e+01
C.9.02 -1.632947e-01 -6.585509e+00 4.418927e+01
C.9.03 -1.510399e-01 -5.596776e+00 4.430790e+01
C.9.04 -1.703878e-01 -4.720802e+00 4.478141e+01
C.9.05 -4.714106e-02 -4.076275e+00 4.488375e+01
C.9.06 1.938400e-01 -3.462149e+00 4.496031e+01
C.9.07 4.789377e-01 -2.862408e+00 4.497080e+01
C.9.08 7.011404e-01 -2.416258e+00 4.493330e+01
C.9.09 9.381360e-01 -1.976915e+00 4.490759e+01
C.9.10 1.204689e+00 -1.559784e+00 4.483833e+01
C.9.11 1.516906e+00 -1.089304e+00 4.477269e+01
C.9.12 1.842991e+00 -6.252555e-01 4.473447e+01
C.9.13 2.212612e+00 -1.954565e-01 4.469227e+01
C.9.14 2.607202e+00 1.859463e-01 4.470765e+01
C.9.15 3.039850e+00 5.239431e-01 4.470807e+01
C.9.17 4.287325e+00 1.330574e+00 4.494268e+01
C.9.18 5.126946e+00 1.771507e+00 4.506379e+01
C.9.19 5.975421e+00 2.194747e+00 4.494144e+01
C.9.20 6.706667e+00 2.524872e+00 4.467332e+01
C.9.21 7.466720e+00 2.760777e+00 4.438636e+01
