# Supplementary material for: Ontogenetic changes and sexual dimorphism in the cranium and mandible of the Atlantic walrus (Odobenus rosmarus rosmarus L.)
Source: Anat Rec (Hoboken). 2025 Sep 12;309(7):1875–903. doi: 10.1002/ar.70050 (PMC13251751; doi:10.1002/ar.70050)
Supplement: Supplementary file 1 — Data S1: Supporting information. [file AR-309-1875-s001.zip › PTS files/Ontogeny_Mandible/4509_M_A.pts]

Version 1.0
222
S.1 2.113479e+01 -1.896224e+00 3.492982e+01
S.2 2.163276e+01 -3.251823e+00 3.459848e+01
S.3 2.184461e+01 -2.631729e-01 3.518766e+01
S.4 1.699955e+01 -3.334347e+00 3.407104e+01
S.5 1.729514e+01 -3.262590e-02 3.425634e+01
S.6 9.909373e+00 -5.253072e+00 3.691106e+01
S.7 1.084181e+01 3.178069e+00 3.723911e+01
S.8 1.683667e+01 -1.816616e+00 4.145621e+01
S.9 7.472059e-01 -7.485176e+00 3.469882e+01
S.10 2.623027e+00 6.884361e+00 3.507593e+01
S.11 -8.249642e-01 -7.544099e+00 3.630383e+01
S.12 8.990982e-01 7.281803e+00 3.662018e+01
S.13 -1.575085e+00 -8.027958e+00 4.168628e+01
S.14 -4.574326e-01 7.832852e+00 4.199279e+01
S.15 -6.826895e-01 -1.082334e+01 4.121988e+01
S.16 8.504007e-01 1.005262e+01 4.173885e+01
S.17 -1.808074e+00 -5.105933e+00 4.094682e+01
S.18 -8.691147e-01 4.954360e+00 4.125431e+01
S.19 1.611213e+01 -4.122590e+00 3.840746e+01
S.20 1.705184e+01 7.235161e-01 3.843850e+01
S.21 5.592295e+00 -7.989604e+00 3.818291e+01
S.22 7.154050e+00 6.468526e+00 3.858491e+01
S.23 1.300468e-01 -7.298205e+00 3.863709e+01
S.24 1.750496e+00 7.055888e+00 3.941101e+01
S.25 3.191123e+00 -7.115776e+00 4.309879e+01
S.26 4.190103e+00 5.749124e+00 4.335557e+01
S.27 4.441231e-01 -6.844527e+00 4.301767e+01
S.28 1.513847e+00 6.149507e+00 4.340069e+01
S.29 4.907636e+00 -7.692390e+00 4.252098e+01
S.30 6.367351e+00 6.062461e+00 4.300955e+01
S.31 1.351380e+01 -5.844306e+00 4.220813e+01
S.32 1.532225e+01 1.977906e+00 4.243020e+01
C.1.02 2.129367e+01 -3.101285e+00 3.449369e+01
C.1.03 2.099397e+01 -2.961768e+00 3.429541e+01
C.1.04 2.067569e+01 -3.047354e+00 3.409542e+01
C.1.05 2.030497e+01 -2.958539e+00 3.397828e+01
C.1.06 1.994982e+01 -2.789529e+00 3.391243e+01
C.1.07 1.957059e+01 -2.886715e+00 3.383640e+01
C.1.08 1.911196e+01 -2.829191e+00 3.383596e+01
C.1.09 1.867651e+01 -2.984046e+00 3.384456e+01
C.1.10 1.824950e+01 -3.160506e+00 3.385834e+01
C.1.11 1.782703e+01 -3.272378e+00 3.387460e+01
C.1.12 1.739638e+01 -3.347425e+00 3.388766e+01
C.2.02 2.161014e+01 -3.715789e-01 3.477720e+01
C.2.03 2.129629e+01 -6.145082e-01 3.445373e+01
C.2.04 2.095529e+01 -5.605179e-01 3.409415e+01
C.2.05 2.054692e+01 -7.004023e-01 3.392685e+01
C.2.06 2.012249e+01 -7.286022e-01 3.374416e+01
C.2.07 1.966597e+01 -7.061314e-01 3.367073e+01
C.2.08 1.920848e+01 -6.320370e-01 3.370332e+01
C.2.09 1.888904e+01 -3.051466e-01 3.378677e+01
C.2.10 1.848897e+01 -9.926639e-02 3.390253e+01
C.2.11 1.809310e+01 1.023681e-01 3.393134e+01
C.2.12 1.765891e+01 8.512376e-02 3.402828e+01
C.3.02 2.097861e+01 -1.896798e+00 3.448110e+01
C.3.03 2.076670e+01 -1.871772e+00 3.405661e+01
C.3.04 2.041526e+01 -1.827331e+00 3.374000e+01
C.3.05 1.993703e+01 -1.749125e+00 3.369447e+01
C.3.06 1.946324e+01 -1.645127e+00 3.373435e+01
C.3.07 1.899851e+01 -1.575509e+00 3.360752e+01
C.3.08 1.837960e+01 -1.580456e+00 3.364392e+01
C.3.09 1.784208e+01 -1.623350e+00 3.394995e+01
C.3.10 1.741295e+01 -1.647333e+00 3.439679e+01
C.3.11 1.694232e+01 -1.634160e+00 3.506727e+01
C.3.12 1.638808e+01 -1.619013e+00 3.567042e+01
C.3.13 1.591310e+01 -1.594867e+00 3.633753e+01
C.3.14 1.557951e+01 -1.567668e+00 3.688100e+01
C.3.15 1.535714e+01 -1.545433e+00 3.747886e+01
C.3.16 1.501927e+01 -1.519437e+00 3.801973e+01
C.3.17 1.481215e+01 -1.530308e+00 3.835824e+01
C.3.18 1.459924e+01 -1.552662e+00 3.869254e+01
C.3.19 1.441523e+01 -1.552837e+00 3.904430e+01
C.3.20 1.423285e+01 -1.502601e+00 3.939799e+01
C.3.21 1.416799e+01 -1.455041e+00 3.979094e+01
C.3.22 1.423473e+01 -1.431205e+00 4.018572e+01
C.3.23 1.454197e+01 -1.474356e+00 4.058117e+01
C.3.24 1.492677e+01 -1.547839e+00 4.089609e+01
C.3.25 1.536130e+01 -1.621817e+00 4.113764e+01
C.3.26 1.583217e+01 -1.689698e+00 4.132520e+01
C.3.27 1.633004e+01 -1.756967e+00 4.142062e+01
C.3.29 1.707960e+01 -1.842773e+00 4.146175e+01
C.3.30 1.732087e+01 -1.864912e+00 4.142973e+01
C.3.31 1.754934e+01 -1.876724e+00 4.134377e+01
C.3.32 1.776317e+01 -1.883251e+00 4.121646e+01
C.3.33 1.797631e+01 -1.896410e+00 4.108850e+01
C.3.34 1.820044e+01 -1.915450e+00 4.098183e+01
C.3.35 1.846804e+01 -1.903167e+00 4.081496e+01
C.3.36 1.877057e+01 -1.913764e+00 4.072563e+01
C.3.37 1.903649e+01 -1.921077e+00 4.055582e+01
C.3.38 1.923592e+01 -1.957587e+00 4.035013e+01
C.3.39 1.941517e+01 -2.013803e+00 4.013076e+01
C.3.40 1.963525e+01 -2.042471e+00 3.994595e+01
C.3.41 1.979497e+01 -2.051024e+00 3.972326e+01
C.3.42 1.995495e+01 -2.046326e+00 3.950064e+01
C.3.43 2.010493e+01 -2.048912e+00 3.927113e+01
C.3.44 2.029582e+01 -2.059212e+00 3.900721e+01
C.3.45 2.056859e+01 -2.092129e+00 3.883193e+01
C.3.46 2.079769e+01 -2.113449e+00 3.860113e+01
C.3.47 2.101313e+01 -2.134088e+00 3.839026e+01
C.3.48 2.119874e+01 -2.149290e+00 3.815231e+01
C.3.49 2.138359e+01 -2.162482e+00 3.791364e+01
C.3.50 2.151164e+01 -2.145958e+00 3.745891e+01
C.3.51 2.164707e+01 -2.132023e+00 3.700625e+01
C.3.52 2.169694e+01 -2.122594e+00 3.653628e+01
C.3.53 2.151481e+01 -2.024068e+00 3.600005e+01
C.3.54 2.126664e+01 -1.971130e+00 3.548426e+01
C.4.02 9.156120e+00 -5.544435e+00 3.738801e+01
C.4.03 8.276505e+00 -5.869932e+00 3.739267e+01
C.4.04 7.401011e+00 -6.118308e+00 3.716564e+01
C.4.05 6.507766e+00 -6.336770e+00 3.676273e+01
C.4.06 5.636171e+00 -6.541796e+00 3.630864e+01
C.4.07 4.755487e+00 -6.706098e+00 3.585544e+01
C.4.08 3.956599e+00 -6.797960e+00 3.551432e+01
C.4.09 3.121251e+00 -6.873604e+00 3.527042e+01
C.4.10 2.284196e+00 -6.988232e+00 3.504856e+01
C.4.11 1.779063e+00 -7.134374e+00 3.486398e+01
C.4.12 1.279927e+00 -7.321534e+00 3.470142e+01
C.4.14 4.066316e-01 -7.512444e+00 3.488079e+01
C.4.15 2.444717e-01 -7.504745e+00 3.523222e+01
C.4.16 2.072370e-02 -7.493106e+00 3.554791e+01
C.4.17 -2.800635e-01 -7.503234e+00 3.578011e+01
C.4.18 -5.698947e-01 -7.496987e+00 3.602597e+01
C.4.20 -7.299415e-01 -7.585839e+00 3.675262e+01
C.4.21 -5.749378e-01 -7.663449e+00 3.717938e+01
C.4.22 -3.530006e-01 -7.664111e+00 3.758302e+01
C.4.23 -1.537939e-01 -7.587638e+00 3.793320e+01
C.4.24 -4.701775e-02 -7.477146e+00 3.831339e+01
C.5.02 1.033033e+01 3.588817e+00 3.752779e+01
C.5.03 9.756719e+00 4.009278e+00 3.761628e+01
C.5.04 9.160211e+00 4.406373e+00 3.762954e+01
C.5.05 8.393744e+00 4.899823e+00 3.750139e+01
C.5.06 7.632209e+00 5.347471e+00 3.724232e+01
C.5.07 6.890367e+00 5.708367e+00 3.683387e+01
C.5.08 6.026143e+00 5.901605e+00 3.627772e+01
C.5.09 5.107094e+00 5.967503e+00 3.578325e+01
C.5.10 4.113439e+00 6.135303e+00 3.550382e+01
C.5.11 3.614003e+00 6.340949e+00 3.529036e+01
C.5.12 3.134349e+00 6.610464e+00 3.510439e+01
C.5.14 2.292446e+00 7.033453e+00 3.526183e+01
C.5.15 1.990413e+00 7.141415e+00 3.551320e+01
C.5.16 1.718759e+00 7.218180e+00 3.580712e+01
C.5.17 1.427276e+00 7.249789e+00 3.606218e+01
C.5.18 1.122293e+00 7.262334e+00 3.630267e+01
C.5.20 9.963831e-01 7.296103e+00 3.705645e+01
C.5.21 1.130302e+00 7.331986e+00 3.748163e+01
C.5.22 1.267986e+00 7.340158e+00 3.790705e+01
C.5.23 1.403092e+00 7.290713e+00 3.842524e+01
C.5.24 1.620802e+00 7.164242e+00 3.890046e+01
C.6.02 1.490591e-01 -7.344962e+00 3.934148e+01
C.6.03 -1.518434e-01 -7.463647e+00 3.996927e+01
C.6.04 -5.746208e-01 -7.742439e+00 4.046146e+01
C.6.05 -1.014341e+00 -7.881368e+00 4.077110e+01
C.6.06 -1.398662e+00 -7.965203e+00 4.116333e+01
C.6.08 -1.434164e+00 -7.965981e+00 4.211208e+01
C.6.09 -1.206094e+00 -7.850605e+00 4.248572e+01
C.6.10 -7.669212e-01 -7.827482e+00 4.237741e+01
C.6.11 -4.121861e-01 -7.773126e+00 4.257479e+01
C.6.12 -4.325843e-03 -7.749992e+00 4.260418e+01
C.6.13 3.702431e-01 -7.609364e+00 4.269167e+01
C.6.14 5.150564e-01 -7.350349e+00 4.273345e+01
C.6.15 5.255200e-01 -7.069309e+00 4.283698e+01
C.6.17 8.273629e-01 -6.642657e+00 4.328654e+01
C.6.18 1.312666e+00 -6.558874e+00 4.341840e+01
C.6.19 1.819255e+00 -6.585757e+00 4.336778e+01
C.6.20 2.326957e+00 -6.680875e+00 4.336557e+01
C.6.21 2.815000e+00 -6.845707e+00 4.332769e+01
C.7.02 1.491013e+00 7.012339e+00 4.007226e+01
C.7.03 1.041435e+00 7.125584e+00 4.061221e+01
C.7.04 5.143264e-01 7.407848e+00 4.099815e+01
C.7.05 4.501662e-02 7.601880e+00 4.113647e+01
C.7.06 -3.130369e-01 7.746709e+00 4.149405e+01
C.7.08 -3.919195e-01 7.762138e+00 4.256380e+01
C.7.09 -1.217954e-01 7.610620e+00 4.305313e+01
C.7.10 4.125714e-01 7.473930e+00 4.287666e+01
C.7.11 8.294041e-01 7.318675e+00 4.302997e+01
C.7.12 1.254633e+00 7.147544e+00 4.313607e+01
C.7.13 1.615868e+00 6.874070e+00 4.326286e+01
C.7.14 1.624085e+00 6.625381e+00 4.330395e+01
C.7.15 1.572537e+00 6.378689e+00 4.331334e+01
C.7.17 1.861054e+00 6.077311e+00 4.374332e+01
C.7.18 2.354021e+00 6.068671e+00 4.375335e+01
C.7.19 2.838438e+00 6.049609e+00 4.366309e+01
C.7.20 3.310199e+00 5.966038e+00 4.359636e+01
C.7.21 3.775244e+00 5.833055e+00 4.358975e+01
C.8.02 4.144505e+00 -7.567773e+00 4.253545e+01
C.8.03 5.308250e+00 -7.843996e+00 4.253744e+01
C.8.04 6.468325e+00 -7.952179e+00 4.280789e+01
C.8.05 7.106128e+00 -7.876455e+00 4.268760e+01
C.8.06 7.722617e+00 -7.660898e+00 4.266532e+01
C.8.07 8.337614e+00 -7.445925e+00 4.261454e+01
C.8.08 8.890602e+00 -7.291146e+00 4.255809e+01
C.8.09 9.443845e+00 -7.134772e+00 4.250901e+01
C.8.10 9.995922e+00 -6.975287e+00 4.245692e+01
C.8.11 1.053881e+01 -6.815588e+00 4.239540e+01
C.8.12 1.108066e+01 -6.652760e+00 4.233297e+01
C.8.13 1.162468e+01 -6.487733e+00 4.230477e+01
C.8.14 1.226917e+01 -6.311900e+00 4.234863e+01
C.8.15 1.290116e+01 -6.108978e+00 4.226131e+01
C.8.17 1.436722e+01 -5.377711e+00 4.224305e+01
C.8.18 1.518064e+01 -4.848676e+00 4.216734e+01
C.8.19 1.587598e+01 -4.192717e+00 4.198440e+01
C.8.20 1.634941e+01 -3.450367e+00 4.175576e+01
C.8.21 1.662439e+01 -2.692691e+00 4.133405e+01
C.9.02 5.638034e+00 6.171265e+00 4.307813e+01
C.9.03 7.167194e+00 6.065415e+00 4.303257e+01
C.9.04 8.663324e+00 6.006369e+00 4.336406e+01
C.9.05 9.471050e+00 5.795918e+00 4.330627e+01
C.9.06 1.021457e+01 5.428700e+00 4.319517e+01
C.9.07 1.087280e+01 5.019927e+00 4.287942e+01
C.9.08 1.138374e+01 4.714470e+00 4.275476e+01
C.9.09 1.190623e+01 4.404639e+00 4.272480e+01
C.9.10 1.242804e+01 4.095838e+00 4.267706e+01
C.9.11 1.303946e+01 3.770844e+00 4.259571e+01
C.9.12 1.365520e+01 3.453108e+00 4.251828e+01
C.9.13 1.425291e+01 3.095615e+00 4.248676e+01
C.9.14 1.463723e+01 2.751675e+00 4.244984e+01
C.9.15 1.498758e+01 2.371400e+00 4.245292e+01
C.9.17 1.589918e+01 1.352695e+00 4.234778e+01
C.9.18 1.643032e+01 7.407364e-01 4.207580e+01
C.9.19 1.684899e+01 2.849230e-02 4.185683e+01
C.9.20 1.699482e+01 -5.368756e-01 4.156260e+01
C.9.21 1.700047e+01 -1.190537e+00 4.154927e+01
