# Supplementary material for: Ontogenetic changes and sexual dimorphism in the cranium and mandible of the Atlantic walrus (Odobenus rosmarus rosmarus L.)
Source: Anat Rec (Hoboken). 2025 Sep 12;309(7):1875–903. doi: 10.1002/ar.70050 (PMC13251751; doi:10.1002/ar.70050)
Supplement: Supplementary file 1 — Data S1: Supporting information. [file AR-309-1875-s001.zip › PTS files/Ontogeny_Mandible/4510_U_J.pts]

Version 1.0
222
S.1 6.763661e+00 -6.730785e+00 2.976967e+01
S.2 5.863034e+00 -7.142686e+00 3.045343e+01
S.3 9999 9999 9999
S.4 5.516004e+00 -3.232440e+00 2.994991e+01
S.5 8.982378e+00 -3.590480e+00 2.963925e+01
S.6 4.254163e+00 2.327945e+00 3.169618e+01
S.7 1.199355e+01 1.557860e+00 3.086214e+01
S.8 8.190619e+00 -1.369352e+00 3.595315e+01
S.9 2.718044e+00 9.724968e+00 3.056405e+01
S.10 1.485218e+01 8.366302e+00 2.929190e+01
S.11 2.403909e+00 1.073161e+01 3.154815e+01
S.12 1.491237e+01 9.411836e+00 3.020925e+01
S.13 2.766498e+00 1.154592e+01 3.564222e+01
S.14 1.635344e+01 9.980408e+00 3.406269e+01
S.15 6.036621e-01 1.119172e+01 3.553658e+01
S.16 1.803981e+01 8.630553e+00 3.314725e+01
S.17 4.848489e+00 1.110865e+01 3.504184e+01
S.18 1.400829e+01 1.001402e+01 3.416352e+01
S.19 5.521528e+00 -3.316679e+00 3.264855e+01
S.20 9.690882e+00 -3.631142e+00 3.216771e+01
S.21 2.466148e+00 6.079282e+00 3.341460e+01
S.22 1.472676e+01 4.460911e+00 3.214038e+01
S.23 3.195327e+00 1.053658e+01 3.376603e+01
S.24 1.531330e+01 9.017791e+00 3.262262e+01
S.25 3.590938e+00 7.985938e+00 3.715150e+01
S.26 1.489195e+01 6.561685e+00 3.596544e+01
S.27 3.750582e+00 1.010898e+01 3.675818e+01
S.28 1.504733e+01 8.790914e+00 3.555697e+01
S.29 3.190272e+00 7.205958e+00 3.657486e+01
S.30 1.515591e+01 5.621974e+00 3.518241e+01
S.31 5.513167e+00 7.322468e-01 3.638625e+01
S.32 1.217927e+01 5.246962e-01 3.583135e+01
C.1.02 5.844695e+00 -6.815681e+00 3.034048e+01
C.1.03 5.913686e+00 -6.489513e+00 3.024621e+01
C.1.04 5.763898e+00 -6.210305e+00 3.010611e+01
C.1.05 5.752350e+00 -5.949796e+00 3.000652e+01
C.1.06 5.754430e+00 -5.687874e+00 2.991003e+01
C.1.07 5.721377e+00 -5.423149e+00 2.982793e+01
C.1.08 5.656539e+00 -5.089191e+00 2.975070e+01
C.1.09 5.597292e+00 -4.750118e+00 2.969400e+01
C.1.10 5.424168e+00 -4.449319e+00 2.965872e+01
C.1.11 5.335282e+00 -4.021827e+00 2.965128e+01
C.1.12 5.474857e+00 -3.621423e+00 2.975574e+01
C.2.02 9999 9999 9999
C.2.03 9999 9999 9999
C.2.04 9999 9999 9999
C.2.05 9999 9999 9999
C.2.06 9999 9999 9999
C.2.07 9999 9999 9999
C.2.08 9999 9999 9999
C.2.09 9999 9999 9999
C.2.10 9999 9999 9999
C.2.11 9999 9999 9999
C.2.12 9999 9999 9999
C.3.02 6.801477e+00 -6.545540e+00 2.951203e+01
C.3.03 6.856998e+00 -6.317680e+00 2.929496e+01
C.3.04 6.867538e+00 -6.003200e+00 2.923912e+01
C.3.05 6.932709e+00 -5.656790e+00 2.915571e+01
C.3.06 6.964877e+00 -5.308198e+00 2.924876e+01
C.3.07 7.020692e+00 -4.965562e+00 2.935214e+01
C.3.08 7.102873e+00 -4.574745e+00 2.952183e+01
C.3.09 7.182959e+00 -4.183223e+00 2.969090e+01
C.3.10 7.264033e+00 -3.851340e+00 2.995841e+01
C.3.11 7.341099e+00 -3.534147e+00 3.030248e+01
C.3.12 7.414675e+00 -3.246093e+00 3.067203e+01
C.3.13 7.481995e+00 -3.037936e+00 3.109282e+01
C.3.14 7.559232e+00 -2.840446e+00 3.150668e+01
C.3.15 7.641289e+00 -2.658995e+00 3.192693e+01
C.3.16 7.704457e+00 -2.558671e+00 3.237659e+01
C.3.17 7.891171e+00 -2.685197e+00 3.277840e+01
C.3.18 7.873167e+00 -2.342021e+00 3.309105e+01
C.3.19 7.906277e+00 -2.030017e+00 3.343092e+01
C.3.20 7.939117e+00 -1.786399e+00 3.371115e+01
C.3.21 7.983123e+00 -1.554668e+00 3.399982e+01
C.3.22 8.030498e+00 -1.401913e+00 3.433656e+01
C.3.23 8.068896e+00 -1.348927e+00 3.462545e+01
C.3.24 8.112987e+00 -1.299552e+00 3.491416e+01
C.3.25 8.154053e+00 -1.224604e+00 3.519777e+01
C.3.26 8.183175e+00 -1.187571e+00 3.546146e+01
C.3.27 8.195962e+00 -1.227440e+00 3.572603e+01
C.3.29 8.169279e+00 -1.616220e+00 3.604359e+01
C.3.30 8.149828e+00 -1.879142e+00 3.605241e+01
C.3.31 8.122594e+00 -2.139796e+00 3.602241e+01
C.3.32 8.069239e+00 -2.522575e+00 3.591279e+01
C.3.33 8.011886e+00 -2.895813e+00 3.577571e+01
C.3.34 7.953349e+00 -3.253763e+00 3.560300e+01
C.3.35 7.898876e+00 -3.565949e+00 3.543238e+01
C.3.36 7.841829e+00 -3.847567e+00 3.521563e+01
C.3.37 7.794682e+00 -4.104108e+00 3.496764e+01
C.3.38 7.766792e+00 -4.360240e+00 3.476104e+01
C.3.39 7.743421e+00 -4.594275e+00 3.452922e+01
C.3.40 7.715066e+00 -4.831347e+00 3.430107e+01
C.3.41 7.678653e+00 -5.071949e+00 3.407781e+01
C.3.42 7.644894e+00 -5.322874e+00 3.386578e+01
C.3.43 7.590787e+00 -5.538035e+00 3.362115e+01
C.3.44 7.547625e+00 -5.793964e+00 3.341227e+01
C.3.45 7.491665e+00 -5.992322e+00 3.315051e+01
C.3.46 7.427461e+00 -6.169942e+00 3.287606e+01
C.3.47 7.338386e+00 -6.331075e+00 3.255437e+01
C.3.48 7.239812e+00 -6.491908e+00 3.223532e+01
C.3.49 7.151633e+00 -6.596549e+00 3.189087e+01
C.3.50 7.089666e+00 -6.675215e+00 3.156608e+01
C.3.51 7.039509e+00 -6.717156e+00 3.123254e+01
C.3.52 6.983566e+00 -6.753694e+00 3.089929e+01
C.3.53 6.911474e+00 -6.780910e+00 3.052185e+01
C.3.54 6.839389e+00 -6.785184e+00 3.014344e+01
C.4.02 4.122791e+00 2.962479e+00 3.214257e+01
C.4.03 4.054204e+00 3.746090e+00 3.212154e+01
C.4.04 3.833600e+00 4.468984e+00 3.234053e+01
C.4.05 3.524245e+00 5.208740e+00 3.231024e+01
C.4.06 3.191442e+00 5.880141e+00 3.202325e+01
C.4.07 2.935995e+00 6.538805e+00 3.164273e+01
C.4.08 2.854783e+00 7.079143e+00 3.125654e+01
C.4.09 2.834580e+00 7.667800e+00 3.093907e+01
C.4.10 2.807633e+00 8.314818e+00 3.077071e+01
C.4.11 2.782791e+00 8.779689e+00 3.066619e+01
C.4.12 2.760365e+00 9.250582e+00 3.059263e+01
C.4.14 2.688323e+00 9.958376e+00 3.065675e+01
C.4.15 2.643910e+00 1.016541e+01 3.079502e+01
C.4.16 2.591499e+00 1.035415e+01 3.095499e+01
C.4.17 2.521877e+00 1.050451e+01 3.113425e+01
C.4.18 2.448554e+00 1.062767e+01 3.133184e+01
C.4.20 2.473234e+00 1.077532e+01 3.198758e+01
C.4.21 2.501791e+00 1.089536e+01 3.241723e+01
C.4.22 2.617639e+00 1.093985e+01 3.284667e+01
C.4.23 2.765627e+00 1.081666e+01 3.318372e+01
C.4.24 2.970717e+00 1.067568e+01 3.348163e+01
C.5.02 1.216560e+01 2.178174e+00 3.119848e+01
C.5.03 1.240242e+01 2.830648e+00 3.141230e+01
C.5.04 1.271205e+01 3.486212e+00 3.145564e+01
C.5.05 1.315294e+01 4.028033e+00 3.131883e+01
C.5.06 1.358602e+01 4.486106e+00 3.098820e+01
C.5.07 1.393718e+01 4.978199e+00 3.061238e+01
C.5.08 1.408721e+01 5.483027e+00 3.024682e+01
C.5.09 1.414349e+01 6.005676e+00 2.987984e+01
C.5.10 1.426910e+01 6.593317e+00 2.965647e+01
C.5.11 1.445246e+01 7.177819e+00 2.948318e+01
C.5.12 1.464807e+01 7.764702e+00 2.933284e+01
C.5.14 1.491715e+01 8.545138e+00 2.938428e+01
C.5.15 1.497020e+01 8.701666e+00 2.951629e+01
C.5.16 1.499536e+01 8.842047e+00 2.967249e+01
C.5.17 1.495577e+01 9.024624e+00 2.985948e+01
C.5.18 1.490064e+01 9.225636e+00 3.002202e+01
C.5.20 1.508511e+01 9.409170e+00 3.054178e+01
C.5.21 1.530972e+01 9.381136e+00 3.084043e+01
C.5.22 1.547595e+01 9.371279e+00 3.117612e+01
C.5.23 1.550242e+01 9.276709e+00 3.167004e+01
C.5.24 1.541072e+01 9.116029e+00 3.213841e+01
C.6.02 3.057331e+00 1.041595e+01 3.404226e+01
C.6.03 2.907439e+00 1.057853e+01 3.428925e+01
C.6.04 2.748058e+00 1.078778e+01 3.449103e+01
C.6.05 2.679413e+00 1.111351e+01 3.482389e+01
C.6.06 2.698681e+00 1.139313e+01 3.520213e+01
C.6.08 2.961016e+00 1.152511e+01 3.606910e+01
C.6.09 3.267452e+00 1.092714e+01 3.652237e+01
C.6.10 3.157466e+00 1.089071e+01 3.654986e+01
C.6.11 3.055997e+00 1.062108e+01 3.642692e+01
C.6.12 3.074954e+00 1.031807e+01 3.650405e+01
C.6.13 3.172452e+00 1.010083e+01 3.670754e+01
C.6.14 3.365101e+00 1.008772e+01 3.673402e+01
C.6.15 3.558716e+00 1.010766e+01 3.672393e+01
C.6.17 4.011844e+00 9.808425e+00 3.694675e+01
C.6.18 4.081830e+00 9.387930e+00 3.705828e+01
C.6.19 4.040536e+00 8.953514e+00 3.711933e+01
C.6.20 3.938314e+00 8.607267e+00 3.713386e+01
C.6.21 3.809570e+00 8.272441e+00 3.717714e+01
C.7.02 1.541641e+01 9.057791e+00 3.291920e+01
C.7.03 1.561058e+01 9.225111e+00 3.310494e+01
C.7.04 1.580875e+01 9.412704e+00 3.326537e+01
C.7.05 1.602175e+01 9.658309e+00 3.346986e+01
C.7.06 1.621602e+01 9.876101e+00 3.371955e+01
C.7.08 1.634680e+01 1.000452e+01 3.457862e+01
C.7.09 1.620930e+01 9.882122e+00 3.506124e+01
C.7.10 1.617215e+01 9.454000e+00 3.534784e+01
C.7.11 1.612592e+01 9.153403e+00 3.511765e+01
C.7.12 1.600401e+01 8.801489e+00 3.520000e+01
C.7.13 1.583182e+01 8.558596e+00 3.543841e+01
C.7.14 1.557069e+01 8.647593e+00 3.548984e+01
C.7.15 1.530791e+01 8.742799e+00 3.546459e+01
C.7.17 1.498451e+01 8.428159e+00 3.576483e+01
C.7.18 1.506262e+01 8.107430e+00 3.602897e+01
C.7.19 1.512319e+01 7.699644e+00 3.612273e+01
C.7.20 1.507806e+01 7.305943e+00 3.612629e+01
C.7.21 1.499353e+01 6.919515e+00 3.610214e+01
C.8.02 3.350254e+00 7.199113e+00 3.720226e+01
C.8.03 3.230095e+00 6.370248e+00 3.700480e+01
C.8.04 3.078702e+00 5.578340e+00 3.724906e+01
C.8.05 3.118048e+00 4.980369e+00 3.728214e+01
C.8.06 3.234114e+00 4.402174e+00 3.717062e+01
C.8.07 3.391083e+00 3.823515e+00 3.714352e+01
C.8.08 3.518218e+00 3.384285e+00 3.706205e+01
C.8.09 3.669481e+00 2.969269e+00 3.691843e+01
C.8.10 3.854017e+00 2.560514e+00 3.679762e+01
C.8.11 4.065267e+00 2.173187e+00 3.666459e+01
C.8.12 4.307128e+00 1.795758e+00 3.655779e+01
C.8.13 4.589779e+00 1.443378e+00 3.646685e+01
C.8.14 4.874808e+00 1.184170e+00 3.638598e+01
C.8.15 5.192255e+00 9.557313e-01 3.634106e+01
C.8.17 6.026495e+00 3.633179e-01 3.652776e+01
C.8.18 6.538331e+00 -2.702672e-02 3.660054e+01
C.8.19 7.044740e+00 -4.282209e-01 3.655334e+01
C.8.20 7.444971e+00 -7.592810e-01 3.641990e+01
C.8.21 7.798458e+00 -1.090541e+00 3.618991e+01
C.9.02 1.504087e+01 6.055574e+00 3.531213e+01
C.9.03 1.499508e+01 5.218796e+00 3.536558e+01
C.9.04 1.510510e+01 4.432243e+00 3.563833e+01
C.9.05 1.495733e+01 3.889746e+00 3.566245e+01
C.9.06 1.471800e+01 3.386737e+00 3.574279e+01
C.9.07 1.443477e+01 2.902562e+00 3.578860e+01
C.9.08 1.421717e+01 2.547664e+00 3.580498e+01
C.9.09 1.394578e+01 2.233592e+00 3.576922e+01
C.9.10 1.370411e+01 1.895352e+00 3.579677e+01
C.9.11 1.346235e+01 1.607920e+00 3.580984e+01
C.9.12 1.323500e+01 1.313319e+00 3.586242e+01
C.9.13 1.296071e+01 1.056429e+00 3.586505e+01
C.9.14 1.271608e+01 8.566464e-01 3.585107e+01
C.9.15 1.245438e+01 6.792719e-01 3.585061e+01
C.9.17 1.156463e+01 2.095589e-01 3.597715e+01
C.9.18 1.095703e+01 -6.695572e-02 3.620673e+01
C.9.19 1.032677e+01 -3.454947e-01 3.636007e+01
C.9.20 9.585468e+00 -6.700418e-01 3.638380e+01
C.9.21 8.888086e+00 -1.030314e+00 3.618555e+01
