# Supplementary material for: Ontogenetic changes and sexual dimorphism in the cranium and mandible of the Atlantic walrus (Odobenus rosmarus rosmarus L.)
Source: Anat Rec (Hoboken). 2025 Sep 12;309(7):1875–903. doi: 10.1002/ar.70050 (PMC13251751; doi:10.1002/ar.70050)
Supplement: Supplementary file 1 — Data S1: Supporting information. [file AR-309-1875-s001.zip › PTS files/Ontogeny_Mandible/4513_M_J.pts]

Version 1.0
222
S.1 -1.794694e+00 5.967793e-01 3.446548e+01
S.2 -2.245213e+00 2.069959e+00 3.471337e+01
S.3 -3.170635e+00 -2.956820e-01 3.408690e+01
S.4 2.285767e+00 1.114256e+00 3.524692e+01
S.5 9.631629e-01 -2.449931e+00 3.402005e+01
S.6 8.864502e+00 1.056206e+00 3.793438e+01
S.7 6.009573e+00 -7.547194e+00 3.540029e+01
S.8 1.968275e+00 -2.925704e+00 4.175114e+01
S.9 1.823798e+01 1.017090e+00 3.728773e+01
S.10 1.320485e+01 -1.217103e+01 3.286186e+01
S.11 1.933635e+01 7.496532e-01 3.837054e+01
S.12 1.395758e+01 -1.339151e+01 3.371951e+01
S.13 2.021818e+01 -3.368681e-01 4.273533e+01
S.14 1.471116e+01 -1.551584e+01 3.788617e+01
S.15 1.952204e+01 2.030287e+00 4.344506e+01
S.16 1.248901e+01 -1.696182e+01 3.691376e+01
S.17 1.926503e+01 -2.597145e+00 4.184479e+01
S.18 1.520403e+01 -1.305067e+01 3.819498e+01
S.19 2.061185e+00 9.780518e-01 3.895697e+01
S.20 2.403240e-01 -4.073758e+00 3.738237e+01
S.21 1.448902e+01 1.532200e+00 4.031807e+01
S.22 9.708753e+00 -1.222594e+01 3.551902e+01
S.23 1.869931e+01 2.430283e-01 4.042400e+01
S.24 1.371722e+01 -1.392680e+01 3.580521e+01
S.25 1.548654e+01 -7.035959e-01 4.440786e+01
S.26 1.068096e+01 -1.397795e+01 3.998625e+01
S.27 1.803699e+01 -9.235306e-01 4.434116e+01
S.28 1.309551e+01 -1.502225e+01 3.974370e+01
S.29 1.412510e+01 6.800606e-01 4.362900e+01
S.30 9.366684e+00 -1.335316e+01 3.907772e+01
S.31 6.761420e+00 -7.885820e-02 4.354906e+01
S.32 3.580498e+00 -8.739348e+00 4.101518e+01
C.1.02 -1.927531e+00 2.185601e+00 3.465685e+01
C.1.03 -1.589277e+00 2.211656e+00 3.460777e+01
C.1.04 -1.264585e+00 2.120525e+00 3.454646e+01
C.1.05 -1.001296e+00 1.890187e+00 3.444655e+01
C.1.06 -6.718340e-01 1.793591e+00 3.432619e+01
C.1.07 -3.384710e-01 1.662342e+00 3.426294e+01
C.1.08 1.039498e-01 1.637093e+00 3.429252e+01
C.1.09 5.365715e-01 1.691318e+00 3.437696e+01
C.1.10 9.549197e-01 1.636517e+00 3.451560e+01
C.1.11 1.480079e+00 1.602104e+00 3.468452e+01
C.1.12 1.920275e+00 1.354295e+00 3.490883e+01
C.2.02 -2.903381e+00 -3.967647e-01 3.380140e+01
C.2.03 -2.545449e+00 -4.829462e-01 3.363518e+01
C.2.04 -2.149289e+00 -5.210915e-01 3.356623e+01
C.2.05 -1.766677e+00 -5.922472e-01 3.349676e+01
C.2.06 -1.387766e+00 -6.947445e-01 3.344982e+01
C.2.07 -1.041000e+00 -8.793297e-01 3.340553e+01
C.2.08 -7.100779e-01 -1.166603e+00 3.338563e+01
C.2.09 -4.012188e-01 -1.475541e+00 3.342557e+01
C.2.10 -9.029580e-02 -1.777662e+00 3.349252e+01
C.2.11 2.679727e-01 -2.055919e+00 3.358207e+01
C.2.12 5.706608e-01 -2.260752e+00 3.386530e+01
C.3.02 -1.614969e+00 6.595243e-01 3.410612e+01
C.3.03 -1.246808e+00 5.834827e-01 3.395100e+01
C.3.04 -8.745734e-01 4.238121e-01 3.391460e+01
C.3.05 -4.912625e-01 3.020929e-01 3.388170e+01
C.3.06 -1.110859e-01 1.705637e-01 3.391319e+01
C.3.07 2.359285e-01 1.172920e-02 3.404425e+01
C.3.08 7.280453e-01 -2.070213e-01 3.426218e+01
C.3.09 1.169917e+00 -4.347687e-01 3.456283e+01
C.3.10 1.558672e+00 -6.681114e-01 3.492606e+01
C.3.11 1.849639e+00 -8.823621e-01 3.524462e+01
C.3.12 2.078052e+00 -1.097561e+00 3.561009e+01
C.3.13 2.295789e+00 -1.302800e+00 3.598761e+01
C.3.14 2.493448e+00 -1.494700e+00 3.643858e+01
C.3.15 2.680426e+00 -1.673841e+00 3.689926e+01
C.3.16 2.869974e+00 -1.863395e+00 3.735469e+01
C.3.17 2.837010e+00 -1.985008e+00 3.774661e+01
C.3.18 3.102588e+00 -2.141836e+00 3.801929e+01
C.3.19 3.074581e+00 -2.285569e+00 3.840404e+01
C.3.20 3.044222e+00 -2.514128e+00 3.891821e+01
C.3.21 3.250168e+00 -2.714581e+00 3.940295e+01
C.3.22 3.348524e+00 -2.902552e+00 3.992500e+01
C.3.23 3.284096e+00 -3.012933e+00 4.030735e+01
C.3.24 3.161351e+00 -3.101231e+00 4.068106e+01
C.3.25 2.923215e+00 -3.117321e+00 4.100595e+01
C.3.26 2.644690e+00 -3.097542e+00 4.131495e+01
C.3.27 2.334354e+00 -3.035494e+00 4.158567e+01
C.3.29 1.716465e+00 -2.807590e+00 4.182334e+01
C.3.30 1.468342e+00 -2.668185e+00 4.178367e+01
C.3.31 1.220038e+00 -2.531480e+00 4.173645e+01
C.3.32 9.197677e-01 -2.392097e+00 4.163264e+01
C.3.33 6.327414e-01 -2.267560e+00 4.148272e+01
C.3.34 3.417654e-01 -2.138780e+00 4.134444e+01
C.3.35 7.857617e-02 -2.028157e+00 4.117522e+01
C.3.36 -1.904839e-01 -1.914611e+00 4.101755e+01
C.3.37 -4.411821e-01 -1.795730e+00 4.083545e+01
C.3.38 -7.209975e-01 -1.630506e+00 4.055533e+01
C.3.39 -9.992617e-01 -1.459359e+00 4.027721e+01
C.3.40 -1.294244e+00 -1.272578e+00 4.002787e+01
C.3.41 -1.524283e+00 -1.114261e+00 3.976434e+01
C.3.42 -1.731359e+00 -9.598812e-01 3.948026e+01
C.3.43 -1.910314e+00 -8.084527e-01 3.917618e+01
C.3.44 -2.100600e+00 -6.425465e-01 3.887161e+01
C.3.45 -2.244412e+00 -4.881668e-01 3.853696e+01
C.3.46 -2.353227e+00 -3.467647e-01 3.818386e+01
C.3.47 -2.475049e+00 -1.959090e-01 3.786096e+01
C.3.48 -2.520011e+00 -6.247922e-02 3.751162e+01
C.3.49 -2.559976e+00 6.675210e-02 3.716010e+01
C.3.50 -2.450376e+00 2.103033e-01 3.669069e+01
C.3.51 -2.356090e+00 3.300716e-01 3.621140e+01
C.3.52 -2.217620e+00 4.324143e-01 3.573882e+01
C.3.53 -2.024994e+00 4.928683e-01 3.532982e+01
C.3.54 -1.839880e+00 5.338323e-01 3.491497e+01
C.4.02 9.729968e+00 8.742573e-01 3.850884e+01
C.4.03 1.074174e+01 8.087533e-01 3.879909e+01
C.4.04 1.179212e+01 7.716185e-01 3.888609e+01
C.4.05 1.286387e+01 8.247054e-01 3.877176e+01
C.4.06 1.386584e+01 9.343330e-01 3.838621e+01
C.4.07 1.483346e+01 9.747408e-01 3.791011e+01
C.4.08 1.549798e+01 8.671039e-01 3.760992e+01
C.4.09 1.617047e+01 6.890163e-01 3.736637e+01
C.4.10 1.687732e+01 5.964510e-01 3.717910e+01
C.4.11 1.734555e+01 6.998452e-01 3.711689e+01
C.4.12 1.779250e+01 8.793192e-01 3.715977e+01
C.4.14 1.847302e+01 1.050508e+00 3.740990e+01
C.4.15 1.867357e+01 1.046867e+00 3.758613e+01
C.4.16 1.885574e+01 1.012851e+00 3.777834e+01
C.4.17 1.902335e+01 9.286081e-01 3.797233e+01
C.4.18 1.919448e+01 8.261833e-01 3.815412e+01
C.4.20 1.920170e+01 7.030738e-01 3.874734e+01
C.4.21 1.915608e+01 6.978772e-01 3.914756e+01
C.4.22 1.909830e+01 6.736311e-01 3.954549e+01
C.4.23 1.899921e+01 5.768074e-01 3.987305e+01
C.4.24 1.884086e+01 4.235307e-01 4.015220e+01
C.5.02 6.518308e+00 -8.143482e+00 3.565620e+01
C.5.03 7.099796e+00 -8.727312e+00 3.568603e+01
C.5.04 7.685378e+00 -9.303485e+00 3.561535e+01
C.5.05 8.287148e+00 -9.910157e+00 3.537973e+01
C.5.06 8.866579e+00 -1.043995e+01 3.496827e+01
C.5.07 9.489549e+00 -1.083863e+01 3.447977e+01
C.5.08 1.019745e+01 -1.103999e+01 3.396980e+01
C.5.09 1.099842e+01 -1.117826e+01 3.359422e+01
C.5.10 1.181960e+01 -1.139272e+01 3.330890e+01
C.5.11 1.230262e+01 -1.160151e+01 3.313884e+01
C.5.12 1.276211e+01 -1.185673e+01 3.296690e+01
C.5.14 1.338599e+01 -1.238491e+01 3.289734e+01
C.5.15 1.351758e+01 -1.262385e+01 3.297091e+01
C.5.16 1.364503e+01 -1.285318e+01 3.307570e+01
C.5.17 1.377459e+01 -1.305758e+01 3.325620e+01
C.5.18 1.388975e+01 -1.324023e+01 3.346720e+01
C.5.20 1.394372e+01 -1.350888e+01 3.405132e+01
C.5.21 1.394738e+01 -1.364989e+01 3.437409e+01
C.5.22 1.396144e+01 -1.378173e+01 3.470041e+01
C.5.23 1.391850e+01 -1.387082e+01 3.507116e+01
C.5.24 1.384397e+01 -1.392917e+01 3.544304e+01
C.6.02 1.856969e+01 8.513229e-02 4.080877e+01
C.6.03 1.867813e+01 -4.252245e-02 4.121094e+01
C.6.04 1.901012e+01 8.880870e-02 4.146057e+01
C.6.05 1.962621e+01 -1.391709e-02 4.165403e+01
C.6.06 2.005132e+01 -1.726685e-01 4.212478e+01
C.6.08 2.017599e+01 -4.908882e-01 4.327402e+01
C.6.09 1.996617e+01 -6.745907e-01 4.376180e+01
C.6.10 1.949851e+01 -6.146727e-01 4.406738e+01
C.6.11 1.925463e+01 -4.936206e-01 4.401520e+01
C.6.12 1.898244e+01 -4.622878e-01 4.405734e+01
C.6.13 1.871157e+01 -4.792753e-01 4.411383e+01
C.6.14 1.845945e+01 -5.969127e-01 4.416149e+01
C.6.15 1.825501e+01 -7.740641e-01 4.424215e+01
C.6.17 1.755544e+01 -1.018123e+00 4.448695e+01
C.6.18 1.705445e+01 -1.009587e+00 4.459188e+01
C.6.19 1.655808e+01 -9.348494e-01 4.449134e+01
C.6.20 1.619582e+01 -8.874266e-01 4.445182e+01
C.6.21 1.583649e+01 -8.134071e-01 4.443071e+01
C.7.02 1.358058e+01 -1.402231e+01 3.628291e+01
C.7.03 1.363495e+01 -1.422687e+01 3.674269e+01
C.7.04 1.391473e+01 -1.464450e+01 3.680061e+01
C.7.05 1.433660e+01 -1.497161e+01 3.699493e+01
C.7.06 1.462511e+01 -1.527516e+01 3.737883e+01
C.7.08 1.460958e+01 -1.566270e+01 3.839140e+01
C.7.09 1.445288e+01 -1.572403e+01 3.890014e+01
C.7.10 1.402757e+01 -1.572389e+01 3.922606e+01
C.7.11 1.373569e+01 -1.566633e+01 3.912443e+01
C.7.12 1.344110e+01 -1.556932e+01 3.917597e+01
C.7.13 1.320082e+01 -1.548478e+01 3.936024e+01
C.7.14 1.314612e+01 -1.533960e+01 3.949461e+01
C.7.15 1.314002e+01 -1.516641e+01 3.960455e+01
C.7.17 1.281996e+01 -1.483448e+01 4.005984e+01
C.7.18 1.246040e+01 -1.463645e+01 4.026633e+01
C.7.19 1.205789e+01 -1.444403e+01 4.037628e+01
C.7.20 1.155811e+01 -1.428529e+01 4.040071e+01
C.7.21 1.106137e+01 -1.414286e+01 4.030823e+01
C.8.02 1.491850e+01 -8.587907e-02 4.379063e+01
C.8.03 1.405810e+01 4.650962e-01 4.358710e+01
C.8.04 1.321509e+01 7.598635e-01 4.412344e+01
C.8.05 1.265745e+01 8.108667e-01 4.420160e+01
C.8.06 1.210254e+01 7.422261e-01 4.428568e+01
C.8.07 1.153970e+01 6.886904e-01 4.429239e+01
C.8.08 1.097765e+01 6.805188e-01 4.424784e+01
C.8.09 1.042080e+01 6.643340e-01 4.416059e+01
C.8.10 9.895793e+00 6.987848e-01 4.395779e+01
C.8.11 9.343987e+00 6.712810e-01 4.378686e+01
C.8.12 8.785918e+00 5.744845e-01 4.366999e+01
C.8.13 8.227706e+00 4.317724e-01 4.362001e+01
C.8.14 7.730925e+00 2.862267e-01 4.358799e+01
C.8.15 7.240523e+00 1.193323e-01 4.356239e+01
C.8.17 5.676199e+00 -5.426029e-01 4.349952e+01
C.8.18 4.586330e+00 -9.468437e-01 4.328979e+01
C.8.19 3.558341e+00 -1.442628e+00 4.298540e+01
C.8.20 2.909772e+00 -1.864943e+00 4.264698e+01
C.8.21 2.365675e+00 -2.327553e+00 4.219585e+01
C.9.02 9999 9999 9999
C.9.03 9999 9999 9999
C.9.04 9999 9999 9999
C.9.05 9999 9999 9999
C.9.06 9999 9999 9999
C.9.07 9999 9999 9999
C.9.08 9999 9999 9999
C.9.09 9999 9999 9999
C.9.10 9999 9999 9999
C.9.11 9999 9999 9999
C.9.12 9999 9999 9999
C.9.13 9999 9999 9999
C.9.14 9999 9999 9999
C.9.15 9999 9999 9999
C.9.17 9999 9999 9999
C.9.18 9999 9999 9999
C.9.19 9999 9999 9999
C.9.20 9999 9999 9999
C.9.21 9999 9999 9999
