# Supplementary material for: Ontogenetic changes and sexual dimorphism in the cranium and mandible of the Atlantic walrus (Odobenus rosmarus rosmarus L.)
Source: Anat Rec (Hoboken). 2025 Sep 12;309(7):1875–903. doi: 10.1002/ar.70050 (PMC13251751; doi:10.1002/ar.70050)
Supplement: Supplementary file 1 — Data S1: Supporting information. [file AR-309-1875-s001.zip › PTS files/Ontogeny_Mandible/4514_F_A.pts]

Version 1.0
222
S.1 1.003186e+01 2.034788e+00 3.392543e+01
S.2 1.114577e+01 2.949528e+00 3.368633e+01
S.3 8.812891e+00 3.207766e+00 3.454000e+01
S.4 1.143155e+01 -1.192711e+00 3.448371e+01
S.5 8.880178e+00 -1.012447e+00 3.470461e+01
S.6 1.380305e+01 -6.430209e+00 3.670652e+01
S.7 6.613213e+00 -6.373522e+00 3.740150e+01
S.8 1.081324e+01 -1.330286e+00 4.087165e+01
S.9 1.624518e+01 -1.357034e+01 3.488780e+01
S.10 3.995892e+00 -1.350383e+01 3.583777e+01
S.11 1.636498e+01 -1.513830e+01 3.654831e+01
S.12 3.965312e+00 -1.513681e+01 3.725339e+01
S.13 1.794257e+01 -1.661370e+01 4.081984e+01
S.14 2.974672e+00 -1.673960e+01 4.182728e+01
S.15 1.991476e+01 -1.603219e+01 4.087202e+01
S.16 1.022824e+00 -1.610796e+01 4.129954e+01
S.17 1.550586e+01 -1.644091e+01 4.075237e+01
S.18 5.486075e+00 -1.655539e+01 4.124397e+01
S.19 1.231884e+01 -1.537293e+00 3.740310e+01
S.20 8.558535e+00 -1.615627e+00 3.784258e+01
S.21 1.661152e+01 -9.726442e+00 3.799536e+01
S.22 4.001295e+00 -9.743662e+00 3.904998e+01
S.23 1.675133e+01 -1.478335e+01 3.847636e+01
S.24 3.651681e+00 -1.491783e+01 3.938453e+01
S.25 1.699388e+01 -1.263236e+01 4.246329e+01
S.26 4.447304e+00 -1.259474e+01 4.344634e+01
S.27 1.692344e+01 -1.516766e+01 4.233293e+01
S.28 4.192094e+00 -1.504188e+01 4.320240e+01
S.29 1.732389e+01 -1.137178e+01 4.152494e+01
S.30 3.896371e+00 -1.127292e+01 4.251697e+01
S.31 1.437234e+01 -4.647199e+00 4.130135e+01
S.32 6.814229e+00 -5.055322e+00 4.234893e+01
C.1.02 1.132388e+01 2.617934e+00 3.353614e+01
C.1.03 1.137001e+01 2.217075e+00 3.349853e+01
C.1.04 1.130395e+01 1.818244e+00 3.347005e+01
C.1.05 1.133243e+01 1.477417e+00 3.344085e+01
C.1.06 1.126756e+01 1.140432e+00 3.344873e+01
C.1.07 1.127108e+01 8.002583e-01 3.349444e+01
C.1.08 1.130724e+01 3.910372e-01 3.365283e+01
C.1.09 1.141922e+01 -6.196732e-03 3.380618e+01
C.1.10 1.165867e+01 -3.589543e-01 3.391613e+01
C.1.11 1.177550e+01 -7.016010e-01 3.402415e+01
C.1.12 1.160133e+01 -9.506383e-01 3.424855e+01
C.2.02 8.561163e+00 2.962342e+00 3.420182e+01
C.2.03 8.707733e+00 2.585285e+00 3.392917e+01
C.2.04 8.718350e+00 2.156703e+00 3.369639e+01
C.2.05 8.795391e+00 1.781257e+00 3.360223e+01
C.2.06 8.833110e+00 1.388406e+00 3.360116e+01
C.2.07 8.881055e+00 9.991592e-01 3.364541e+01
C.2.08 9.114109e+00 6.406630e-01 3.385688e+01
C.2.09 8.967905e+00 2.136310e-01 3.401114e+01
C.2.10 8.587522e+00 -7.243260e-02 3.404317e+01
C.2.11 8.574957e+00 -4.473846e-01 3.420457e+01
C.2.12 8.731541e+00 -7.061705e-01 3.447901e+01
C.3.02 1.000064e+01 1.856864e+00 3.363971e+01
C.3.03 9.986739e+00 1.588390e+00 3.343476e+01
C.3.04 9.950112e+00 1.252347e+00 3.343201e+01
C.3.05 1.001929e+01 8.782151e-01 3.322169e+01
C.3.06 1.001738e+01 5.321075e-01 3.348444e+01
C.3.07 9.985338e+00 2.142685e-01 3.377934e+01
C.3.08 1.003531e+01 -1.699014e-01 3.401740e+01
C.3.09 1.008280e+01 -4.788486e-01 3.434764e+01
C.3.10 1.013467e+01 -7.763170e-01 3.468761e+01
C.3.11 1.020105e+01 -1.207572e+00 3.510203e+01
C.3.12 1.027102e+01 -1.553420e+00 3.558947e+01
C.3.13 1.032414e+01 -1.870065e+00 3.609841e+01
C.3.14 1.033227e+01 -2.023695e+00 3.647380e+01
C.3.15 1.031759e+01 -2.201149e+00 3.683833e+01
C.3.16 1.031106e+01 -2.373636e+00 3.720547e+01
C.3.17 1.031286e+01 -2.508210e+00 3.769973e+01
C.3.18 1.029566e+01 -2.495842e+00 3.821156e+01
C.3.19 1.036745e+01 -2.871543e+00 3.855228e+01
C.3.20 1.044234e+01 -2.991979e+00 3.890775e+01
C.3.21 1.052954e+01 -2.988266e+00 3.928039e+01
C.3.22 1.062235e+01 -2.861582e+00 3.962942e+01
C.3.23 1.066703e+01 -2.767150e+00 3.995927e+01
C.3.24 1.069903e+01 -2.590399e+00 4.025500e+01
C.3.25 1.072766e+01 -2.374011e+00 4.052348e+01
C.3.26 1.076808e+01 -2.085473e+00 4.078768e+01
C.3.27 1.079742e+01 -1.719217e+00 4.092799e+01
C.3.29 1.082405e+01 -1.084509e+00 4.082229e+01
C.3.30 1.082835e+01 -8.506662e-01 4.073142e+01
C.3.31 1.081744e+01 -6.452286e-01 4.058776e+01
C.3.32 1.077654e+01 -4.672131e-01 4.038633e+01
C.3.33 1.072847e+01 -2.845217e-01 4.019076e+01
C.3.34 1.068963e+01 -1.401331e-01 3.996364e+01
C.3.35 1.068593e+01 6.065108e-02 3.973608e+01
C.3.36 1.069386e+01 2.453812e-01 3.949542e+01
C.3.37 1.069324e+01 4.147079e-01 3.924356e+01
C.3.38 1.067755e+01 5.798546e-01 3.899670e+01
C.3.39 1.065437e+01 7.442611e-01 3.874994e+01
C.3.40 1.062802e+01 8.743849e-01 3.848380e+01
C.3.41 1.060320e+01 1.009694e+00 3.823853e+01
C.3.42 1.057764e+01 1.160509e+00 3.800257e+01
C.3.43 1.055268e+01 1.303396e+00 3.776166e+01
C.3.44 1.053033e+01 1.455843e+00 3.752522e+01
C.3.45 1.051637e+01 1.656421e+00 3.732716e+01
C.3.46 1.049124e+01 1.787720e+00 3.707860e+01
C.3.47 1.046212e+01 1.916064e+00 3.679534e+01
C.3.48 1.042888e+01 2.003048e+00 3.649721e+01
C.3.49 1.039109e+01 2.109599e+00 3.620605e+01
C.3.50 1.032778e+01 2.196590e+00 3.582276e+01
C.3.51 1.025757e+01 2.247812e+00 3.543424e+01
C.3.52 1.018851e+01 2.241711e+00 3.504222e+01
C.3.53 1.012777e+01 2.142595e+00 3.467743e+01
C.3.54 1.007891e+01 2.092894e+00 3.430093e+01
C.4.02 1.408166e+01 -7.060852e+00 3.695983e+01
C.4.03 1.442039e+01 -7.683818e+00 3.715146e+01
C.4.04 1.476686e+01 -8.331356e+00 3.713979e+01
C.4.05 1.526791e+01 -9.078206e+00 3.703622e+01
C.4.06 1.571543e+01 -9.777639e+00 3.667546e+01
C.4.07 1.601267e+01 -1.042979e+01 3.612238e+01
C.4.08 1.603559e+01 -1.091452e+01 3.565320e+01
C.4.09 1.596399e+01 -1.153668e+01 3.540137e+01
C.4.10 1.592799e+01 -1.219208e+01 3.524392e+01
C.4.11 1.600890e+01 -1.264666e+01 3.508620e+01
C.4.12 1.614045e+01 -1.309942e+01 3.496067e+01
C.4.14 1.628746e+01 -1.391801e+01 3.505695e+01
C.4.15 1.629332e+01 -1.424681e+01 3.526464e+01
C.4.16 1.630328e+01 -1.452350e+01 3.553780e+01
C.4.17 1.629989e+01 -1.475197e+01 3.586232e+01
C.4.18 1.629589e+01 -1.493597e+01 3.621394e+01
C.4.20 1.648533e+01 -1.491339e+01 3.674450e+01
C.4.21 1.670226e+01 -1.483232e+01 3.696792e+01
C.4.22 1.687742e+01 -1.484953e+01 3.723732e+01
C.4.23 1.689717e+01 -1.477530e+01 3.765598e+01
C.4.24 1.681871e+01 -1.469243e+01 3.806603e+01
C.5.02 6.343099e+00 -7.023004e+00 3.764091e+01
C.5.03 6.027536e+00 -7.662880e+00 3.784844e+01
C.5.04 5.681476e+00 -8.316285e+00 3.792191e+01
C.5.05 5.313504e+00 -8.877503e+00 3.792274e+01
C.5.06 4.931483e+00 -9.416632e+00 3.780536e+01
C.5.07 4.610734e+00 -9.923817e+00 3.750494e+01
C.5.08 4.438509e+00 -1.039868e+01 3.714066e+01
C.5.09 4.346961e+00 -1.085483e+01 3.672663e+01
C.5.10 4.275651e+00 -1.132677e+01 3.632656e+01
C.5.11 4.163144e+00 -1.204680e+01 3.614989e+01
C.5.12 4.075806e+00 -1.277782e+01 3.600754e+01
C.5.14 3.906017e+00 -1.380543e+01 3.599518e+01
C.5.15 3.801054e+00 -1.408423e+01 3.618243e+01
C.5.16 3.752395e+00 -1.432768e+01 3.643180e+01
C.5.17 3.857630e+00 -1.459548e+01 3.670529e+01
C.5.18 3.990215e+00 -1.485935e+01 3.697057e+01
C.5.20 3.767958e+00 -1.499185e+01 3.754259e+01
C.5.21 3.489467e+00 -1.488700e+01 3.777724e+01
C.5.22 3.294530e+00 -1.483244e+01 3.809761e+01
C.5.23 3.367315e+00 -1.473756e+01 3.853924e+01
C.5.24 3.465999e+00 -1.481465e+01 3.897929e+01
C.6.02 1.692686e+01 -1.488409e+01 3.898966e+01
C.6.03 1.712758e+01 -1.518163e+01 3.940876e+01
C.6.04 1.745175e+01 -1.557391e+01 3.962200e+01
C.6.05 1.765717e+01 -1.605005e+01 3.987321e+01
C.6.06 1.781234e+01 -1.640729e+01 4.029787e+01
C.6.08 1.798438e+01 -1.655152e+01 4.127809e+01
C.6.09 1.796057e+01 -1.634390e+01 4.169274e+01
C.6.10 1.791111e+01 -1.591222e+01 4.185645e+01
C.6.11 1.775674e+01 -1.546162e+01 4.154171e+01
C.6.12 1.762176e+01 -1.490748e+01 4.156752e+01
C.6.13 1.765165e+01 -1.466730e+01 4.208457e+01
C.6.14 1.737981e+01 -1.479913e+01 4.217149e+01
C.6.15 1.711146e+01 -1.496217e+01 4.218716e+01
C.6.17 1.678253e+01 -1.478136e+01 4.258002e+01
C.6.18 1.682195e+01 -1.431131e+01 4.266737e+01
C.6.19 1.688592e+01 -1.383705e+01 4.270113e+01
C.6.20 1.690731e+01 -1.341489e+01 4.268532e+01
C.6.21 1.692463e+01 -1.299240e+01 4.267422e+01
C.7.02 3.630677e+00 -1.505296e+01 3.989125e+01
C.7.03 3.540757e+00 -1.534388e+01 4.031875e+01
C.7.04 3.350195e+00 -1.575421e+01 4.058479e+01
C.7.05 3.194989e+00 -1.620104e+01 4.088070e+01
C.7.06 3.096684e+00 -1.642777e+01 4.138097e+01
C.7.08 3.007351e+00 -1.668389e+01 4.232127e+01
C.7.09 3.096062e+00 -1.646349e+01 4.275915e+01
C.7.10 3.184062e+00 -1.597547e+01 4.271171e+01
C.7.11 3.260594e+00 -1.544984e+01 4.254261e+01
C.7.12 3.411483e+00 -1.494107e+01 4.271334e+01
C.7.13 3.506343e+00 -1.460492e+01 4.314779e+01
C.7.14 3.733625e+00 -1.475532e+01 4.318299e+01
C.7.15 3.953751e+00 -1.491617e+01 4.314851e+01
C.7.17 4.357994e+00 -1.474289e+01 4.351722e+01
C.7.18 4.335439e+00 -1.431732e+01 4.370270e+01
C.7.19 4.327367e+00 -1.387079e+01 4.383150e+01
C.7.20 4.377263e+00 -1.341473e+01 4.381759e+01
C.7.21 4.428654e+00 -1.297233e+01 4.370663e+01
C.8.02 1.711686e+01 -1.214232e+01 4.183709e+01
C.8.03 1.719666e+01 -1.138349e+01 4.158181e+01
C.8.04 1.729290e+01 -1.068784e+01 4.197451e+01
C.8.05 1.727986e+01 -1.014556e+01 4.196690e+01
C.8.06 1.718738e+01 -9.611069e+00 4.195796e+01
C.8.07 1.712370e+01 -9.094159e+00 4.210981e+01
C.8.08 1.699549e+01 -8.637405e+00 4.211355e+01
C.8.09 1.680952e+01 -8.206676e+00 4.204314e+01
C.8.10 1.660207e+01 -7.788960e+00 4.195624e+01
C.8.11 1.628118e+01 -7.205859e+00 4.175015e+01
C.8.12 1.593758e+01 -6.615448e+00 4.161290e+01
C.8.13 1.555825e+01 -6.042861e+00 4.149582e+01
C.8.14 1.518051e+01 -5.569137e+00 4.138580e+01
C.8.15 1.477225e+01 -5.115442e+00 4.130401e+01
C.8.17 1.385617e+01 -3.889972e+00 4.156134e+01
C.8.18 1.326826e+01 -3.141795e+00 4.160641e+01
C.8.19 1.263349e+01 -2.432851e+00 4.164961e+01
C.8.20 1.203938e+01 -1.950653e+00 4.153362e+01
C.8.21 1.140779e+01 -1.564414e+00 4.130824e+01
C.9.02 4.152121e+00 -1.198326e+01 4.285944e+01
C.9.03 4.076636e+00 -1.115061e+01 4.253320e+01
C.9.04 4.017102e+00 -1.032126e+01 4.287102e+01
C.9.05 4.082891e+00 -9.725119e+00 4.283662e+01
C.9.06 4.225713e+00 -9.146266e+00 4.291046e+01
C.9.07 4.370140e+00 -8.567953e+00 4.298533e+01
C.9.08 4.553696e+00 -8.007895e+00 4.285250e+01
C.9.09 4.744242e+00 -7.444491e+00 4.274633e+01
C.9.10 4.994069e+00 -6.924206e+00 4.256773e+01
C.9.11 5.219289e+00 -6.568226e+00 4.246294e+01
C.9.12 5.482529e+00 -6.232190e+00 4.238414e+01
C.9.13 5.766433e+00 -5.905914e+00 4.234703e+01
C.9.14 6.104529e+00 -5.607036e+00 4.234902e+01
C.9.15 6.475651e+00 -5.352117e+00 4.231864e+01
C.9.17 7.474023e+00 -4.311518e+00 4.251812e+01
C.9.18 8.122510e+00 -3.541059e+00 4.246276e+01
C.9.19 8.794603e+00 -2.837301e+00 4.219778e+01
C.9.20 9.493109e+00 -2.231621e+00 4.193295e+01
C.9.21 1.016310e+01 -1.736767e+00 4.145215e+01
