# Supplementary material for: Ontogenetic changes and sexual dimorphism in the cranium and mandible of the Atlantic walrus (Odobenus rosmarus rosmarus L.)
Source: Anat Rec (Hoboken). 2025 Sep 12;309(7):1875–903. doi: 10.1002/ar.70050 (PMC13251751; doi:10.1002/ar.70050)
Supplement: Supplementary file 1 — Data S1: Supporting information. [file AR-309-1875-s001.zip › PTS files/Ontogeny_Mandible/4515_M_A.pts]

Version 1.0
222
S.1 -6.140087e+00 1.546349e+00 3.284919e+01
S.2 -6.460410e+00 2.720943e+00 3.222408e+01
S.3 -7.205118e+00 9.350894e-01 3.354110e+01
S.4 -1.690264e+00 1.723791e+00 3.194595e+01
S.5 -2.912879e+00 -1.131915e+00 3.382976e+01
S.6 5.681548e+00 3.191351e+00 3.352719e+01
S.7 2.588941e+00 -4.017690e+00 3.822102e+01
S.8 -1.164272e+00 4.117116e+00 3.947377e+01
S.9 1.420627e+01 1.167070e+00 3.161744e+01
S.10 9.661769e+00 -9.470395e+00 3.833892e+01
S.11 1.648568e+01 2.134695e+00 3.301470e+01
S.12 1.166667e+01 -9.932186e+00 4.082601e+01
S.13 1.894114e+01 4.759854e+00 3.627691e+01
S.14 1.327940e+01 -9.000925e+00 4.475175e+01
S.15 1.837898e+01 6.645031e+00 3.498179e+01
S.16 1.061652e+01 -1.034026e+01 4.543402e+01
S.17 1.790847e+01 2.202781e+00 3.726442e+01
S.18 1.399933e+01 -7.217705e+00 4.312414e+01
S.19 1.894920e-01 4.780951e+00 3.504528e+01
S.20 -1.535210e+00 -4.917553e-01 3.855198e+01
S.21 1.185406e+01 4.977485e+00 3.416919e+01
S.22 5.774051e+00 -6.645087e+00 4.205038e+01
S.23 1.675129e+01 3.508338e+00 3.489083e+01
S.24 1.172410e+01 -8.894614e+00 4.279530e+01
S.25 1.421674e+01 5.689689e+00 3.859652e+01
S.26 9.636739e+00 -5.200109e+00 4.554683e+01
S.27 1.687869e+01 4.804133e+00 3.803738e+01
S.28 1.218777e+01 -6.542549e+00 4.509925e+01
S.29 1.286978e+01 6.195005e+00 3.784929e+01
S.30 7.844769e+00 -5.183248e+00 4.493232e+01
S.31 4.194518e+00 6.777406e+00 3.838095e+01
S.32 1.660633e+00 -9.027532e-01 4.322398e+01
C.1.02 -6.218548e+00 2.551194e+00 3.195732e+01
C.1.03 -5.896657e+00 2.342204e+00 3.185157e+01
C.1.04 -5.594737e+00 2.098580e+00 3.176230e+01
C.1.05 -5.261523e+00 1.900067e+00 3.170671e+01
C.1.06 -4.886220e+00 1.789429e+00 3.168591e+01
C.1.07 -4.498751e+00 1.760067e+00 3.163556e+01
C.1.08 -4.035389e+00 1.732361e+00 3.156697e+01
C.1.09 -3.567205e+00 1.717934e+00 3.153917e+01
C.1.10 -3.099855e+00 1.746927e+00 3.150884e+01
C.1.11 -2.620238e+00 1.736603e+00 3.164286e+01
C.1.12 -2.126160e+00 1.725196e+00 3.170490e+01
C.2.02 -7.055959e+00 6.734368e-01 3.327763e+01
C.2.03 -6.748301e+00 4.817733e-01 3.310810e+01
C.2.04 -6.440172e+00 2.696934e-01 3.296595e+01
C.2.05 -6.100507e+00 7.663853e-03 3.287582e+01
C.2.06 -5.726132e+00 -2.203546e-01 3.287384e+01
C.2.07 -5.295791e+00 -3.036377e-01 3.286793e+01
C.2.08 -4.918168e+00 -5.048002e-01 3.293270e+01
C.2.09 -4.540569e+00 -6.933196e-01 3.302831e+01
C.2.10 -4.249504e+00 -9.344606e-01 3.323899e+01
C.2.11 -3.819286e+00 -1.129815e+00 3.344377e+01
C.2.12 -3.333140e+00 -1.254890e+00 3.355873e+01
C.3.02 -5.993444e+00 1.268647e+00 3.254862e+01
C.3.03 -5.728658e+00 1.003182e+00 3.232868e+01
C.3.04 -5.408685e+00 7.656306e-01 3.215505e+01
C.3.05 -5.007592e+00 5.847813e-01 3.206395e+01
C.3.06 -4.574369e+00 4.749115e-01 3.211021e+01
C.3.07 -4.154404e+00 4.326015e-01 3.226427e+01
C.3.08 -3.662831e+00 3.983527e-01 3.247619e+01
C.3.09 -3.176216e+00 3.578132e-01 3.269824e+01
C.3.10 -2.736636e+00 3.856865e-01 3.300435e+01
C.3.11 -2.231459e+00 3.996551e-01 3.337360e+01
C.3.12 -1.776033e+00 4.617887e-01 3.379844e+01
C.3.13 -1.361008e+00 5.722191e-01 3.425373e+01
C.3.14 -9.628054e-01 7.753450e-01 3.479926e+01
C.3.15 -5.896290e-01 9.979689e-01 3.535474e+01
C.3.16 -2.542210e-01 1.263837e+00 3.591534e+01
C.3.17 3.962851e-02 1.557177e+00 3.642988e+01
C.3.18 5.302749e-01 1.624691e+00 3.686788e+01
C.3.19 8.705689e-01 1.849794e+00 3.738812e+01
C.3.20 9.596984e-01 1.999116e+00 3.767259e+01
C.3.21 9.751198e-01 2.170655e+00 3.795808e+01
C.3.22 9.260654e-01 2.361491e+00 3.822704e+01
C.3.23 7.756339e-01 2.672116e+00 3.860270e+01
C.3.24 5.160642e-01 2.982770e+00 3.891308e+01
C.3.25 1.932098e-01 3.287789e+00 3.916399e+01
C.3.26 -2.113240e-01 3.603945e+00 3.935999e+01
C.3.27 -6.616787e-01 3.894920e+00 3.948053e+01
C.3.29 -1.355987e+00 4.217284e+00 3.946983e+01
C.3.30 -1.549789e+00 4.305026e+00 3.943052e+01
C.3.31 -1.744113e+00 4.387942e+00 3.938396e+01
C.3.32 -1.930553e+00 4.452127e+00 3.931662e+01
C.3.33 -2.120592e+00 4.518158e+00 3.926235e+01
C.3.34 -2.302722e+00 4.563457e+00 3.917184e+01
C.3.35 -2.571148e+00 4.639101e+00 3.909184e+01
C.3.36 -2.835227e+00 4.703130e+00 3.899018e+01
C.3.37 -3.089200e+00 4.745821e+00 3.885659e+01
C.3.38 -3.326121e+00 4.771791e+00 3.869561e+01
C.3.39 -3.551247e+00 4.783104e+00 3.851698e+01
C.3.40 -3.773473e+00 4.776384e+00 3.833452e+01
C.3.41 -4.029541e+00 4.747588e+00 3.812493e+01
C.3.42 -4.255855e+00 4.677740e+00 3.789204e+01
C.3.43 -4.463881e+00 4.580787e+00 3.765192e+01
C.3.44 -4.959159e+00 4.368802e+00 3.716950e+01
C.3.45 -5.447414e+00 4.136228e+00 3.668940e+01
C.3.46 -5.951746e+00 3.919837e+00 3.621845e+01
C.3.47 -6.278418e+00 3.732387e+00 3.584609e+01
C.3.48 -6.471498e+00 3.459805e+00 3.543509e+01
C.3.49 -6.659579e+00 3.201733e+00 3.501257e+01
C.3.50 -6.736146e+00 2.884843e+00 3.453574e+01
C.3.51 -6.642371e+00 2.533413e+00 3.408701e+01
C.3.52 -6.449182e+00 2.177907e+00 3.367476e+01
C.3.53 -6.313678e+00 1.960112e+00 3.341780e+01
C.3.54 -6.203413e+00 1.749734e+00 3.314320e+01
C.4.02 6.665212e+00 3.426821e+00 3.381670e+01
C.4.03 7.711130e+00 3.519295e+00 3.388285e+01
C.4.04 8.750506e+00 3.442721e+00 3.373901e+01
C.4.05 9.680582e+00 3.302358e+00 3.345858e+01
C.4.06 1.052627e+01 3.046063e+00 3.303143e+01
C.4.07 1.129803e+01 2.676074e+00 3.255087e+01
C.4.08 1.180257e+01 2.351388e+00 3.225667e+01
C.4.09 1.231049e+01 1.985904e+00 3.202214e+01
C.4.10 1.285755e+01 1.649382e+00 3.183763e+01
C.4.11 1.327451e+01 1.434352e+00 3.169192e+01
C.4.12 1.372349e+01 1.256495e+00 3.160182e+01
C.4.14 1.468614e+01 1.192984e+00 3.173611e+01
C.4.15 1.513211e+01 1.299290e+00 3.192278e+01
C.4.16 1.553929e+01 1.455694e+00 3.215679e+01
C.4.17 1.592901e+01 1.639441e+00 3.240180e+01
C.4.18 1.630032e+01 1.847299e+00 3.265594e+01
C.4.20 1.643871e+01 2.422204e+00 3.332606e+01
C.4.21 1.643297e+01 2.695052e+00 3.365371e+01
C.4.22 1.646757e+01 2.939198e+00 3.400157e+01
C.4.23 1.654190e+01 3.143010e+00 3.429518e+01
C.4.24 1.664238e+01 3.339038e+00 3.458630e+01
C.5.02 3.260900e+00 -4.329396e+00 3.874780e+01
C.5.03 3.956161e+00 -4.758302e+00 3.914634e+01
C.5.04 4.660016e+00 -5.286100e+00 3.937483e+01
C.5.05 5.236131e+00 -5.787517e+00 3.948008e+01
C.5.06 5.792910e+00 -6.320216e+00 3.950475e+01
C.5.07 6.336902e+00 -6.850024e+00 3.937130e+01
C.5.08 6.950334e+00 -7.385921e+00 3.909197e+01
C.5.09 7.586903e+00 -7.882507e+00 3.879247e+01
C.5.10 8.235123e+00 -8.384583e+00 3.852932e+01
C.5.11 8.694128e+00 -8.751627e+00 3.837865e+01
C.5.12 9.171531e+00 -9.115987e+00 3.829233e+01
C.5.14 1.003211e+01 -9.732167e+00 3.855008e+01
C.5.15 1.035055e+01 -9.931176e+00 3.888061e+01
C.5.16 1.065975e+01 -1.006757e+01 3.924947e+01
C.5.17 1.105404e+01 -1.010633e+01 3.974632e+01
C.5.18 1.143473e+01 -1.008587e+01 4.025471e+01
C.5.20 1.160860e+01 -9.783792e+00 4.111597e+01
C.5.21 1.156415e+01 -9.651127e+00 4.141580e+01
C.5.22 1.150992e+01 -9.490079e+00 4.169969e+01
C.5.23 1.150862e+01 -9.243913e+00 4.204795e+01
C.5.24 1.160637e+01 -9.073856e+00 4.242665e+01
C.6.02 1.703112e+01 3.655825e+00 3.517426e+01
C.6.03 1.737136e+01 3.834965e+00 3.535464e+01
C.6.04 1.775885e+01 4.008116e+00 3.533859e+01
C.6.05 1.832822e+01 4.168417e+00 3.546433e+01
C.6.06 1.875253e+01 4.433530e+00 3.580402e+01
C.6.08 1.892388e+01 4.964059e+00 3.668608e+01
C.6.09 1.879527e+01 5.140642e+00 3.708819e+01
C.6.10 1.847037e+01 5.254761e+00 3.738956e+01
C.6.11 1.795948e+01 5.281947e+00 3.722281e+01
C.6.12 1.742838e+01 5.363521e+00 3.725122e+01
C.6.13 1.696619e+01 5.317379e+00 3.752287e+01
C.6.14 1.689728e+01 5.137836e+00 3.767962e+01
C.6.15 1.687311e+01 4.943955e+00 3.783251e+01
C.6.17 1.646303e+01 4.900517e+00 3.840342e+01
C.6.18 1.599121e+01 5.110835e+00 3.862524e+01
C.6.19 1.549613e+01 5.321259e+00 3.878851e+01
C.6.20 1.505649e+01 5.460652e+00 3.883833e+01
C.6.21 1.461336e+01 5.596481e+00 3.881835e+01
C.7.02 1.194478e+01 -8.845114e+00 4.313010e+01
C.7.03 1.219146e+01 -8.901038e+00 4.344516e+01
C.7.04 1.244974e+01 -9.080722e+00 4.369862e+01
C.7.05 1.280651e+01 -9.216600e+00 4.398496e+01
C.7.06 1.311438e+01 -9.196711e+00 4.434906e+01
C.7.08 1.331175e+01 -8.711758e+00 4.517142e+01
C.7.09 1.327174e+01 -8.361934e+00 4.554128e+01
C.7.10 1.289822e+01 -8.022467e+00 4.561887e+01
C.7.11 1.242778e+01 -7.898384e+00 4.554920e+01
C.7.12 1.201699e+01 -7.629650e+00 4.552465e+01
C.7.13 1.174220e+01 -7.223222e+00 4.549503e+01
C.7.14 1.188048e+01 -6.987279e+00 4.535567e+01
C.7.15 1.202769e+01 -6.795682e+00 4.516640e+01
C.7.17 1.194481e+01 -6.157147e+00 4.535093e+01
C.7.18 1.157398e+01 -5.918188e+00 4.562715e+01
C.7.19 1.111887e+01 -5.719954e+00 4.578364e+01
C.7.20 1.062670e+01 -5.481652e+00 4.582761e+01
C.7.21 1.011466e+01 -5.286456e+00 4.580194e+01
C.8.02 1.343379e+01 6.030131e+00 3.796569e+01
C.8.03 1.249682e+01 6.486392e+00 3.776365e+01
C.8.04 1.156491e+01 6.994248e+00 3.774049e+01
C.8.05 1.096981e+01 7.156088e+00 3.762201e+01
C.8.06 1.035660e+01 7.289136e+00 3.759689e+01
C.8.07 9.733629e+00 7.350580e+00 3.754674e+01
C.8.08 9.129786e+00 7.382769e+00 3.751740e+01
C.8.09 8.524386e+00 7.386886e+00 3.752005e+01
C.8.10 7.919918e+00 7.357246e+00 3.753638e+01
C.8.11 7.201132e+00 7.270559e+00 3.754365e+01
C.8.12 6.484802e+00 7.214122e+00 3.763258e+01
C.8.13 5.778829e+00 7.129471e+00 3.776913e+01
C.8.14 5.239888e+00 7.034685e+00 3.795728e+01
C.8.15 4.718270e+00 6.892097e+00 3.816328e+01
C.8.17 3.405548e+00 6.642281e+00 3.861022e+01
C.8.18 2.613075e+00 6.517869e+00 3.883327e+01
C.8.19 1.841343e+00 6.300126e+00 3.905752e+01
C.8.20 7.453924e-01 5.764256e+00 3.939202e+01
C.8.21 -2.501244e-01 4.991147e+00 3.949870e+01
C.9.02 8.585986e+00 -5.063294e+00 4.541838e+01
C.9.03 7.568101e+00 -4.921010e+00 4.484594e+01
C.9.04 6.514201e+00 -4.653993e+00 4.512290e+01
C.9.05 5.978812e+00 -4.445474e+00 4.508448e+01
C.9.06 5.474700e+00 -4.192004e+00 4.496948e+01
C.9.07 4.984982e+00 -3.952512e+00 4.478396e+01
C.9.08 4.630095e+00 -3.770787e+00 4.463326e+01
C.9.09 4.288352e+00 -3.568684e+00 4.447818e+01
C.9.10 3.954329e+00 -3.361407e+00 4.431341e+01
C.9.11 3.635339e+00 -3.160347e+00 4.417097e+01
C.9.12 3.321569e+00 -2.940878e+00 4.404507e+01
C.9.13 3.036558e+00 -2.687321e+00 4.391493e+01
C.9.14 2.558054e+00 -2.130150e+00 4.363160e+01
C.9.15 2.109138e+00 -1.520762e+00 4.341525e+01
C.9.17 9.276006e-01 1.193138e-02 4.299767e+01
C.9.18 1.875457e-01 8.821691e-01 4.265121e+01
C.9.19 -4.278118e-01 1.771328e+00 4.214540e+01
C.9.20 -8.468313e-01 2.739007e+00 4.149250e+01
C.9.21 -1.071102e+00 3.524284e+00 4.055915e+01
