# Supplementary material for: Ontogenetic changes and sexual dimorphism in the cranium and mandible of the Atlantic walrus (Odobenus rosmarus rosmarus L.)
Source: Anat Rec (Hoboken). 2025 Sep 12;309(7):1875–903. doi: 10.1002/ar.70050 (PMC13251751; doi:10.1002/ar.70050)
Supplement: Supplementary file 1 — Data S1: Supporting information. [file AR-309-1875-s001.zip › PTS files/Ontogeny_Mandible/4517_M_A.pts]

Version 1.0
222
S.1 5.799585e+00 -2.236967e+01 4.784884e+01
S.2 4.056401e+00 -2.272124e+01 4.879932e+01
S.3 7.036305e+00 -2.308501e+01 4.840430e+01
S.4 4.123079e+00 -1.871207e+01 4.597274e+01
S.5 7.576478e+00 -1.938835e+01 4.551665e+01
S.6 2.434964e+00 -1.046641e+01 4.488554e+01
S.7 1.159078e+01 -1.169712e+01 4.405375e+01
S.8 7.618191e+00 -1.318942e+01 5.259172e+01
S.9 2.621902e-01 -4.680835e+00 3.916366e+01
S.10 1.378916e+01 -6.509630e+00 3.804827e+01
S.11 4.622575e-01 -2.721605e+00 3.908923e+01
S.12 1.433561e+01 -4.622971e+00 3.811330e+01
S.13 1.194849e-01 2.280189e+00 4.257731e+01
S.14 1.621781e+01 2.530594e-01 4.148199e+01
S.15 -2.079833e+00 1.342023e+00 4.341286e+01
S.16 1.840536e+01 -1.391180e+00 4.212293e+01
S.17 2.927578e+00 1.327963e+00 4.200989e+01
S.18 1.347037e+01 -5.037300e-03 4.123092e+01
S.19 3.510868e+00 -1.547015e+01 4.982967e+01
S.20 9.962110e+00 -1.674160e+01 4.921878e+01
S.21 -1.446080e-02 -5.967828e+00 4.435392e+01
S.22 1.486308e+01 -8.025648e+00 4.308978e+01
S.23 6.404854e-01 -9.786438e-01 4.159885e+01
S.24 1.509486e+01 -2.476911e+00 4.070736e+01
S.25 1.802734e+00 -5.248993e-01 4.721341e+01
S.26 1.476652e+01 -2.216059e+00 4.627854e+01
S.27 1.401711e+00 1.764408e+00 4.513233e+01
S.28 1.524102e+01 -1.051964e-01 4.423897e+01
S.29 6.194006e-01 -3.350312e+00 4.753329e+01
S.30 1.542770e+01 -5.147552e+00 4.621622e+01
S.31 4.195189e+00 -1.015609e+01 5.184447e+01
S.32 1.133094e+01 -1.111415e+01 5.133046e+01
C.1.02 4.156150e+00 -2.256722e+01 4.846652e+01
C.1.03 4.238888e+00 -2.240064e+01 4.813511e+01
C.1.04 4.219999e+00 -2.220607e+01 4.780920e+01
C.1.05 4.104594e+00 -2.195213e+01 4.745036e+01
C.1.06 4.169741e+00 -2.166552e+01 4.710370e+01
C.1.07 4.325744e+00 -2.133644e+01 4.683176e+01
C.1.08 4.331170e+00 -2.094381e+01 4.660334e+01
C.1.09 4.305567e+00 -2.053012e+01 4.641739e+01
C.1.10 4.159433e+00 -2.011396e+01 4.630861e+01
C.1.11 4.042472e+00 -1.965874e+01 4.617039e+01
C.1.12 4.108496e+00 -1.920030e+01 4.601072e+01
C.2.02 7.115769e+00 -2.303695e+01 4.796730e+01
C.2.03 7.124108e+00 -2.284306e+01 4.756489e+01
C.2.04 7.106018e+00 -2.260514e+01 4.718718e+01
C.2.05 6.584387e+00 -2.216269e+01 4.735431e+01
C.2.06 6.543595e+00 -2.175076e+01 4.678476e+01
C.2.07 6.901568e+00 -2.157917e+01 4.620321e+01
C.2.08 7.003922e+00 -2.125528e+01 4.601031e+01
C.2.09 7.212115e+00 -2.096941e+01 4.584435e+01
C.2.10 7.378280e+00 -2.063935e+01 4.571768e+01
C.2.11 7.544100e+00 -2.027032e+01 4.554065e+01
C.2.12 7.565741e+00 -1.982982e+01 4.551796e+01
C.3.02 5.709400e+00 -2.231041e+01 4.749693e+01
C.3.03 5.641847e+00 -2.220419e+01 4.715103e+01
C.3.04 5.621560e+00 -2.195511e+01 4.688079e+01
C.3.05 5.671776e+00 -2.153830e+01 4.669992e+01
C.3.06 5.761421e+00 -2.111641e+01 4.654845e+01
C.3.07 5.814335e+00 -2.069420e+01 4.638139e+01
C.3.08 5.753879e+00 -2.022708e+01 4.602289e+01
C.3.09 5.854662e+00 -1.964895e+01 4.610009e+01
C.3.10 5.923924e+00 -1.906407e+01 4.615899e+01
C.3.11 6.008960e+00 -1.829071e+01 4.637263e+01
C.3.12 6.079459e+00 -1.752657e+01 4.662175e+01
C.3.13 6.197574e+00 -1.683401e+01 4.701844e+01
C.3.14 6.319927e+00 -1.623724e+01 4.726348e+01
C.3.15 6.460851e+00 -1.573044e+01 4.765650e+01
C.3.16 6.557608e+00 -1.525500e+01 4.809890e+01
C.3.17 6.747355e+00 -1.463042e+01 4.822419e+01
C.3.18 6.891598e+00 -1.400870e+01 4.840981e+01
C.3.19 7.044732e+00 -1.343711e+01 4.871253e+01
C.3.20 7.139105e+00 -1.310654e+01 4.902454e+01
C.3.21 7.220550e+00 -1.283781e+01 4.939425e+01
C.3.22 7.296598e+00 -1.266017e+01 4.981637e+01
C.3.23 7.376751e+00 -1.258186e+01 5.033506e+01
C.3.24 7.449290e+00 -1.259271e+01 5.086065e+01
C.3.25 7.521540e+00 -1.262487e+01 5.138540e+01
C.3.26 7.579747e+00 -1.269167e+01 5.183702e+01
C.3.27 7.616908e+00 -1.287133e+01 5.225911e+01
C.3.29 7.579519e+00 -1.343504e+01 5.278513e+01
C.3.30 7.513920e+00 -1.370413e+01 5.293519e+01
C.3.31 7.451678e+00 -1.400208e+01 5.301635e+01
C.3.32 7.388578e+00 -1.444149e+01 5.305457e+01
C.3.33 7.332149e+00 -1.488346e+01 5.305708e+01
C.3.34 7.267548e+00 -1.532406e+01 5.307194e+01
C.3.35 7.182701e+00 -1.572510e+01 5.308796e+01
C.3.36 7.088069e+00 -1.612396e+01 5.310336e+01
C.3.37 7.012053e+00 -1.652699e+01 5.311224e+01
C.3.38 6.978136e+00 -1.689268e+01 5.308918e+01
C.3.39 6.961053e+00 -1.725602e+01 5.303339e+01
C.3.40 6.930014e+00 -1.761792e+01 5.297440e+01
C.3.41 6.852207e+00 -1.808451e+01 5.289827e+01
C.3.42 6.761083e+00 -1.853539e+01 5.276418e+01
C.3.43 6.673809e+00 -1.896498e+01 5.257082e+01
C.3.44 6.593961e+00 -1.935451e+01 5.237911e+01
C.3.45 6.509739e+00 -1.973886e+01 5.217902e+01
C.3.46 6.429027e+00 -2.012837e+01 5.198762e+01
C.3.47 6.336310e+00 -2.051707e+01 5.177100e+01
C.3.48 6.228232e+00 -2.086018e+01 5.149317e+01
C.3.49 6.137675e+00 -2.115280e+01 5.115735e+01
C.3.50 6.059301e+00 -2.144956e+01 5.065953e+01
C.3.51 6.001342e+00 -2.168998e+01 5.012954e+01
C.3.52 5.949759e+00 -2.192094e+01 4.959470e+01
C.3.53 5.903955e+00 -2.201437e+01 4.899933e+01
C.3.54 5.858352e+00 -2.219880e+01 4.842560e+01
C.4.02 2.085171e+00 -9.691272e+00 4.472534e+01
C.4.03 1.745501e+00 -8.974298e+00 4.437975e+01
C.4.04 1.449920e+00 -8.321268e+00 4.389494e+01
C.4.05 1.182870e+00 -7.720830e+00 4.324349e+01
C.4.06 9.879521e-01 -7.294593e+00 4.244562e+01
C.4.07 8.599947e-01 -6.911998e+00 4.161288e+01
C.4.08 8.377970e-01 -6.561339e+00 4.098677e+01
C.4.09 8.705786e-01 -6.164134e+00 4.038960e+01
C.4.10 8.219326e-01 -5.757424e+00 3.979995e+01
C.4.11 6.607251e-01 -5.421132e+00 3.952768e+01
C.4.12 4.252344e-01 -5.085135e+00 3.931588e+01
C.4.14 2.597508e-01 -4.371455e+00 3.908643e+01
C.4.15 3.133595e-01 -4.061827e+00 3.903220e+01
C.4.16 3.624517e-01 -3.748971e+00 3.899482e+01
C.4.17 4.088433e-01 -3.400700e+00 3.897847e+01
C.4.18 4.437060e-01 -3.050892e+00 3.896701e+01
C.4.20 4.023347e-01 -2.485485e+00 3.953340e+01
C.4.21 3.086899e-01 -2.164683e+00 3.991414e+01
C.4.22 2.973977e-01 -1.872681e+00 4.032796e+01
C.4.23 3.907967e-01 -1.491404e+00 4.069544e+01
C.4.24 4.738282e-01 -1.268271e+00 4.117759e+01
C.5.02 1.202400e+01 -1.114107e+01 4.394810e+01
C.5.03 1.243002e+01 -1.064975e+01 4.362903e+01
C.5.04 1.279127e+01 -1.019690e+01 4.321375e+01
C.5.05 1.315795e+01 -9.719817e+00 4.267401e+01
C.5.06 1.344480e+01 -9.367229e+00 4.200562e+01
C.5.07 1.362042e+01 -9.060682e+00 4.127858e+01
C.5.08 1.362289e+01 -8.700780e+00 4.057256e+01
C.5.09 1.352952e+01 -8.277651e+00 3.990905e+01
C.5.10 1.348829e+01 -7.804145e+00 3.927495e+01
C.5.11 1.352971e+01 -7.462588e+00 3.876698e+01
C.5.12 1.364019e+01 -7.015835e+00 3.836126e+01
C.5.14 1.390497e+01 -6.226218e+00 3.796790e+01
C.5.15 1.404046e+01 -5.940463e+00 3.795448e+01
C.5.16 1.415299e+01 -5.644771e+00 3.796433e+01
C.5.17 1.421182e+01 -5.295026e+00 3.799697e+01
C.5.18 1.424256e+01 -4.940530e+00 3.798160e+01
C.5.20 1.462564e+01 -4.365910e+00 3.847380e+01
C.5.21 1.495785e+01 -4.137841e+00 3.881702e+01
C.5.22 1.518270e+01 -3.885300e+00 3.922423e+01
C.5.23 1.521955e+01 -3.488097e+00 3.978780e+01
C.5.24 1.515596e+01 -3.033958e+00 4.030399e+01
C.6.02 5.785208e-01 -4.723971e-01 4.190965e+01
C.6.03 4.848732e-01 9.884389e-02 4.205670e+01
C.6.04 2.612392e-01 6.495245e-01 4.199809e+01
C.6.05 1.121564e-01 1.258691e+00 4.189267e+01
C.6.06 9.537108e-02 1.859213e+00 4.210125e+01
C.6.08 1.524607e-01 2.460617e+00 4.299076e+01
C.6.09 1.992738e-01 2.561320e+00 4.342922e+01
C.6.10 2.994755e-01 2.331694e+00 4.380578e+01
C.6.11 3.472889e-01 1.891321e+00 4.411405e+01
C.6.12 4.637992e-01 1.641823e+00 4.457819e+01
C.6.13 7.187876e-01 1.464040e+00 4.501937e+01
C.6.14 9.830624e-01 1.457456e+00 4.511693e+01
C.6.15 1.254134e+00 1.525280e+00 4.515321e+01
C.6.17 1.637331e+00 1.755341e+00 4.572936e+01
C.6.18 1.861166e+00 1.400890e+00 4.621549e+01
C.6.19 1.933120e+00 9.299614e-01 4.664573e+01
C.6.20 1.962964e+00 4.940335e-01 4.695212e+01
C.6.21 1.905337e+00 -9.993718e-03 4.711776e+01
C.7.02 1.525903e+01 -2.101085e+00 4.092323e+01
C.7.03 1.545806e+01 -1.695095e+00 4.102497e+01
C.7.04 1.570728e+01 -1.308070e+00 4.097117e+01
C.7.05 1.594358e+01 -7.576494e-01 4.088161e+01
C.7.06 1.607262e+01 -2.253885e-01 4.114021e+01
C.7.08 1.632923e+01 4.391997e-01 4.196824e+01
C.7.09 1.641158e+01 4.890616e-01 4.249190e+01
C.7.10 1.621424e+01 6.851310e-02 4.275207e+01
C.7.11 1.615502e+01 -3.633084e-01 4.313892e+01
C.7.12 1.605663e+01 -6.336693e-01 4.364576e+01
C.7.13 1.588695e+01 -6.055958e-01 4.420258e+01
C.7.14 1.565236e+01 -4.621567e-01 4.425409e+01
C.7.15 1.540650e+01 -3.306308e-01 4.423144e+01
C.7.17 1.511415e+01 -1.031433e-01 4.483108e+01
C.7.18 1.511984e+01 -3.854993e-01 4.536674e+01
C.7.19 1.510302e+01 -8.033411e-01 4.580473e+01
C.7.20 1.500574e+01 -1.226994e+00 4.608635e+01
C.7.21 1.489842e+01 -1.724738e+00 4.618122e+01
C.8.02 1.190973e+00 -1.918294e+00 4.690942e+01
C.8.03 8.287094e-01 -3.301337e+00 4.751295e+01
C.8.04 6.726202e-01 -4.286341e+00 4.870198e+01
C.8.05 8.076879e-01 -4.902231e+00 4.907855e+01
C.8.06 1.121536e+00 -5.488875e+00 4.938958e+01
C.8.07 1.432196e+00 -6.105141e+00 4.964079e+01
C.8.08 1.644976e+00 -6.616984e+00 4.986613e+01
C.8.09 1.868912e+00 -7.118423e+00 5.010372e+01
C.8.10 2.112919e+00 -7.610339e+00 5.034146e+01
C.8.11 2.369543e+00 -8.115814e+00 5.054681e+01
C.8.12 2.649308e+00 -8.600789e+00 5.077052e+01
C.8.13 2.974187e+00 -9.042084e+00 5.102194e+01
C.8.14 3.369054e+00 -9.420691e+00 5.130422e+01
C.8.15 3.790345e+00 -9.785738e+00 5.156538e+01
C.8.17 4.705047e+00 -1.071596e+01 5.243018e+01
C.8.18 5.189828e+00 -1.146130e+01 5.278492e+01
C.8.19 5.791601e+00 -1.218276e+01 5.296865e+01
C.8.20 6.361442e+00 -1.262712e+01 5.297492e+01
C.8.21 6.945205e+00 -1.300618e+01 5.278069e+01
C.9.02 1.502510e+01 -3.661578e+00 4.584493e+01
C.9.03 1.504921e+01 -5.122553e+00 4.630251e+01
C.9.04 1.529100e+01 -6.135157e+00 4.742530e+01
C.9.05 1.517023e+01 -6.812836e+00 4.773083e+01
C.9.06 1.488618e+01 -7.448782e+00 4.801739e+01
C.9.07 1.459184e+01 -8.039886e+00 4.837957e+01
C.9.08 1.431239e+01 -8.534120e+00 4.868192e+01
C.9.09 1.399819e+01 -8.994704e+00 4.900272e+01
C.9.10 1.368042e+01 -9.428059e+00 4.935630e+01
C.9.11 1.339276e+01 -9.811564e+00 4.967478e+01
C.9.12 1.309442e+01 -1.016936e+01 5.001276e+01
C.9.13 1.273775e+01 -1.048726e+01 5.033363e+01
C.9.14 1.228094e+01 -1.070585e+01 5.067902e+01
C.9.15 1.178894e+01 -1.086457e+01 5.100843e+01
C.9.17 1.092958e+01 -1.156513e+01 5.184016e+01
C.9.18 1.056376e+01 -1.210103e+01 5.229099e+01
C.9.19 1.005367e+01 -1.255785e+01 5.268514e+01
C.9.20 9.271360e+00 -1.285079e+01 5.289522e+01
C.9.21 8.462530e+00 -1.310182e+01 5.273792e+01
