# Supplementary material for: Ontogenetic changes and sexual dimorphism in the cranium and mandible of the Atlantic walrus (Odobenus rosmarus rosmarus L.)
Source: Anat Rec (Hoboken). 2025 Sep 12;309(7):1875–903. doi: 10.1002/ar.70050 (PMC13251751; doi:10.1002/ar.70050)
Supplement: Supplementary file 1 — Data S1: Supporting information. [file AR-309-1875-s001.zip › PTS files/Ontogeny_Mandible/4518_M_A.pts]

Version 1.0
222
S.1 1.781381e+01 7.805698e-01 3.090644e+01
S.2 1.890167e+01 -7.395523e-01 3.084089e+01
S.3 1.864751e+01 2.229012e+00 3.100233e+01
S.4 1.413932e+01 -1.331774e+00 3.086470e+01
S.5 1.397979e+01 2.516968e+00 3.112477e+01
S.6 7.605634e+00 -3.740370e+00 3.382514e+01
S.7 7.588088e+00 4.557789e+00 3.409861e+01
S.8 1.282262e+01 2.541666e-01 3.931178e+01
S.9 -2.133372e+00 -5.288016e+00 3.179300e+01
S.10 -1.841162e+00 5.896421e+00 3.252766e+01
S.11 -3.164789e+00 -6.937056e+00 3.272297e+01
S.12 -3.304688e+00 7.540917e+00 3.413599e+01
S.13 -4.459682e+00 -8.190011e+00 3.787267e+01
S.14 -4.598994e+00 8.310152e+00 3.908446e+01
S.15 -3.329684e+00 -1.073099e+01 3.746124e+01
S.16 -3.877988e+00 1.074716e+01 3.902916e+01
S.17 -3.938173e+00 -4.958216e+00 3.721313e+01
S.18 -4.101123e+00 5.156539e+00 3.776545e+01
S.19 1.359207e+01 -2.302082e+00 3.532932e+01
S.20 1.362431e+01 3.148201e+00 3.545713e+01
S.21 2.953509e+00 -7.173044e+00 3.514514e+01
S.22 2.685231e+00 7.498109e+00 3.588788e+01
S.23 -2.714452e+00 -7.343181e+00 3.519713e+01
S.24 -2.937619e+00 7.489873e+00 3.691201e+01
S.25 -4.582775e-01 -6.760550e+00 4.008178e+01
S.26 -2.375366e-01 6.223121e+00 4.061226e+01
S.27 -2.916718e+00 -7.744760e+00 3.987536e+01
S.28 -2.926652e+00 7.205377e+00 4.034844e+01
S.29 1.364837e+00 -7.505183e+00 3.949608e+01
S.30 9.765753e-01 7.313877e+00 4.052653e+01
S.31 9.075378e+00 -4.398601e+00 3.998119e+01
S.32 8.531941e+00 4.950834e+00 4.053805e+01
C.1.02 1.863409e+01 -8.919985e-01 3.066984e+01
C.1.03 1.831399e+01 -9.757640e-01 3.054895e+01
C.1.04 1.797349e+01 -9.691715e-01 3.045882e+01
C.1.05 1.760958e+01 -9.401163e-01 3.038807e+01
C.1.06 1.724400e+01 -8.838661e-01 3.034965e+01
C.1.07 1.687292e+01 -8.732300e-01 3.032790e+01
C.1.08 1.638028e+01 -7.864354e-01 3.038356e+01
C.1.09 1.587960e+01 -8.360749e-01 3.039703e+01
C.1.10 1.539282e+01 -9.607689e-01 3.042587e+01
C.1.11 1.495006e+01 -1.083133e+00 3.049310e+01
C.1.12 1.452886e+01 -1.180864e+00 3.066216e+01
C.2.02 1.838223e+01 2.339983e+00 3.077244e+01
C.2.03 1.808097e+01 2.429426e+00 3.058064e+01
C.2.04 1.772672e+01 2.431785e+00 3.048043e+01
C.2.05 1.733739e+01 2.335739e+00 3.047991e+01
C.2.06 1.695373e+01 2.227367e+00 3.052313e+01
C.2.07 1.655283e+01 2.230556e+00 3.053124e+01
C.2.08 1.612024e+01 2.225389e+00 3.053691e+01
C.2.09 1.568792e+01 2.219638e+00 3.055310e+01
C.2.10 1.526329e+01 2.286814e+00 3.060173e+01
C.2.11 1.481498e+01 2.411570e+00 3.069377e+01
C.2.12 1.438098e+01 2.444063e+00 3.088241e+01
C.3.02 1.755315e+01 7.615931e-01 3.056831e+01
C.3.03 1.721892e+01 7.319841e-01 3.030363e+01
C.3.04 1.679396e+01 7.140667e-01 3.026213e+01
C.3.05 1.629871e+01 7.058821e-01 3.042334e+01
C.3.06 1.582673e+01 6.803722e-01 3.064224e+01
C.3.07 1.534936e+01 6.311811e-01 3.084480e+01
C.3.08 1.487021e+01 5.880916e-01 3.102318e+01
C.3.09 1.443049e+01 5.711199e-01 3.128703e+01
C.3.10 1.401596e+01 5.497537e-01 3.158863e+01
C.3.11 1.349332e+01 5.344681e-01 3.203548e+01
C.3.12 1.303945e+01 5.233551e-01 3.255210e+01
C.3.13 1.266270e+01 5.102031e-01 3.312740e+01
C.3.14 1.233725e+01 4.751321e-01 3.357074e+01
C.3.15 1.204630e+01 4.308455e-01 3.403664e+01
C.3.16 1.177069e+01 3.886150e-01 3.451195e+01
C.3.17 1.163137e+01 3.178389e-01 3.516646e+01
C.3.18 1.124458e+01 2.786488e-01 3.571572e+01
C.3.19 1.077587e+01 2.640649e-01 3.619835e+01
C.3.20 1.053207e+01 2.627357e-01 3.664381e+01
C.3.21 1.036700e+01 2.743002e-01 3.712391e+01
C.3.22 1.034222e+01 2.794343e-01 3.763107e+01
C.3.23 1.048472e+01 2.579477e-01 3.815765e+01
C.3.24 1.079207e+01 2.333007e-01 3.860820e+01
C.3.25 1.120120e+01 2.177056e-01 3.896932e+01
C.3.26 1.170761e+01 2.107878e-01 3.923470e+01
C.3.27 1.225967e+01 1.816285e-01 3.938071e+01
C.3.29 1.307634e+01 2.795046e-01 3.922034e+01
C.3.30 1.333532e+01 2.484969e-01 3.914723e+01
C.3.31 1.359916e+01 2.329964e-01 3.908789e+01
C.3.32 1.390976e+01 2.375205e-01 3.899457e+01
C.3.33 1.420853e+01 2.508829e-01 3.886903e+01
C.3.34 1.449269e+01 2.757250e-01 3.871465e+01
C.3.35 1.488529e+01 2.958167e-01 3.850376e+01
C.3.36 1.523185e+01 3.502180e-01 3.822821e+01
C.3.37 1.558229e+01 3.798347e-01 3.795378e+01
C.3.38 1.588408e+01 3.856849e-01 3.769405e+01
C.3.39 1.616963e+01 3.814417e-01 3.741654e+01
C.3.40 1.643158e+01 3.891193e-01 3.711671e+01
C.3.41 1.668820e+01 4.119739e-01 3.679893e+01
C.3.42 1.694270e+01 4.395715e-01 3.647981e+01
C.3.43 1.721213e+01 4.653111e-01 3.617303e+01
C.3.44 1.746081e+01 4.848785e-01 3.592286e+01
C.3.45 1.770975e+01 5.035685e-01 3.567287e+01
C.3.46 1.792551e+01 5.224326e-01 3.539378e+01
C.3.47 1.816962e+01 5.545105e-01 3.501789e+01
C.3.48 1.838684e+01 5.903175e-01 3.462615e+01
C.3.49 1.848034e+01 6.065472e-01 3.418693e+01
C.3.50 1.873735e+01 7.443234e-01 3.360533e+01
C.3.51 1.875172e+01 8.264888e-01 3.296010e+01
C.3.52 1.852811e+01 7.289934e-01 3.235695e+01
C.3.53 1.833057e+01 7.203907e-01 3.185378e+01
C.3.54 1.806134e+01 7.403104e-01 3.138538e+01
C.4.02 6.772291e+00 -4.190415e+00 3.411984e+01
C.4.03 5.876593e+00 -4.603193e+00 3.422573e+01
C.4.04 4.953170e+00 -4.955978e+00 3.414396e+01
C.4.05 3.913239e+00 -5.283431e+00 3.379849e+01
C.4.06 2.980366e+00 -5.492063e+00 3.317056e+01
C.4.07 2.043045e+00 -5.580688e+00 3.252122e+01
C.4.08 1.194655e+00 -5.575223e+00 3.220486e+01
C.4.09 3.150037e-01 -5.503579e+00 3.200248e+01
C.4.10 -5.613371e-01 -5.403106e+00 3.179797e+01
C.4.11 -1.081009e+00 -5.322186e+00 3.172183e+01
C.4.12 -1.607416e+00 -5.249609e+00 3.172747e+01
C.4.14 -2.460703e+00 -5.452352e+00 3.187619e+01
C.4.15 -2.723159e+00 -5.700645e+00 3.197888e+01
C.4.16 -2.921940e+00 -5.982289e+00 3.212801e+01
C.4.17 -3.046083e+00 -6.302665e+00 3.230487e+01
C.4.18 -3.111979e+00 -6.639932e+00 3.248161e+01
C.4.20 -3.166671e+00 -7.168635e+00 3.316566e+01
C.4.21 -3.167674e+00 -7.340037e+00 3.363494e+01
C.4.22 -3.117957e+00 -7.448306e+00 3.412014e+01
C.4.23 -3.000717e+00 -7.460089e+00 3.448849e+01
C.4.24 -2.849890e+00 -7.409432e+00 3.484099e+01
C.5.02 6.817171e+00 4.814210e+00 3.455894e+01
C.5.03 5.950390e+00 5.136167e+00 3.468945e+01
C.5.04 5.078725e+00 5.469035e+00 3.472585e+01
C.5.05 4.137599e+00 5.894195e+00 3.456653e+01
C.5.06 3.261744e+00 6.303163e+00 3.416967e+01
C.5.07 2.452675e+00 6.580926e+00 3.356957e+01
C.5.08 1.687031e+00 6.661000e+00 3.322389e+01
C.5.09 8.908076e-01 6.612589e+00 3.294856e+01
C.5.10 9.209440e-02 6.500617e+00 3.270029e+01
C.5.11 -5.372693e-01 6.290775e+00 3.249627e+01
C.5.12 -1.162950e+00 5.999623e+00 3.242222e+01
C.5.14 -2.262258e+00 6.065272e+00 3.263781e+01
C.5.15 -2.589629e+00 6.359873e+00 3.279273e+01
C.5.16 -2.848174e+00 6.667313e+00 3.303064e+01
C.5.17 -3.054606e+00 6.980822e+00 3.335642e+01
C.5.18 -3.168664e+00 7.287106e+00 3.373087e+01
C.5.20 -3.318829e+00 7.643442e+00 3.457862e+01
C.5.21 -3.331807e+00 7.666440e+00 3.503244e+01
C.5.22 -3.262167e+00 7.652997e+00 3.548145e+01
C.5.23 -3.021591e+00 7.569032e+00 3.591444e+01
C.5.24 -2.963344e+00 7.523419e+00 3.641137e+01
C.6.02 -2.755195e+00 -7.249992e+00 3.580105e+01
C.6.03 -3.000798e+00 -7.378901e+00 3.634707e+01
C.6.04 -3.375711e+00 -7.762646e+00 3.664240e+01
C.6.05 -3.895305e+00 -7.913041e+00 3.688427e+01
C.6.06 -4.255940e+00 -8.047082e+00 3.733495e+01
C.6.08 -4.415901e+00 -8.253218e+00 3.836930e+01
C.6.09 -4.156545e+00 -8.235512e+00 3.879939e+01
C.6.10 -3.666293e+00 -8.296186e+00 3.889164e+01
C.6.11 -3.378667e+00 -8.368736e+00 3.889509e+01
C.6.12 -3.142556e+00 -8.385558e+00 3.907391e+01
C.6.13 -2.990113e+00 -8.339678e+00 3.932423e+01
C.6.14 -2.914945e+00 -8.161820e+00 3.951962e+01
C.6.15 -2.927772e+00 -7.944323e+00 3.968692e+01
C.6.17 -2.575000e+00 -7.451801e+00 4.005897e+01
C.6.18 -2.164809e+00 -7.200215e+00 4.012799e+01
C.6.19 -1.728171e+00 -7.002963e+00 4.021018e+01
C.6.20 -1.309978e+00 -6.867588e+00 4.022300e+01
C.6.21 -8.793777e-01 -6.779838e+00 4.020696e+01
C.7.02 -3.041460e+00 7.564436e+00 3.735830e+01
C.7.03 -3.308168e+00 7.690214e+00 3.771688e+01
C.7.04 -3.635585e+00 7.969865e+00 3.789043e+01
C.7.05 -4.069924e+00 8.150053e+00 3.816159e+01
C.7.06 -4.393976e+00 8.249938e+00 3.858548e+01
C.7.08 -4.623001e+00 8.134224e+00 3.953452e+01
C.7.09 -4.452307e+00 7.898931e+00 3.992126e+01
C.7.10 -4.064562e+00 7.951108e+00 4.020586e+01
C.7.11 -3.678126e+00 8.063009e+00 4.006545e+01
C.7.12 -3.253406e+00 8.076834e+00 4.003406e+01
C.7.13 -2.995984e+00 7.790835e+00 4.021711e+01
C.7.14 -2.931422e+00 7.598042e+00 4.024637e+01
C.7.15 -2.903591e+00 7.397039e+00 4.027825e+01
C.7.17 -2.685489e+00 7.005319e+00 4.078832e+01
C.7.18 -2.173080e+00 6.862191e+00 4.088136e+01
C.7.19 -1.653175e+00 6.718314e+00 4.090726e+01
C.7.20 -1.159992e+00 6.535972e+00 4.094574e+01
C.7.21 -6.646311e-01 6.365425e+00 4.088666e+01
C.8.02 6.681065e-01 -7.178486e+00 3.956385e+01
C.8.03 1.969292e+00 -7.233961e+00 3.968893e+01
C.8.04 3.215181e+00 -7.240077e+00 4.008826e+01
C.8.05 3.616605e+00 -7.186063e+00 4.012305e+01
C.8.06 3.999863e+00 -7.053291e+00 4.009551e+01
C.8.07 4.373405e+00 -6.901174e+00 4.004452e+01
C.8.08 4.981345e+00 -6.663390e+00 3.998780e+01
C.8.09 5.585860e+00 -6.411689e+00 3.996409e+01
C.8.10 6.177781e+00 -6.137345e+00 3.990315e+01
C.8.11 6.622324e+00 -5.910587e+00 3.987074e+01
C.8.12 7.059920e+00 -5.668550e+00 3.986679e+01
C.8.13 7.490706e+00 -5.414562e+00 3.986827e+01
C.8.14 8.030388e+00 -5.092721e+00 3.989581e+01
C.8.15 8.562841e+00 -4.760466e+00 3.993699e+01
C.8.17 1.014504e+01 -3.611907e+00 4.020651e+01
C.8.18 1.119950e+01 -2.786850e+00 4.035148e+01
C.8.19 1.214813e+01 -1.832668e+00 4.040955e+01
C.8.20 1.250909e+01 -1.160302e+00 4.008788e+01
C.8.21 1.265095e+01 -4.991754e-01 3.960979e+01
C.9.02 7.107292e-01 6.767188e+00 4.036157e+01
C.9.03 1.784850e+00 6.866380e+00 4.066910e+01
C.9.04 2.718589e+00 7.194157e+00 4.119713e+01
C.9.05 3.537638e+00 7.216341e+00 4.124597e+01
C.9.06 4.328243e+00 7.047323e+00 4.110418e+01
C.9.07 5.101366e+00 6.822169e+00 4.094511e+01
C.9.08 5.527917e+00 6.660299e+00 4.086251e+01
C.9.09 5.937949e+00 6.455164e+00 4.079340e+01
C.9.10 6.331431e+00 6.230128e+00 4.069584e+01
C.9.11 6.737504e+00 5.999922e+00 4.060538e+01
C.9.12 7.145307e+00 5.761619e+00 4.055077e+01
C.9.13 7.553060e+00 5.520752e+00 4.050843e+01
C.9.14 7.885320e+00 5.340202e+00 4.050157e+01
C.9.15 8.217178e+00 5.159472e+00 4.051731e+01
C.9.17 9.779042e+00 3.991244e+00 4.068877e+01
C.9.18 1.099476e+01 2.981301e+00 4.066005e+01
C.9.19 1.211459e+01 1.893476e+00 4.041225e+01
C.9.20 1.254082e+01 1.342449e+00 4.019272e+01
C.9.21 1.277029e+01 8.901343e-01 3.966714e+01
