# Supplementary material for: Ontogenetic changes and sexual dimorphism in the cranium and mandible of the Atlantic walrus (Odobenus rosmarus rosmarus L.)
Source: Anat Rec (Hoboken). 2025 Sep 12;309(7):1875–903. doi: 10.1002/ar.70050 (PMC13251751; doi:10.1002/ar.70050)
Supplement: Supplementary file 1 — Data S1: Supporting information. [file AR-309-1875-s001.zip › PTS files/Ontogeny_Mandible/4520_M_A.pts]

Version 1.0
222
S.1 4.941007e+00 -1.084499e+00 3.584090e+01
S.2 6.003861e+00 -5.408249e-01 3.543901e+01
S.3 3.743243e+00 -3.047386e-01 3.555063e+01
S.4 6.716913e+00 -5.169492e+00 3.703616e+01
S.5 3.382723e+00 -4.779063e+00 3.738018e+01
S.6 9.537260e+00 -1.099263e+01 4.217746e+01
S.7 1.808680e-01 -1.041486e+01 4.278709e+01
S.8 5.458913e+00 -4.173686e+00 4.707896e+01
S.9 1.160095e+01 -2.011931e+01 4.237910e+01
S.10 -1.904695e+00 -1.995971e+01 4.299790e+01
S.11 1.287319e+01 -2.165039e+01 4.478861e+01
S.12 -3.352998e+00 -2.100336e+01 4.546489e+01
S.13 1.339932e+01 -2.221054e+01 4.980442e+01
S.14 -4.066291e+00 -2.198886e+01 5.002742e+01
S.15 1.587954e+01 -2.106395e+01 4.919561e+01
S.16 -6.369794e+00 -2.050080e+01 4.994532e+01
S.17 1.061582e+01 -2.216913e+01 4.942165e+01
S.18 -1.140151e+00 -2.211081e+01 4.991772e+01
S.19 8.108462e+00 -3.870626e+00 4.197923e+01
S.20 2.205518e+00 -3.958848e+00 4.259573e+01
S.21 1.269335e+01 -1.591613e+01 4.482872e+01
S.22 -3.090114e+00 -1.478528e+01 4.540848e+01
S.23 1.249679e+01 -2.072383e+01 4.702714e+01
S.24 -3.006603e+00 -2.048357e+01 4.729856e+01
S.25 1.191158e+01 -1.708678e+01 5.090026e+01
S.26 -2.147544e+00 -1.666218e+01 5.127190e+01
S.27 1.269774e+01 -1.949343e+01 5.140098e+01
S.28 -2.721689e+00 -1.964650e+01 5.172797e+01
S.29 1.269033e+01 -1.505658e+01 4.958651e+01
S.30 -2.772549e+00 -1.466272e+01 5.012597e+01
S.31 8.620785e+00 -7.735590e+00 4.816337e+01
S.32 1.974528e+00 -7.630785e+00 4.850849e+01
C.1.02 6.195302e+00 -9.669636e-01 3.536309e+01
C.1.03 6.121923e+00 -1.427562e+00 3.544365e+01
C.1.04 6.006190e+00 -1.886232e+00 3.545896e+01
C.1.05 5.913918e+00 -2.312787e+00 3.546341e+01
C.1.06 5.869128e+00 -2.744071e+00 3.551307e+01
C.1.07 5.979696e+00 -3.149933e+00 3.562941e+01
C.1.08 6.103005e+00 -3.521441e+00 3.592189e+01
C.1.09 6.341477e+00 -3.820566e+00 3.622591e+01
C.1.10 6.636391e+00 -4.096831e+00 3.650064e+01
C.1.11 6.768231e+00 -4.441689e+00 3.668291e+01
C.1.12 6.803342e+00 -4.826192e+00 3.682589e+01
C.2.02 3.677537e+00 -6.577036e-01 3.535865e+01
C.2.03 3.650895e+00 -1.059520e+00 3.529868e+01
C.2.04 3.752539e+00 -1.453516e+00 3.531253e+01
C.2.05 3.917704e+00 -1.851154e+00 3.531615e+01
C.2.06 3.904647e+00 -2.278605e+00 3.536637e+01
C.2.07 3.901084e+00 -2.686521e+00 3.550420e+01
C.2.08 3.801890e+00 -3.072026e+00 3.577190e+01
C.2.09 3.611464e+00 -3.378589e+00 3.608797e+01
C.2.10 3.461700e+00 -3.701394e+00 3.640968e+01
C.2.11 3.386982e+00 -4.068316e+00 3.672086e+01
C.2.12 3.374118e+00 -4.393538e+00 3.708296e+01
C.3.02 4.896199e+00 -1.499703e+00 3.555936e+01
C.3.03 4.849851e+00 -1.949339e+00 3.533721e+01
C.3.04 4.843001e+00 -2.450795e+00 3.538366e+01
C.3.05 4.823225e+00 -2.943699e+00 3.547554e+01
C.3.06 4.836017e+00 -3.354946e+00 3.576283e+01
C.3.07 4.857726e+00 -3.714991e+00 3.611166e+01
C.3.08 4.908152e+00 -3.996603e+00 3.658447e+01
C.3.09 4.959097e+00 -4.270463e+00 3.706174e+01
C.3.10 4.996018e+00 -4.537574e+00 3.754412e+01
C.3.11 5.003697e+00 -4.896108e+00 3.808320e+01
C.3.12 5.011882e+00 -5.169140e+00 3.867025e+01
C.3.13 5.037921e+00 -5.360589e+00 3.928820e+01
C.3.14 5.099035e+00 -5.499711e+00 3.994282e+01
C.3.15 5.167678e+00 -5.656684e+00 4.059263e+01
C.3.16 5.216545e+00 -5.792613e+00 4.124894e+01
C.3.17 5.234776e+00 -5.944419e+00 4.203423e+01
C.3.18 5.237962e+00 -5.877125e+00 4.283149e+01
C.3.19 5.250713e+00 -6.038137e+00 4.361506e+01
C.3.20 5.275702e+00 -6.065350e+00 4.414279e+01
C.3.21 5.307092e+00 -6.008444e+00 4.466781e+01
C.3.22 5.340874e+00 -5.846353e+00 4.517025e+01
C.3.23 5.359070e+00 -5.602777e+00 4.571929e+01
C.3.24 5.372875e+00 -5.295350e+00 4.623546e+01
C.3.25 5.394879e+00 -4.898231e+00 4.668595e+01
C.3.26 5.415203e+00 -4.677214e+00 4.686210e+01
C.3.27 5.430199e+00 -4.451850e+00 4.703320e+01
C.3.29 5.472779e+00 -3.939730e+00 4.706228e+01
C.3.30 5.498926e+00 -3.706883e+00 4.704488e+01
C.3.31 5.485849e+00 -3.505254e+00 4.692496e+01
C.3.32 5.503020e+00 -3.099409e+00 4.679296e+01
C.3.33 5.479171e+00 -2.718912e+00 4.660038e+01
C.3.34 5.461127e+00 -2.381857e+00 4.633867e+01
C.3.35 5.457752e+00 -2.001564e+00 4.594584e+01
C.3.36 5.454448e+00 -1.638936e+00 4.553663e+01
C.3.37 5.447937e+00 -1.306763e+00 4.510237e+01
C.3.38 5.433918e+00 -1.018921e+00 4.470648e+01
C.3.39 5.415617e+00 -7.486565e-01 4.429854e+01
C.3.40 5.402438e+00 -5.036263e-01 4.387478e+01
C.3.41 5.396115e+00 -1.702195e-01 4.329258e+01
C.3.42 5.398892e+00 1.021066e-01 4.267939e+01
C.3.43 5.390678e+00 3.433037e-01 4.205335e+01
C.3.44 5.357366e+00 5.743958e-01 4.155077e+01
C.3.45 5.323839e+00 6.844169e-01 4.100870e+01
C.3.46 5.287840e+00 8.693733e-01 4.048759e+01
C.3.47 5.294527e+00 9.205784e-01 4.013001e+01
C.3.48 5.314979e+00 9.102788e-01 3.976946e+01
C.3.49 5.309180e+00 8.806618e-01 3.940945e+01
C.3.50 5.244611e+00 7.583829e-01 3.871879e+01
C.3.51 5.179965e+00 4.278759e-01 3.810014e+01
C.3.52 5.095105e+00 -8.625000e-03 3.755387e+01
C.3.53 5.032898e+00 -3.726985e-01 3.698733e+01
C.3.54 4.985188e+00 -7.239388e-01 3.641137e+01
C.4.02 9.907015e+00 -1.169728e+01 4.291555e+01
C.4.03 1.034713e+01 -1.264213e+01 4.321816e+01
C.4.04 1.076256e+01 -1.363680e+01 4.334475e+01
C.4.05 1.119227e+01 -1.465786e+01 4.322798e+01
C.4.06 1.150532e+01 -1.557541e+01 4.267940e+01
C.4.07 1.174100e+01 -1.656128e+01 4.221745e+01
C.4.08 1.178248e+01 -1.724856e+01 4.209660e+01
C.4.09 1.173272e+01 -1.794577e+01 4.208574e+01
C.4.10 1.167372e+01 -1.864071e+01 4.213329e+01
C.4.11 1.162350e+01 -1.913886e+01 4.217955e+01
C.4.12 1.157643e+01 -1.963500e+01 4.224621e+01
C.4.14 1.172385e+01 -2.054396e+01 4.264767e+01
C.4.15 1.190422e+01 -2.089290e+01 4.298424e+01
C.4.16 1.210965e+01 -2.117412e+01 4.336671e+01
C.4.17 1.235558e+01 -2.136919e+01 4.383330e+01
C.4.18 1.263994e+01 -2.152773e+01 4.429183e+01
C.4.20 1.286069e+01 -2.149568e+01 4.519984e+01
C.4.21 1.275254e+01 -2.125005e+01 4.554795e+01
C.4.22 1.265439e+01 -2.103452e+01 4.591824e+01
C.4.23 1.256655e+01 -2.087594e+01 4.626514e+01
C.4.24 1.252055e+01 -2.077052e+01 4.663926e+01
C.5.02 -1.366213e-01 -1.088351e+01 4.329996e+01
C.5.03 -5.143929e-01 -1.149207e+01 4.356533e+01
C.5.04 -8.667868e-01 -1.214936e+01 4.373042e+01
C.5.05 -1.329870e+00 -1.307745e+01 4.387433e+01
C.5.06 -1.781648e+00 -1.401206e+01 4.373656e+01
C.5.07 -2.111589e+00 -1.492702e+01 4.334866e+01
C.5.08 -2.184914e+00 -1.587723e+01 4.298405e+01
C.5.09 -2.151217e+00 -1.687470e+01 4.277160e+01
C.5.10 -2.090366e+00 -1.789306e+01 4.274987e+01
C.5.11 -2.009958e+00 -1.859004e+01 4.278056e+01
C.5.12 -1.913118e+00 -1.928527e+01 4.280231e+01
C.5.14 -2.022838e+00 -2.033986e+01 4.326004e+01
C.5.15 -2.218860e+00 -2.061372e+01 4.359736e+01
C.5.16 -2.451615e+00 -2.083226e+01 4.395130e+01
C.5.17 -2.795738e+00 -2.099721e+01 4.441345e+01
C.5.18 -3.131750e+00 -2.103124e+01 4.490858e+01
C.5.20 -3.331962e+00 -2.093567e+01 4.576572e+01
C.5.21 -3.223977e+00 -2.083001e+01 4.603534e+01
C.5.22 -3.123338e+00 -2.072715e+01 4.630888e+01
C.5.23 -3.057165e+00 -2.061910e+01 4.662786e+01
C.5.24 -3.034071e+00 -2.056178e+01 4.696549e+01
C.6.02 1.262147e+01 -2.076010e+01 4.744309e+01
C.6.03 1.274191e+01 -2.091232e+01 4.783324e+01
C.6.04 1.296437e+01 -2.119537e+01 4.807877e+01
C.6.05 1.316521e+01 -2.174496e+01 4.851391e+01
C.6.06 1.329793e+01 -2.218130e+01 4.908290e+01
C.6.08 1.345829e+01 -2.200502e+01 5.031984e+01
C.6.09 1.342774e+01 -2.166720e+01 5.076291e+01
C.6.10 1.346557e+01 -2.114480e+01 5.095535e+01
C.6.11 1.346808e+01 -2.072454e+01 5.072363e+01
C.6.12 1.340143e+01 -2.024959e+01 5.074107e+01
C.6.13 1.328811e+01 -1.982360e+01 5.093089e+01
C.6.14 1.310490e+01 -1.966264e+01 5.106433e+01
C.6.15 1.289043e+01 -1.957482e+01 5.121786e+01
C.6.17 1.245204e+01 -1.916276e+01 5.162733e+01
C.6.18 1.224351e+01 -1.874268e+01 5.159581e+01
C.6.19 1.207467e+01 -1.831710e+01 5.148937e+01
C.6.20 1.196170e+01 -1.787296e+01 5.138564e+01
C.6.21 1.189930e+01 -1.744318e+01 5.120622e+01
C.7.02 -3.061026e+00 -2.052611e+01 4.783912e+01
C.7.03 -3.200862e+00 -2.071668e+01 4.833015e+01
C.7.04 -3.509318e+00 -2.108582e+01 4.858620e+01
C.7.05 -3.738662e+00 -2.154122e+01 4.894567e+01
C.7.06 -3.943242e+00 -2.188442e+01 4.942480e+01
C.7.08 -3.933045e+00 -2.184401e+01 5.062384e+01
C.7.09 -3.688692e+00 -2.157582e+01 5.113650e+01
C.7.10 -3.623998e+00 -2.099192e+01 5.135856e+01
C.7.11 -3.601050e+00 -2.053001e+01 5.121876e+01
C.7.12 -3.510293e+00 -2.006710e+01 5.132321e+01
C.7.13 -3.375427e+00 -1.969371e+01 5.159858e+01
C.7.14 -3.162061e+00 -1.968381e+01 5.167374e+01
C.7.15 -2.936476e+00 -1.970161e+01 5.168212e+01
C.7.17 -2.437632e+00 -1.920363e+01 5.205296e+01
C.7.18 -2.351663e+00 -1.861204e+01 5.221130e+01
C.7.19 -2.294917e+00 -1.800391e+01 5.211440e+01
C.7.20 -2.213476e+00 -1.749627e+01 5.194384e+01
C.7.21 -2.159820e+00 -1.703531e+01 5.166440e+01
C.8.02 1.236603e+01 -1.628624e+01 5.009393e+01
C.8.03 1.246587e+01 -1.518020e+01 4.957990e+01
C.8.04 1.243111e+01 -1.397381e+01 4.978230e+01
C.8.05 1.223334e+01 -1.316988e+01 4.970327e+01
C.8.06 1.187394e+01 -1.242702e+01 4.959998e+01
C.8.07 1.148862e+01 -1.170798e+01 4.943818e+01
C.8.08 1.119467e+01 -1.114581e+01 4.924312e+01
C.8.09 1.087177e+01 -1.059241e+01 4.906998e+01
C.8.10 1.052467e+01 -1.004902e+01 4.891269e+01
C.8.11 1.025762e+01 -9.653838e+00 4.879133e+01
C.8.12 9.978086e+00 -9.267231e+00 4.867049e+01
C.8.13 9.687950e+00 -8.903492e+00 4.851014e+01
C.8.14 9.337384e+00 -8.525404e+00 4.834284e+01
C.8.15 8.971745e+00 -8.144988e+00 4.821864e+01
C.8.17 8.095472e+00 -6.997015e+00 4.825209e+01
C.8.18 7.589271e+00 -6.251662e+00 4.838449e+01
C.8.19 7.032269e+00 -5.533699e+00 4.832462e+01
C.8.20 6.434569e+00 -4.953477e+00 4.816896e+01
C.8.21 5.848453e+00 -4.501296e+00 4.775650e+01
C.9.02 -2.499074e+00 -1.573726e+01 5.046583e+01
C.9.03 -2.458617e+00 -1.452150e+01 5.007967e+01
C.9.04 -2.400929e+00 -1.326472e+01 5.029427e+01
C.9.05 -2.244569e+00 -1.272243e+01 5.023190e+01
C.9.06 -1.964478e+00 -1.224051e+01 5.012360e+01
C.9.07 -1.666319e+00 -1.176487e+01 5.003820e+01
C.9.08 -1.339892e+00 -1.122740e+01 4.996983e+01
C.9.09 -9.994429e-01 -1.071591e+01 4.981960e+01
C.9.10 -6.507643e-01 -1.021671e+01 4.964841e+01
C.9.11 -2.750707e-01 -9.692127e+00 4.941323e+01
C.9.12 1.386503e-01 -9.171045e+00 4.924295e+01
C.9.13 5.837681e-01 -8.679635e+00 4.906393e+01
C.9.14 1.031001e+00 -8.311166e+00 4.887342e+01
C.9.15 1.509343e+00 -7.987470e+00 4.867720e+01
C.9.17 2.531847e+00 -7.096723e+00 4.847713e+01
C.9.18 3.072244e+00 -6.555773e+00 4.858741e+01
C.9.19 3.611713e+00 -6.007012e+00 4.851924e+01
C.9.20 4.330313e+00 -5.288144e+00 4.834231e+01
C.9.21 4.972201e+00 -4.640388e+00 4.785983e+01
