# Supplementary material for: Ontogenetic changes and sexual dimorphism in the cranium and mandible of the Atlantic walrus (Odobenus rosmarus rosmarus L.)
Source: Anat Rec (Hoboken). 2025 Sep 12;309(7):1875–903. doi: 10.1002/ar.70050 (PMC13251751; doi:10.1002/ar.70050)
Supplement: Supplementary file 1 — Data S1: Supporting information. [file AR-309-1875-s001.zip › PTS files/Ontogeny_Mandible/4543_F_A.pts]

Version 1.0
222
S.1 2.415942e+01 -5.886134e+00 3.859484e+01
S.2 2.463569e+01 -7.458041e+00 3.876735e+01
S.3 2.496901e+01 -4.818598e+00 3.895180e+01
S.4 2.008076e+01 -7.122803e+00 3.706610e+01
S.5 2.005690e+01 -3.524682e+00 3.740833e+01
S.6 1.095040e+01 -8.977171e+00 3.909040e+01
S.7 1.188643e+01 -3.683533e-01 3.994709e+01
S.8 1.682795e+01 -5.678118e+00 4.499804e+01
S.9 2.721978e+00 -1.057531e+01 3.491966e+01
S.10 4.647006e+00 3.606083e+00 3.595733e+01
S.11 8.792526e-01 -9.945220e+00 3.644720e+01
S.12 2.554204e+00 3.726149e+00 3.752232e+01
S.13 9999 9999 9999
S.14 9999 9999 9999
S.15 -9.021074e-01 -1.399474e+01 4.066848e+01
S.16 1.530616e+00 6.951779e+00 4.235477e+01
S.17 -1.762758e+00 -8.387117e+00 4.036274e+01
S.18 -3.443266e-01 1.632198e+00 4.101619e+01
S.19 1.715587e+01 -8.685184e+00 4.134137e+01
S.20 1.806839e+01 -2.211286e+00 4.204928e+01
S.21 6.337118e+00 -1.150935e+01 3.967191e+01
S.22 7.353208e+00 2.905784e+00 4.076237e+01
S.23 8.055031e-01 -1.054918e+01 3.865224e+01
S.24 2.517698e+00 3.661614e+00 4.001500e+01
S.25 1.813985e+00 -1.022908e+01 4.403275e+01
S.26 3.052006e+00 2.141756e+00 4.472358e+01
S.27 -4.432785e-01 -1.045317e+01 4.288371e+01
S.28 8.971130e-01 2.849637e+00 4.362870e+01
S.29 4.278268e+00 -1.162519e+01 4.323283e+01
S.30 5.746862e+00 2.925007e+00 4.465654e+01
S.31 1.399218e+01 -9.440063e+00 4.516209e+01
S.32 1.487467e+01 -1.538356e+00 4.596148e+01
C.1.02 2.436234e+01 -7.471497e+00 3.836018e+01
C.1.03 2.401119e+01 -7.274344e+00 3.807996e+01
C.1.04 2.364419e+01 -7.173561e+00 3.777037e+01
C.1.05 2.331146e+01 -7.062542e+00 3.753600e+01
C.1.06 2.295401e+01 -7.003850e+00 3.731981e+01
C.1.07 2.255975e+01 -6.934201e+00 3.718688e+01
C.1.08 2.209419e+01 -6.868679e+00 3.718271e+01
C.1.09 2.163544e+01 -6.968946e+00 3.720611e+01
C.1.10 2.121231e+01 -7.173711e+00 3.719685e+01
C.1.11 2.084428e+01 -7.266654e+00 3.708855e+01
C.1.12 2.045816e+01 -7.227367e+00 3.701662e+01
C.2.02 2.479074e+01 -4.691221e+00 3.862561e+01
C.2.03 2.449652e+01 -4.643594e+00 3.836951e+01
C.2.04 2.418287e+01 -4.647991e+00 3.813284e+01
C.2.05 2.381875e+01 -4.631979e+00 3.782476e+01
C.2.06 2.342027e+01 -4.708945e+00 3.757368e+01
C.2.07 2.300798e+01 -4.621726e+00 3.734972e+01
C.2.08 2.255770e+01 -4.435789e+00 3.725744e+01
C.2.09 2.207993e+01 -4.307423e+00 3.729061e+01
C.2.10 2.162320e+01 -4.116102e+00 3.731575e+01
C.2.11 2.112014e+01 -3.864016e+00 3.728139e+01
C.2.12 2.058656e+01 -3.682826e+00 3.729778e+01
C.3.02 2.412903e+01 -5.842896e+00 3.813224e+01
C.3.03 2.392562e+01 -5.792006e+00 3.771654e+01
C.3.04 2.353634e+01 -5.690366e+00 3.748220e+01
C.3.05 2.300092e+01 -5.592013e+00 3.731994e+01
C.3.06 2.244989e+01 -5.530073e+00 3.719665e+01
C.3.07 2.192942e+01 -5.505298e+00 3.697042e+01
C.3.08 2.129354e+01 -5.468406e+00 3.696023e+01
C.3.09 2.070585e+01 -5.435243e+00 3.720383e+01
C.3.10 2.015142e+01 -5.403583e+00 3.751595e+01
C.3.11 1.953440e+01 -5.367105e+00 3.787531e+01
C.3.12 1.893981e+01 -5.333372e+00 3.827094e+01
C.3.13 1.836569e+01 -5.304425e+00 3.869608e+01
C.3.14 1.792931e+01 -5.280344e+00 3.903954e+01
C.3.15 1.755469e+01 -5.261877e+00 3.944976e+01
C.3.16 1.724810e+01 -5.270972e+00 3.991332e+01
C.3.17 1.691690e+01 -5.275681e+00 4.038497e+01
C.3.18 1.670876e+01 -5.307366e+00 4.092148e+01
C.3.19 1.633657e+01 -5.309311e+00 4.136153e+01
C.3.20 1.592997e+01 -5.307693e+00 4.180592e+01
C.3.21 1.548421e+01 -5.296876e+00 4.221087e+01
C.3.22 1.526922e+01 -5.326622e+00 4.277274e+01
C.3.23 1.534338e+01 -5.386172e+00 4.326453e+01
C.3.24 1.548167e+01 -5.449450e+00 4.374178e+01
C.3.25 1.567050e+01 -5.519545e+00 4.420041e+01
C.3.26 1.600047e+01 -5.576315e+00 4.455218e+01
C.3.27 1.636121e+01 -5.629795e+00 4.487288e+01
C.3.29 1.711236e+01 -5.711823e+00 4.497973e+01
C.3.30 1.739715e+01 -5.744147e+00 4.496558e+01
C.3.31 1.767954e+01 -5.776845e+00 4.492626e+01
C.3.32 1.802942e+01 -5.825741e+00 4.486018e+01
C.3.33 1.835784e+01 -5.871934e+00 4.472170e+01
C.3.34 1.869800e+01 -5.918659e+00 4.461549e+01
C.3.35 1.902681e+01 -5.960781e+00 4.456350e+01
C.3.36 1.935068e+01 -5.994716e+00 4.448257e+01
C.3.37 1.966703e+01 -6.032715e+00 4.437739e+01
C.3.38 1.994854e+01 -6.073861e+00 4.423605e+01
C.3.39 2.021557e+01 -6.115385e+00 4.406902e+01
C.3.40 2.049328e+01 -6.155664e+00 4.392010e+01
C.3.41 2.087650e+01 -6.204961e+00 4.365383e+01
C.3.42 2.123853e+01 -6.247166e+00 4.335827e+01
C.3.43 2.161924e+01 -6.287859e+00 4.308699e+01
C.3.44 2.194036e+01 -6.317766e+00 4.290342e+01
C.3.45 2.221766e+01 -6.332312e+00 4.265725e+01
C.3.46 2.251594e+01 -6.349561e+00 4.243712e+01
C.3.47 2.281427e+01 -6.362082e+00 4.210112e+01
C.3.48 2.317956e+01 -6.381680e+00 4.183991e+01
C.3.49 2.345159e+01 -6.375540e+00 4.148211e+01
C.3.50 2.370961e+01 -6.347344e+00 4.107482e+01
C.3.51 2.392948e+01 -6.305985e+00 4.064679e+01
C.3.52 2.405544e+01 -6.231580e+00 4.018651e+01
C.3.53 2.415893e+01 -6.136168e+00 3.965822e+01
C.3.54 2.418304e+01 -6.016728e+00 3.912522e+01
C.4.02 1.013857e+01 -9.201107e+00 3.918464e+01
C.4.03 9.325252e+00 -9.438447e+00 3.920192e+01
C.4.04 8.533284e+00 -9.629713e+00 3.896888e+01
C.4.05 7.716811e+00 -9.865734e+00 3.851545e+01
C.4.06 7.017545e+00 -1.001987e+01 3.787109e+01
C.4.07 6.420194e+00 -1.001648e+01 3.711537e+01
C.4.08 5.799779e+00 -9.902586e+00 3.649921e+01
C.4.09 5.129193e+00 -9.731807e+00 3.595269e+01
C.4.10 4.429429e+00 -9.689125e+00 3.541785e+01
C.4.11 3.886987e+00 -9.932320e+00 3.509876e+01
C.4.12 3.334525e+00 -1.029636e+01 3.496653e+01
C.4.14 2.366620e+00 -1.054293e+01 3.502360e+01
C.4.15 2.072088e+00 -1.040686e+01 3.520489e+01
C.4.16 1.811112e+00 -1.027488e+01 3.543426e+01
C.4.17 1.466199e+00 -1.011873e+01 3.574208e+01
C.4.18 1.074035e+00 -9.989350e+00 3.600200e+01
C.4.20 1.110739e+00 -1.012329e+01 3.675816e+01
C.4.21 1.172672e+00 -1.037255e+01 3.709878e+01
C.4.22 1.022945e+00 -1.055881e+01 3.745215e+01
C.4.23 1.015149e+00 -1.062640e+01 3.786548e+01
C.4.24 9.894115e-01 -1.062475e+01 3.828356e+01
C.5.02 1.140032e+01 1.950757e-01 4.001259e+01
C.5.03 1.085355e+01 7.033868e-01 4.003892e+01
C.5.04 1.025132e+01 1.139966e+00 3.996976e+01
C.5.05 9.427907e+00 1.592054e+00 3.973887e+01
C.5.06 8.641191e+00 1.952391e+00 3.930645e+01
C.5.07 7.970168e+00 2.213727e+00 3.866059e+01
C.5.08 7.358953e+00 2.285494e+00 3.786050e+01
C.5.09 6.576518e+00 2.290473e+00 3.722279e+01
C.5.10 5.838201e+00 2.438573e+00 3.655061e+01
C.5.11 5.434863e+00 2.764451e+00 3.625245e+01
C.5.12 5.079553e+00 3.206470e+00 3.606227e+01
C.5.14 4.286043e+00 3.728510e+00 3.603307e+01
C.5.15 3.943541e+00 3.752981e+00 3.621505e+01
C.5.16 3.609120e+00 3.765788e+00 3.641257e+01
C.5.17 3.284790e+00 3.715049e+00 3.680690e+01
C.5.18 2.909513e+00 3.680118e+00 3.715504e+01
C.5.20 2.644662e+00 3.605536e+00 3.791409e+01
C.5.21 2.634400e+00 3.681292e+00 3.832682e+01
C.5.22 2.583333e+00 3.835506e+00 3.871387e+01
C.5.23 2.587157e+00 3.773131e+00 3.914820e+01
C.5.24 2.571808e+00 3.713815e+00 3.958270e+01
C.6.02 9999 9999 9999
C.6.03 9999 9999 9999
C.6.04 9999 9999 9999
C.6.05 9999 9999 9999
C.6.06 9999 9999 9999
C.6.08 9999 9999 9999
C.6.09 9999 9999 9999
C.6.10 9999 9999 9999
C.6.11 9999 9999 9999
C.6.12 9999 9999 9999
C.6.13 9999 9999 9999
C.6.14 9999 9999 9999
C.6.15 9999 9999 9999
C.6.17 9999 9999 9999
C.6.18 9999 9999 9999
C.6.19 9999 9999 9999
C.6.20 9999 9999 9999
C.6.21 9999 9999 9999
C.7.02 9999 9999 9999
C.7.03 9999 9999 9999
C.7.04 9999 9999 9999
C.7.05 9999 9999 9999
C.7.06 9999 9999 9999
C.7.08 9999 9999 9999
C.7.09 9999 9999 9999
C.7.10 9999 9999 9999
C.7.11 9999 9999 9999
C.7.12 9999 9999 9999
C.7.13 9999 9999 9999
C.7.14 9999 9999 9999
C.7.15 9999 9999 9999
C.7.17 9999 9999 9999
C.7.18 9999 9999 9999
C.7.19 9999 9999 9999
C.7.20 9999 9999 9999
C.7.21 9999 9999 9999
C.8.02 2.922498e+00 -1.080405e+01 4.341693e+01
C.8.03 4.217748e+00 -1.130636e+01 4.332433e+01
C.8.04 5.444604e+00 -1.181596e+01 4.374105e+01
C.8.05 6.109676e+00 -1.188161e+01 4.389281e+01
C.8.06 6.766066e+00 -1.178165e+01 4.406265e+01
C.8.07 7.423730e+00 -1.164994e+01 4.420341e+01
C.8.08 8.101513e+00 -1.153875e+01 4.432433e+01
C.8.09 8.777768e+00 -1.140236e+01 4.442654e+01
C.8.10 9.451137e+00 -1.123708e+01 4.450157e+01
C.8.11 1.015936e+01 -1.105748e+01 4.457358e+01
C.8.12 1.086349e+01 -1.085968e+01 4.463765e+01
C.8.13 1.155379e+01 -1.062767e+01 4.473086e+01
C.8.14 1.238400e+01 -1.026728e+01 4.487169e+01
C.8.15 1.319053e+01 -9.852855e+00 4.500104e+01
C.8.17 1.472663e+01 -9.148800e+00 4.538059e+01
C.8.18 1.545164e+01 -8.855288e+00 4.562599e+01
C.8.19 1.606523e+01 -8.312430e+00 4.559783e+01
C.8.20 1.653298e+01 -7.472285e+00 4.556080e+01
C.8.21 1.670783e+01 -6.621187e+00 4.514719e+01
C.9.02 4.353183e+00 2.592196e+00 4.437030e+01
C.9.03 5.726834e+00 2.782959e+00 4.468259e+01
C.9.04 6.998984e+00 2.893021e+00 4.530730e+01
C.9.05 7.831239e+00 2.711663e+00 4.549382e+01
C.9.06 8.604213e+00 2.328458e+00 4.562038e+01
C.9.07 9.367930e+00 1.915090e+00 4.569923e+01
C.9.08 1.017264e+01 1.549342e+00 4.578603e+01
C.9.09 1.096520e+01 1.149064e+00 4.580862e+01
C.9.10 1.173357e+01 7.069361e-01 4.575414e+01
C.9.11 1.230704e+01 3.995961e-01 4.575083e+01
C.9.12 1.288232e+01 9.690771e-02 4.577850e+01
C.9.13 1.342965e+01 -2.542698e-01 4.579921e+01
C.9.14 1.393093e+01 -6.656430e-01 4.580549e+01
C.9.15 1.441503e+01 -1.094838e+00 4.584949e+01
C.9.17 1.558027e+01 -2.266474e+00 4.625739e+01
C.9.18 1.628021e+01 -3.057248e+00 4.623971e+01
C.9.19 1.681338e+01 -3.909635e+00 4.591611e+01
C.9.20 1.697459e+01 -4.497633e+00 4.560828e+01
C.9.21 1.697141e+01 -5.039203e+00 4.519215e+01
