# Supplementary material for: Ontogenetic changes and sexual dimorphism in the cranium and mandible of the Atlantic walrus (Odobenus rosmarus rosmarus L.)
Source: Anat Rec (Hoboken). 2025 Sep 12;309(7):1875–903. doi: 10.1002/ar.70050 (PMC13251751; doi:10.1002/ar.70050)
Supplement: Supplementary file 1 — Data S1: Supporting information. [file AR-309-1875-s001.zip › PTS files/Ontogeny_Mandible/4587_U_A.pts]

Version 1.0
222
S.1 1.974454e+01 -6.310245e+00 4.512749e+01
S.2 9999 9999 9999
S.3 2.105554e+01 -6.372880e+00 4.559101e+01
S.4 9999 9999 9999
S.5 1.783330e+01 -2.575131e+00 4.566804e+01
S.6 9.533231e+00 -7.753025e-01 4.595110e+01
S.7 1.570027e+01 4.762078e+00 4.905125e+01
S.8 1.455314e+01 -3.990780e+00 5.293096e+01
S.9 2.708522e+00 5.170344e+00 4.243641e+01
S.10 1.355000e+01 1.389050e+01 4.715942e+01
S.11 2.704918e-01 6.308542e+00 4.389882e+01
S.12 1.232317e+01 1.569131e+01 4.941299e+01
S.13 -2.929016e+00 7.189874e+00 4.782973e+01
S.14 1.075371e+01 1.720768e+01 5.313579e+01
S.15 -4.063678e+00 4.910743e+00 4.721865e+01
S.16 1.337713e+01 1.691666e+01 5.429591e+01
S.17 -8.913056e-01 8.545411e+00 4.809798e+01
S.18 8.770117e+00 1.576919e+01 5.197770e+01
S.19 1.398619e+01 -5.367863e+00 4.798702e+01
S.20 1.813287e+01 -1.939568e+00 5.020394e+01
S.21 2.845267e+00 9.595528e-01 4.615461e+01
S.22 1.576830e+01 1.011571e+01 5.136874e+01
S.23 -3.081127e-01 6.331842e+00 4.577087e+01
S.24 1.162388e+01 1.532667e+01 5.076288e+01
S.25 -1.609485e-01 4.422959e+00 5.063658e+01
S.26 1.092412e+01 1.255850e+01 5.539544e+01
S.27 -1.941424e+00 5.972962e+00 4.951958e+01
S.28 1.026615e+01 1.517499e+01 5.482709e+01
S.29 7.143005e-01 2.091880e+00 5.029638e+01
S.30 1.262554e+01 1.106649e+01 5.534199e+01
S.31 6.846643e+00 -2.116932e+00 5.233343e+01
S.32 1.483020e+01 1.329916e+00 5.536387e+01
C.1.02 9999 9999 9999
C.1.03 9999 9999 9999
C.1.04 9999 9999 9999
C.1.05 9999 9999 9999
C.1.06 9999 9999 9999
C.1.07 9999 9999 9999
C.1.08 9999 9999 9999
C.1.09 9999 9999 9999
C.1.10 9999 9999 9999
C.1.11 9999 9999 9999
C.1.12 9999 9999 9999
C.2.02 9999 9999 9999
C.2.03 9999 9999 9999
C.2.04 9999 9999 9999
C.2.05 9999 9999 9999
C.2.06 9999 9999 9999
C.2.07 9999 9999 9999
C.2.08 9999 9999 9999
C.2.09 9999 9999 9999
C.2.10 9999 9999 9999
C.2.11 9999 9999 9999
C.2.12 9999 9999 9999
C.3.02 1.955132e+01 -6.026870e+00 4.481528e+01
C.3.03 1.930884e+01 -5.703048e+00 4.458847e+01
C.3.04 1.902477e+01 -5.351541e+00 4.448430e+01
C.3.05 1.864445e+01 -4.933499e+00 4.456601e+01
C.3.06 1.827309e+01 -4.564687e+00 4.479429e+01
C.3.07 1.791987e+01 -4.139827e+00 4.493847e+01
C.3.08 1.752451e+01 -3.657622e+00 4.500178e+01
C.3.09 1.713166e+01 -3.309715e+00 4.534457e+01
C.3.10 1.675313e+01 -2.982934e+00 4.572243e+01
C.3.11 1.633034e+01 -2.622199e+00 4.611582e+01
C.3.12 1.592851e+01 -2.311659e+00 4.656936e+01
C.3.13 1.557374e+01 -2.100125e+00 4.711066e+01
C.3.14 1.522973e+01 -1.882602e+00 4.752574e+01
C.3.15 1.508759e+01 -1.924790e+00 4.808786e+01
C.3.16 1.484654e+01 -1.844257e+00 4.861069e+01
C.3.17 1.454487e+01 -1.636272e+00 4.899412e+01
C.3.18 1.429887e+01 -1.475957e+00 4.943580e+01
C.3.19 1.404246e+01 -1.353139e+00 4.988352e+01
C.3.20 1.386840e+01 -1.345588e+00 5.028797e+01
C.3.21 1.375533e+01 -1.442740e+00 5.070236e+01
C.3.22 1.372364e+01 -1.651072e+00 5.108905e+01
C.3.23 1.373425e+01 -1.920219e+00 5.146096e+01
C.3.24 1.378623e+01 -2.228746e+00 5.179711e+01
C.3.25 1.388869e+01 -2.569496e+00 5.208740e+01
C.3.26 1.405079e+01 -3.007237e+00 5.246498e+01
C.3.27 1.428634e+01 -3.492335e+00 5.272892e+01
C.3.29 1.472200e+01 -4.258030e+00 5.295292e+01
C.3.30 1.491161e+01 -4.505744e+00 5.289716e+01
C.3.31 1.511291e+01 -4.740839e+00 5.282914e+01
C.3.32 1.534632e+01 -4.950387e+00 5.273293e+01
C.3.33 1.558689e+01 -5.149676e+00 5.263267e+01
C.3.34 1.581405e+01 -5.328447e+00 5.247749e+01
C.3.35 1.606217e+01 -5.600642e+00 5.229102e+01
C.3.36 1.629563e+01 -5.883485e+00 5.210153e+01
C.3.37 1.652595e+01 -6.191536e+00 5.195162e+01
C.3.38 1.678271e+01 -6.387984e+00 5.172393e+01
C.3.39 1.702822e+01 -6.529531e+00 5.144816e+01
C.3.40 1.730473e+01 -6.731825e+00 5.125073e+01
C.3.41 1.759565e+01 -6.946914e+00 5.089225e+01
C.3.42 1.791741e+01 -7.210783e+00 5.059855e+01
C.3.43 1.822450e+01 -7.445001e+00 5.026652e+01
C.3.44 1.846405e+01 -7.612370e+00 4.998440e+01
C.3.45 1.869093e+01 -7.724740e+00 4.966678e+01
C.3.46 1.889469e+01 -7.758883e+00 4.931705e+01
C.3.47 1.916099e+01 -7.880380e+00 4.891193e+01
C.3.48 1.937022e+01 -7.846705e+00 4.845929e+01
C.3.49 1.948080e+01 -7.736211e+00 4.798457e+01
C.3.50 1.957291e+01 -7.550363e+00 4.746766e+01
C.3.51 1.961666e+01 -7.320264e+00 4.696233e+01
C.3.52 1.962057e+01 -7.031157e+00 4.648629e+01
C.3.53 1.964183e+01 -6.733132e+00 4.606476e+01
C.3.54 1.969541e+01 -6.523980e+00 4.559534e+01
C.4.02 8.554351e+00 -4.461121e-01 4.614143e+01
C.4.03 7.615020e+00 8.959445e-03 4.602572e+01
C.4.04 6.766757e+00 5.672662e-01 4.575831e+01
C.4.05 6.017734e+00 1.222852e+00 4.538496e+01
C.4.06 5.382414e+00 1.927502e+00 4.490531e+01
C.4.07 4.888753e+00 2.645663e+00 4.429640e+01
C.4.08 4.590615e+00 3.156920e+00 4.384304e+01
C.4.09 4.261319e+00 3.676531e+00 4.342187e+01
C.4.10 3.875660e+00 4.185780e+00 4.303751e+01
C.4.11 3.517659e+00 4.527515e+00 4.279850e+01
C.4.12 3.131348e+00 4.846858e+00 4.257298e+01
C.4.14 2.301435e+00 5.482310e+00 4.247411e+01
C.4.15 1.905382e+00 5.766436e+00 4.263809e+01
C.4.16 1.507080e+00 5.993659e+00 4.287090e+01
C.4.17 1.073283e+00 6.143132e+00 4.317195e+01
C.4.18 6.510660e-01 6.233784e+00 4.351059e+01
C.4.20 6.633666e-02 6.355549e+00 4.420016e+01
C.4.21 -4.909365e-02 6.335639e+00 4.454799e+01
C.4.22 -1.856907e-01 6.373487e+00 4.488653e+01
C.4.23 -2.342455e-01 6.351060e+00 4.518101e+01
C.4.24 -3.006745e-01 6.357398e+00 4.547276e+01
C.5.02 1.574523e+01 5.472718e+00 4.930739e+01
C.5.03 1.573472e+01 6.219682e+00 4.942810e+01
C.5.04 1.563065e+01 6.964629e+00 4.951090e+01
C.5.05 1.543847e+01 7.837916e+00 4.938571e+01
C.5.06 1.518707e+01 8.673610e+00 4.915409e+01
C.5.07 1.496334e+01 9.470209e+00 4.879268e+01
C.5.08 1.475054e+01 1.025913e+01 4.831808e+01
C.5.09 1.449993e+01 1.106097e+01 4.788539e+01
C.5.10 1.422869e+01 1.189462e+01 4.753277e+01
C.5.11 1.401994e+01 1.255130e+01 4.733462e+01
C.5.12 1.380100e+01 1.321994e+01 4.719662e+01
C.5.14 1.332930e+01 1.426454e+01 4.730605e+01
C.5.15 1.311339e+01 1.461307e+01 4.751106e+01
C.5.16 1.291802e+01 1.491478e+01 4.779553e+01
C.5.17 1.271154e+01 1.527550e+01 4.827642e+01
C.5.18 1.252759e+01 1.548105e+01 4.884907e+01
C.5.20 1.220638e+01 1.568164e+01 4.965458e+01
C.5.21 1.207501e+01 1.562062e+01 4.988069e+01
C.5.22 1.194280e+01 1.556193e+01 5.010692e+01
C.5.23 1.183262e+01 1.549066e+01 5.032623e+01
C.5.24 1.172539e+01 1.541354e+01 5.054502e+01
C.6.02 -5.451504e-01 6.267654e+00 4.629550e+01
C.6.03 -1.000276e+00 6.340436e+00 4.664638e+01
C.6.04 -1.543109e+00 6.497638e+00 4.677353e+01
C.6.05 -2.058101e+00 6.916249e+00 4.689567e+01
C.6.06 -2.560446e+00 7.174890e+00 4.726466e+01
C.6.08 -3.082415e+00 7.100760e+00 4.821524e+01
C.6.09 -3.147693e+00 6.931057e+00 4.859868e+01
C.6.10 -3.101974e+00 6.648646e+00 4.891214e+01
C.6.11 -2.938216e+00 6.266174e+00 4.890912e+01
C.6.12 -2.763302e+00 5.892106e+00 4.896001e+01
C.6.13 -2.511024e+00 5.592656e+00 4.910070e+01
C.6.14 -2.308780e+00 5.682789e+00 4.925895e+01
C.6.15 -2.139438e+00 5.867138e+00 4.936575e+01
C.6.17 -1.591461e+00 5.833282e+00 4.985726e+01
C.6.18 -1.253272e+00 5.563838e+00 5.012005e+01
C.6.19 -9.204060e-01 5.260293e+00 5.035045e+01
C.6.20 -6.534070e-01 5.008985e+00 5.049413e+01
C.6.21 -4.013610e-01 4.734504e+00 5.062150e+01
C.7.02 1.136398e+01 1.538292e+01 5.133435e+01
C.7.03 1.116230e+01 1.571978e+01 5.182747e+01
C.7.04 1.114025e+01 1.630741e+01 5.205442e+01
C.7.05 1.100926e+01 1.674228e+01 5.228161e+01
C.7.06 1.087955e+01 1.703695e+01 5.267435e+01
C.7.08 1.054970e+01 1.717888e+01 5.363296e+01
C.7.09 1.035544e+01 1.693311e+01 5.407054e+01
C.7.10 1.051072e+01 1.651601e+01 5.437309e+01
C.7.11 1.067109e+01 1.616117e+01 5.438247e+01
C.7.12 1.074950e+01 1.579695e+01 5.449607e+01
C.7.13 1.072539e+01 1.550401e+01 5.475165e+01
C.7.14 1.057298e+01 1.539710e+01 5.479615e+01
C.7.15 1.041593e+01 1.528791e+01 5.478896e+01
C.7.17 1.019095e+01 1.473925e+01 5.506874e+01
C.7.18 1.030960e+01 1.427934e+01 5.523706e+01
C.7.19 1.047071e+01 1.380820e+01 5.531452e+01
C.7.20 1.057812e+01 1.338138e+01 5.541968e+01
C.7.21 1.071809e+01 1.295417e+01 5.547136e+01
C.8.02 5.321197e-01 3.415994e+00 5.031196e+01
C.8.03 1.226770e+00 2.379891e+00 5.052074e+01
C.8.04 1.774072e+00 1.387419e+00 5.108221e+01
C.8.05 2.101262e+00 9.728899e-01 5.124491e+01
C.8.06 2.503426e+00 6.000201e-01 5.131274e+01
C.8.07 2.917385e+00 2.434723e-01 5.139570e+01
C.8.08 3.368928e+00 -1.187288e-01 5.147638e+01
C.8.09 3.831738e+00 -4.579486e-01 5.158740e+01
C.8.10 4.305924e+00 -7.825166e-01 5.169414e+01
C.8.11 4.663550e+00 -1.006607e+00 5.174797e+01
C.8.12 5.028095e+00 -1.215050e+00 5.181630e+01
C.8.13 5.398221e+00 -1.412594e+00 5.188697e+01
C.8.14 5.884717e+00 -1.656635e+00 5.200774e+01
C.8.15 6.364135e+00 -1.888241e+00 5.217309e+01
C.8.17 7.973987e+00 -2.699521e+00 5.280163e+01
C.8.18 9.184106e+00 -3.278104e+00 5.297538e+01
C.8.19 1.045285e+01 -3.725990e+00 5.311356e+01
C.8.20 1.181371e+01 -3.966074e+00 5.316076e+01
C.8.21 1.317391e+01 -4.087279e+00 5.294403e+01
C.9.02 1.186391e+01 1.165571e+01 5.516121e+01
C.9.03 1.254222e+01 1.053293e+01 5.534092e+01
C.9.04 1.308279e+01 9.421407e+00 5.581578e+01
C.9.05 1.355549e+01 8.712076e+00 5.598232e+01
C.9.06 1.403516e+01 7.988103e+00 5.599423e+01
C.9.07 1.442190e+01 7.225038e+00 5.584423e+01
C.9.08 1.458916e+01 6.531387e+00 5.578057e+01
C.9.09 1.465929e+01 5.820010e+00 5.573365e+01
C.9.10 1.472448e+01 5.110943e+00 5.565520e+01
C.9.11 1.483056e+01 4.432254e+00 5.554706e+01
C.9.12 1.494543e+01 3.749143e+00 5.548639e+01
C.9.13 1.502249e+01 3.058372e+00 5.550728e+01
C.9.14 1.498277e+01 2.477055e+00 5.549647e+01
C.9.15 1.489091e+01 1.907072e+00 5.541705e+01
C.9.17 1.484597e+01 4.459885e-01 5.530563e+01
C.9.18 1.490570e+01 -4.293583e-01 5.518219e+01
C.9.19 1.491991e+01 -1.273556e+00 5.491365e+01
C.9.20 1.483285e+01 -2.275157e+00 5.436457e+01
C.9.21 1.479703e+01 -3.028292e+00 5.350220e+01
