# Supplementary material for: Ontogenetic changes and sexual dimorphism in the cranium and mandible of the Atlantic walrus (Odobenus rosmarus rosmarus L.)
Source: Anat Rec (Hoboken). 2025 Sep 12;309(7):1875–903. doi: 10.1002/ar.70050 (PMC13251751; doi:10.1002/ar.70050)
Supplement: Supplementary file 1 — Data S1: Supporting information. [file AR-309-1875-s001.zip › PTS files/Ontogeny_Mandible/4595_F_A.pts]

Version 1.0
222
S.1 2.041259e+01 -6.217847e+00 3.574253e+01
S.2 2.070655e+01 -7.339748e+00 3.571700e+01
S.3 2.130184e+01 -5.519474e+00 3.608046e+01
S.4 1.716689e+01 -6.672458e+00 3.459304e+01
S.5 1.788216e+01 -3.926434e+00 3.503837e+01
S.6 9.761375e+00 -7.705872e+00 3.534022e+01
S.7 1.178113e+01 9.409430e-02 3.674977e+01
S.8 1.459188e+01 -5.674603e+00 4.143784e+01
S.9 2.362819e+00 -7.927934e+00 3.171633e+01
S.10 6.174361e+00 4.903852e+00 3.382428e+01
S.11 2.936684e-01 -7.985751e+00 3.268969e+01
S.12 3.934422e+00 5.956417e+00 3.551272e+01
S.13 -2.549652e+00 -9.005981e+00 3.724308e+01
S.14 1.847368e+00 6.524406e+00 3.987780e+01
S.15 -2.069924e+00 -1.105289e+01 3.679644e+01
S.16 3.261851e+00 8.288447e+00 4.032335e+01
S.17 -1.805292e+00 -6.485139e+00 3.690547e+01
S.18 1.351873e+00 4.121736e+00 3.892605e+01
S.19 1.445724e+01 -7.938058e+00 3.829980e+01
S.20 1.606429e+01 -3.111916e+00 3.890313e+01
S.21 5.158005e+00 -9.396587e+00 3.545755e+01
S.22 8.497316e+00 3.884005e+00 3.794448e+01
S.23 -2.692108e-01 -8.522085e+00 3.538866e+01
S.24 3.763856e+00 5.847604e+00 3.766222e+01
S.25 1.630032e+00 -9.098805e+00 3.959921e+01
S.26 5.447745e+00 3.566432e+00 4.167617e+01
S.27 -6.006561e-01 -8.296886e+00 3.892183e+01
S.28 2.817927e+00 3.978232e+00 4.102633e+01
S.29 2.969826e+00 -9.660592e+00 3.908416e+01
S.30 7.322129e+00 3.342731e+00 4.138548e+01
S.31 1.194981e+01 -8.222042e+00 4.140055e+01
S.32 1.310181e+01 -2.122152e+00 4.226091e+01
C.1.02 2.049927e+01 -7.377713e+00 3.548219e+01
C.1.03 2.028511e+01 -7.357604e+00 3.525138e+01
C.1.04 2.004647e+01 -7.378851e+00 3.504609e+01
C.1.05 1.979882e+01 -7.230535e+00 3.486650e+01
C.1.06 1.953738e+01 -7.063818e+00 3.472705e+01
C.1.07 1.923186e+01 -6.997543e+00 3.459347e+01
C.1.08 1.881656e+01 -6.905896e+00 3.453875e+01
C.1.09 1.839026e+01 -6.872036e+00 3.450724e+01
C.1.10 1.800819e+01 -7.049891e+00 3.442817e+01
C.1.11 1.768541e+01 -6.984015e+00 3.437589e+01
C.1.12 1.741569e+01 -6.789855e+00 3.440441e+01
C.2.02 2.127929e+01 -5.348166e+00 3.577862e+01
C.2.03 2.107724e+01 -5.213697e+00 3.552948e+01
C.2.04 2.083439e+01 -5.072985e+00 3.532407e+01
C.2.05 2.049854e+01 -4.900793e+00 3.517466e+01
C.2.06 2.016373e+01 -4.687003e+00 3.509111e+01
C.2.07 1.978431e+01 -4.559269e+00 3.502401e+01
C.2.08 1.944211e+01 -4.484663e+00 3.494536e+01
C.2.09 1.909170e+01 -4.432878e+00 3.488714e+01
C.2.10 1.883752e+01 -4.181756e+00 3.485275e+01
C.2.11 1.851523e+01 -4.073703e+00 3.487463e+01
C.2.12 1.821319e+01 -4.003347e+00 3.501548e+01
C.3.02 2.033829e+01 -6.105429e+00 3.543250e+01
C.3.03 2.021504e+01 -5.994384e+00 3.513797e+01
C.3.04 2.003813e+01 -5.907897e+00 3.486321e+01
C.3.05 1.966212e+01 -5.819219e+00 3.474384e+01
C.3.06 1.926151e+01 -5.765056e+00 3.473471e+01
C.3.07 1.886998e+01 -5.704571e+00 3.481570e+01
C.3.08 1.837677e+01 -5.628974e+00 3.496488e+01
C.3.09 1.788711e+01 -5.558028e+00 3.512739e+01
C.3.10 1.747208e+01 -5.493112e+00 3.543523e+01
C.3.11 1.697951e+01 -5.431379e+00 3.572175e+01
C.3.12 1.648559e+01 -5.370358e+00 3.600605e+01
C.3.13 1.601354e+01 -5.309737e+00 3.632544e+01
C.3.14 1.561221e+01 -5.255489e+00 3.669421e+01
C.3.15 1.528030e+01 -5.229310e+00 3.712913e+01
C.3.16 1.503659e+01 -5.245050e+00 3.761940e+01
C.3.17 1.491176e+01 -5.341349e+00 3.819618e+01
C.3.18 1.442624e+01 -5.284657e+00 3.854057e+01
C.3.19 1.396635e+01 -5.226719e+00 3.891833e+01
C.3.20 1.378507e+01 -5.251533e+00 3.927518e+01
C.3.21 1.368126e+01 -5.305165e+00 3.965881e+01
C.3.22 1.365330e+01 -5.375505e+00 4.005262e+01
C.3.23 1.368619e+01 -5.436173e+00 4.032719e+01
C.3.24 1.374872e+01 -5.499187e+00 4.059600e+01
C.3.25 1.384472e+01 -5.551538e+00 4.085712e+01
C.3.26 1.402993e+01 -5.591592e+00 4.112601e+01
C.3.27 1.428414e+01 -5.627101e+00 4.133177e+01
C.3.29 1.484082e+01 -5.754895e+00 4.144552e+01
C.3.30 1.508003e+01 -5.853895e+00 4.140734e+01
C.3.31 1.531893e+01 -5.919583e+00 4.132311e+01
C.3.32 1.552730e+01 -5.919971e+00 4.121753e+01
C.3.33 1.572613e+01 -5.893391e+00 4.109782e+01
C.3.34 1.593113e+01 -5.887974e+00 4.098596e+01
C.3.35 1.618089e+01 -5.910722e+00 4.079193e+01
C.3.36 1.647512e+01 -5.989707e+00 4.070393e+01
C.3.37 1.676175e+01 -6.053720e+00 4.058441e+01
C.3.38 1.704669e+01 -6.083043e+00 4.043392e+01
C.3.39 1.730754e+01 -6.090346e+00 4.024260e+01
C.3.40 1.753216e+01 -6.107995e+00 4.001037e+01
C.3.41 1.776586e+01 -6.151689e+00 3.981215e+01
C.3.42 1.800222e+01 -6.207600e+00 3.962025e+01
C.3.43 1.823713e+01 -6.258378e+00 3.942517e+01
C.3.44 1.848141e+01 -6.294466e+00 3.919960e+01
C.3.45 1.875598e+01 -6.341143e+00 3.901445e+01
C.3.46 1.903731e+01 -6.384219e+00 3.883878e+01
C.3.47 1.930001e+01 -6.403449e+00 3.859876e+01
C.3.48 1.954062e+01 -6.414711e+00 3.833615e+01
C.3.49 1.977649e+01 -6.421510e+00 3.806914e+01
C.3.50 1.996046e+01 -6.423523e+00 3.777128e+01
C.3.51 2.006982e+01 -6.427618e+00 3.743874e+01
C.3.52 2.009096e+01 -6.441566e+00 3.708956e+01
C.3.53 2.013631e+01 -6.393004e+00 3.662160e+01
C.3.54 2.021872e+01 -6.294126e+00 3.616681e+01
C.4.02 9.015757e+00 -7.921460e+00 3.543074e+01
C.4.03 8.257030e+00 -8.075887e+00 3.532536e+01
C.4.04 7.518014e+00 -8.186380e+00 3.509672e+01
C.4.05 6.679335e+00 -8.265121e+00 3.466006e+01
C.4.06 5.937417e+00 -8.275541e+00 3.406869e+01
C.4.07 5.265683e+00 -8.204494e+00 3.340237e+01
C.4.08 4.752603e+00 -8.057981e+00 3.291706e+01
C.4.09 4.208883e+00 -7.865681e+00 3.248386e+01
C.4.10 3.617548e+00 -7.734231e+00 3.209238e+01
C.4.11 3.216051e+00 -7.762866e+00 3.189599e+01
C.4.12 2.803989e+00 -7.857743e+00 3.174837e+01
C.4.14 1.946622e+00 -7.930740e+00 3.177453e+01
C.4.15 1.554580e+00 -7.908623e+00 3.192430e+01
C.4.16 1.169459e+00 -7.899834e+00 3.209229e+01
C.4.17 8.516756e-01 -7.912150e+00 3.225598e+01
C.4.18 5.475214e-01 -7.936128e+00 3.244266e+01
C.4.20 1.292950e-01 -8.103519e+00 3.314629e+01
C.4.21 1.038201e-01 -8.220659e+00 3.363107e+01
C.4.22 -9.983800e-03 -8.351638e+00 3.409933e+01
C.4.23 -6.561034e-02 -8.411833e+00 3.453518e+01
C.4.24 -1.343235e-01 -8.464937e+00 3.497007e+01
C.5.02 1.128761e+01 6.131960e-01 3.686921e+01
C.5.03 1.078209e+01 1.133280e+00 3.683407e+01
C.5.04 1.027398e+01 1.643037e+00 3.673772e+01
C.5.05 9.750134e+00 2.158284e+00 3.653429e+01
C.5.06 9.258136e+00 2.633812e+00 3.619800e+01
C.5.07 8.789573e+00 3.060868e+00 3.577449e+01
C.5.08 8.335025e+00 3.421907e+00 3.533438e+01
C.5.09 7.880133e+00 3.745103e+00 3.486608e+01
C.5.10 7.380171e+00 4.086413e+00 3.446085e+01
C.5.11 6.994998e+00 4.348780e+00 3.420066e+01
C.5.12 6.605724e+00 4.616975e+00 3.395281e+01
C.5.14 5.735241e+00 5.187860e+00 3.387671e+01
C.5.15 5.313364e+00 5.442510e+00 3.405951e+01
C.5.16 4.925803e+00 5.637032e+00 3.435648e+01
C.5.17 4.557346e+00 5.773520e+00 3.470219e+01
C.5.18 4.202373e+00 5.893382e+00 3.506760e+01
C.5.20 3.830610e+00 5.972766e+00 3.586910e+01
C.5.21 3.788494e+00 5.979604e+00 3.623819e+01
C.5.22 3.758701e+00 5.986062e+00 3.660850e+01
C.5.23 3.766338e+00 5.916642e+00 3.695821e+01
C.5.24 3.794655e+00 5.847698e+00 3.730695e+01
C.6.02 -5.564779e-01 -8.598439e+00 3.570122e+01
C.6.03 -9.011678e-01 -8.684065e+00 3.594598e+01
C.6.04 -1.268762e+00 -8.762570e+00 3.615755e+01
C.6.05 -1.787801e+00 -8.837770e+00 3.639840e+01
C.6.06 -2.205634e+00 -8.923035e+00 3.678721e+01
C.6.08 -2.495564e+00 -9.043230e+00 3.759563e+01
C.6.09 -2.365702e+00 -9.066955e+00 3.792907e+01
C.6.10 -2.214372e+00 -9.094585e+00 3.825303e+01
C.6.11 -1.603696e+00 -9.092155e+00 3.815872e+01
C.6.12 -9.919235e-01 -9.113887e+00 3.824283e+01
C.6.13 -4.390846e-01 -9.067010e+00 3.851478e+01
C.6.14 -4.524320e-01 -8.797986e+00 3.864905e+01
C.6.15 -4.873420e-01 -8.516744e+00 3.875036e+01
C.6.17 -2.925743e-01 -8.234994e+00 3.929179e+01
C.6.18 1.142382e-01 -8.375998e+00 3.951594e+01
C.6.19 5.452657e-01 -8.562063e+00 3.963929e+01
C.6.20 9.164584e-01 -8.722948e+00 3.961790e+01
C.6.21 1.282797e+00 -8.894345e+00 3.964111e+01
C.7.02 3.535664e+00 5.858354e+00 3.817483e+01
C.7.03 3.197973e+00 5.991231e+00 3.860296e+01
C.7.04 2.800092e+00 6.229378e+00 3.891908e+01
C.7.05 2.440386e+00 6.390401e+00 3.917101e+01
C.7.06 2.173596e+00 6.463602e+00 3.954816e+01
C.7.08 1.762824e+00 6.272597e+00 4.035977e+01
C.7.09 1.892168e+00 5.956813e+00 4.078864e+01
C.7.10 2.406696e+00 5.766506e+00 4.071629e+01
C.7.11 2.827294e+00 5.476020e+00 4.075703e+01
C.7.12 3.228568e+00 5.159795e+00 4.080090e+01
C.7.13 3.474763e+00 4.736726e+00 4.095367e+01
C.7.14 3.295624e+00 4.445478e+00 4.096058e+01
C.7.15 3.064557e+00 4.195096e+00 4.093091e+01
C.7.17 3.145394e+00 3.725030e+00 4.133055e+01
C.7.18 3.616055e+00 3.689158e+00 4.153324e+01
C.7.19 4.114570e+00 3.671090e+00 4.165601e+01
C.7.20 4.554501e+00 3.616091e+00 4.171984e+01
C.7.21 5.000693e+00 3.582339e+00 4.169934e+01
C.8.02 2.402547e+00 -9.224590e+00 3.910357e+01
C.8.03 3.269170e+00 -9.537210e+00 3.920089e+01
C.8.04 4.101302e+00 -9.763474e+00 3.953952e+01
C.8.05 4.679959e+00 -9.892439e+00 3.973214e+01
C.8.06 5.241892e+00 -9.999215e+00 3.997998e+01
C.8.07 5.852426e+00 -1.003499e+01 4.010059e+01
C.8.08 6.532716e+00 -9.958020e+00 4.012041e+01
C.8.09 7.192880e+00 -9.820131e+00 4.023993e+01
C.8.10 7.853903e+00 -9.650090e+00 4.029696e+01
C.8.11 8.611436e+00 -9.434460e+00 4.043295e+01
C.8.12 9.361594e+00 -9.193521e+00 4.056733e+01
C.8.13 1.010146e+01 -8.938754e+00 4.073024e+01
C.8.14 1.074425e+01 -8.707403e+00 4.088844e+01
C.8.15 1.136727e+01 -8.453546e+00 4.108627e+01
C.8.17 1.246716e+01 -7.938196e+00 4.167852e+01
C.8.18 1.298470e+01 -7.581526e+00 4.185296e+01
C.8.19 1.347679e+01 -7.164945e+00 4.195193e+01
C.8.20 1.391548e+01 -6.678062e+00 4.191126e+01
C.8.21 1.428056e+01 -6.229376e+00 4.160052e+01
C.9.02 6.542277e+00 3.287850e+00 4.124704e+01
C.9.03 7.687475e+00 3.017025e+00 4.152074e+01
C.9.04 8.674707e+00 2.696974e+00 4.213942e+01
C.9.05 9.221789e+00 2.431726e+00 4.232110e+01
C.9.06 9.763773e+00 2.107838e+00 4.238451e+01
C.9.07 1.025729e+01 1.714283e+00 4.231954e+01
C.9.08 1.066076e+01 1.292474e+00 4.226510e+01
C.9.09 1.103838e+01 8.447996e-01 4.229081e+01
C.9.10 1.140527e+01 3.876632e-01 4.228119e+01
C.9.11 1.172158e+01 2.292821e-02 4.223519e+01
C.9.12 1.203377e+01 -3.442319e-01 4.218098e+01
C.9.13 1.232375e+01 -7.322843e-01 4.215813e+01
C.9.14 1.260562e+01 -1.185371e+00 4.213531e+01
C.9.15 1.285735e+01 -1.654399e+00 4.217910e+01
C.9.17 1.343907e+01 -2.696947e+00 4.245469e+01
C.9.18 1.378821e+01 -3.288376e+00 4.255463e+01
C.9.19 1.409719e+01 -3.909620e+00 4.257099e+01
C.9.20 1.433716e+01 -4.589735e+00 4.240709e+01
C.9.21 1.449365e+01 -5.109326e+00 4.190454e+01
