# Supplementary material for: Ontogenetic changes and sexual dimorphism in the cranium and mandible of the Atlantic walrus (Odobenus rosmarus rosmarus L.)
Source: Anat Rec (Hoboken). 2025 Sep 12;309(7):1875–903. doi: 10.1002/ar.70050 (PMC13251751; doi:10.1002/ar.70050)
Supplement: Supplementary file 1 — Data S1: Supporting information. [file AR-309-1875-s001.zip › PTS files/Ontogeny_Mandible/4597_U_J.pts]

Version 1.0
222
S.1 1.512648e+01 -1.638842e+01 3.787811e+01
S.2 1.408788e+01 -1.737818e+01 3.827464e+01
S.3 1.644473e+01 -1.679506e+01 3.826685e+01
S.4 1.291371e+01 -1.376209e+01 3.770860e+01
S.5 1.577058e+01 -1.310938e+01 3.808426e+01
S.6 9.681072e+00 -9.929079e+00 3.842291e+01
S.7 1.667759e+01 -7.988431e+00 3.925359e+01
S.8 1.293007e+01 -1.173095e+01 4.432160e+01
S.9 5.522104e+00 -2.440002e+00 3.469398e+01
S.10 1.788112e+01 4.484667e-01 3.650945e+01
S.11 4.882116e+00 -1.299273e+00 3.616692e+01
S.12 1.742506e+01 1.724821e+00 3.767672e+01
S.13 3.112400e+00 1.409895e+00 3.905990e+01
S.14 1.717016e+01 4.410793e+00 4.097411e+01
S.15 1.351026e+00 8.799080e-02 3.847674e+01
S.16 1.923500e+01 4.135556e+00 4.108167e+01
S.17 5.551143e+00 1.809410e+00 3.902972e+01
S.18 1.478846e+01 3.785030e+00 4.021888e+01
S.19 1.141273e+01 -1.297356e+01 4.068177e+01
S.20 1.593855e+01 -1.206892e+01 4.119151e+01
S.21 5.570041e+00 -5.291093e+00 3.790382e+01
S.22 1.819129e+01 -2.528315e+00 4.011668e+01
S.23 4.637082e+00 -6.826225e-01 3.765464e+01
S.24 1.693894e+01 2.210836e+00 3.948552e+01
S.25 4.445869e+00 -2.033299e+00 4.203679e+01
S.26 1.655316e+01 6.850430e-01 4.407322e+01
S.27 4.097099e+00 3.406029e-01 4.092582e+01
S.28 1.615857e+01 3.029832e+00 4.273618e+01
S.29 4.606832e+00 -3.406737e+00 4.179341e+01
S.30 1.724444e+01 -8.584406e-01 4.378444e+01
S.31 9.012644e+00 -9.351164e+00 4.383705e+01
S.32 1.546492e+01 -7.877360e+00 4.470599e+01
C.1.02 1.395339e+01 -1.727865e+01 3.797602e+01
C.1.03 1.393654e+01 -1.703513e+01 3.773606e+01
C.1.04 1.389253e+01 -1.677260e+01 3.752084e+01
C.1.05 1.391539e+01 -1.644154e+01 3.735780e+01
C.1.06 1.386653e+01 -1.608603e+01 3.726873e+01
C.1.07 1.379523e+01 -1.572740e+01 3.721387e+01
C.1.08 1.368889e+01 -1.533350e+01 3.720206e+01
C.1.09 1.350069e+01 -1.497186e+01 3.722233e+01
C.1.10 1.320364e+01 -1.469753e+01 3.727813e+01
C.1.11 1.292696e+01 -1.441401e+01 3.727823e+01
C.1.12 1.297531e+01 -1.406721e+01 3.746355e+01
C.2.02 1.648027e+01 -1.659344e+01 3.800760e+01
C.2.03 1.648083e+01 -1.634592e+01 3.778880e+01
C.2.04 1.636688e+01 -1.606739e+01 3.765255e+01
C.2.05 1.619580e+01 -1.573750e+01 3.753051e+01
C.2.06 1.607914e+01 -1.537981e+01 3.742355e+01
C.2.07 1.597004e+01 -1.500677e+01 3.737968e+01
C.2.08 1.598871e+01 -1.467903e+01 3.739267e+01
C.2.09 1.596556e+01 -1.435744e+01 3.745564e+01
C.2.10 1.603590e+01 -1.405060e+01 3.754966e+01
C.2.11 1.612333e+01 -1.366598e+01 3.763012e+01
C.2.12 1.592771e+01 -1.337071e+01 3.782145e+01
C.3.02 1.512502e+01 -1.627359e+01 3.767363e+01
C.3.03 1.508725e+01 -1.607769e+01 3.755036e+01
C.3.04 1.503550e+01 -1.585157e+01 3.751585e+01
C.3.05 1.491433e+01 -1.541931e+01 3.758767e+01
C.3.06 1.478294e+01 -1.498720e+01 3.763980e+01
C.3.07 1.465529e+01 -1.458261e+01 3.780323e+01
C.3.08 1.455858e+01 -1.425043e+01 3.792926e+01
C.3.09 1.446089e+01 -1.395945e+01 3.813263e+01
C.3.10 1.437704e+01 -1.366231e+01 3.833324e+01
C.3.11 1.427727e+01 -1.320131e+01 3.861465e+01
C.3.12 1.418991e+01 -1.279582e+01 3.897466e+01
C.3.13 1.408879e+01 -1.242198e+01 3.936410e+01
C.3.14 1.397465e+01 -1.215739e+01 3.971631e+01
C.3.15 1.383989e+01 -1.189524e+01 4.006301e+01
C.3.16 1.373898e+01 -1.178767e+01 4.049350e+01
C.3.17 1.373852e+01 -1.175566e+01 4.086117e+01
C.3.18 1.357207e+01 -1.148643e+01 4.105097e+01
C.3.19 1.343973e+01 -1.126568e+01 4.131546e+01
C.3.20 1.332770e+01 -1.105829e+01 4.157612e+01
C.3.21 1.324573e+01 -1.091313e+01 4.188550e+01
C.3.22 1.316803e+01 -1.082957e+01 4.221790e+01
C.3.23 1.308893e+01 -1.081030e+01 4.257853e+01
C.3.24 1.301781e+01 -1.084538e+01 4.293964e+01
C.3.25 1.296105e+01 -1.093319e+01 4.329426e+01
C.3.26 1.292352e+01 -1.112749e+01 4.368554e+01
C.3.27 1.291883e+01 -1.143119e+01 4.400179e+01
C.3.29 1.297379e+01 -1.195613e+01 4.437833e+01
C.3.30 1.303836e+01 -1.218134e+01 4.434751e+01
C.3.31 1.310950e+01 -1.238796e+01 4.425763e+01
C.3.32 1.321399e+01 -1.263986e+01 4.412810e+01
C.3.33 1.332733e+01 -1.288510e+01 4.399331e+01
C.3.34 1.343638e+01 -1.313703e+01 4.386763e+01
C.3.35 1.353368e+01 -1.338481e+01 4.372446e+01
C.3.36 1.362545e+01 -1.362919e+01 4.357208e+01
C.3.37 1.371271e+01 -1.385846e+01 4.339548e+01
C.3.38 1.379823e+01 -1.408591e+01 4.320522e+01
C.3.39 1.388459e+01 -1.432057e+01 4.302433e+01
C.3.40 1.397487e+01 -1.454431e+01 4.283188e+01
C.3.41 1.407802e+01 -1.476969e+01 4.266317e+01
C.3.42 1.418549e+01 -1.498597e+01 4.248548e+01
C.3.43 1.428275e+01 -1.519285e+01 4.229148e+01
C.3.44 1.437580e+01 -1.542063e+01 4.204193e+01
C.3.45 1.446003e+01 -1.564301e+01 4.178449e+01
C.3.46 1.454174e+01 -1.585148e+01 4.151490e+01
C.3.47 1.462362e+01 -1.602671e+01 4.118127e+01
C.3.48 1.470178e+01 -1.619245e+01 4.084196e+01
C.3.49 1.479674e+01 -1.640041e+01 4.053139e+01
C.3.50 1.488900e+01 -1.654417e+01 4.018740e+01
C.3.51 1.497188e+01 -1.663347e+01 3.982317e+01
C.3.52 1.504268e+01 -1.668852e+01 3.944973e+01
C.3.53 1.507723e+01 -1.660559e+01 3.892304e+01
C.3.54 1.510557e+01 -1.650670e+01 3.839873e+01
C.4.02 9.026142e+00 -9.076521e+00 3.868953e+01
C.4.03 8.425684e+00 -8.171445e+00 3.847266e+01
C.4.04 7.817795e+00 -7.273990e+00 3.824496e+01
C.4.05 7.266096e+00 -6.477568e+00 3.781343e+01
C.4.06 6.849277e+00 -5.773734e+00 3.713834e+01
C.4.07 6.599635e+00 -5.126893e+00 3.633569e+01
C.4.08 6.512562e+00 -4.660848e+00 3.584460e+01
C.4.09 6.363678e+00 -4.103384e+00 3.547985e+01
C.4.10 6.172367e+00 -3.538704e+00 3.514744e+01
C.4.11 5.996789e+00 -3.183692e+00 3.491670e+01
C.4.12 5.763741e+00 -2.825242e+00 3.475146e+01
C.4.14 5.372522e+00 -2.175871e+00 3.475278e+01
C.4.15 5.240736e+00 -1.920374e+00 3.486659e+01
C.4.16 5.129047e+00 -1.710243e+00 3.506400e+01
C.4.17 5.021861e+00 -1.555369e+00 3.541887e+01
C.4.18 4.954307e+00 -1.413409e+00 3.578857e+01
C.4.20 4.872403e+00 -1.305007e+00 3.644544e+01
C.4.21 4.815521e+00 -1.266396e+00 3.671556e+01
C.4.22 4.768116e+00 -1.184611e+00 3.697778e+01
C.4.23 4.726992e+00 -1.061506e+00 3.723378e+01
C.4.24 4.680052e+00 -8.824334e-01 3.745312e+01
C.5.02 1.678314e+01 -7.117254e+00 3.957964e+01
C.5.03 1.690647e+01 -6.193264e+00 3.966598e+01
C.5.04 1.706560e+01 -5.270746e+00 3.966118e+01
C.5.05 1.725265e+01 -4.454268e+00 3.947124e+01
C.5.06 1.745699e+01 -3.699928e+00 3.911498e+01
C.5.07 1.762078e+01 -3.048072e+00 3.858022e+01
C.5.08 1.773541e+01 -2.489497e+00 3.798733e+01
C.5.09 1.782397e+01 -1.904250e+00 3.741608e+01
C.5.10 1.787444e+01 -1.199515e+00 3.699484e+01
C.5.11 1.789200e+01 -6.791538e-01 3.674212e+01
C.5.12 1.789018e+01 -1.272396e-01 3.656797e+01
C.5.14 1.788916e+01 7.197379e-01 3.660635e+01
C.5.15 1.791737e+01 9.789364e-01 3.672908e+01
C.5.16 1.789919e+01 1.231095e+00 3.686739e+01
C.5.17 1.774988e+01 1.413023e+00 3.713248e+01
C.5.18 1.756218e+01 1.572152e+00 3.738765e+01
C.5.20 1.742084e+01 1.741119e+00 3.800580e+01
C.5.21 1.747325e+01 1.807489e+00 3.832429e+01
C.5.22 1.746522e+01 1.872217e+00 3.864729e+01
C.5.23 1.734118e+01 1.977322e+00 3.896143e+01
C.5.24 1.715847e+01 2.059813e+00 3.925288e+01
C.6.02 4.366488e+00 -4.683863e-01 3.794735e+01
C.6.03 4.067521e+00 -1.566711e-01 3.808242e+01
C.6.04 3.786526e+00 1.935303e-01 3.813906e+01
C.6.05 3.528701e+00 7.133115e-01 3.821642e+01
C.6.06 3.312820e+00 1.066053e+00 3.863065e+01
C.6.08 2.927245e+00 1.575617e+00 3.938934e+01
C.6.09 2.846531e+00 1.542287e+00 3.979263e+01
C.6.10 2.951765e+00 1.319417e+00 4.012357e+01
C.6.11 3.189641e+00 8.508271e-01 4.013119e+01
C.6.12 3.423662e+00 3.809276e-01 4.015633e+01
C.6.13 3.728881e+00 4.549100e-02 4.042187e+01
C.6.14 3.915398e+00 1.024683e-02 4.059533e+01
C.6.15 4.007580e+00 1.345849e-01 4.080067e+01
C.6.17 4.196339e+00 7.939236e-02 4.137963e+01
C.6.18 4.233646e+00 -3.340700e-01 4.171385e+01
C.6.19 4.273138e+00 -7.716699e-01 4.201548e+01
C.6.20 4.341904e+00 -1.187982e+00 4.209171e+01
C.6.21 4.396937e+00 -1.612988e+00 4.210612e+01
C.7.02 1.699778e+01 2.447697e+00 3.975798e+01
C.7.03 1.703608e+01 2.761879e+00 3.994134e+01
C.7.04 1.709832e+01 3.107428e+00 4.004388e+01
C.7.05 1.723494e+01 3.642806e+00 4.016669e+01
C.7.06 1.722507e+01 4.094089e+00 4.050821e+01
C.7.08 1.710405e+01 4.597959e+00 4.138726e+01
C.7.09 1.701401e+01 4.535411e+00 4.183232e+01
C.7.10 1.681121e+01 4.228007e+00 4.210521e+01
C.7.11 1.687487e+01 3.742025e+00 4.203912e+01
C.7.12 1.692032e+01 3.266606e+00 4.216768e+01
C.7.13 1.678682e+01 2.934271e+00 4.250874e+01
C.7.14 1.656768e+01 2.909557e+00 4.257736e+01
C.7.15 1.635167e+01 2.979342e+00 4.262000e+01
C.7.17 1.612406e+01 2.795366e+00 4.318037e+01
C.7.18 1.622127e+01 2.481164e+00 4.356155e+01
C.7.19 1.633274e+01 2.090189e+00 4.385852e+01
C.7.20 1.641858e+01 1.626849e+00 4.396280e+01
C.7.21 1.648526e+01 1.162853e+00 4.407765e+01
C.8.02 4.741797e+00 -2.796638e+00 4.166373e+01
C.8.03 4.875623e+00 -3.624185e+00 4.199047e+01
C.8.04 4.809064e+00 -4.249146e+00 4.263428e+01
C.8.05 5.005160e+00 -4.610026e+00 4.270921e+01
C.8.06 5.252414e+00 -4.932326e+00 4.280559e+01
C.8.07 5.498338e+00 -5.257583e+00 4.289521e+01
C.8.08 5.802405e+00 -5.726781e+00 4.294549e+01
C.8.09 6.081495e+00 -6.197581e+00 4.307037e+01
C.8.10 6.396412e+00 -6.653946e+00 4.315802e+01
C.8.11 6.754562e+00 -7.089316e+00 4.325072e+01
C.8.12 7.122954e+00 -7.504684e+00 4.338560e+01
C.8.13 7.527507e+00 -7.905931e+00 4.342758e+01
C.8.14 8.024786e+00 -8.398425e+00 4.351416e+01
C.8.15 8.521772e+00 -8.878154e+00 4.365636e+01
C.8.17 9.537286e+00 -9.933947e+00 4.413731e+01
C.8.18 1.008336e+01 -1.053242e+01 4.435792e+01
C.8.19 1.071156e+01 -1.104494e+01 4.457641e+01
C.8.20 1.142401e+01 -1.138833e+01 4.468977e+01
C.8.21 1.218573e+01 -1.160460e+01 4.458312e+01
C.9.02 1.686979e+01 -2.052478e-01 4.363536e+01
C.9.03 1.698939e+01 -1.218409e+00 4.384457e+01
C.9.04 1.707951e+01 -2.045170e+00 4.447143e+01
C.9.05 1.706774e+01 -2.764948e+00 4.459172e+01
C.9.06 1.697487e+01 -3.483335e+00 4.468108e+01
C.9.07 1.683238e+01 -4.198895e+00 4.470012e+01
C.9.08 1.670863e+01 -4.621669e+00 4.474511e+01
C.9.09 1.654429e+01 -5.032378e+00 4.476481e+01
C.9.10 1.638842e+01 -5.446477e+00 4.478245e+01
C.9.11 1.627261e+01 -5.854157e+00 4.470405e+01
C.9.12 1.615948e+01 -6.265652e+00 4.464381e+01
C.9.13 1.602922e+01 -6.676346e+00 4.465492e+01
C.9.14 1.585361e+01 -7.082565e+00 4.467242e+01
C.9.15 1.565732e+01 -7.479573e+00 4.467561e+01
C.9.17 1.511363e+01 -8.697216e+00 4.491132e+01
C.9.18 1.477294e+01 -9.524701e+00 4.510347e+01
C.9.19 1.434232e+01 -1.033182e+01 4.513261e+01
C.9.20 1.391447e+01 -1.089718e+01 4.497144e+01
C.9.21 1.343766e+01 -1.137515e+01 4.470158e+01
