# Supplementary material for: Ontogenetic changes and sexual dimorphism in the cranium and mandible of the Atlantic walrus (Odobenus rosmarus rosmarus L.)
Source: Anat Rec (Hoboken). 2025 Sep 12;309(7):1875–903. doi: 10.1002/ar.70050 (PMC13251751; doi:10.1002/ar.70050)
Supplement: Supplementary file 1 — Data S1: Supporting information. [file AR-309-1875-s001.zip › PTS files/Ontogeny_Mandible/4598_F_A.pts]

Version 1.0
222
S.1 1.774521e+01 -1.612308e+01 4.432479e+01
S.2 1.687701e+01 -1.724791e+01 4.400220e+01
S.3 1.907950e+01 -1.561009e+01 4.430865e+01
S.4 1.449568e+01 -1.410535e+01 4.291370e+01
S.5 1.679295e+01 -1.218598e+01 4.308157e+01
S.6 8.132524e+00 -9.016967e+00 4.248296e+01
S.7 1.462730e+01 -4.624006e+00 4.357164e+01
S.8 1.205468e+01 -9.197798e+00 4.870044e+01
S.9 2.650846e+00 -4.029418e+00 3.755857e+01
S.10 1.336529e+01 3.294864e+00 3.931062e+01
S.11 3.793750e-02 -2.574442e+00 3.847258e+01
S.12 1.230927e+01 5.862349e+00 4.001128e+01
S.13 -1.492584e+00 -1.258281e+00 4.132081e+01
S.14 1.111784e+01 7.497128e+00 4.322349e+01
S.15 -2.959423e+00 -3.689126e+00 4.101371e+01
S.16 1.414067e+01 7.636102e+00 4.359118e+01
S.17 9.279106e-01 1.609230e-01 4.111915e+01
S.18 9.257009e+00 5.701149e+00 4.214441e+01
S.19 1.252536e+01 -1.317759e+01 4.564384e+01
S.20 1.595303e+01 -1.034222e+01 4.657622e+01
S.21 2.929813e+00 -6.524618e+00 4.144184e+01
S.22 1.473313e+01 6.887953e-01 4.373985e+01
S.23 7.764782e-01 -2.628712e+00 4.009314e+01
S.24 1.165253e+01 5.092671e+00 4.201216e+01
S.25 9.564747e-01 -3.723443e+00 4.508427e+01
S.26 1.097742e+01 3.443357e+00 4.647713e+01
S.27 -3.325317e-01 -1.621615e+00 4.367701e+01
S.28 1.029773e+01 5.860722e+00 4.504837e+01
S.29 1.355472e+00 -5.078322e+00 4.463956e+01
S.30 1.279713e+01 2.496868e+00 4.669706e+01
S.31 9.006975e+00 -9.606885e+00 4.832597e+01
S.32 1.372781e+01 -4.469357e+00 4.853300e+01
C.1.02 1.679990e+01 -1.707226e+01 4.374796e+01
C.1.03 1.672312e+01 -1.691512e+01 4.348180e+01
C.1.04 1.655328e+01 -1.679962e+01 4.323840e+01
C.1.05 1.652737e+01 -1.640596e+01 4.313977e+01
C.1.06 1.635091e+01 -1.605790e+01 4.302541e+01
C.1.07 1.609065e+01 -1.575653e+01 4.294285e+01
C.1.08 1.585298e+01 -1.532041e+01 4.296923e+01
C.1.09 1.544481e+01 -1.504153e+01 4.291465e+01
C.1.10 1.496119e+01 -1.512430e+01 4.299619e+01
C.1.11 1.461534e+01 -1.490283e+01 4.295588e+01
C.1.12 1.461174e+01 -1.449904e+01 4.287076e+01
C.2.02 1.917119e+01 -1.541282e+01 4.408579e+01
C.2.03 1.895558e+01 -1.529229e+01 4.389610e+01
C.2.04 1.876425e+01 -1.518484e+01 4.367509e+01
C.2.05 1.843563e+01 -1.503039e+01 4.346929e+01
C.2.06 1.826549e+01 -1.467677e+01 4.332706e+01
C.2.07 1.810597e+01 -1.431637e+01 4.318966e+01
C.2.08 1.801989e+01 -1.394028e+01 4.309347e+01
C.2.09 1.793419e+01 -1.355477e+01 4.304716e+01
C.2.10 1.779135e+01 -1.318453e+01 4.302217e+01
C.2.11 1.756530e+01 -1.276183e+01 4.290224e+01
C.2.12 1.714202e+01 -1.251279e+01 4.295700e+01
C.3.02 1.776138e+01 -1.604840e+01 4.379496e+01
C.3.03 1.776995e+01 -1.593311e+01 4.327230e+01
C.3.04 1.755303e+01 -1.558949e+01 4.292386e+01
C.3.05 1.730089e+01 -1.517500e+01 4.295989e+01
C.3.06 1.704161e+01 -1.476349e+01 4.296914e+01
C.3.07 1.672896e+01 -1.439201e+01 4.299935e+01
C.3.08 1.641072e+01 -1.392255e+01 4.320127e+01
C.3.09 1.602967e+01 -1.347923e+01 4.334511e+01
C.3.10 1.566676e+01 -1.302824e+01 4.351045e+01
C.3.11 1.516997e+01 -1.239876e+01 4.382306e+01
C.3.12 1.467849e+01 -1.178127e+01 4.416655e+01
C.3.13 1.422165e+01 -1.120905e+01 4.461892e+01
C.3.14 1.398044e+01 -1.088730e+01 4.498296e+01
C.3.15 1.373626e+01 -1.054044e+01 4.532101e+01
C.3.16 1.349750e+01 -1.021130e+01 4.568003e+01
C.3.17 1.330491e+01 -9.951355e+00 4.584437e+01
C.3.18 1.309201e+01 -9.663514e+00 4.590346e+01
C.3.19 1.287781e+01 -9.401980e+00 4.603533e+01
C.3.20 1.268495e+01 -9.210904e+00 4.627981e+01
C.3.21 1.250918e+01 -9.068537e+00 4.656670e+01
C.3.22 1.233856e+01 -8.939317e+00 4.686279e+01
C.3.23 1.217794e+01 -8.858475e+00 4.721082e+01
C.3.24 1.203880e+01 -8.819399e+00 4.757492e+01
C.3.25 1.194351e+01 -8.835180e+00 4.795456e+01
C.3.26 1.192186e+01 -8.897318e+00 4.823286e+01
C.3.27 1.197908e+01 -9.042885e+00 4.847226e+01
C.3.29 1.221719e+01 -9.443863e+00 4.892179e+01
C.3.30 1.243668e+01 -9.728682e+00 4.900335e+01
C.3.31 1.267485e+01 -1.000800e+01 4.896848e+01
C.3.32 1.293176e+01 -1.034553e+01 4.889714e+01
C.3.33 1.317261e+01 -1.069037e+01 4.880716e+01
C.3.34 1.341093e+01 -1.104475e+01 4.875568e+01
C.3.35 1.364503e+01 -1.138871e+01 4.864986e+01
C.3.36 1.387803e+01 -1.173705e+01 4.855676e+01
C.3.37 1.412088e+01 -1.206819e+01 4.843156e+01
C.3.38 1.437325e+01 -1.236387e+01 4.827659e+01
C.3.39 1.463736e+01 -1.264704e+01 4.811787e+01
C.3.40 1.489551e+01 -1.292020e+01 4.793382e+01
C.3.41 1.511749e+01 -1.315047e+01 4.776687e+01
C.3.42 1.533389e+01 -1.336720e+01 4.757615e+01
C.3.43 1.554452e+01 -1.361403e+01 4.741842e+01
C.3.44 1.580641e+01 -1.397950e+01 4.721625e+01
C.3.45 1.605311e+01 -1.433737e+01 4.698368e+01
C.3.46 1.629399e+01 -1.468100e+01 4.672499e+01
C.3.47 1.645213e+01 -1.491304e+01 4.654330e+01
C.3.48 1.660026e+01 -1.511961e+01 4.632593e+01
C.3.49 1.674658e+01 -1.528293e+01 4.607337e+01
C.3.50 1.690579e+01 -1.545755e+01 4.583067e+01
C.3.51 1.706617e+01 -1.561616e+01 4.557795e+01
C.3.52 1.722433e+01 -1.575711e+01 4.531363e+01
C.3.53 1.739507e+01 -1.589129e+01 4.498708e+01
C.3.54 1.757080e+01 -1.601406e+01 4.465870e+01
C.4.02 7.376140e+00 -8.579936e+00 4.241488e+01
C.4.03 6.665901e+00 -8.175049e+00 4.209965e+01
C.4.04 6.014235e+00 -7.810950e+00 4.164084e+01
C.4.05 5.271306e+00 -7.451596e+00 4.103750e+01
C.4.06 4.678498e+00 -7.174639e+00 4.025201e+01
C.4.07 4.212801e+00 -6.872129e+00 3.939369e+01
C.4.08 3.956800e+00 -6.497138e+00 3.894648e+01
C.4.09 3.757036e+00 -6.027314e+00 3.856501e+01
C.4.10 3.504889e+00 -5.521867e+00 3.826989e+01
C.4.11 3.240646e+00 -5.017301e+00 3.801896e+01
C.4.12 2.993006e+00 -4.510161e+00 3.775653e+01
C.4.14 2.239893e+00 -3.696128e+00 3.752602e+01
C.4.15 1.779828e+00 -3.432917e+00 3.753500e+01
C.4.16 1.315052e+00 -3.185053e+00 3.759468e+01
C.4.17 8.243632e-01 -2.927596e+00 3.776253e+01
C.4.18 3.413080e-01 -2.713843e+00 3.799955e+01
C.4.20 1.921241e-01 -2.694737e+00 3.878852e+01
C.4.21 4.017884e-01 -2.867609e+00 3.904192e+01
C.4.22 4.805607e-01 -2.903405e+00 3.940325e+01
C.4.23 5.839833e-01 -2.870602e+00 3.965166e+01
C.4.24 6.815420e-01 -2.775688e+00 3.988609e+01
C.5.02 1.452128e+01 -3.781237e+00 4.353954e+01
C.5.03 1.446323e+01 -2.938138e+00 4.344815e+01
C.5.04 1.447683e+01 -2.135335e+00 4.316913e+01
C.5.05 1.458016e+01 -1.376686e+00 4.285016e+01
C.5.06 1.475261e+01 -6.995491e-01 4.240323e+01
C.5.07 1.486561e+01 -9.198960e-02 4.184998e+01
C.5.08 1.485477e+01 4.555728e-01 4.115417e+01
C.5.09 1.458747e+01 1.073211e+00 4.057862e+01
C.5.10 1.422595e+01 1.746940e+00 4.013193e+01
C.5.11 1.393204e+01 2.251518e+00 3.984146e+01
C.5.12 1.363566e+01 2.746026e+00 3.953653e+01
C.5.14 1.322122e+01 3.762122e+00 3.930034e+01
C.5.15 1.312217e+01 4.235117e+00 3.937555e+01
C.5.16 1.298573e+01 4.686729e+00 3.950450e+01
C.5.17 1.277634e+01 5.089728e+00 3.967518e+01
C.5.18 1.253541e+01 5.495194e+00 3.978889e+01
C.5.20 1.233266e+01 5.651838e+00 4.043251e+01
C.5.21 1.241837e+01 5.364645e+00 4.079648e+01
C.5.22 1.234045e+01 5.156886e+00 4.121248e+01
C.5.23 1.217199e+01 5.080754e+00 4.152049e+01
C.5.24 1.193173e+01 5.069479e+00 4.178732e+01
C.6.02 4.764167e-01 -2.585693e+00 4.045378e+01
C.6.03 5.211223e-02 -2.387317e+00 4.050456e+01
C.6.04 -3.688007e-01 -2.176238e+00 4.048942e+01
C.6.05 -8.488077e-01 -1.854669e+00 4.057771e+01
C.6.06 -1.224317e+00 -1.514634e+00 4.086923e+01
C.6.08 -1.728270e+00 -1.156546e+00 4.172866e+01
C.6.09 -1.797648e+00 -1.171660e+00 4.220532e+01
C.6.10 -1.499550e+00 -1.346295e+00 4.254129e+01
C.6.11 -1.250450e+00 -1.713237e+00 4.269150e+01
C.6.12 -1.007179e+00 -1.995143e+00 4.297541e+01
C.6.13 -7.192738e-01 -2.079398e+00 4.333496e+01
C.6.14 -5.262280e-01 -2.004638e+00 4.346695e+01
C.6.15 -3.777618e-01 -1.832023e+00 4.355885e+01
C.6.17 -1.520343e-01 -1.730250e+00 4.418818e+01
C.6.18 1.436990e-01 -2.042084e+00 4.453602e+01
C.6.19 4.621005e-01 -2.444026e+00 4.474276e+01
C.6.20 6.814557e-01 -2.847492e+00 4.486280e+01
C.6.21 8.322727e-01 -3.270192e+00 4.501745e+01
C.7.02 1.178409e+01 5.329813e+00 4.224175e+01
C.7.03 1.175628e+01 5.660872e+00 4.236778e+01
C.7.04 1.182718e+01 6.006316e+00 4.232418e+01
C.7.05 1.164683e+01 6.631821e+00 4.242577e+01
C.7.06 1.137601e+01 7.152882e+00 4.272451e+01
C.7.08 1.093516e+01 7.676237e+00 4.369702e+01
C.7.09 1.099896e+01 7.445251e+00 4.445650e+01
C.7.10 1.077991e+01 7.271827e+00 4.444101e+01
C.7.11 1.102242e+01 6.735330e+00 4.442997e+01
C.7.12 1.120331e+01 6.252822e+00 4.471502e+01
C.7.13 1.097415e+01 5.993669e+00 4.519156e+01
C.7.14 1.075847e+01 5.886427e+00 4.515205e+01
C.7.15 1.053882e+01 5.826108e+00 4.506432e+01
C.7.17 1.012800e+01 5.574993e+00 4.547636e+01
C.7.18 1.019098e+01 5.222006e+00 4.588265e+01
C.7.19 1.034424e+01 4.810141e+00 4.619967e+01
C.7.20 1.058283e+01 4.363952e+00 4.628568e+01
C.7.21 1.075070e+01 3.901590e+00 4.643211e+01
C.8.02 1.571162e+00 -4.474406e+00 4.457562e+01
C.8.03 2.146979e+00 -5.270700e+00 4.506034e+01
C.8.04 2.498360e+00 -5.809488e+00 4.594740e+01
C.8.05 2.948840e+00 -6.301702e+00 4.630415e+01
C.8.06 3.483893e+00 -6.817153e+00 4.644743e+01
C.8.07 4.032739e+00 -7.305561e+00 4.662826e+01
C.8.08 4.609785e+00 -7.803743e+00 4.664248e+01
C.8.09 5.205628e+00 -8.277615e+00 4.668473e+01
C.8.10 5.831203e+00 -8.688739e+00 4.682966e+01
C.8.11 6.309459e+00 -8.902411e+00 4.699704e+01
C.8.12 6.801814e+00 -9.052377e+00 4.719064e+01
C.8.13 7.283231e+00 -9.178749e+00 4.742449e+01
C.8.14 7.872633e+00 -9.381419e+00 4.767763e+01
C.8.15 8.473700e+00 -9.564133e+00 4.791815e+01
C.8.17 9.543755e+00 -9.416670e+00 4.872894e+01
C.8.18 1.017695e+01 -9.201111e+00 4.892714e+01
C.8.19 1.086025e+01 -9.081759e+00 4.900161e+01
C.8.20 1.127358e+01 -9.103434e+00 4.896258e+01
C.8.21 1.165929e+01 -9.180025e+00 4.882767e+01
C.9.02 1.189014e+01 2.749196e+00 4.604792e+01
C.9.03 1.259082e+01 1.891902e+00 4.657050e+01
C.9.04 1.286497e+01 1.503083e+00 4.769869e+01
C.9.05 1.308237e+01 1.058254e+00 4.795879e+01
C.9.06 1.321067e+01 5.519993e-01 4.815892e+01
C.9.07 1.334199e+01 3.482450e-02 4.832644e+01
C.9.08 1.353935e+01 -5.556434e-01 4.844310e+01
C.9.09 1.373509e+01 -1.154242e+00 4.837528e+01
C.9.10 1.388065e+01 -1.770254e+00 4.835126e+01
C.9.11 1.391424e+01 -2.245833e+00 4.838091e+01
C.9.12 1.389495e+01 -2.722330e+00 4.840862e+01
C.9.13 1.386590e+01 -3.198613e+00 4.843097e+01
C.9.14 1.384850e+01 -3.626781e+00 4.844731e+01
C.9.15 1.381355e+01 -4.053328e+00 4.847418e+01
C.9.17 1.338344e+01 -5.279092e+00 4.884479e+01
C.9.18 1.298229e+01 -6.038772e+00 4.921014e+01
C.9.19 1.260699e+01 -6.855929e+00 4.946083e+01
C.9.20 1.234698e+01 -7.674618e+00 4.939225e+01
C.9.21 1.212320e+01 -8.474962e+00 4.916454e+01
