# Supplementary material for: Ontogenetic changes and sexual dimorphism in the cranium and mandible of the Atlantic walrus (Odobenus rosmarus rosmarus L.)
Source: Anat Rec (Hoboken). 2025 Sep 12;309(7):1875–903. doi: 10.1002/ar.70050 (PMC13251751; doi:10.1002/ar.70050)
Supplement: Supplementary file 1 — Data S1: Supporting information. [file AR-309-1875-s001.zip › PTS files/Ontogeny_Mandible/4600_U_A.pts]

Version 1.0
222
S.1 2.415567e+01 -1.124157e+01 4.172246e+01
S.2 2.395713e+01 -1.260782e+01 4.150289e+01
S.3 2.500315e+01 -1.074058e+01 4.175335e+01
S.4 1.963536e+01 -9.769832e+00 4.134613e+01
S.5 2.099575e+01 -7.552278e+00 4.183997e+01
S.6 1.167145e+01 -8.802458e+00 4.229360e+01
S.7 1.630893e+01 -1.990849e+00 4.423916e+01
S.8 1.692740e+01 -9.000264e+00 4.945594e+01
S.9 3.037872e+00 -5.147954e+00 3.787294e+01
S.10 9.782640e+00 5.549854e+00 4.105685e+01
S.11 5.766777e-01 -5.159209e+00 3.891325e+01
S.12 8.697345e+00 7.392589e+00 4.247374e+01
S.13 -2.353191e+00 -5.982200e+00 4.271691e+01
S.14 7.193257e+00 8.721534e+00 4.729259e+01
S.15 -2.380045e+00 -9.227057e+00 4.217960e+01
S.16 9999 9999 9999
S.17 -6.398525e-01 -3.348984e+00 4.247784e+01
S.18 5.769427e+00 6.437763e+00 4.595431e+01
S.19 1.685507e+01 -1.131238e+01 4.510757e+01
S.20 1.999522e+01 -6.353742e+00 4.642950e+01
S.21 6.057505e+00 -8.953385e+00 4.194852e+01
S.22 1.403281e+01 2.800300e+00 4.650751e+01
S.23 5.381927e-01 -5.920597e+00 4.128069e+01
S.24 8.651877e+00 6.790840e+00 4.519450e+01
S.25 1.440738e+00 -7.663427e+00 4.608721e+01
S.26 9.339930e+00 4.413438e+00 4.989869e+01
S.27 -4.290443e-01 -6.143159e+00 4.526985e+01
S.28 7.325019e+00 6.187351e+00 4.907164e+01
S.29 3.314603e+00 -9.238503e+00 4.607305e+01
S.30 1.129922e+01 4.087095e+00 4.972385e+01
S.31 1.259470e+01 -1.103611e+01 4.923707e+01
S.32 1.699781e+01 -4.685191e+00 5.133070e+01
C.1.02 2.371625e+01 -1.235878e+01 4.132222e+01
C.1.03 2.350959e+01 -1.204542e+01 4.121362e+01
C.1.04 2.325475e+01 -1.177774e+01 4.108671e+01
C.1.05 2.293177e+01 -1.141695e+01 4.092585e+01
C.1.06 2.261169e+01 -1.103054e+01 4.083316e+01
C.1.07 2.213894e+01 -1.091282e+01 4.068145e+01
C.1.08 2.161241e+01 -1.076719e+01 4.072769e+01
C.1.09 2.110723e+01 -1.059540e+01 4.085358e+01
C.1.10 2.057281e+01 -1.069624e+01 4.092312e+01
C.1.11 2.014389e+01 -1.050811e+01 4.101989e+01
C.1.12 1.986039e+01 -1.015602e+01 4.117603e+01
C.2.02 2.493913e+01 -1.048322e+01 4.166339e+01
C.2.03 2.476707e+01 -1.028155e+01 4.157309e+01
C.2.04 2.455679e+01 -1.011975e+01 4.148348e+01
C.2.05 2.417083e+01 -9.911680e+00 4.129867e+01
C.2.06 2.380743e+01 -9.663977e+00 4.111706e+01
C.2.07 2.347315e+01 -9.333666e+00 4.104237e+01
C.2.08 2.307829e+01 -9.052732e+00 4.105384e+01
C.2.09 2.269635e+01 -8.775843e+00 4.116517e+01
C.2.10 2.243677e+01 -8.379051e+00 4.126580e+01
C.2.11 2.201449e+01 -7.957417e+00 4.136723e+01
C.2.12 2.150987e+01 -7.674104e+00 4.154462e+01
C.3.02 2.404396e+01 -1.106675e+01 4.128092e+01
C.3.03 2.382577e+01 -1.082988e+01 4.091445e+01
C.3.04 2.350467e+01 -1.054740e+01 4.067974e+01
C.3.05 2.300795e+01 -1.012967e+01 4.051922e+01
C.3.06 2.250407e+01 -9.692905e+00 4.056736e+01
C.3.07 2.192572e+01 -9.357543e+00 4.057138e+01
C.3.08 2.141957e+01 -9.122947e+00 4.085674e+01
C.3.09 2.097462e+01 -8.990808e+00 4.127776e+01
C.3.10 2.050486e+01 -8.849092e+00 4.166753e+01
C.3.11 2.001321e+01 -8.720681e+00 4.224464e+01
C.3.12 1.949644e+01 -8.554323e+00 4.278920e+01
C.3.13 1.899188e+01 -8.417473e+00 4.335307e+01
C.3.14 1.865190e+01 -8.364141e+00 4.377009e+01
C.3.15 1.833357e+01 -8.346544e+00 4.420677e+01
C.3.16 1.802971e+01 -8.337019e+00 4.465391e+01
C.3.17 1.763774e+01 -8.244455e+00 4.513950e+01
C.3.18 1.728271e+01 -8.100807e+00 4.564081e+01
C.3.19 1.673757e+01 -7.900193e+00 4.588691e+01
C.3.20 1.629852e+01 -7.737497e+00 4.628921e+01
C.3.21 1.596363e+01 -7.596482e+00 4.678825e+01
C.3.22 1.574352e+01 -7.588285e+00 4.736493e+01
C.3.23 1.566414e+01 -7.701857e+00 4.785630e+01
C.3.24 1.572181e+01 -7.914917e+00 4.831668e+01
C.3.25 1.590614e+01 -8.180754e+00 4.871166e+01
C.3.26 1.617249e+01 -8.442230e+00 4.906530e+01
C.3.27 1.651693e+01 -8.717380e+00 4.932995e+01
C.3.29 1.722872e+01 -9.211259e+00 4.945205e+01
C.3.30 1.752565e+01 -9.423487e+00 4.940595e+01
C.3.31 1.782540e+01 -9.608373e+00 4.929967e+01
C.3.32 1.816219e+01 -9.783040e+00 4.915868e+01
C.3.33 1.850760e+01 -9.946698e+00 4.902559e+01
C.3.34 1.884767e+01 -1.012586e+01 4.889888e+01
C.3.35 1.913897e+01 -1.030908e+01 4.878431e+01
C.3.36 1.941480e+01 -1.049051e+01 4.863415e+01
C.3.37 1.967533e+01 -1.065331e+01 4.844134e+01
C.3.38 2.002963e+01 -1.086119e+01 4.830178e+01
C.3.39 2.034138e+01 -1.103447e+01 4.805476e+01
C.3.40 2.066042e+01 -1.117066e+01 4.779420e+01
C.3.41 2.096768e+01 -1.124032e+01 4.753976e+01
C.3.42 2.128195e+01 -1.128298e+01 4.728793e+01
C.3.43 2.158609e+01 -1.133766e+01 4.702618e+01
C.3.44 2.192973e+01 -1.145456e+01 4.676241e+01
C.3.45 2.226122e+01 -1.158046e+01 4.648748e+01
C.3.46 2.257403e+01 -1.169839e+01 4.618819e+01
C.3.47 2.284603e+01 -1.181906e+01 4.591044e+01
C.3.48 2.309314e+01 -1.193626e+01 4.560896e+01
C.3.49 2.335476e+01 -1.203439e+01 4.531297e+01
C.3.50 2.361065e+01 -1.203486e+01 4.477284e+01
C.3.51 2.382684e+01 -1.198233e+01 4.421811e+01
C.3.52 2.400772e+01 -1.189338e+01 4.365545e+01
C.3.53 2.407882e+01 -1.169787e+01 4.300578e+01
C.3.54 2.412223e+01 -1.147721e+01 4.236176e+01
C.4.02 1.088331e+01 -8.696333e+00 4.218232e+01
C.4.03 1.009382e+01 -8.554088e+00 4.214674e+01
C.4.04 9.344023e+00 -8.350082e+00 4.194419e+01
C.4.05 8.286913e+00 -8.054605e+00 4.152166e+01
C.4.06 7.470539e+00 -7.657500e+00 4.077389e+01
C.4.07 6.790113e+00 -7.121116e+00 3.997850e+01
C.4.08 6.068871e+00 -6.655517e+00 3.936013e+01
C.4.09 5.231314e+00 -6.221307e+00 3.888125e+01
C.4.10 4.382182e+00 -5.772772e+00 3.843723e+01
C.4.11 3.951947e+00 -5.546795e+00 3.822347e+01
C.4.12 3.517848e+00 -5.330958e+00 3.800707e+01
C.4.14 2.578023e+00 -5.034877e+00 3.794136e+01
C.4.15 2.122959e+00 -4.962696e+00 3.807034e+01
C.4.16 1.691319e+00 -4.948367e+00 3.827628e+01
C.4.17 1.290242e+00 -4.968621e+00 3.846151e+01
C.4.18 8.827583e-01 -5.023521e+00 3.862432e+01
C.4.20 6.720248e-01 -5.289755e+00 3.935917e+01
C.4.21 7.490847e-01 -5.583869e+00 3.972321e+01
C.4.22 6.586220e-01 -5.878492e+00 4.008375e+01
C.4.23 6.247916e-01 -5.970939e+00 4.047856e+01
C.4.24 6.173486e-01 -5.975757e+00 4.088539e+01
C.5.02 1.584873e+01 -1.404162e+00 4.440574e+01
C.5.03 1.535559e+01 -8.285277e-01 4.450161e+01
C.5.04 1.484966e+01 -2.565277e-01 4.452591e+01
C.5.05 1.426111e+01 3.918450e-01 4.437968e+01
C.5.06 1.368059e+01 1.020745e+00 4.414373e+01
C.5.07 1.311649e+01 1.605932e+00 4.378662e+01
C.5.08 1.244792e+01 2.258179e+00 4.321227e+01
C.5.09 1.180600e+01 2.915214e+00 4.261348e+01
C.5.10 1.117631e+01 3.628581e+00 4.206862e+01
C.5.11 1.069683e+01 4.233584e+00 4.167572e+01
C.5.12 1.025034e+01 4.850642e+00 4.126328e+01
C.5.14 9.603212e+00 5.874945e+00 4.115791e+01
C.5.15 9.479093e+00 6.193374e+00 4.133481e+01
C.5.16 9.344480e+00 6.486323e+00 4.154495e+01
C.5.17 9.110636e+00 6.824655e+00 4.180640e+01
C.5.18 8.863917e+00 7.118857e+00 4.210654e+01
C.5.20 8.792308e+00 7.297511e+00 4.292250e+01
C.5.21 8.906449e+00 7.265644e+00 4.337571e+01
C.5.22 8.929825e+00 7.181723e+00 4.383598e+01
C.5.23 8.846583e+00 7.108303e+00 4.430625e+01
C.5.24 8.775084e+00 6.975248e+00 4.476523e+01
C.6.02 1.959740e-01 -5.925914e+00 4.168928e+01
C.6.03 -2.998694e-01 -5.997572e+00 4.187127e+01
C.6.04 -7.974772e-01 -6.152998e+00 4.176030e+01
C.6.05 -1.449657e+00 -6.058871e+00 4.180601e+01
C.6.06 -1.994637e+00 -5.950057e+00 4.216311e+01
C.6.08 -2.492401e+00 -6.121142e+00 4.324483e+01
C.6.09 -2.475347e+00 -6.303132e+00 4.377773e+01
C.6.10 -2.180103e+00 -6.547523e+00 4.419064e+01
C.6.11 -1.778768e+00 -6.745821e+00 4.416329e+01
C.6.12 -1.402329e+00 -6.939423e+00 4.431145e+01
C.6.13 -1.011772e+00 -6.987304e+00 4.452666e+01
C.6.14 -7.248327e-01 -6.739974e+00 4.474078e+01
C.6.15 -4.978583e-01 -6.439237e+00 4.495849e+01
C.6.17 -1.281787e-01 -6.231780e+00 4.563255e+01
C.6.18 2.240701e-01 -6.495477e+00 4.582311e+01
C.6.19 5.832467e-01 -6.797861e+00 4.592052e+01
C.6.20 8.929423e-01 -7.060938e+00 4.599448e+01
C.6.21 1.168959e+00 -7.352441e+00 4.609167e+01
C.7.02 8.426774e+00 6.872646e+00 4.567264e+01
C.7.03 8.213324e+00 7.201728e+00 4.603611e+01
C.7.04 8.166921e+00 7.704932e+00 4.621112e+01
C.7.05 7.851982e+00 8.077225e+00 4.655007e+01
C.7.06 7.500757e+00 8.357162e+00 4.693856e+01
C.7.08 6.967465e+00 8.721025e+00 4.796045e+01
C.7.09 6.819678e+00 8.364011e+00 4.855015e+01
C.7.10 7.187540e+00 7.762729e+00 4.854625e+01
C.7.11 7.594553e+00 7.416864e+00 4.855715e+01
C.7.12 7.885011e+00 7.007763e+00 4.874069e+01
C.7.13 7.867639e+00 6.644910e+00 4.913239e+01
C.7.14 7.667348e+00 6.512098e+00 4.912976e+01
C.7.15 7.490695e+00 6.361417e+00 4.906768e+01
C.7.17 7.341287e+00 5.831399e+00 4.941744e+01
C.7.18 7.635565e+00 5.507894e+00 4.965258e+01
C.7.19 8.013489e+00 5.206462e+00 4.976603e+01
C.7.20 8.425684e+00 4.899386e+00 4.986760e+01
C.7.21 8.862452e+00 4.622506e+00 4.995182e+01
C.8.02 2.613168e+00 -8.280243e+00 4.588450e+01
C.8.03 3.641692e+00 -9.062365e+00 4.624002e+01
C.8.04 4.283026e+00 -1.000468e+01 4.694495e+01
C.8.05 4.981536e+00 -1.047974e+01 4.709673e+01
C.8.06 5.744064e+00 -1.086616e+01 4.717315e+01
C.8.07 6.540783e+00 -1.116466e+01 4.728628e+01
C.8.08 7.243011e+00 -1.128244e+01 4.741657e+01
C.8.09 7.940366e+00 -1.131527e+01 4.760786e+01
C.8.10 8.641215e+00 -1.130675e+01 4.778872e+01
C.8.11 9.241179e+00 -1.129679e+01 4.798478e+01
C.8.12 9.830964e+00 -1.126336e+01 4.820736e+01
C.8.13 1.040794e+01 -1.123271e+01 4.846165e+01
C.8.14 1.114311e+01 -1.118750e+01 4.870982e+01
C.8.15 1.188499e+01 -1.111859e+01 4.893112e+01
C.8.17 1.336334e+01 -1.087929e+01 4.965070e+01
C.8.18 1.414330e+01 -1.062827e+01 4.999002e+01
C.8.19 1.494686e+01 -1.028263e+01 5.013601e+01
C.8.20 1.571340e+01 -9.867230e+00 5.003568e+01
C.8.21 1.622254e+01 -9.521120e+00 4.941014e+01
C.9.02 1.078731e+01 3.989217e+00 4.967945e+01
C.9.03 1.194504e+01 3.357377e+00 5.044333e+01
C.9.04 1.320831e+01 2.529570e+00 5.064780e+01
C.9.05 1.387017e+01 1.826158e+00 5.083805e+01
C.9.06 1.434277e+01 9.626104e-01 5.084569e+01
C.9.07 1.479375e+01 9.932550e-02 5.098865e+01
C.9.08 1.505819e+01 -5.248059e-01 5.100898e+01
C.9.09 1.527276e+01 -1.167276e+00 5.097571e+01
C.9.10 1.554451e+01 -1.783831e+00 5.105256e+01
C.9.11 1.594792e+01 -2.326046e+00 5.113955e+01
C.9.12 1.640100e+01 -2.821864e+00 5.125439e+01
C.9.13 1.677515e+01 -3.390574e+00 5.128397e+01
C.9.14 1.691338e+01 -3.808583e+00 5.131552e+01
C.9.15 1.697312e+01 -4.245605e+00 5.129912e+01
C.9.17 1.702821e+01 -5.554530e+00 5.140281e+01
C.9.18 1.705570e+01 -6.424789e+00 5.134144e+01
C.9.19 1.704798e+01 -7.234683e+00 5.101608e+01
C.9.20 1.703113e+01 -7.855220e+00 5.050834e+01
C.9.21 1.705109e+01 -8.312937e+00 4.985013e+01
