# Supplementary material for: Ontogenetic changes and sexual dimorphism in the cranium and mandible of the Atlantic walrus (Odobenus rosmarus rosmarus L.)
Source: Anat Rec (Hoboken). 2025 Sep 12;309(7):1875–903. doi: 10.1002/ar.70050 (PMC13251751; doi:10.1002/ar.70050)
Supplement: Supplementary file 1 — Data S1: Supporting information. [file AR-309-1875-s001.zip › PTS files/Ontogeny_Mandible/4610_F_A.pts]

Version 1.0
222
S.1 2.120122e+01 -4.363604e+00 3.881420e+01
S.2 2.114762e+01 -5.585345e+00 3.902338e+01
S.3 2.174189e+01 -3.550474e+00 3.959150e+01
S.4 1.738975e+01 -4.891364e+00 3.797614e+01
S.5 1.809925e+01 -1.772909e+00 3.863895e+01
S.6 1.300364e+01 -5.232572e+00 3.825661e+01
S.7 1.374895e+01 1.728968e+00 3.913289e+01
S.8 1.477724e+01 -3.596261e+00 4.375202e+01
S.9 3.905999e+00 -4.854292e+00 3.522526e+01
S.10 7.465868e+00 6.928360e+00 3.681443e+01
S.11 9.319710e-01 -4.816310e+00 3.600312e+01
S.12 4.822099e+00 7.892196e+00 3.767956e+01
S.13 -1.559050e+00 -5.696957e+00 3.903934e+01
S.14 3.020067e+00 9.328470e+00 4.119603e+01
S.15 -1.554218e+00 -8.234875e+00 3.889599e+01
S.16 4.442325e+00 1.118201e+01 4.204717e+01
S.17 -4.836649e-01 -2.967098e+00 3.865321e+01
S.18 2.786569e+00 6.668857e+00 4.007691e+01
S.19 1.514267e+01 -5.455812e+00 4.081300e+01
S.20 1.634819e+01 -9.914978e-01 4.157210e+01
S.21 6.158114e+00 -6.792397e+00 3.891428e+01
S.22 1.089655e+01 5.192174e+00 4.165201e+01
S.23 8.819431e-01 -5.103684e+00 3.784573e+01
S.24 5.278353e+00 7.723676e+00 3.959797e+01
S.25 2.268619e+00 -6.516053e+00 4.174957e+01
S.26 6.206938e+00 6.536833e+00 4.388615e+01
S.27 -1.315266e-01 -5.111360e+00 4.070888e+01
S.28 3.608689e+00 7.204769e+00 4.257101e+01
S.29 3.333706e+00 -7.018312e+00 4.099627e+01
S.30 7.763933e+00 6.567412e+00 4.334414e+01
S.31 1.079731e+01 -6.646681e+00 4.289729e+01
S.32 1.421867e+01 -4.534196e-01 4.458775e+01
C.1.02 2.107056e+01 -5.498981e+00 3.865946e+01
C.1.03 2.090712e+01 -5.181755e+00 3.852347e+01
C.1.04 2.064479e+01 -5.210303e+00 3.824744e+01
C.1.05 2.038893e+01 -5.140310e+00 3.802581e+01
C.1.06 2.012082e+01 -5.022655e+00 3.784209e+01
C.1.07 1.980736e+01 -4.933309e+00 3.772697e+01
C.1.08 1.925602e+01 -4.938323e+00 3.767844e+01
C.1.09 1.872518e+01 -5.092518e+00 3.770678e+01
C.1.10 1.819174e+01 -5.225491e+00 3.777093e+01
C.1.11 1.786851e+01 -5.224343e+00 3.774937e+01
C.1.12 1.760672e+01 -5.036771e+00 3.778449e+01
C.2.02 2.163514e+01 -3.429126e+00 3.926967e+01
C.2.03 2.139403e+01 -3.475676e+00 3.900621e+01
C.2.04 2.118578e+01 -3.313020e+00 3.876153e+01
C.2.05 2.086213e+01 -3.178738e+00 3.850976e+01
C.2.06 2.059223e+01 -2.878305e+00 3.835789e+01
C.2.07 2.023568e+01 -2.692141e+00 3.820169e+01
C.2.08 1.993118e+01 -2.489329e+00 3.812191e+01
C.2.09 1.958656e+01 -2.344030e+00 3.810339e+01
C.2.10 1.933247e+01 -2.071145e+00 3.813779e+01
C.2.11 1.891589e+01 -1.910192e+00 3.824723e+01
C.2.12 1.849546e+01 -1.820849e+00 3.841058e+01
C.3.02 2.107835e+01 -4.313095e+00 3.849273e+01
C.3.03 2.086479e+01 -4.225155e+00 3.823264e+01
C.3.04 2.055233e+01 -4.088686e+00 3.816387e+01
C.3.05 2.008248e+01 -3.888182e+00 3.811377e+01
C.3.06 1.969864e+01 -3.738136e+00 3.780711e+01
C.3.07 1.923525e+01 -3.620788e+00 3.799343e+01
C.3.08 1.882441e+01 -3.544224e+00 3.817840e+01
C.3.09 1.842085e+01 -3.493730e+00 3.838688e+01
C.3.10 1.805660e+01 -3.456189e+00 3.866034e+01
C.3.11 1.753355e+01 -3.358469e+00 3.896968e+01
C.3.12 1.702017e+01 -3.262062e+00 3.929522e+01
C.3.13 1.652260e+01 -3.191460e+00 3.965057e+01
C.3.14 1.617501e+01 -3.181004e+00 3.992739e+01
C.3.15 1.583903e+01 -3.195323e+00 4.021800e+01
C.3.16 1.557496e+01 -3.214774e+00 4.057500e+01
C.3.17 1.524338e+01 -3.174947e+00 4.079553e+01
C.3.18 1.497194e+01 -3.163012e+00 4.108940e+01
C.3.19 1.464663e+01 -3.111516e+00 4.131675e+01
C.3.20 1.440763e+01 -3.076667e+00 4.149782e+01
C.3.21 1.421872e+01 -3.084948e+00 4.173310e+01
C.3.22 1.409561e+01 -3.112140e+00 4.200737e+01
C.3.23 1.403428e+01 -3.140593e+00 4.232065e+01
C.3.24 1.401696e+01 -3.169100e+00 4.263942e+01
C.3.25 1.405118e+01 -3.219102e+00 4.295414e+01
C.3.26 1.417750e+01 -3.313801e+00 4.331814e+01
C.3.27 1.446692e+01 -3.448876e+00 4.355351e+01
C.3.29 1.497215e+01 -3.690677e+00 4.382376e+01
C.3.30 1.517971e+01 -3.784106e+00 4.380816e+01
C.3.31 1.538509e+01 -3.864035e+00 4.374915e+01
C.3.32 1.559235e+01 -3.925116e+00 4.368205e+01
C.3.33 1.580184e+01 -3.970546e+00 4.360968e+01
C.3.34 1.601633e+01 -4.001897e+00 4.354491e+01
C.3.35 1.627397e+01 -4.011125e+00 4.344712e+01
C.3.36 1.652805e+01 -4.005135e+00 4.334020e+01
C.3.37 1.677654e+01 -4.010551e+00 4.322085e+01
C.3.38 1.701131e+01 -4.052108e+00 4.310846e+01
C.3.39 1.723520e+01 -4.100804e+00 4.297816e+01
C.3.40 1.747257e+01 -4.169931e+00 4.288679e+01
C.3.41 1.769336e+01 -4.188853e+00 4.271447e+01
C.3.42 1.793756e+01 -4.227974e+00 4.258167e+01
C.3.43 1.819684e+01 -4.266730e+00 4.248132e+01
C.3.44 1.851139e+01 -4.274089e+00 4.232669e+01
C.3.45 1.881131e+01 -4.264706e+00 4.214538e+01
C.3.46 1.909119e+01 -4.272922e+00 4.193440e+01
C.3.47 1.932708e+01 -4.315927e+00 4.168964e+01
C.3.48 1.955600e+01 -4.377542e+00 4.144224e+01
C.3.49 1.977549e+01 -4.429552e+00 4.118431e+01
C.3.50 2.015411e+01 -4.503892e+00 4.091029e+01
C.3.51 2.040919e+01 -4.530292e+00 4.051254e+01
C.3.52 2.061000e+01 -4.527423e+00 4.008400e+01
C.3.53 2.083387e+01 -4.497054e+00 3.965685e+01
C.3.54 2.112748e+01 -4.495882e+00 3.927306e+01
C.4.02 1.166358e+01 -5.439389e+00 3.845036e+01
C.4.03 1.032505e+01 -5.670502e+00 3.862626e+01
C.4.04 8.975408e+00 -5.740095e+00 3.840312e+01
C.4.05 8.033957e+00 -5.817383e+00 3.815122e+01
C.4.06 7.162871e+00 -5.816699e+00 3.770741e+01
C.4.07 6.400191e+00 -5.705816e+00 3.710592e+01
C.4.08 5.973279e+00 -5.555982e+00 3.662536e+01
C.4.09 5.568618e+00 -5.363161e+00 3.614087e+01
C.4.10 5.138490e+00 -5.161558e+00 3.568259e+01
C.4.11 4.727284e+00 -5.069050e+00 3.552184e+01
C.4.12 4.329975e+00 -4.957488e+00 3.533967e+01
C.4.14 3.381553e+00 -4.709220e+00 3.520133e+01
C.4.15 2.857424e+00 -4.561375e+00 3.519165e+01
C.4.16 2.327158e+00 -4.492202e+00 3.529506e+01
C.4.17 1.821731e+00 -4.533608e+00 3.548392e+01
C.4.18 1.328788e+00 -4.640323e+00 3.568002e+01
C.4.20 1.110720e+00 -4.938015e+00 3.630985e+01
C.4.21 1.149593e+00 -5.152926e+00 3.661506e+01
C.4.22 1.163794e+00 -5.295652e+00 3.696186e+01
C.4.23 1.043435e+00 -5.285378e+00 3.726048e+01
C.4.24 1.006215e+00 -5.226011e+00 3.757488e+01
C.5.02 1.327894e+01 2.085610e+00 3.963853e+01
C.5.03 1.264316e+01 2.530685e+00 3.967660e+01
C.5.04 1.205480e+01 3.031454e+00 3.975909e+01
C.5.05 1.143465e+01 3.627798e+00 3.965803e+01
C.5.06 1.086655e+01 4.262818e+00 3.950170e+01
C.5.07 1.033872e+01 4.869626e+00 3.917977e+01
C.5.08 9.993787e+00 5.359008e+00 3.877783e+01
C.5.09 9.689967e+00 5.812371e+00 3.830642e+01
C.5.10 9.326328e+00 6.199159e+00 3.781838e+01
C.5.11 8.791035e+00 6.489760e+00 3.737611e+01
C.5.12 8.132502e+00 6.695361e+00 3.707505e+01
C.5.14 7.007432e+00 7.137334e+00 3.673923e+01
C.5.15 6.548882e+00 7.358530e+00 3.672219e+01
C.5.16 6.131564e+00 7.499592e+00 3.697799e+01
C.5.17 5.689160e+00 7.646002e+00 3.719437e+01
C.5.18 5.257452e+00 7.810444e+00 3.741923e+01
C.5.20 4.954643e+00 7.944110e+00 3.802053e+01
C.5.21 5.272937e+00 7.928517e+00 3.820750e+01
C.5.22 5.397593e+00 7.908605e+00 3.855475e+01
C.5.23 5.388889e+00 7.890272e+00 3.891534e+01
C.5.24 5.317855e+00 7.866577e+00 3.926864e+01
C.6.02 5.688320e-01 -5.230798e+00 3.820554e+01
C.6.03 1.452526e-01 -5.328355e+00 3.843951e+01
C.6.04 -3.318438e-01 -5.453808e+00 3.842213e+01
C.6.05 -7.950755e-01 -5.558517e+00 3.848468e+01
C.6.06 -1.202322e+00 -5.611899e+00 3.873119e+01
C.6.08 -1.673273e+00 -5.803244e+00 3.943027e+01
C.6.09 -1.650939e+00 -5.915945e+00 3.983546e+01
C.6.10 -1.255544e+00 -5.814326e+00 3.991112e+01
C.6.11 -8.618724e-01 -5.924161e+00 3.999602e+01
C.6.12 -5.179244e-01 -5.986119e+00 4.022432e+01
C.6.13 -2.161106e-01 -5.874380e+00 4.049016e+01
C.6.14 -9.339369e-02 -5.636867e+00 4.057125e+01
C.6.15 -5.199265e-02 -5.366135e+00 4.062637e+01
C.6.17 1.607731e-01 -5.089700e+00 4.112870e+01
C.6.18 5.553348e-01 -5.239532e+00 4.141863e+01
C.6.19 9.551005e-01 -5.472350e+00 4.163805e+01
C.6.20 1.399872e+00 -5.775229e+00 4.185860e+01
C.6.21 1.836092e+00 -6.157588e+00 4.189993e+01
C.7.02 4.812994e+00 7.820866e+00 4.020271e+01
C.7.03 4.357591e+00 8.380919e+00 4.046864e+01
C.7.04 3.906567e+00 8.979688e+00 4.064118e+01
C.7.05 3.593392e+00 9.164205e+00 4.073949e+01
C.7.06 3.289031e+00 9.242090e+00 4.094707e+01
C.7.08 2.860864e+00 9.216612e+00 4.171798e+01
C.7.09 3.004627e+00 8.930151e+00 4.217353e+01
C.7.10 3.556143e+00 8.952689e+00 4.224837e+01
C.7.11 3.940809e+00 8.717532e+00 4.240050e+01
C.7.12 4.171288e+00 8.376375e+00 4.263905e+01
C.7.13 4.208153e+00 7.950871e+00 4.284879e+01
C.7.14 4.028104e+00 7.675770e+00 4.277146e+01
C.7.15 3.836200e+00 7.451809e+00 4.260686e+01
C.7.17 3.911236e+00 6.965356e+00 4.294975e+01
C.7.18 4.286578e+00 6.918478e+00 4.333604e+01
C.7.19 4.776790e+00 6.873604e+00 4.355962e+01
C.7.20 5.252421e+00 6.765782e+00 4.370661e+01
C.7.21 5.705995e+00 6.628741e+00 4.389355e+01
C.8.02 2.733253e+00 -6.263108e+00 4.071250e+01
C.8.03 3.475825e+00 -7.026997e+00 4.118101e+01
C.8.04 4.293189e+00 -7.371362e+00 4.193497e+01
C.8.05 4.781718e+00 -7.473718e+00 4.200298e+01
C.8.06 5.281176e+00 -7.536572e+00 4.202199e+01
C.8.07 5.779489e+00 -7.540862e+00 4.209561e+01
C.8.08 6.366601e+00 -7.486361e+00 4.221327e+01
C.8.09 6.948546e+00 -7.373825e+00 4.231430e+01
C.8.10 7.532156e+00 -7.250395e+00 4.238976e+01
C.8.11 8.088640e+00 -7.127010e+00 4.244435e+01
C.8.12 8.641872e+00 -6.999228e+00 4.251841e+01
C.8.13 9.197855e+00 -6.880254e+00 4.258628e+01
C.8.14 9.738586e+00 -6.804110e+00 4.265299e+01
C.8.15 1.027729e+01 -6.748655e+00 4.274960e+01
C.8.17 1.162766e+01 -6.414438e+00 4.329156e+01
C.8.18 1.244081e+01 -6.030990e+00 4.359254e+01
C.8.19 1.321605e+01 -5.579528e+00 4.389913e+01
C.8.20 1.383716e+01 -4.987292e+00 4.416759e+01
C.8.21 1.431969e+01 -4.229087e+00 4.419791e+01
C.9.02 6.841228e+00 6.774524e+00 4.313095e+01
C.9.03 7.765925e+00 6.428996e+00 4.336488e+01
C.9.04 8.444384e+00 6.207387e+00 4.408582e+01
C.9.05 9.096107e+00 5.825682e+00 4.425056e+01
C.9.06 9.675832e+00 5.334795e+00 4.439385e+01
C.9.07 1.023968e+01 4.828262e+00 4.454579e+01
C.9.08 1.087857e+01 4.268115e+00 4.453907e+01
C.9.09 1.149266e+01 3.690767e+00 4.443134e+01
C.9.10 1.207987e+01 3.080978e+00 4.435802e+01
C.9.11 1.258193e+01 2.507179e+00 4.431011e+01
C.9.12 1.304485e+01 1.899785e+00 4.433164e+01
C.9.13 1.345909e+01 1.268165e+00 4.444595e+01
C.9.14 1.374280e+01 7.145177e-01 4.455722e+01
C.9.15 1.399927e+01 1.372148e-01 4.453860e+01
C.9.17 1.436518e+01 -9.671457e-01 4.472620e+01
C.9.18 1.454933e+01 -1.481138e+00 4.464596e+01
C.9.19 1.466990e+01 -2.015453e+00 4.457864e+01
C.9.20 1.471981e+01 -2.630805e+00 4.451696e+01
C.9.21 1.474944e+01 -3.156538e+00 4.418886e+01
