# Supplementary material for: Ontogenetic changes and sexual dimorphism in the cranium and mandible of the Atlantic walrus (Odobenus rosmarus rosmarus L.)
Source: Anat Rec (Hoboken). 2025 Sep 12;309(7):1875–903. doi: 10.1002/ar.70050 (PMC13251751; doi:10.1002/ar.70050)
Supplement: Supplementary file 1 — Data S1: Supporting information. [file AR-309-1875-s001.zip › PTS files/Ontogeny_Mandible/4614_M_A.pts]

Version 1.0
222
S.1 1.836308e+01 -6.813373e+00 3.980598e+01
S.2 1.807965e+01 -7.763216e+00 3.970086e+01
S.3 1.923108e+01 -6.172250e+00 3.993959e+01
S.4 1.423295e+01 -5.045243e+00 3.780785e+01
S.5 1.621517e+01 -2.715045e+00 3.818845e+01
S.6 6.417151e+00 -2.160054e+00 3.905310e+01
S.7 1.160005e+01 4.280068e+00 4.033184e+01
S.8 1.271922e+01 -3.476754e+00 4.648459e+01
S.9 -1.301234e+00 1.388314e+00 3.418922e+01
S.10 7.832536e+00 1.175274e+01 3.547862e+01
S.11 -3.945209e+00 2.076149e+00 3.556931e+01
S.12 6.203917e+00 1.408570e+01 3.734393e+01
S.13 -6.030276e+00 3.048147e+00 3.958883e+01
S.14 9999 9999 9999
S.15 -6.680587e+00 4.412307e-01 3.963754e+01
S.16 7.010910e+00 1.602953e+01 4.188316e+01
S.17 -3.394347e+00 4.699840e+00 3.947587e+01
S.18 3.493775e+00 1.219860e+01 4.058186e+01
S.19 1.126239e+01 -4.849153e+00 4.229018e+01
S.20 1.486997e+01 -9.023155e-01 4.282619e+01
S.21 6.448280e-01 -1.930405e+00 3.943579e+01
S.22 1.078763e+01 9.526441e+00 4.063856e+01
S.23 -3.308525e+00 2.041028e+00 3.800364e+01
S.24 6.143691e+00 1.295922e+01 3.954011e+01
S.25 -2.012912e+00 8.595802e-01 4.345321e+01
S.26 6.570216e+00 1.152937e+01 4.500462e+01
S.27 -3.875072e+00 3.089796e+00 4.225161e+01
S.28 4.725426e+00 1.314174e+01 4.409715e+01
S.29 -4.332481e-01 -1.169271e+00 4.330731e+01
S.30 8.664287e+00 1.074919e+01 4.454530e+01
S.31 7.122199e+00 -4.160067e+00 4.570305e+01
S.32 1.240634e+01 2.392500e+00 4.676101e+01
C.1.02 1.787244e+01 -7.505913e+00 3.930013e+01
C.1.03 1.763854e+01 -7.236704e+00 3.892261e+01
C.1.04 1.735545e+01 -6.964456e+00 3.858282e+01
C.1.05 1.706146e+01 -6.630712e+00 3.830629e+01
C.1.06 1.678040e+01 -6.249602e+00 3.808258e+01
C.1.07 1.632147e+01 -6.052818e+00 3.792461e+01
C.1.08 1.591021e+01 -5.918670e+00 3.786358e+01
C.1.09 1.547561e+01 -5.891326e+00 3.789887e+01
C.1.10 1.504987e+01 -5.807729e+00 3.795002e+01
C.1.11 1.469269e+01 -5.613142e+00 3.808953e+01
C.1.12 1.445275e+01 -5.414557e+00 3.779290e+01
C.2.02 1.918287e+01 -5.945777e+00 3.965736e+01
C.2.03 1.907121e+01 -5.709017e+00 3.940290e+01
C.2.04 1.883933e+01 -5.530580e+00 3.918458e+01
C.2.05 1.854587e+01 -5.286772e+00 3.887413e+01
C.2.06 1.819087e+01 -5.099029e+00 3.859011e+01
C.2.07 1.791205e+01 -4.753696e+00 3.837814e+01
C.2.08 1.758335e+01 -4.418360e+00 3.827583e+01
C.2.09 1.730452e+01 -4.027197e+00 3.826131e+01
C.2.10 1.707256e+01 -3.607309e+00 3.829046e+01
C.2.11 1.689638e+01 -3.206799e+00 3.825655e+01
C.2.12 1.660094e+01 -2.912609e+00 3.811955e+01
C.3.02 1.838944e+01 -6.706894e+00 3.934153e+01
C.3.03 1.827424e+01 -6.516458e+00 3.891938e+01
C.3.04 1.810268e+01 -6.277732e+00 3.854345e+01
C.3.05 1.771215e+01 -5.900374e+00 3.823658e+01
C.3.06 1.728209e+01 -5.507782e+00 3.801294e+01
C.3.07 1.681338e+01 -5.117455e+00 3.788230e+01
C.3.08 1.637627e+01 -4.793698e+00 3.781688e+01
C.3.09 1.593610e+01 -4.485859e+00 3.792489e+01
C.3.10 1.553879e+01 -4.218252e+00 3.819081e+01
C.3.11 1.512772e+01 -3.944332e+00 3.856155e+01
C.3.12 1.466106e+01 -3.597712e+00 3.877025e+01
C.3.13 1.424257e+01 -3.319029e+00 3.912892e+01
C.3.14 1.381861e+01 -3.066873e+00 3.953596e+01
C.3.15 1.340229e+01 -2.827254e+00 3.995816e+01
C.3.16 1.302945e+01 -2.631906e+00 4.043963e+01
C.3.17 1.276682e+01 -2.500542e+00 4.090490e+01
C.3.18 1.256674e+01 -2.427253e+00 4.141216e+01
C.3.19 1.229159e+01 -2.276542e+00 4.186413e+01
C.3.20 1.184044e+01 -1.978993e+00 4.223829e+01
C.3.21 1.141902e+01 -1.754352e+00 4.268992e+01
C.3.22 1.118164e+01 -1.729421e+00 4.330235e+01
C.3.23 1.119195e+01 -1.855916e+00 4.403006e+01
C.3.24 1.135334e+01 -2.070250e+00 4.471832e+01
C.3.25 1.162757e+01 -2.377497e+00 4.533157e+01
C.3.26 1.189770e+01 -2.700623e+00 4.583487e+01
C.3.27 1.226182e+01 -3.087357e+00 4.622029e+01
C.3.29 1.307254e+01 -3.659189e+00 4.656816e+01
C.3.30 1.345118e+01 -3.805773e+00 4.655216e+01
C.3.31 1.381167e+01 -3.960721e+00 4.644659e+01
C.3.32 1.411836e+01 -4.175845e+00 4.635655e+01
C.3.33 1.439391e+01 -4.404476e+00 4.621429e+01
C.3.34 1.467118e+01 -4.638747e+00 4.608511e+01
C.3.35 1.495626e+01 -4.855900e+00 4.591331e+01
C.3.36 1.522622e+01 -5.051608e+00 4.569704e+01
C.3.37 1.550659e+01 -5.266373e+00 4.551481e+01
C.3.38 1.578307e+01 -5.473117e+00 4.529102e+01
C.3.39 1.605095e+01 -5.672308e+00 4.505056e+01
C.3.40 1.632567e+01 -5.869950e+00 4.481663e+01
C.3.41 1.655106e+01 -6.017507e+00 4.458944e+01
C.3.42 1.675788e+01 -6.141282e+00 4.433232e+01
C.3.43 1.697899e+01 -6.271931e+00 4.409101e+01
C.3.44 1.724233e+01 -6.420719e+00 4.381348e+01
C.3.45 1.749713e+01 -6.558150e+00 4.352245e+01
C.3.46 1.769733e+01 -6.663553e+00 4.317993e+01
C.3.47 1.779683e+01 -6.718793e+00 4.282197e+01
C.3.48 1.784723e+01 -6.748917e+00 4.245097e+01
C.3.49 1.788899e+01 -6.762071e+00 4.207792e+01
C.3.50 1.796154e+01 -6.785478e+00 4.172866e+01
C.3.51 1.801341e+01 -6.777649e+00 4.137505e+01
C.3.52 1.806362e+01 -6.761894e+00 4.102145e+01
C.3.53 1.816364e+01 -6.782438e+00 4.061586e+01
C.3.54 1.828546e+01 -6.813645e+00 4.021696e+01
C.4.02 5.703485e+00 -2.037872e+00 3.928494e+01
C.4.03 4.961459e+00 -1.875991e+00 3.925076e+01
C.4.04 4.251156e+00 -1.678559e+00 3.906508e+01
C.4.05 3.380512e+00 -1.415600e+00 3.863588e+01
C.4.06 2.611269e+00 -1.147917e+00 3.804595e+01
C.4.07 2.050235e+00 -8.085823e-01 3.728339e+01
C.4.08 1.594721e+00 -4.591295e-01 3.662820e+01
C.4.09 1.114021e+00 -7.194956e-02 3.601342e+01
C.4.10 5.581221e-01 3.284355e-01 3.547529e+01
C.4.11 -2.702147e-02 6.911404e-01 3.500274e+01
C.4.12 -6.295410e-01 1.037585e+00 3.453994e+01
C.4.14 -1.746556e+00 1.609165e+00 3.419091e+01
C.4.15 -2.196626e+00 1.799307e+00 3.428234e+01
C.4.16 -2.651866e+00 1.942379e+00 3.442160e+01
C.4.17 -3.138117e+00 2.033260e+00 3.473011e+01
C.4.18 -3.556071e+00 2.064052e+00 3.513536e+01
C.4.20 -3.855808e+00 2.042110e+00 3.595712e+01
C.4.21 -3.787201e+00 1.986086e+00 3.634660e+01
C.4.22 -3.745243e+00 1.928977e+00 3.673970e+01
C.4.23 -3.638856e+00 1.939052e+00 3.717615e+01
C.4.24 -3.452553e+00 1.971042e+00 3.758379e+01
C.5.02 1.132733e+01 5.084825e+00 4.034208e+01
C.5.03 1.107284e+01 5.884958e+00 4.021115e+01
C.5.04 1.084611e+01 6.652627e+00 3.992585e+01
C.5.05 1.064033e+01 7.476873e+00 3.947812e+01
C.5.06 1.051419e+01 8.171134e+00 3.882674e+01
C.5.07 1.032355e+01 8.800985e+00 3.812736e+01
C.5.08 1.000005e+01 9.325214e+00 3.755281e+01
C.5.09 9.549118e+00 9.850681e+00 3.707310e+01
C.5.10 9.067194e+00 1.038968e+01 3.664088e+01
C.5.11 8.661629e+00 1.083979e+01 3.623825e+01
C.5.12 8.264558e+00 1.126385e+01 3.580040e+01
C.5.14 7.454144e+00 1.218454e+01 3.543998e+01
C.5.15 7.084439e+00 1.260384e+01 3.557653e+01
C.5.16 6.771920e+00 1.302389e+01 3.581528e+01
C.5.17 6.507030e+00 1.347023e+01 3.623299e+01
C.5.18 6.330345e+00 1.388909e+01 3.672004e+01
C.5.20 6.262249e+00 1.382914e+01 3.773795e+01
C.5.21 6.345441e+00 1.367209e+01 3.817715e+01
C.5.22 6.351062e+00 1.345448e+01 3.859797e+01
C.5.23 6.340449e+00 1.327507e+01 3.891727e+01
C.5.24 6.285160e+00 1.308891e+01 3.922799e+01
C.6.02 -3.475406e+00 2.052173e+00 3.854155e+01
C.6.03 -3.895131e+00 2.212517e+00 3.888134e+01
C.6.04 -4.425622e+00 2.327933e+00 3.903170e+01
C.6.05 -5.041422e+00 2.517307e+00 3.892570e+01
C.6.06 -5.550368e+00 2.796077e+00 3.922494e+01
C.6.08 -6.097028e+00 3.123173e+00 3.996506e+01
C.6.09 -6.070570e+00 3.168611e+00 4.035090e+01
C.6.10 -5.961700e+00 3.136015e+00 4.072335e+01
C.6.11 -5.596209e+00 2.729499e+00 4.102221e+01
C.6.12 -5.239803e+00 2.294001e+00 4.128955e+01
C.6.13 -4.803432e+00 2.239137e+00 4.173083e+01
C.6.14 -4.415263e+00 2.400682e+00 4.194390e+01
C.6.15 -4.087335e+00 2.690278e+00 4.211934e+01
C.6.17 -3.691076e+00 3.196872e+00 4.291716e+01
C.6.18 -3.504768e+00 2.575444e+00 4.317678e+01
C.6.19 -3.168993e+00 1.968346e+00 4.326016e+01
C.6.20 -2.811182e+00 1.575283e+00 4.335149e+01
C.6.21 -2.421676e+00 1.210665e+00 4.343026e+01
C.7.02 9999 9999 9999
C.7.03 9999 9999 9999
C.7.04 9999 9999 9999
C.7.05 9999 9999 9999
C.7.06 9999 9999 9999
C.7.08 9999 9999 9999
C.7.09 9999 9999 9999
C.7.10 9999 9999 9999
C.7.11 9999 9999 9999
C.7.12 9999 9999 9999
C.7.13 9999 9999 9999
C.7.14 9999 9999 9999
C.7.15 9999 9999 9999
C.7.17 9999 9999 9999
C.7.18 9999 9999 9999
C.7.19 9999 9999 9999
C.7.20 9999 9999 9999
C.7.21 9999 9999 9999
C.8.02 -1.303748e+00 9.778969e-02 4.295895e+01
C.8.03 -5.364260e-01 -7.319978e-01 4.318291e+01
C.8.04 -4.297640e-02 -1.562661e+00 4.381070e+01
C.8.05 6.309245e-01 -1.957856e+00 4.414370e+01
C.8.06 1.412543e+00 -2.166682e+00 4.440191e+01
C.8.07 2.183608e+00 -2.396377e+00 4.467379e+01
C.8.08 2.772145e+00 -2.620927e+00 4.477843e+01
C.8.09 3.357853e+00 -2.859063e+00 4.486803e+01
C.8.10 3.923462e+00 -3.090990e+00 4.505256e+01
C.8.11 4.508790e+00 -3.298482e+00 4.519307e+01
C.8.12 5.099742e+00 -3.496130e+00 4.532389e+01
C.8.13 5.701721e+00 -3.681455e+00 4.541705e+01
C.8.14 6.177265e+00 -3.845788e+00 4.549654e+01
C.8.15 6.654301e+00 -4.008175e+00 4.557096e+01
C.8.17 8.039892e+00 -4.455050e+00 4.607843e+01
C.8.18 9.017396e+00 -4.676260e+00 4.633460e+01
C.8.19 1.002772e+01 -4.715815e+00 4.655312e+01
C.8.20 1.100056e+01 -4.477043e+00 4.648487e+01
C.8.21 1.191710e+01 -4.075215e+00 4.640378e+01
C.9.02 7.397126e+00 1.114865e+01 4.455262e+01
C.9.03 8.308033e+00 1.069776e+01 4.454760e+01
C.9.04 9.010352e+00 1.022430e+01 4.510944e+01
C.9.05 9.508364e+00 9.694784e+00 4.532153e+01
C.9.06 9.915224e+00 9.102649e+00 4.556075e+01
C.9.07 1.030357e+01 8.465704e+00 4.569065e+01
C.9.08 1.061477e+01 7.883527e+00 4.582317e+01
C.9.09 1.088639e+01 7.286035e+00 4.597344e+01
C.9.10 1.112983e+01 6.665896e+00 4.607096e+01
C.9.11 1.137374e+01 5.970410e+00 4.619262e+01
C.9.12 1.159598e+01 5.272458e+00 4.633913e+01
C.9.13 1.180258e+01 4.560659e+00 4.643217e+01
C.9.14 1.201251e+01 3.841342e+00 4.655769e+01
C.9.15 1.220930e+01 3.124930e+00 4.671666e+01
C.9.17 1.268361e+01 1.394145e+00 4.711205e+01
C.9.18 1.300755e+01 3.492557e-01 4.710256e+01
C.9.19 1.318580e+01 -7.300125e-01 4.708804e+01
C.9.20 1.317340e+01 -1.692101e+00 4.692319e+01
C.9.21 1.308208e+01 -2.570850e+00 4.650795e+01
