# Supplementary material for: Ontogenetic changes and sexual dimorphism in the cranium and mandible of the Atlantic walrus (Odobenus rosmarus rosmarus L.)
Source: Anat Rec (Hoboken). 2025 Sep 12;309(7):1875–903. doi: 10.1002/ar.70050 (PMC13251751; doi:10.1002/ar.70050)
Supplement: Supplementary file 1 — Data S1: Supporting information. [file AR-309-1875-s001.zip › PTS files/Ontogeny_Mandible/4620_M_A.pts]

Version 1.0
222
S.1 1.863567e+01 -2.493199e+00 4.531417e+01
S.2 1.829789e+01 -4.099308e+00 4.533480e+01
S.3 1.970837e+01 -1.950227e+00 4.510638e+01
S.4 1.336018e+01 -1.054387e+00 4.369227e+01
S.5 1.587800e+01 2.447348e+00 4.416673e+01
S.6 5.751297e+00 1.046384e+00 4.586382e+01
S.7 1.145727e+01 8.903465e+00 4.681680e+01
S.8 1.179304e+01 1.281034e+00 5.428641e+01
S.9 -1.493408e+00 3.533127e+00 4.051224e+01
S.10 7.875632e+00 1.539186e+01 4.290203e+01
S.11 -3.712877e+00 4.506760e+00 4.181225e+01
S.12 6.534940e+00 1.754828e+01 4.431045e+01
S.13 -7.938817e+00 5.541883e+00 4.611346e+01
S.14 3.205527e+00 2.021861e+01 4.874319e+01
S.15 -7.661954e+00 2.101439e+00 4.609998e+01
S.16 6.475081e+00 2.124406e+01 5.006056e+01
S.17 -5.733479e+00 8.660411e+00 4.651027e+01
S.18 1.314263e+00 1.768289e+01 4.789233e+01
S.19 1.176122e+01 -2.444542e+00 4.878189e+01
S.20 1.585626e+01 3.455713e+00 5.008039e+01
S.21 -1.101559e+00 1.204909e+00 4.585529e+01
S.22 1.003190e+01 1.478007e+01 4.865385e+01
S.23 -4.492124e+00 5.218647e+00 4.429886e+01
S.24 4.978346e+00 1.753394e+01 4.655768e+01
S.25 -4.114709e+00 4.911506e+00 5.036525e+01
S.26 4.505948e+00 1.608192e+01 5.247130e+01
S.27 -6.576444e+00 6.545650e+00 4.920094e+01
S.28 2.202977e+00 1.820756e+01 5.129522e+01
S.29 -1.512055e+00 2.327492e+00 5.066619e+01
S.30 8.053191e+00 1.396471e+01 5.306124e+01
S.31 7.446097e+00 -1.953660e-02 5.422277e+01
S.32 1.171767e+01 5.638615e+00 5.549784e+01
C.1.02 1.801743e+01 -3.904185e+00 4.486425e+01
C.1.03 1.767949e+01 -3.663621e+00 4.445671e+01
C.1.04 1.729654e+01 -3.379748e+00 4.412366e+01
C.1.05 1.693171e+01 -3.146503e+00 4.391092e+01
C.1.06 1.652260e+01 -2.965158e+00 4.373056e+01
C.1.07 1.609908e+01 -2.781151e+00 4.359075e+01
C.1.08 1.563706e+01 -2.323949e+00 4.355242e+01
C.1.09 1.510105e+01 -1.958619e+00 4.349623e+01
C.1.10 1.455002e+01 -1.612170e+00 4.347963e+01
C.1.11 1.416251e+01 -1.387714e+00 4.350330e+01
C.1.12 1.378623e+01 -1.170542e+00 4.361438e+01
C.2.02 1.979072e+01 -1.691444e+00 4.503963e+01
C.2.03 1.964615e+01 -1.462884e+00 4.496846e+01
C.2.04 1.947456e+01 -1.265978e+00 4.486850e+01
C.2.05 1.914490e+01 -8.195914e-01 4.451809e+01
C.2.06 1.858390e+01 -5.813889e-01 4.427454e+01
C.2.07 1.814128e+01 -1.626783e-01 4.403062e+01
C.2.08 1.784341e+01 2.212334e-01 4.398425e+01
C.2.09 1.755319e+01 6.115295e-01 4.402554e+01
C.2.10 1.730567e+01 1.029937e+00 4.406952e+01
C.2.11 1.678757e+01 1.470077e+00 4.412198e+01
C.2.12 1.641761e+01 2.040831e+00 4.407487e+01
C.3.02 1.865301e+01 -2.484787e+00 4.494862e+01
C.3.03 1.862584e+01 -2.453461e+00 4.458492e+01
C.3.04 1.854068e+01 -2.361302e+00 4.424104e+01
C.3.05 1.821428e+01 -2.036360e+00 4.378934e+01
C.3.06 1.777224e+01 -1.629521e+00 4.355421e+01
C.3.07 1.729914e+01 -1.224150e+00 4.338676e+01
C.3.08 1.676792e+01 -8.190996e-01 4.333746e+01
C.3.09 1.621993e+01 -4.345931e-01 4.336099e+01
C.3.10 1.566674e+01 -5.720140e-02 4.334475e+01
C.3.11 1.500360e+01 3.780702e-01 4.386701e+01
C.3.12 1.435336e+01 7.989830e-01 4.441651e+01
C.3.13 1.373048e+01 1.200909e+00 4.501020e+01
C.3.14 1.325480e+01 1.507982e+00 4.544983e+01
C.3.15 1.282711e+01 1.772037e+00 4.596094e+01
C.3.16 1.245571e+01 2.008761e+00 4.652649e+01
C.3.17 1.220972e+01 2.190908e+00 4.717010e+01
C.3.18 1.213218e+01 2.341924e+00 4.786229e+01
C.3.19 1.182198e+01 2.470650e+00 4.849087e+01
C.3.20 1.136613e+01 2.619888e+00 4.904554e+01
C.3.21 1.104058e+01 2.867919e+00 4.965399e+01
C.3.22 1.078900e+01 2.959024e+00 5.033673e+01
C.3.23 1.055762e+01 2.894252e+00 5.116269e+01
C.3.24 1.051946e+01 2.689692e+00 5.199735e+01
C.3.25 1.070746e+01 2.349049e+00 5.276453e+01
C.3.26 1.095930e+01 2.044530e+00 5.338313e+01
C.3.27 1.132097e+01 1.716919e+00 5.393150e+01
C.3.29 1.205048e+01 1.057832e+00 5.441515e+01
C.3.30 1.233998e+01 8.388411e-01 5.444530e+01
C.3.31 1.261131e+01 6.049690e-01 5.451134e+01
C.3.32 1.292415e+01 3.415191e-01 5.451205e+01
C.3.33 1.324948e+01 1.122191e-01 5.441796e+01
C.3.34 1.357146e+01 -1.014675e-01 5.428402e+01
C.3.35 1.386324e+01 -3.255663e-01 5.422471e+01
C.3.36 1.415208e+01 -5.260915e-01 5.410130e+01
C.3.37 1.443884e+01 -7.402847e-01 5.399761e+01
C.3.38 1.475052e+01 -9.783583e-01 5.386466e+01
C.3.39 1.504797e+01 -1.194847e+00 5.367450e+01
C.3.40 1.535064e+01 -1.414090e+00 5.349610e+01
C.3.41 1.569983e+01 -1.644382e+00 5.325513e+01
C.3.42 1.605204e+01 -1.856536e+00 5.300220e+01
C.3.43 1.636592e+01 -2.052303e+00 5.269205e+01
C.3.44 1.679830e+01 -2.297824e+00 5.232676e+01
C.3.45 1.721077e+01 -2.532694e+00 5.193262e+01
C.3.46 1.758516e+01 -2.733276e+00 5.148516e+01
C.3.47 1.790018e+01 -2.882356e+00 5.102700e+01
C.3.48 1.823274e+01 -3.066879e+00 5.059491e+01
C.3.49 1.848329e+01 -3.171288e+00 5.008730e+01
C.3.50 1.871648e+01 -3.240103e+00 4.941862e+01
C.3.51 1.883613e+01 -3.205679e+00 4.871810e+01
C.3.52 1.897141e+01 -3.213486e+00 4.801962e+01
C.3.53 1.897452e+01 -3.068357e+00 4.708332e+01
C.3.54 1.877234e+01 -2.732756e+00 4.622063e+01
C.4.02 5.190352e+00 1.142692e+00 4.589073e+01
C.4.03 4.642350e+00 1.292681e+00 4.584784e+01
C.4.04 4.104735e+00 1.454753e+00 4.575106e+01
C.4.05 3.048032e+00 1.764647e+00 4.542663e+01
C.4.06 2.079106e+00 2.067325e+00 4.489043e+01
C.4.07 1.379230e+00 2.379015e+00 4.403554e+01
C.4.08 1.028482e+00 2.648893e+00 4.323795e+01
C.4.09 6.324261e-01 2.962115e+00 4.247826e+01
C.4.10 1.284864e-01 3.255931e+00 4.177701e+01
C.4.11 -3.396458e-01 3.362152e+00 4.126902e+01
C.4.12 -8.836311e-01 3.418308e+00 4.083387e+01
C.4.14 -1.878816e+00 3.680766e+00 4.050360e+01
C.4.15 -2.250816e+00 3.848996e+00 4.056464e+01
C.4.16 -2.621977e+00 4.024122e+00 4.060915e+01
C.4.17 -3.065596e+00 4.216283e+00 4.092578e+01
C.4.18 -3.469629e+00 4.387760e+00 4.130172e+01
C.4.20 -3.908735e+00 4.618097e+00 4.215816e+01
C.4.21 -4.118289e+00 4.732821e+00 4.249481e+01
C.4.22 -4.231611e+00 4.839385e+00 4.287719e+01
C.4.23 -4.338138e+00 4.966491e+00 4.334715e+01
C.4.24 -4.407457e+00 5.087001e+00 4.382573e+01
C.5.02 1.125865e+01 9.459376e+00 4.727747e+01
C.5.03 1.103849e+01 1.017432e+01 4.731012e+01
C.5.04 1.080000e+01 1.087700e+01 4.720966e+01
C.5.05 1.049321e+01 1.160651e+01 4.693213e+01
C.5.06 1.014803e+01 1.227330e+01 4.655852e+01
C.5.07 9.813852e+00 1.286039e+01 4.606155e+01
C.5.08 9.495296e+00 1.331139e+01 4.543403e+01
C.5.09 9.135316e+00 1.370903e+01 4.479295e+01
C.5.10 8.788043e+00 1.411854e+01 4.415232e+01
C.5.11 8.550773e+00 1.444660e+01 4.359231e+01
C.5.12 8.266096e+00 1.486618e+01 4.312279e+01
C.5.14 7.623151e+00 1.578240e+01 4.291060e+01
C.5.15 7.397455e+00 1.617744e+01 4.300733e+01
C.5.16 7.166476e+00 1.655125e+01 4.315984e+01
C.5.17 6.933109e+00 1.695990e+01 4.345893e+01
C.5.18 6.748744e+00 1.730383e+01 4.385720e+01
C.5.20 6.273705e+00 1.766195e+01 4.467397e+01
C.5.21 5.997630e+00 1.767327e+01 4.504407e+01
C.5.22 5.696500e+00 1.770008e+01 4.539323e+01
C.5.23 5.464777e+00 1.764878e+01 4.578672e+01
C.5.24 5.217685e+00 1.760206e+01 4.617136e+01
C.6.02 -4.928235e+00 5.313900e+00 4.481453e+01
C.6.03 -5.523677e+00 5.447329e+00 4.511927e+01
C.6.04 -6.204362e+00 5.465263e+00 4.508045e+01
C.6.05 -6.848621e+00 5.507014e+00 4.534743e+01
C.6.06 -7.508351e+00 5.582153e+00 4.556470e+01
C.6.08 -8.018995e+00 5.558778e+00 4.648913e+01
C.6.09 -7.997680e+00 5.616096e+00 4.686872e+01
C.6.10 -7.927392e+00 5.667935e+00 4.724317e+01
C.6.11 -7.821936e+00 5.707189e+00 4.772704e+01
C.6.12 -7.475150e+00 5.590632e+00 4.806316e+01
C.6.13 -7.097078e+00 5.577943e+00 4.838515e+01
C.6.14 -6.591837e+00 5.789761e+00 4.859716e+01
C.6.15 -6.253213e+00 6.139459e+00 4.892594e+01
C.6.17 -6.192996e+00 6.598272e+00 4.974481e+01
C.6.18 -5.590093e+00 6.412131e+00 4.996263e+01
C.6.19 -5.032079e+00 6.097211e+00 5.014988e+01
C.6.20 -4.654147e+00 5.763678e+00 5.025040e+01
C.6.21 -4.346905e+00 5.370009e+00 5.037210e+01
C.7.02 4.691217e+00 1.788110e+01 4.702747e+01
C.7.03 4.375323e+00 1.826891e+01 4.744398e+01
C.7.04 4.106310e+00 1.884759e+01 4.757209e+01
C.7.05 3.787162e+00 1.941917e+01 4.780801e+01
C.7.06 3.463612e+00 1.991597e+01 4.817224e+01
C.7.08 3.091788e+00 2.024431e+01 4.925925e+01
C.7.09 2.999338e+00 2.018749e+01 4.977707e+01
C.7.10 2.931612e+00 2.005774e+01 5.028550e+01
C.7.11 3.099463e+00 1.968996e+01 5.077399e+01
C.7.12 3.457817e+00 1.923307e+01 5.102872e+01
C.7.13 3.434020e+00 1.870550e+01 5.137968e+01
C.7.14 3.128736e+00 1.833706e+01 5.140499e+01
C.7.15 2.680670e+00 1.823479e+01 5.126948e+01
C.7.17 2.200296e+00 1.766726e+01 5.165543e+01
C.7.18 2.593320e+00 1.719303e+01 5.186126e+01
C.7.19 3.051314e+00 1.678331e+01 5.207119e+01
C.7.20 3.494422e+00 1.647440e+01 5.222667e+01
C.7.21 3.966806e+00 1.622423e+01 5.240049e+01
C.8.02 -3.000792e+00 3.924388e+00 5.011171e+01
C.8.03 -1.948619e+00 2.889328e+00 5.042968e+01
C.8.04 -1.013409e+00 1.851342e+00 5.100195e+01
C.8.05 -3.977661e-01 1.383652e+00 5.131907e+01
C.8.06 2.535945e-01 1.023171e+00 5.169869e+01
C.8.07 9.955741e-01 7.302925e-01 5.194768e+01
C.8.08 1.589886e+00 5.467098e-01 5.213532e+01
C.8.09 2.197066e+00 4.204290e-01 5.232897e+01
C.8.10 2.806487e+00 3.082558e-01 5.252428e+01
C.8.11 3.664857e+00 1.329939e-01 5.281066e+01
C.8.12 4.498640e+00 -2.690368e-02 5.316949e+01
C.8.13 5.320584e+00 -1.446808e-01 5.356955e+01
C.8.14 6.037174e+00 -1.498560e-01 5.378452e+01
C.8.15 6.773796e+00 -9.472574e-02 5.390327e+01
C.8.17 8.024899e+00 6.204752e-02 5.474935e+01
C.8.18 8.728033e+00 1.418903e-01 5.509308e+01
C.8.19 9.455409e+00 3.146259e-01 5.533805e+01
C.8.20 1.034407e+01 6.522045e-01 5.533468e+01
C.8.21 1.111255e+01 9.617554e-01 5.486841e+01
C.9.02 5.943410e+00 1.539546e+01 5.230776e+01
C.9.03 7.241225e+00 1.451001e+01 5.261745e+01
C.9.04 8.304310e+00 1.355328e+01 5.333775e+01
C.9.05 8.863245e+00 1.292254e+01 5.364344e+01
C.9.06 9.378805e+00 1.221318e+01 5.382984e+01
C.9.07 9.864458e+00 1.148140e+01 5.400954e+01
C.9.08 1.020212e+01 1.095446e+01 5.414947e+01
C.9.09 1.051986e+01 1.040702e+01 5.425251e+01
C.9.10 1.078178e+01 9.832148e+00 5.436279e+01
C.9.11 1.102712e+01 9.005484e+00 5.456319e+01
C.9.12 1.118803e+01 8.176283e+00 5.482836e+01
C.9.13 1.135198e+01 7.341649e+00 5.507393e+01
C.9.14 1.150753e+01 6.763899e+00 5.515048e+01
C.9.15 1.164985e+01 6.187512e+00 5.525712e+01
C.9.17 1.160502e+01 5.039175e+00 5.578197e+01
C.9.18 1.151010e+01 4.378767e+00 5.586921e+01
C.9.19 1.145111e+01 3.709264e+00 5.583706e+01
C.9.20 1.145927e+01 2.776224e+00 5.551489e+01
C.9.21 1.165617e+01 2.094423e+00 5.482868e+01
