# Supplementary material for: Ontogenetic changes and sexual dimorphism in the cranium and mandible of the Atlantic walrus (Odobenus rosmarus rosmarus L.)
Source: Anat Rec (Hoboken). 2025 Sep 12;309(7):1875–903. doi: 10.1002/ar.70050 (PMC13251751; doi:10.1002/ar.70050)
Supplement: Supplementary file 1 — Data S1: Supporting information. [file AR-309-1875-s001.zip › PTS files/Ontogeny_Mandible/4621_M_A.pts]

Version 1.0
222
S.1 6.734077e+00 -1.245678e+01 4.340101e+01
S.2 5.782892e+00 -1.198990e+01 4.304811e+01
S.3 7.471007e+00 -1.317604e+01 4.363461e+01
S.4 6.472936e+00 -6.928147e+00 4.316115e+01
S.5 1.004685e+01 -8.289240e+00 4.468254e+01
S.6 5.248952e+00 1.037565e+00 4.588684e+01
S.7 1.333041e+01 -2.259717e+00 4.966883e+01
S.8 4.838730e+00 -6.474786e+00 5.217290e+01
S.9 7.804414e+00 1.220595e+01 4.273752e+01
S.10 2.096371e+01 5.359910e+00 4.895544e+01
S.11 6.922530e+00 1.391661e+01 4.442621e+01
S.12 2.109661e+01 8.035067e+00 5.162833e+01
S.13 4.664402e+00 1.541704e+01 4.932684e+01
S.14 1.980236e+01 9.482637e+00 5.596064e+01
S.15 1.895367e+00 1.457000e+01 4.817529e+01
S.16 2.149144e+01 6.648242e+00 5.741290e+01
S.17 8.064058e+00 1.445474e+01 4.938486e+01
S.18 1.768781e+01 1.040330e+01 5.372735e+01
S.19 3.148666e+00 -4.705946e+00 4.786114e+01
S.20 9.699925e+00 -7.292485e+00 5.096158e+01
S.21 3.710080e+00 7.591236e+00 4.655817e+01
S.22 1.762329e+01 1.818174e+00 5.310284e+01
S.23 6.402139e+00 1.283569e+01 4.740613e+01
S.24 1.864617e+01 7.802671e+00 5.335084e+01
S.25 3.219460e+00 1.004343e+01 5.160052e+01
S.26 1.603389e+01 4.996229e+00 5.777597e+01
S.27 5.333420e+00 1.334659e+01 5.126771e+01
S.28 1.707284e+01 8.506193e+00 5.677087e+01
S.29 2.826914e+00 8.272455e+00 5.035348e+01
S.30 1.609050e+01 2.719159e+00 5.653173e+01
S.31 2.044716e+00 -2.482360e+00 5.223390e+01
S.32 9.567677e+00 -4.306658e+00 5.552399e+01
C.1.02 5.940995e+00 -1.175592e+01 4.266982e+01
C.1.03 6.104785e+00 -1.145781e+01 4.234248e+01
C.1.04 6.217741e+00 -1.108270e+01 4.207906e+01
C.1.05 6.357479e+00 -1.065650e+01 4.201586e+01
C.1.06 6.473736e+00 -1.022215e+01 4.207043e+01
C.1.07 6.477644e+00 -9.771761e+00 4.211852e+01
C.1.08 6.488668e+00 -9.288942e+00 4.224459e+01
C.1.09 6.467456e+00 -8.818796e+00 4.241082e+01
C.1.10 6.360036e+00 -8.348567e+00 4.253915e+01
C.1.11 6.365395e+00 -7.858964e+00 4.271489e+01
C.1.12 6.412124e+00 -7.377299e+00 4.290582e+01
C.2.02 7.737772e+00 -1.307358e+01 4.335003e+01
C.2.03 7.989388e+00 -1.283162e+01 4.314806e+01
C.2.04 8.244567e+00 -1.254747e+01 4.301853e+01
C.2.05 8.578709e+00 -1.211263e+01 4.300561e+01
C.2.06 8.662994e+00 -1.157071e+01 4.299459e+01
C.2.07 8.942816e+00 -1.112783e+01 4.315736e+01
C.2.08 9.195601e+00 -1.065871e+01 4.335324e+01
C.2.09 9.471666e+00 -1.024779e+01 4.363123e+01
C.2.10 9.745813e+00 -9.856171e+00 4.393755e+01
C.2.11 9.839491e+00 -9.330909e+00 4.418752e+01
C.2.12 1.000208e+01 -8.827206e+00 4.444641e+01
C.3.02 6.906634e+00 -1.231191e+01 4.302383e+01
C.3.03 7.101516e+00 -1.206162e+01 4.271987e+01
C.3.04 7.292393e+00 -1.176954e+01 4.245289e+01
C.3.05 7.524966e+00 -1.122604e+01 4.230590e+01
C.3.06 7.702965e+00 -1.067023e+01 4.248053e+01
C.3.07 7.831296e+00 -1.013096e+01 4.273315e+01
C.3.08 7.892142e+00 -9.552689e+00 4.300500e+01
C.3.09 7.916335e+00 -8.971552e+00 4.327652e+01
C.3.10 7.864538e+00 -8.520772e+00 4.373051e+01
C.3.11 7.786766e+00 -7.968299e+00 4.433786e+01
C.3.12 7.705098e+00 -7.434932e+00 4.496154e+01
C.3.13 7.616909e+00 -6.924619e+00 4.560339e+01
C.3.14 7.536092e+00 -6.525451e+00 4.614476e+01
C.3.15 7.442349e+00 -6.157576e+00 4.670586e+01
C.3.16 7.353284e+00 -5.792808e+00 4.726973e+01
C.3.17 7.224867e+00 -5.608586e+00 4.782204e+01
C.3.18 7.180835e+00 -5.240650e+00 4.828909e+01
C.3.19 7.156325e+00 -4.847998e+00 4.873705e+01
C.3.20 7.063143e+00 -4.537833e+00 4.930138e+01
C.3.21 6.875028e+00 -4.382466e+00 4.990458e+01
C.3.22 6.591147e+00 -4.424300e+00 5.048853e+01
C.3.23 6.275103e+00 -4.556515e+00 5.104865e+01
C.3.24 5.921739e+00 -4.829938e+00 5.152977e+01
C.3.25 5.558148e+00 -5.223635e+00 5.190911e+01
C.3.26 5.283065e+00 -5.595262e+00 5.209756e+01
C.3.27 5.031950e+00 -6.015056e+00 5.219758e+01
C.3.29 4.764033e+00 -6.864789e+00 5.205964e+01
C.3.30 4.696788e+00 -7.272131e+00 5.205116e+01
C.3.31 4.654510e+00 -7.658081e+00 5.191059e+01
C.3.32 4.611896e+00 -8.004728e+00 5.168262e+01
C.3.33 4.521907e+00 -8.362748e+00 5.148852e+01
C.3.34 4.469710e+00 -8.694849e+00 5.124165e+01
C.3.35 4.472255e+00 -8.967249e+00 5.097238e+01
C.3.36 4.462434e+00 -9.252151e+00 5.071654e+01
C.3.37 4.444438e+00 -9.544269e+00 5.046942e+01
C.3.38 4.468591e+00 -9.892229e+00 5.014497e+01
C.3.39 4.537341e+00 -1.021336e+01 4.979993e+01
C.3.40 4.617600e+00 -1.046335e+01 4.940245e+01
C.3.41 4.667230e+00 -1.079693e+01 4.904526e+01
C.3.42 4.728907e+00 -1.105019e+01 4.862889e+01
C.3.43 4.807285e+00 -1.130767e+01 4.821792e+01
C.3.44 4.908198e+00 -1.161272e+01 4.775514e+01
C.3.45 5.015028e+00 -1.191709e+01 4.729325e+01
C.3.46 5.130120e+00 -1.220890e+01 4.682527e+01
C.3.47 5.245937e+00 -1.239145e+01 4.646576e+01
C.3.48 5.392138e+00 -1.252569e+01 4.609619e+01
C.3.49 5.552232e+00 -1.259488e+01 4.571466e+01
C.3.50 5.737486e+00 -1.259228e+01 4.523956e+01
C.3.51 5.935598e+00 -1.250901e+01 4.477710e+01
C.3.52 6.160555e+00 -1.241507e+01 4.432918e+01
C.3.53 6.351783e+00 -1.230938e+01 4.402318e+01
C.3.54 6.546158e+00 -1.233277e+01 4.370216e+01
C.4.02 5.027816e+00 1.710645e+00 4.604301e+01
C.4.03 4.998860e+00 2.435445e+00 4.603257e+01
C.4.04 5.045679e+00 3.159302e+00 4.604491e+01
C.4.05 5.301152e+00 4.398211e+00 4.584396e+01
C.4.06 5.685451e+00 5.566766e+00 4.548711e+01
C.4.07 6.213168e+00 6.608472e+00 4.496088e+01
C.4.08 6.695342e+00 7.401169e+00 4.453847e+01
C.4.09 7.151419e+00 8.228191e+00 4.415458e+01
C.4.10 7.510926e+00 9.102835e+00 4.377378e+01
C.4.11 7.774661e+00 1.006899e+01 4.326651e+01
C.4.12 7.883101e+00 1.108834e+01 4.280880e+01
C.4.14 7.684671e+00 1.253051e+01 4.291266e+01
C.4.15 7.546445e+00 1.281050e+01 4.314255e+01
C.4.16 7.405253e+00 1.305598e+01 4.340741e+01
C.4.17 7.218603e+00 1.334415e+01 4.373860e+01
C.4.18 7.078923e+00 1.368883e+01 4.403734e+01
C.4.20 6.807233e+00 1.382259e+01 4.486205e+01
C.4.21 6.706712e+00 1.368482e+01 4.528986e+01
C.4.22 6.632112e+00 1.350642e+01 4.570784e+01
C.4.23 6.554539e+00 1.312269e+01 4.619660e+01
C.4.24 6.479290e+00 1.298458e+01 4.680276e+01
C.5.02 1.380981e+01 -1.889471e+00 5.006787e+01
C.5.03 1.425743e+01 -1.393509e+00 5.035035e+01
C.5.04 1.469601e+01 -8.359772e-01 5.050185e+01
C.5.05 1.552970e+01 2.650267e-01 5.053233e+01
C.5.06 1.639082e+01 1.319204e+00 5.029722e+01
C.5.07 1.731342e+01 2.274987e+00 4.991831e+01
C.5.08 1.794505e+01 2.842953e+00 4.966976e+01
C.5.09 1.860120e+01 3.384110e+00 4.942492e+01
C.5.10 1.926997e+01 3.908950e+00 4.917870e+01
C.5.11 1.985102e+01 4.362164e+00 4.902415e+01
C.5.12 2.043677e+01 4.823365e+00 4.891867e+01
C.5.14 2.123327e+01 5.854505e+00 4.920055e+01
C.5.15 2.143185e+01 6.341098e+00 4.951855e+01
C.5.16 2.158191e+01 6.817985e+00 4.987549e+01
C.5.17 2.164127e+01 7.376728e+00 5.039745e+01
C.5.18 2.148860e+01 7.817803e+00 5.100600e+01
C.5.20 2.067995e+01 7.864581e+00 5.189418e+01
C.5.21 2.024948e+01 7.704011e+00 5.214367e+01
C.5.22 1.982011e+01 7.626966e+00 5.243187e+01
C.5.23 1.942393e+01 7.644672e+00 5.274188e+01
C.5.24 1.901385e+01 7.672986e+00 5.303243e+01
C.6.02 6.137629e+00 1.341730e+01 4.783553e+01
C.6.03 5.914848e+00 1.415369e+01 4.780804e+01
C.6.04 5.576045e+00 1.473748e+01 4.817830e+01
C.6.05 5.294088e+00 1.512314e+01 4.846784e+01
C.6.06 4.965480e+00 1.534394e+01 4.886200e+01
C.6.08 4.500537e+00 1.540348e+01 4.970472e+01
C.6.09 4.387717e+00 1.530320e+01 5.008816e+01
C.6.10 4.331662e+00 1.513513e+01 5.046021e+01
C.6.11 4.383720e+00 1.467988e+01 5.055347e+01
C.6.12 4.481641e+00 1.425097e+01 5.039500e+01
C.6.13 4.662049e+00 1.384615e+01 5.054413e+01
C.6.14 4.861611e+00 1.345104e+01 5.061037e+01
C.6.15 5.067553e+00 1.321722e+01 5.093171e+01
C.6.17 4.936849e+00 1.287783e+01 5.176841e+01
C.6.18 4.404954e+00 1.241476e+01 5.212944e+01
C.6.19 3.906841e+00 1.179948e+01 5.216090e+01
C.6.20 3.642366e+00 1.121719e+01 5.200853e+01
C.6.21 3.417418e+00 1.062296e+01 5.183965e+01
C.7.02 1.891049e+01 8.015908e+00 5.395174e+01
C.7.03 1.940981e+01 8.392665e+00 5.424350e+01
C.7.04 1.975662e+01 8.749610e+00 5.472179e+01
C.7.05 1.988550e+01 9.040174e+00 5.510196e+01
C.7.06 1.991280e+01 9.331745e+00 5.550173e+01
C.7.08 1.969479e+01 9.533732e+00 5.631225e+01
C.7.09 1.955631e+01 9.545802e+00 5.665648e+01
C.7.10 1.936778e+01 9.502720e+00 5.697335e+01
C.7.11 1.903504e+01 9.316085e+00 5.729546e+01
C.7.12 1.875516e+01 8.908813e+00 5.722379e+01
C.7.13 1.845140e+01 8.549179e+00 5.705735e+01
C.7.14 1.803188e+01 8.269223e+00 5.686028e+01
C.7.15 1.749726e+01 8.183251e+00 5.686460e+01
C.7.17 1.658301e+01 8.067057e+00 5.711002e+01
C.7.18 1.631937e+01 7.486012e+00 5.748510e+01
C.7.19 1.607882e+01 6.875282e+00 5.782705e+01
C.7.20 1.601606e+01 6.250360e+00 5.785685e+01
C.7.21 1.600461e+01 5.622754e+00 5.782031e+01
C.8.02 3.312084e+00 9.573862e+00 5.085671e+01
C.8.03 2.970914e+00 8.863421e+00 5.045527e+01
C.8.04 2.545882e+00 8.125280e+00 5.021701e+01
C.8.05 2.180752e+00 7.373757e+00 5.021294e+01
C.8.06 1.837494e+00 6.637692e+00 5.040924e+01
C.8.07 1.434295e+00 5.955812e+00 5.067500e+01
C.8.08 1.120550e+00 5.035089e+00 5.096198e+01
C.8.09 1.111209e+00 4.034651e+00 5.112814e+01
C.8.10 1.092312e+00 3.037706e+00 5.131340e+01
C.8.11 1.111188e+00 2.093338e+00 5.146714e+01
C.8.12 1.173560e+00 1.151700e+00 5.162603e+01
C.8.13 1.333707e+00 2.146072e-01 5.173577e+01
C.8.14 1.609885e+00 -6.943341e-01 5.179118e+01
C.8.15 1.865155e+00 -1.601789e+00 5.192108e+01
C.8.17 2.222737e+00 -3.217363e+00 5.264081e+01
C.8.18 2.587464e+00 -3.957286e+00 5.287953e+01
C.8.19 3.025744e+00 -4.683409e+00 5.301422e+01
C.8.20 3.585564e+00 -5.411698e+00 5.293983e+01
C.8.21 4.195604e+00 -5.860646e+00 5.241482e+01
C.9.02 1.622525e+01 4.048343e+00 5.674448e+01
C.9.03 1.593645e+01 2.668723e+00 5.662188e+01
C.9.04 1.528639e+01 1.521530e+00 5.713039e+01
C.9.05 1.490936e+01 8.118397e-01 5.718559e+01
C.9.06 1.457418e+01 8.475882e-02 5.709686e+01
C.9.07 1.412363e+01 -5.748846e-01 5.699324e+01
C.9.08 1.356130e+01 -1.076983e+00 5.685622e+01
C.9.09 1.297668e+01 -1.476630e+00 5.656362e+01
C.9.10 1.235759e+01 -1.911648e+00 5.644282e+01
C.9.11 1.183451e+01 -2.370091e+00 5.627770e+01
C.9.12 1.132590e+01 -2.837554e+00 5.609371e+01
C.9.13 1.082242e+01 -3.280991e+00 5.584699e+01
C.9.14 1.041800e+01 -3.621237e+00 5.568310e+01
C.9.15 9.998684e+00 -3.961906e+00 5.556351e+01
C.9.17 8.866240e+00 -4.791576e+00 5.519446e+01
C.9.18 8.143732e+00 -5.279289e+00 5.491901e+01
C.9.19 7.379553e+00 -5.699000e+00 5.464400e+01
C.9.20 6.225882e+00 -6.107043e+00 5.427936e+01
C.9.21 5.491997e+00 -6.349098e+00 5.326283e+01
