# Supplementary material for: Ontogenetic changes and sexual dimorphism in the cranium and mandible of the Atlantic walrus (Odobenus rosmarus rosmarus L.)
Source: Anat Rec (Hoboken). 2025 Sep 12;309(7):1875–903. doi: 10.1002/ar.70050 (PMC13251751; doi:10.1002/ar.70050)
Supplement: Supplementary file 1 — Data S1: Supporting information. [file AR-309-1875-s001.zip › PTS files/Ontogeny_Mandible/4622_M_A.pts]

Version 1.0
222
S.1 1.956536e+01 -4.479933e+00 4.288482e+01
S.2 2.024014e+01 -5.815147e+00 4.275401e+01
S.3 2.068032e+01 -3.625335e+00 4.349598e+01
S.4 1.527055e+01 -5.614276e+00 4.110204e+01
S.5 1.595919e+01 -2.061373e+00 4.168513e+01
S.6 7.161983e+00 -7.999717e+00 4.229330e+01
S.7 8.169668e+00 1.501864e+00 4.380020e+01
S.8 1.235447e+01 -5.112979e+00 4.988178e+01
S.9 -6.467434e-01 -8.016911e+00 3.711991e+01
S.10 1.017320e+00 4.998134e+00 3.908709e+01
S.11 -3.489871e+00 -9.249782e+00 3.838680e+01
S.12 -1.303357e+00 6.487482e+00 4.093027e+01
S.13 -6.453934e+00 -9.926949e+00 4.173499e+01
S.14 -3.944987e+00 7.196908e+00 4.436042e+01
S.15 -5.137012e+00 -1.325005e+01 4.221343e+01
S.16 -1.903252e+00 9.439736e+00 4.580333e+01
S.17 -5.646840e+00 -7.191527e+00 4.178970e+01
S.18 -4.253987e+00 4.089725e+00 4.377291e+01
S.19 1.349213e+01 -7.439020e+00 4.522019e+01
S.20 1.409151e+01 -1.280790e+00 4.619262e+01
S.21 1.685323e+00 -1.008718e+01 4.188305e+01
S.22 3.539328e+00 4.942762e+00 4.454653e+01
S.23 -3.447633e+00 -9.437647e+00 4.060265e+01
S.24 -1.383257e+00 5.884707e+00 4.326142e+01
S.25 -2.726629e+00 -1.011659e+01 4.573981e+01
S.26 -8.691933e-01 4.412191e+00 4.807339e+01
S.27 -4.990208e+00 -9.407425e+00 4.444374e+01
S.28 -3.184988e+00 4.793684e+00 4.642689e+01
S.29 -1.366391e+00 -1.062455e+01 4.551170e+01
S.30 7.770866e-01 4.990391e+00 4.793576e+01
S.31 9.755033e+00 -9.012499e+00 4.989278e+01
S.32 1.045295e+01 -4.741351e-01 5.117938e+01
C.1.02 1.991339e+01 -5.765160e+00 4.238299e+01
C.1.03 1.962268e+01 -5.758067e+00 4.198006e+01
C.1.04 1.927217e+01 -5.803746e+00 4.163079e+01
C.1.05 1.881016e+01 -5.549647e+00 4.149116e+01
C.1.06 1.831480e+01 -5.338884e+00 4.140324e+01
C.1.07 1.779299e+01 -5.349904e+00 4.124483e+01
C.1.08 1.734620e+01 -5.478426e+00 4.118205e+01
C.1.09 1.689457e+01 -5.603581e+00 4.120292e+01
C.1.10 1.645261e+01 -5.759340e+00 4.118063e+01
C.1.11 1.605287e+01 -5.793916e+00 4.112174e+01
C.1.12 1.565900e+01 -5.721875e+00 4.105742e+01
C.2.02 2.046097e+01 -3.402605e+00 4.311919e+01
C.2.03 2.021804e+01 -3.178395e+00 4.275809e+01
C.2.04 1.989740e+01 -3.006401e+00 4.243053e+01
C.2.05 1.956356e+01 -2.861418e+00 4.219302e+01
C.2.06 1.918685e+01 -2.998550e+00 4.202521e+01
C.2.07 1.879131e+01 -2.880227e+00 4.188947e+01
C.2.08 1.835452e+01 -2.743803e+00 4.181937e+01
C.2.09 1.793753e+01 -2.542864e+00 4.181144e+01
C.2.10 1.752876e+01 -2.325993e+00 4.179745e+01
C.2.11 1.699873e+01 -2.241802e+00 4.178370e+01
C.2.12 1.649487e+01 -2.094299e+00 4.167158e+01
C.3.02 1.946282e+01 -4.377007e+00 4.245555e+01
C.3.03 1.928270e+01 -4.271946e+00 4.205320e+01
C.3.04 1.899364e+01 -4.172724e+00 4.171857e+01
C.3.05 1.852524e+01 -4.098381e+00 4.158501e+01
C.3.06 1.805308e+01 -4.026229e+00 4.146407e+01
C.3.07 1.759805e+01 -3.949554e+00 4.129139e+01
C.3.08 1.704941e+01 -3.873293e+00 4.123179e+01
C.3.09 1.651822e+01 -3.849761e+00 4.139806e+01
C.3.10 1.602344e+01 -3.869030e+00 4.165337e+01
C.3.11 1.551790e+01 -3.901450e+00 4.197105e+01
C.3.12 1.498119e+01 -3.900356e+00 4.223466e+01
C.3.13 1.446147e+01 -3.910420e+00 4.253021e+01
C.3.14 1.382485e+01 -3.898786e+00 4.286956e+01
C.3.15 1.327004e+01 -3.916557e+00 4.333051e+01
C.3.16 1.273316e+01 -3.952238e+00 4.381118e+01
C.3.17 1.229533e+01 -4.034710e+00 4.435421e+01
C.3.18 1.182522e+01 -4.067460e+00 4.487508e+01
C.3.19 1.127471e+01 -4.071467e+00 4.531132e+01
C.3.20 1.084663e+01 -4.070162e+00 4.574775e+01
C.3.21 1.053159e+01 -4.060912e+00 4.627157e+01
C.3.22 1.034856e+01 -4.098527e+00 4.685365e+01
C.3.23 1.035938e+01 -4.215083e+00 4.749816e+01
C.3.24 1.051561e+01 -4.370950e+00 4.811494e+01
C.3.25 1.082517e+01 -4.537324e+00 4.866774e+01
C.3.26 1.123519e+01 -4.741353e+00 4.918822e+01
C.3.27 1.173371e+01 -4.935847e+00 4.962902e+01
C.3.29 1.270238e+01 -5.174900e+00 4.980666e+01
C.3.30 1.305387e+01 -5.208957e+00 4.988291e+01
C.3.31 1.340608e+01 -5.249325e+00 4.995246e+01
C.3.32 1.377688e+01 -5.264540e+00 4.996754e+01
C.3.33 1.414812e+01 -5.267035e+00 4.997848e+01
C.3.34 1.451703e+01 -5.299029e+00 5.000724e+01
C.3.35 1.496028e+01 -5.366039e+00 5.005144e+01
C.3.36 1.540262e+01 -5.432689e+00 4.999841e+01
C.3.37 1.583614e+01 -5.499112e+00 4.989561e+01
C.3.38 1.613314e+01 -5.529723e+00 4.968648e+01
C.3.39 1.644102e+01 -5.520287e+00 4.949152e+01
C.3.40 1.675456e+01 -5.539268e+00 4.930654e+01
C.3.41 1.705783e+01 -5.566477e+00 4.906517e+01
C.3.42 1.732841e+01 -5.586726e+00 4.878706e+01
C.3.43 1.764931e+01 -5.628520e+00 4.857200e+01
C.3.44 1.799924e+01 -5.667386e+00 4.840554e+01
C.3.45 1.831415e+01 -5.691526e+00 4.817767e+01
C.3.46 1.858596e+01 -5.685868e+00 4.789882e+01
C.3.47 1.883872e+01 -5.633017e+00 4.757423e+01
C.3.48 1.909666e+01 -5.563094e+00 4.725703e+01
C.3.49 1.943222e+01 -5.521077e+00 4.701688e+01
C.3.50 1.984339e+01 -5.358953e+00 4.641511e+01
C.3.51 1.994400e+01 -5.175228e+00 4.569844e+01
C.3.52 1.995569e+01 -5.001576e+00 4.497236e+01
C.3.53 1.986185e+01 -4.832917e+00 4.426565e+01
C.3.54 1.963255e+01 -4.663620e+00 4.359081e+01
C.4.02 6.239550e+00 -8.183073e+00 4.223632e+01
C.4.03 5.347994e+00 -8.323737e+00 4.196603e+01
C.4.04 4.491724e+00 -8.418022e+00 4.158430e+01
C.4.05 3.601403e+00 -8.493405e+00 4.097240e+01
C.4.06 2.816498e+00 -8.533009e+00 4.022732e+01
C.4.07 2.160835e+00 -8.404449e+00 3.937505e+01
C.4.08 1.624425e+00 -8.250759e+00 3.882241e+01
C.4.09 1.008102e+00 -8.103254e+00 3.835860e+01
C.4.10 3.890415e-01 -7.977343e+00 3.789202e+01
C.4.11 7.412945e-02 -7.951926e+00 3.759184e+01
C.4.12 -2.575481e-01 -7.967053e+00 3.730955e+01
C.4.14 -1.182943e+00 -8.113029e+00 3.713695e+01
C.4.15 -1.699178e+00 -8.230971e+00 3.726591e+01
C.4.16 -2.189030e+00 -8.396236e+00 3.743847e+01
C.4.17 -2.704358e+00 -8.663526e+00 3.765884e+01
C.4.18 -3.166185e+00 -8.974047e+00 3.793428e+01
C.4.20 -3.463282e+00 -9.337145e+00 3.871582e+01
C.4.21 -3.338004e+00 -9.377211e+00 3.903094e+01
C.4.22 -3.306699e+00 -9.394209e+00 3.937053e+01
C.4.23 -3.314470e+00 -9.422690e+00 3.978698e+01
C.4.24 -3.322891e+00 -9.432552e+00 4.020427e+01
C.5.02 7.586565e+00 1.816217e+00 4.386813e+01
C.5.03 7.015584e+00 2.145566e+00 4.377340e+01
C.5.04 6.451224e+00 2.457867e+00 4.360777e+01
C.5.05 5.806238e+00 2.840387e+00 4.327331e+01
C.5.06 5.186724e+00 3.203134e+00 4.287478e+01
C.5.07 4.602208e+00 3.491093e+00 4.237516e+01
C.5.08 3.843850e+00 3.706688e+00 4.154279e+01
C.5.09 3.019287e+00 3.888651e+00 4.076728e+01
C.5.10 2.178782e+00 4.166186e+00 4.003860e+01
C.5.11 1.809889e+00 4.376760e+00 3.963905e+01
C.5.12 1.451945e+00 4.657205e+00 3.927394e+01
C.5.14 5.694363e-01 5.340312e+00 3.918706e+01
C.5.15 1.654678e-01 5.655807e+00 3.944194e+01
C.5.16 -2.006632e-01 5.907605e+00 3.980284e+01
C.5.17 -5.917974e-01 6.127978e+00 4.014133e+01
C.5.18 -9.770989e-01 6.308890e+00 4.050863e+01
C.5.20 -1.279764e+00 6.392451e+00 4.128442e+01
C.5.21 -1.249742e+00 6.365552e+00 4.164964e+01
C.5.22 -1.245466e+00 6.293390e+00 4.200990e+01
C.5.23 -1.261570e+00 6.167733e+00 4.243403e+01
C.5.24 -1.291512e+00 6.016212e+00 4.284885e+01
C.6.02 -3.773316e+00 -9.467030e+00 4.106563e+01
C.6.03 -4.296768e+00 -9.583368e+00 4.124937e+01
C.6.04 -4.766969e+00 -9.837225e+00 4.106031e+01
C.6.05 -5.421889e+00 -9.832333e+00 4.106710e+01
C.6.06 -6.058218e+00 -9.829546e+00 4.122225e+01
C.6.08 -6.662663e+00 -9.927537e+00 4.235354e+01
C.6.09 -6.585229e+00 -9.955282e+00 4.300112e+01
C.6.10 -6.022457e+00 -1.003278e+01 4.332271e+01
C.6.11 -5.717864e+00 -1.011537e+01 4.350972e+01
C.6.12 -5.402992e+00 -1.019738e+01 4.367910e+01
C.6.13 -5.125631e+00 -1.015551e+01 4.391550e+01
C.6.14 -4.987918e+00 -9.923480e+00 4.408717e+01
C.6.15 -4.936560e+00 -9.645997e+00 4.423764e+01
C.6.17 -4.886472e+00 -9.357388e+00 4.511929e+01
C.6.18 -4.309680e+00 -9.330131e+00 4.548843e+01
C.6.19 -3.663176e+00 -9.460400e+00 4.567470e+01
C.6.20 -3.314255e+00 -9.617823e+00 4.574571e+01
C.6.21 -2.995504e+00 -9.838290e+00 4.578256e+01
C.7.02 -1.814583e+00 5.897790e+00 4.357102e+01
C.7.03 -2.260340e+00 6.170083e+00 4.366714e+01
C.7.04 -2.548730e+00 6.610467e+00 4.359676e+01
C.7.05 -3.051445e+00 6.903361e+00 4.368075e+01
C.7.06 -3.528479e+00 7.110631e+00 4.395467e+01
C.7.08 -4.188258e+00 6.999603e+00 4.489127e+01
C.7.09 -4.219241e+00 6.689088e+00 4.542283e+01
C.7.10 -3.874434e+00 6.356362e+00 4.581052e+01
C.7.11 -3.489236e+00 6.264871e+00 4.601261e+01
C.7.12 -3.150273e+00 6.162759e+00 4.628141e+01
C.7.13 -2.922921e+00 5.877463e+00 4.653538e+01
C.7.14 -2.896374e+00 5.462922e+00 4.648232e+01
C.7.15 -2.867048e+00 5.060386e+00 4.637079e+01
C.7.17 -3.077341e+00 4.548680e+00 4.692559e+01
C.7.18 -2.740925e+00 4.461675e+00 4.737237e+01
C.7.19 -2.275480e+00 4.401248e+00 4.768864e+01
C.7.20 -1.816985e+00 4.368161e+00 4.786179e+01
C.7.21 -1.357027e+00 4.369964e+00 4.803422e+01
C.8.02 -1.852292e+00 -1.029927e+01 4.546886e+01
C.8.03 -1.317469e+00 -1.080006e+01 4.604726e+01
C.8.04 -5.577507e-01 -1.116854e+01 4.644516e+01
C.8.05 1.532424e-01 -1.131610e+01 4.676532e+01
C.8.06 8.908153e-01 -1.134048e+01 4.705717e+01
C.8.07 1.624354e+00 -1.132672e+01 4.735970e+01
C.8.08 2.430260e+00 -1.126684e+01 4.760354e+01
C.8.09 3.234306e+00 -1.115805e+01 4.783637e+01
C.8.10 4.025408e+00 -1.098492e+01 4.807452e+01
C.8.11 4.907999e+00 -1.068090e+01 4.838111e+01
C.8.12 5.761501e+00 -1.031408e+01 4.870092e+01
C.8.13 6.617348e+00 -1.001156e+01 4.907689e+01
C.8.14 7.656163e+00 -9.736021e+00 4.943919e+01
C.8.15 8.719871e+00 -9.422879e+00 4.967760e+01
C.8.17 1.049699e+01 -8.634627e+00 5.014635e+01
C.8.18 1.119966e+01 -8.147915e+00 5.031048e+01
C.8.19 1.178579e+01 -7.506772e+00 5.036489e+01
C.8.20 1.212694e+01 -6.763991e+00 5.013704e+01
C.8.21 1.230941e+01 -5.957996e+00 4.994448e+01
C.9.02 5.217875e-01 4.704848e+00 4.792928e+01
C.9.03 1.359091e+00 4.741926e+00 4.908640e+01
C.9.04 2.693478e+00 4.621216e+00 4.958245e+01
C.9.05 3.674527e+00 4.229739e+00 4.978540e+01
C.9.06 4.573594e+00 3.715244e+00 5.007501e+01
C.9.07 5.483289e+00 3.180085e+00 5.028230e+01
C.9.08 6.152490e+00 2.826256e+00 5.032121e+01
C.9.09 6.829803e+00 2.487299e+00 5.035107e+01
C.9.10 7.459219e+00 2.064957e+00 5.035205e+01
C.9.11 7.984655e+00 1.652734e+00 5.049818e+01
C.9.12 8.476508e+00 1.236001e+00 5.072573e+01
C.9.13 8.967022e+00 8.281037e-01 5.097147e+01
C.9.14 9.475702e+00 4.101796e-01 5.105618e+01
C.9.15 9.979922e+00 -8.923540e-03 5.115964e+01
C.9.17 1.107916e+01 -1.217769e+00 5.128132e+01
C.9.18 1.168340e+01 -1.980939e+00 5.119234e+01
C.9.19 1.218627e+01 -2.775628e+00 5.092576e+01
C.9.20 1.242047e+01 -3.506906e+00 5.051545e+01
C.9.21 1.245926e+01 -4.282965e+00 5.012274e+01
