# Supplementary material for: Ontogenetic changes and sexual dimorphism in the cranium and mandible of the Atlantic walrus (Odobenus rosmarus rosmarus L.)
Source: Anat Rec (Hoboken). 2025 Sep 12;309(7):1875–903. doi: 10.1002/ar.70050 (PMC13251751; doi:10.1002/ar.70050)
Supplement: Supplementary file 1 — Data S1: Supporting information. [file AR-309-1875-s001.zip › PTS files/Ontogeny_Mandible/4656_M_A.pts]

Version 1.0
222
S.1 2.344734e+01 -7.964813e-01 4.392003e+01
S.2 2.384212e+01 -2.021381e+00 4.398587e+01
S.3 2.398468e+01 5.382298e-01 4.386381e+01
S.4 1.897051e+01 -2.184371e+00 4.199178e+01
S.5 1.927031e+01 1.163980e+00 4.195728e+01
S.6 1.032873e+01 -5.034514e+00 4.377008e+01
S.7 1.030758e+01 4.891908e+00 4.319176e+01
S.8 1.545075e+01 -1.378225e-01 5.159426e+01
S.9 2.303018e+00 -6.794321e+00 3.827448e+01
S.10 3.298293e+00 7.370579e+00 3.812125e+01
S.11 -6.008652e-01 -7.146561e+00 3.851173e+01
S.12 4.818398e-01 7.954418e+00 3.817272e+01
S.13 -4.757403e+00 -8.996547e+00 4.351594e+01
S.14 -3.666330e+00 9.986214e+00 4.261120e+01
S.15 -3.270757e+00 -1.160746e+01 4.438706e+01
S.16 -1.890356e+00 1.245650e+01 4.358041e+01
S.17 -4.314895e+00 -5.613985e+00 4.249549e+01
S.18 -3.834458e+00 7.025153e+00 4.245749e+01
S.19 1.638663e+01 -4.228115e+00 4.684656e+01
S.20 1.700616e+01 3.658646e+00 4.712260e+01
S.21 4.223594e+00 -8.385958e+00 4.376114e+01
S.22 4.968833e+00 8.641737e+00 4.344228e+01
S.23 -1.884893e+00 -7.534441e+00 4.200352e+01
S.24 -7.664902e-01 8.529673e+00 4.146557e+01
S.25 4.886820e-02 -7.680210e+00 4.786903e+01
S.26 2.507543e-01 8.082004e+00 4.758895e+01
S.27 -3.713512e+00 -6.426056e+00 4.549351e+01
S.28 -2.520931e+00 8.084849e+00 4.546217e+01
S.29 2.121171e+00 -7.977700e+00 4.816149e+01
S.30 2.160603e+00 8.369932e+00 4.768739e+01
S.31 1.307534e+01 -3.212390e+00 5.209066e+01
S.32 1.331562e+01 2.538577e+00 5.207812e+01
C.1.02 2.377157e+01 -1.956796e+00 4.343762e+01
C.1.03 2.343061e+01 -1.851699e+00 4.301047e+01
C.1.04 2.300832e+01 -1.705287e+00 4.267887e+01
C.1.05 2.255657e+01 -1.728017e+00 4.227230e+01
C.1.06 2.199474e+01 -1.635356e+00 4.205865e+01
C.1.07 2.141009e+01 -1.676234e+00 4.189610e+01
C.1.08 2.089951e+01 -1.843112e+00 4.189843e+01
C.1.09 2.043086e+01 -2.094048e+00 4.197575e+01
C.1.10 1.997647e+01 -2.380528e+00 4.197190e+01
C.1.11 1.961655e+01 -2.459177e+00 4.192691e+01
C.1.12 1.924952e+01 -2.411130e+00 4.189968e+01
C.2.02 2.370928e+01 5.778081e-01 4.349947e+01
C.2.03 2.334158e+01 4.450718e-01 4.326003e+01
C.2.04 2.298046e+01 3.444534e-01 4.299617e+01
C.2.05 2.255241e+01 3.937839e-01 4.270356e+01
C.2.06 2.210904e+01 2.442606e-01 4.247476e+01
C.2.07 2.165892e+01 3.912079e-01 4.225780e+01
C.2.08 2.121637e+01 5.919033e-01 4.217078e+01
C.2.09 2.076516e+01 7.912668e-01 4.215145e+01
C.2.10 2.031610e+01 9.947777e-01 4.212608e+01
C.2.11 1.998967e+01 1.196125e+00 4.209393e+01
C.2.12 1.963288e+01 1.290215e+00 4.198446e+01
C.3.02 2.340344e+01 -7.969555e-01 4.346997e+01
C.3.03 2.330512e+01 -7.788783e-01 4.302896e+01
C.3.04 2.309543e+01 -7.519732e-01 4.262922e+01
C.3.05 2.268585e+01 -7.062796e-01 4.222385e+01
C.3.06 2.219318e+01 -6.545262e-01 4.192586e+01
C.3.07 2.165649e+01 -6.106164e-01 4.171563e+01
C.3.08 2.105375e+01 -5.830555e-01 4.166644e+01
C.3.09 2.045021e+01 -5.734771e-01 4.162026e+01
C.3.10 1.987552e+01 -5.488401e-01 4.180894e+01
C.3.11 1.916158e+01 -4.952962e-01 4.219144e+01
C.3.12 1.845423e+01 -4.347787e-01 4.258500e+01
C.3.13 1.777176e+01 -3.806239e-01 4.302113e+01
C.3.14 1.708535e+01 -3.419320e-01 4.344590e+01
C.3.15 1.643925e+01 -3.118245e-01 4.393039e+01
C.3.16 1.588447e+01 -2.725958e-01 4.451669e+01
C.3.17 1.537456e+01 -2.346174e-01 4.515208e+01
C.3.18 1.492843e+01 -2.049718e-01 4.583418e+01
C.3.19 1.440529e+01 -1.695166e-01 4.645884e+01
C.3.20 1.403217e+01 -1.277459e-01 4.711057e+01
C.3.21 1.377325e+01 -8.567597e-02 4.781550e+01
C.3.22 1.365521e+01 -5.282060e-02 4.855760e+01
C.3.23 1.373753e+01 -3.604541e-02 4.927884e+01
C.3.24 1.402010e+01 -3.519011e-02 4.994773e+01
C.3.25 1.434508e+01 -4.317730e-02 5.059702e+01
C.3.26 1.461419e+01 -5.504058e-02 5.102964e+01
C.3.27 1.500086e+01 -8.896269e-02 5.135987e+01
C.3.29 1.582559e+01 -1.863479e-01 5.168013e+01
C.3.30 1.620897e+01 -2.423408e-01 5.169081e+01
C.3.31 1.659203e+01 -2.902555e-01 5.165609e+01
C.3.32 1.698214e+01 -3.220129e-01 5.161583e+01
C.3.33 1.736866e+01 -3.503399e-01 5.154786e+01
C.3.34 1.775971e+01 -3.939093e-01 5.154879e+01
C.3.35 1.811131e+01 -4.439396e-01 5.147597e+01
C.3.36 1.845034e+01 -5.003518e-01 5.136065e+01
C.3.37 1.877135e+01 -5.534065e-01 5.120072e+01
C.3.38 1.913874e+01 -6.027098e-01 5.098186e+01
C.3.39 1.949478e+01 -6.470804e-01 5.074401e+01
C.3.40 1.984055e+01 -6.831171e-01 5.049014e+01
C.3.41 2.027629e+01 -7.334734e-01 5.028786e+01
C.3.42 2.067666e+01 -7.576164e-01 5.001872e+01
C.3.43 2.105553e+01 -7.796120e-01 4.971988e+01
C.3.44 2.144788e+01 -8.028561e-01 4.942031e+01
C.3.45 2.180560e+01 -8.185989e-01 4.907971e+01
C.3.46 2.213377e+01 -8.381068e-01 4.871074e+01
C.3.47 2.248790e+01 -8.632509e-01 4.838497e+01
C.3.48 2.281719e+01 -8.915817e-01 4.803437e+01
C.3.49 2.307556e+01 -9.062620e-01 4.762794e+01
C.3.50 2.326325e+01 -8.985984e-01 4.713096e+01
C.3.51 2.340005e+01 -8.760206e-01 4.661808e+01
C.3.52 2.346069e+01 -8.570250e-01 4.609060e+01
C.3.53 2.347646e+01 -8.419998e-01 4.536683e+01
C.3.54 2.344643e+01 -8.251214e-01 4.464356e+01
C.4.02 9.526677e+00 -5.349034e+00 4.364569e+01
C.4.03 8.745285e+00 -5.642847e+00 4.339918e+01
C.4.04 7.939354e+00 -5.878215e+00 4.316953e+01
C.4.05 7.074275e+00 -6.157606e+00 4.283164e+01
C.4.06 6.250698e+00 -6.415406e+00 4.238909e+01
C.4.07 5.533045e+00 -6.599387e+00 4.176322e+01
C.4.08 4.955676e+00 -6.674521e+00 4.099287e+01
C.4.09 4.398475e+00 -6.692895e+00 4.020440e+01
C.4.10 3.821841e+00 -6.706713e+00 3.942992e+01
C.4.11 3.406593e+00 -6.740386e+00 3.893484e+01
C.4.12 2.889135e+00 -6.775531e+00 3.854795e+01
C.4.14 1.878690e+00 -6.773993e+00 3.823104e+01
C.4.15 1.452759e+00 -6.749187e+00 3.824901e+01
C.4.16 1.032323e+00 -6.759540e+00 3.832305e+01
C.4.17 4.635268e-01 -6.846575e+00 3.826919e+01
C.4.18 -1.012958e-01 -6.968165e+00 3.828239e+01
C.4.20 -7.101735e-01 -7.398492e+00 3.904597e+01
C.4.21 -8.197700e-01 -7.650251e+00 3.958024e+01
C.4.22 -8.993126e-01 -7.792387e+00 4.015844e+01
C.4.23 -1.101701e+00 -7.826445e+00 4.084707e+01
C.4.24 -1.431164e+00 -7.711720e+00 4.147527e+01
C.5.02 9.787933e+00 5.208241e+00 4.325969e+01
C.5.03 9.268924e+00 5.519990e+00 4.316936e+01
C.5.04 8.723142e+00 5.786126e+00 4.309188e+01
C.5.05 7.981364e+00 6.180061e+00 4.281919e+01
C.5.06 7.259282e+00 6.547475e+00 4.246793e+01
C.5.07 6.580200e+00 6.845773e+00 4.198872e+01
C.5.08 5.970674e+00 7.038813e+00 4.132170e+01
C.5.09 5.443071e+00 7.145105e+00 4.057069e+01
C.5.10 4.948423e+00 7.230002e+00 3.979488e+01
C.5.11 4.546439e+00 7.283545e+00 3.909118e+01
C.5.12 4.033285e+00 7.315549e+00 3.846244e+01
C.5.14 2.871157e+00 7.464354e+00 3.808340e+01
C.5.15 2.451511e+00 7.587450e+00 3.812106e+01
C.5.16 2.027594e+00 7.697257e+00 3.815122e+01
C.5.17 1.490487e+00 7.766466e+00 3.810262e+01
C.5.18 9.722316e-01 7.851317e+00 3.796178e+01
C.5.20 4.071778e-01 8.163975e+00 3.878303e+01
C.5.21 3.462734e-01 8.468076e+00 3.935380e+01
C.5.22 6.073680e-02 8.678813e+00 3.989788e+01
C.5.23 -6.834239e-02 8.739107e+00 4.049072e+01
C.5.24 -4.259957e-01 8.669994e+00 4.097965e+01
C.6.02 -2.444154e+00 -7.769992e+00 4.229808e+01
C.6.03 -3.059719e+00 -8.044819e+00 4.232289e+01
C.6.04 -3.646974e+00 -8.346955e+00 4.246030e+01
C.6.05 -4.068137e+00 -8.591330e+00 4.274237e+01
C.6.06 -4.453988e+00 -8.838156e+00 4.306928e+01
C.6.08 -4.878656e+00 -9.009670e+00 4.385285e+01
C.6.09 -4.932758e+00 -8.948830e+00 4.420179e+01
C.6.10 -4.956520e+00 -8.829141e+00 4.453867e+01
C.6.11 -4.546241e+00 -8.517900e+00 4.491911e+01
C.6.12 -4.060018e+00 -8.189749e+00 4.517567e+01
C.6.13 -3.707108e+00 -7.718015e+00 4.542635e+01
C.6.14 -3.592689e+00 -7.259462e+00 4.541946e+01
C.6.15 -3.453880e+00 -6.808339e+00 4.539423e+01
C.6.17 -3.475861e+00 -6.437636e+00 4.616928e+01
C.6.18 -2.988575e+00 -6.693380e+00 4.662800e+01
C.6.19 -2.479592e+00 -6.973152e+00 4.704749e+01
C.6.20 -1.676651e+00 -7.222752e+00 4.746176e+01
C.6.21 -8.622034e-01 -7.460003e+00 4.786053e+01
C.7.02 -1.245970e+00 8.647696e+00 4.179459e+01
C.7.03 -1.791115e+00 8.836303e+00 4.193369e+01
C.7.04 -2.293356e+00 9.117990e+00 4.179058e+01
C.7.05 -2.795738e+00 9.441376e+00 4.193924e+01
C.7.06 -3.253775e+00 9.728932e+00 4.223348e+01
C.7.08 -3.749380e+00 9.963977e+00 4.300558e+01
C.7.09 -3.650129e+00 9.819768e+00 4.336930e+01
C.7.10 -3.501839e+00 9.661880e+00 4.370990e+01
C.7.11 -3.310535e+00 9.526606e+00 4.406008e+01
C.7.12 -3.032929e+00 9.373183e+00 4.433744e+01
C.7.13 -2.855241e+00 9.167555e+00 4.465942e+01
C.7.14 -2.751079e+00 8.809001e+00 4.493787e+01
C.7.15 -2.621927e+00 8.414323e+00 4.514882e+01
C.7.17 -2.268006e+00 7.899661e+00 4.593314e+01
C.7.18 -2.043356e+00 7.828819e+00 4.644754e+01
C.7.19 -1.640322e+00 7.817652e+00 4.684443e+01
C.7.20 -1.051003e+00 7.859688e+00 4.723907e+01
C.7.21 -4.515949e-01 7.975582e+00 4.760252e+01
C.8.02 9.420856e-01 -7.491938e+00 4.787931e+01
C.8.03 1.824770e+00 -7.589327e+00 4.809095e+01
C.8.04 2.400871e+00 -7.776588e+00 4.877393e+01
C.8.05 3.043861e+00 -7.822661e+00 4.924317e+01
C.8.06 3.787250e+00 -7.739110e+00 4.951919e+01
C.8.07 4.519358e+00 -7.560802e+00 4.977997e+01
C.8.08 5.489408e+00 -7.168659e+00 5.008929e+01
C.8.09 6.420766e+00 -6.712228e+00 5.042795e+01
C.8.10 7.337289e+00 -6.221093e+00 5.075855e+01
C.8.11 8.294405e+00 -5.638152e+00 5.101283e+01
C.8.12 9.218611e+00 -5.046670e+00 5.135428e+01
C.8.13 1.018316e+01 -4.482437e+00 5.162237e+01
C.8.14 1.114080e+01 -4.039112e+00 5.176469e+01
C.8.15 1.211836e+01 -3.640897e+00 5.190504e+01
C.8.17 1.385468e+01 -2.820108e+00 5.201648e+01
C.8.18 1.461495e+01 -2.388314e+00 5.196867e+01
C.8.19 1.525578e+01 -1.794870e+00 5.190636e+01
C.8.20 1.551312e+01 -1.275916e+00 5.180624e+01
C.8.21 1.557958e+01 -7.013603e-01 5.170105e+01
C.9.02 1.486031e+00 7.880182e+00 4.781145e+01
C.9.03 2.667201e+00 7.708006e+00 4.824879e+01
C.9.04 3.618661e+00 7.664837e+00 4.909081e+01
C.9.05 4.509656e+00 7.288722e+00 4.948237e+01
C.9.06 5.368937e+00 6.797942e+00 4.981310e+01
C.9.07 6.215695e+00 6.301476e+00 5.016697e+01
C.9.08 7.150464e+00 5.822392e+00 5.050065e+01
C.9.09 8.073535e+00 5.332101e+00 5.085023e+01
C.9.10 8.995359e+00 4.828539e+00 5.118386e+01
C.9.11 9.840120e+00 4.339602e+00 5.145972e+01
C.9.12 1.071371e+01 3.837691e+00 5.157687e+01
C.9.13 1.159173e+01 3.353093e+00 5.172851e+01
C.9.14 1.218069e+01 3.092184e+00 5.179685e+01
C.9.15 1.274702e+01 2.829163e+00 5.196918e+01
C.9.17 1.398914e+01 2.287229e+00 5.196626e+01
C.9.18 1.464872e+01 2.016880e+00 5.182049e+01
C.9.19 1.516872e+01 1.510255e+00 5.177297e+01
C.9.20 1.534275e+01 9.638451e-01 5.181218e+01
C.9.21 1.549903e+01 4.305223e-01 5.166541e+01
