# Supplementary material for: Ontogenetic changes and sexual dimorphism in the cranium and mandible of the Atlantic walrus (Odobenus rosmarus rosmarus L.)
Source: Anat Rec (Hoboken). 2025 Sep 12;309(7):1875–903. doi: 10.1002/ar.70050 (PMC13251751; doi:10.1002/ar.70050)
Supplement: Supplementary file 1 — Data S1: Supporting information. [file AR-309-1875-s001.zip › PTS files/Ontogeny_Mandible/4660_M_A.pts]

Version 1.0
222
S.1 2.208578e+01 1.251190e-01 3.623405e+01
S.2 2.266015e+01 -9.929668e-01 3.641356e+01
S.3 2.257772e+01 1.278395e+00 3.619834e+01
S.4 1.704476e+01 -1.903886e+00 3.554570e+01
S.5 1.694219e+01 1.895027e+00 3.525105e+01
S.6 9.784060e+00 -5.155406e+00 3.674318e+01
S.7 9.841201e+00 5.206566e+00 3.639006e+01
S.8 1.517298e+01 8.936740e-02 4.328925e+01
S.9 1.988641e+00 -7.765526e+00 3.340262e+01
S.10 1.758680e+00 7.755640e+00 3.305775e+01
S.11 -4.818035e-01 -7.972304e+00 3.497186e+01
S.12 -3.998640e-02 7.981788e+00 3.433348e+01
S.13 -3.080234e+00 -8.855376e+00 3.895367e+01
S.14 -3.033366e+00 9.056173e+00 3.833448e+01
S.15 -1.537262e+00 -1.165593e+01 3.920058e+01
S.16 -1.709607e+00 1.192395e+01 3.866336e+01
S.17 -2.346890e+00 -5.972769e+00 3.815771e+01
S.18 -2.204634e+00 6.162747e+00 3.779916e+01
S.19 1.647782e+01 -2.912117e+00 3.963313e+01
S.20 1.662819e+01 2.845124e+00 3.933210e+01
S.21 5.943799e+00 -8.182769e+00 3.849664e+01
S.22 6.184451e+00 8.283286e+00 3.826010e+01
S.23 -4.199959e-01 -8.074060e+00 3.689037e+01
S.24 -2.842293e-01 7.958151e+00 3.662356e+01
S.25 1.815775e+00 -7.983263e+00 4.256584e+01
S.26 2.177361e+00 8.356961e+00 4.244463e+01
S.27 -1.159990e+00 -7.923593e+00 4.148940e+01
S.28 -1.137807e+00 8.032649e+00 4.122727e+01
S.29 3.990361e+00 -7.894014e+00 4.230997e+01
S.30 4.135774e+00 8.274153e+00 4.218626e+01
S.31 9.914635e+00 -5.442766e+00 4.387723e+01
S.32 1.014418e+01 5.707824e+00 4.384200e+01
C.1.02 2.239380e+01 -9.872586e-01 3.597844e+01
C.1.03 2.197116e+01 -9.838037e-01 3.569263e+01
C.1.04 2.156398e+01 -8.280666e-01 3.542756e+01
C.1.05 2.107485e+01 -8.638816e-01 3.523833e+01
C.1.06 2.056186e+01 -9.018938e-01 3.513000e+01
C.1.07 2.004763e+01 -9.959526e-01 3.507461e+01
C.1.08 1.956907e+01 -1.134672e+00 3.508361e+01
C.1.09 1.908057e+01 -1.227706e+00 3.511618e+01
C.1.10 1.874173e+01 -1.590548e+00 3.515949e+01
C.1.11 1.821484e+01 -1.900522e+00 3.520831e+01
C.1.12 1.763617e+01 -1.832958e+00 3.539972e+01
C.2.02 2.229264e+01 1.292835e+00 3.596926e+01
C.2.03 2.198135e+01 1.275022e+00 3.577757e+01
C.2.04 2.164887e+01 1.217997e+00 3.563555e+01
C.2.05 2.129075e+01 1.233913e+00 3.537836e+01
C.2.06 2.089711e+01 1.189305e+00 3.518424e+01
C.2.07 2.047633e+01 1.153989e+00 3.505642e+01
C.2.08 1.992674e+01 1.080004e+00 3.503382e+01
C.2.09 1.938555e+01 1.181298e+00 3.496379e+01
C.2.10 1.889865e+01 1.446918e+00 3.494355e+01
C.2.11 1.827742e+01 1.762058e+00 3.483447e+01
C.2.12 1.759320e+01 1.786167e+00 3.500309e+01
C.3.02 2.194274e+01 1.351264e-01 3.581923e+01
C.3.03 2.167085e+01 1.416366e-01 3.547471e+01
C.3.04 2.124697e+01 1.163673e-01 3.536366e+01
C.3.05 2.074292e+01 1.291818e-01 3.523789e+01
C.3.06 2.027032e+01 1.542253e-01 3.502327e+01
C.3.07 1.975354e+01 1.563577e-01 3.496846e+01
C.3.08 1.921608e+01 1.230062e-01 3.502078e+01
C.3.09 1.870736e+01 9.039641e-02 3.520202e+01
C.3.10 1.820103e+01 4.858860e-02 3.538802e+01
C.3.11 1.765002e+01 4.032280e-02 3.584026e+01
C.3.12 1.699369e+01 3.589084e-03 3.611615e+01
C.3.13 1.638388e+01 -7.452200e-03 3.648523e+01
C.3.14 1.590633e+01 2.069126e-02 3.685577e+01
C.3.15 1.549222e+01 8.129533e-02 3.729279e+01
C.3.16 1.508461e+01 1.032896e-01 3.773945e+01
C.3.17 1.467275e+01 6.649114e-02 3.824999e+01
C.3.18 1.435118e+01 -1.709978e-02 3.881677e+01
C.3.19 1.397645e+01 -3.826830e-02 3.935599e+01
C.3.20 1.380285e+01 -6.910862e-02 3.983425e+01
C.3.21 1.358165e+01 -1.903995e-03 4.028853e+01
C.3.22 1.349878e+01 3.045130e-02 4.079042e+01
C.3.23 1.366194e+01 4.640629e-02 4.137987e+01
C.3.24 1.387565e+01 5.022801e-02 4.195314e+01
C.3.25 1.413958e+01 4.929000e-02 4.250511e+01
C.3.26 1.440596e+01 6.476037e-02 4.286573e+01
C.3.27 1.474399e+01 1.003767e-01 4.315852e+01
C.3.29 1.546656e+01 7.842587e-02 4.341685e+01
C.3.30 1.577672e+01 5.263550e-02 4.349258e+01
C.3.31 1.609645e+01 3.336620e-02 4.349431e+01
C.3.32 1.648208e+01 4.193461e-02 4.349433e+01
C.3.33 1.686707e+01 6.340126e-02 4.348409e+01
C.3.34 1.725114e+01 9.349470e-02 4.346484e+01
C.3.35 1.769854e+01 1.301800e-01 4.335587e+01
C.3.36 1.814619e+01 1.958775e-01 4.326277e+01
C.3.37 1.856385e+01 2.039204e-01 4.306562e+01
C.3.38 1.906786e+01 2.266563e-01 4.290909e+01
C.3.39 1.956537e+01 2.268022e-01 4.273154e+01
C.3.40 2.002312e+01 2.301029e-01 4.246792e+01
C.3.41 2.043285e+01 2.264525e-01 4.218493e+01
C.3.42 2.083646e+01 2.088351e-01 4.189376e+01
C.3.43 2.121033e+01 2.060916e-01 4.156481e+01
C.3.44 2.159073e+01 2.220884e-01 4.123267e+01
C.3.45 2.193504e+01 2.462089e-01 4.086369e+01
C.3.46 2.227021e+01 2.767667e-01 4.048687e+01
C.3.47 2.237431e+01 2.803834e-01 4.002302e+01
C.3.48 2.253147e+01 3.024164e-01 3.957489e+01
C.3.49 2.255137e+01 3.034917e-01 3.909990e+01
C.3.50 2.245255e+01 2.846687e-01 3.859510e+01
C.3.51 2.233298e+01 2.731178e-01 3.809459e+01
C.3.52 2.218421e+01 2.359689e-01 3.760324e+01
C.3.53 2.208312e+01 1.941494e-01 3.715344e+01
C.3.54 2.212387e+01 1.749241e-01 3.669271e+01
C.4.02 9.090896e+00 -5.379972e+00 3.718783e+01
C.4.03 8.328553e+00 -5.762853e+00 3.715826e+01
C.4.04 7.589208e+00 -6.105002e+00 3.690343e+01
C.4.05 6.886343e+00 -6.466994e+00 3.645295e+01
C.4.06 6.317513e+00 -6.775890e+00 3.581340e+01
C.4.07 5.729738e+00 -6.997942e+00 3.515522e+01
C.4.08 5.021426e+00 -7.096258e+00 3.461347e+01
C.4.09 4.218474e+00 -7.128537e+00 3.421461e+01
C.4.10 3.412338e+00 -7.216701e+00 3.383090e+01
C.4.11 2.940255e+00 -7.377779e+00 3.364909e+01
C.4.12 2.484614e+00 -7.594193e+00 3.348343e+01
C.4.14 1.474495e+00 -7.824712e+00 3.339008e+01
C.4.15 9.594900e-01 -7.831485e+00 3.344237e+01
C.4.16 4.830288e-01 -7.843043e+00 3.364449e+01
C.4.17 2.141559e-02 -7.885671e+00 3.397236e+01
C.4.18 -3.075295e-01 -7.926080e+00 3.443343e+01
C.4.20 -3.911246e-01 -8.045688e+00 3.529172e+01
C.4.21 -3.599088e-01 -8.144347e+00 3.561609e+01
C.4.22 -4.001045e-01 -8.192625e+00 3.595071e+01
C.4.23 -4.130831e-01 -8.192144e+00 3.626882e+01
C.4.24 -4.353091e-01 -8.163203e+00 3.658511e+01
C.5.02 9.493476e+00 5.312431e+00 3.705824e+01
C.5.03 8.867949e+00 5.735738e+00 3.714844e+01
C.5.04 8.219935e+00 6.108624e+00 3.700834e+01
C.5.05 7.395850e+00 6.463361e+00 3.660667e+01
C.5.06 6.675627e+00 6.744816e+00 3.599973e+01
C.5.07 6.024876e+00 6.923798e+00 3.528503e+01
C.5.08 5.243458e+00 7.007923e+00 3.460802e+01
C.5.09 4.331305e+00 7.071622e+00 3.411814e+01
C.5.10 3.419941e+00 7.176872e+00 3.363405e+01
C.5.11 2.889366e+00 7.336854e+00 3.334967e+01
C.5.12 2.339601e+00 7.550526e+00 3.314952e+01
C.5.14 1.375564e+00 7.854738e+00 3.315549e+01
C.5.15 1.010584e+00 7.939846e+00 3.331580e+01
C.5.16 6.690136e-01 7.994651e+00 3.353139e+01
C.5.17 3.779106e-01 8.004390e+00 3.374664e+01
C.5.18 1.406359e-01 7.985246e+00 3.401959e+01
C.5.20 -8.348442e-02 8.007622e+00 3.472560e+01
C.5.21 -1.142259e-01 8.076810e+00 3.511364e+01
C.5.22 -1.640785e-01 8.120207e+00 3.550344e+01
C.5.23 -2.021116e-01 8.098719e+00 3.588145e+01
C.5.24 -2.542357e-01 8.047416e+00 3.625488e+01
C.6.02 -5.726615e-01 -8.109964e+00 3.736578e+01
C.6.03 -9.167007e-01 -8.259658e+00 3.769723e+01
C.6.04 -1.324941e+00 -8.549280e+00 3.770497e+01
C.6.05 -2.090540e+00 -8.665792e+00 3.790889e+01
C.6.06 -2.832004e+00 -8.748545e+00 3.819985e+01
C.6.08 -3.042772e+00 -8.916065e+00 3.943474e+01
C.6.09 -2.872538e+00 -8.925756e+00 3.989020e+01
C.6.10 -2.495678e+00 -8.949060e+00 4.019671e+01
C.6.11 -2.057650e+00 -9.003787e+00 4.026522e+01
C.6.12 -1.689196e+00 -8.931226e+00 4.050717e+01
C.6.13 -1.370131e+00 -8.763300e+00 4.077091e+01
C.6.14 -1.187720e+00 -8.491444e+00 4.098051e+01
C.6.15 -1.127749e+00 -8.169641e+00 4.119018e+01
C.6.17 -7.983693e-01 -7.788348e+00 4.194694e+01
C.6.18 -2.992993e-01 -7.725399e+00 4.227155e+01
C.6.19 2.874363e-01 -7.749813e+00 4.238799e+01
C.6.20 7.991383e-01 -7.786374e+00 4.251544e+01
C.6.21 1.304811e+00 -7.872201e+00 4.264325e+01
C.7.02 -5.017888e-01 8.111183e+00 3.705425e+01
C.7.03 -9.193964e-01 8.250404e+00 3.730424e+01
C.7.04 -1.362372e+00 8.493510e+00 3.727396e+01
C.7.05 -1.973714e+00 8.726418e+00 3.750694e+01
C.7.06 -2.539230e+00 8.883195e+00 3.787826e+01
C.7.08 -3.073744e+00 9.052500e+00 3.897728e+01
C.7.09 -2.905217e+00 8.949823e+00 3.959039e+01
C.7.10 -2.283051e+00 8.891306e+00 3.974644e+01
C.7.11 -1.822432e+00 8.949773e+00 4.000389e+01
C.7.12 -1.444948e+00 8.954297e+00 4.037719e+01
C.7.13 -1.177708e+00 8.829153e+00 4.081855e+01
C.7.14 -1.082560e+00 8.570194e+00 4.095610e+01
C.7.15 -1.102759e+00 8.273809e+00 4.103847e+01
C.7.17 -8.334786e-01 8.050894e+00 4.186096e+01
C.7.18 -2.070668e-01 8.174780e+00 4.215557e+01
C.7.19 4.659885e-01 8.269977e+00 4.233572e+01
C.7.20 1.035910e+00 8.292463e+00 4.240627e+01
C.7.21 1.604246e+00 8.333823e+00 4.248091e+01
C.8.02 2.735541e+00 -7.736251e+00 4.206110e+01
C.8.03 3.794694e+00 -7.796550e+00 4.225185e+01
C.8.04 4.804695e+00 -7.773168e+00 4.262756e+01
C.8.05 5.171419e+00 -7.707890e+00 4.279745e+01
C.8.06 5.541815e+00 -7.618713e+00 4.294732e+01
C.8.07 5.921628e+00 -7.509292e+00 4.305401e+01
C.8.08 6.371770e+00 -7.363694e+00 4.314539e+01
C.8.09 6.804606e+00 -7.198202e+00 4.327752e+01
C.8.10 7.232590e+00 -7.008632e+00 4.339187e+01
C.8.11 7.668471e+00 -6.775493e+00 4.350600e+01
C.8.12 8.103518e+00 -6.523599e+00 4.357433e+01
C.8.13 8.537611e+00 -6.268256e+00 4.363551e+01
C.8.14 9.005845e+00 -6.004519e+00 4.370305e+01
C.8.15 9.470433e+00 -5.736465e+00 4.377832e+01
C.8.17 1.091852e+01 -4.715717e+00 4.431337e+01
C.8.18 1.193849e+01 -3.953150e+00 4.463681e+01
C.8.19 1.291543e+01 -3.075352e+00 4.467651e+01
C.8.20 1.380352e+01 -2.077648e+00 4.426883e+01
C.8.21 1.456269e+01 -1.134390e+00 4.357276e+01
C.9.02 3.129882e+00 8.194313e+00 4.215532e+01
C.9.03 4.134179e+00 8.138895e+00 4.223158e+01
C.9.04 5.081733e+00 8.217432e+00 4.256845e+01
C.9.05 5.522519e+00 8.160812e+00 4.268745e+01
C.9.06 5.937717e+00 8.077518e+00 4.286725e+01
C.9.07 6.356845e+00 7.947235e+00 4.300516e+01
C.9.08 6.781721e+00 7.772565e+00 4.309361e+01
C.9.09 7.194874e+00 7.572412e+00 4.318362e+01
C.9.10 7.601732e+00 7.362147e+00 4.327903e+01
C.9.11 8.003437e+00 7.149738e+00 4.339912e+01
C.9.12 8.397470e+00 6.910233e+00 4.349016e+01
C.9.13 8.784491e+00 6.645572e+00 4.352307e+01
C.9.14 9.254844e+00 6.346498e+00 4.359605e+01
C.9.15 9.718595e+00 6.045403e+00 4.369738e+01
C.9.17 1.097776e+01 4.846791e+00 4.432444e+01
C.9.18 1.174579e+01 3.933049e+00 4.481860e+01
C.9.19 1.266007e+01 3.025427e+00 4.472238e+01
C.9.20 1.354945e+01 2.032221e+00 4.433506e+01
C.9.21 1.430826e+01 1.129313e+00 4.360266e+01
