# Supplementary material for: Ontogenetic changes and sexual dimorphism in the cranium and mandible of the Atlantic walrus (Odobenus rosmarus rosmarus L.)
Source: Anat Rec (Hoboken). 2025 Sep 12;309(7):1875–903. doi: 10.1002/ar.70050 (PMC13251751; doi:10.1002/ar.70050)
Supplement: Supplementary file 1 — Data S1: Supporting information. [file AR-309-1875-s001.zip › PTS files/Ontogeny_Mandible/4663_M_A.pts]

Version 1.0
222
S.1 2.222256e+01 -1.997653e+00 3.954798e+01
S.2 2.308037e+01 -3.660707e+00 3.886085e+01
S.3 2.323402e+01 -6.289104e-01 3.929705e+01
S.4 1.784563e+01 -3.769565e+00 3.755109e+01
S.5 1.824294e+01 3.169420e-01 3.781404e+01
S.6 9.609898e+00 -5.906432e+00 3.971251e+01
S.7 1.063551e+01 3.882249e+00 3.948266e+01
S.8 1.585753e+01 -1.504981e+00 4.714198e+01
S.9 5.390358e-01 -6.756674e+00 3.594695e+01
S.10 1.225276e+00 6.829167e+00 3.584361e+01
S.11 -1.500313e+00 -7.502844e+00 3.762377e+01
S.12 -3.228317e-01 7.603459e+00 3.720109e+01
S.13 -4.642395e+00 -8.615554e+00 4.200383e+01
S.14 -2.727419e+00 9.973499e+00 4.211079e+01
S.15 -3.744732e+00 -1.141174e+01 4.247797e+01
S.16 -1.582076e+00 1.217064e+01 4.226423e+01
S.17 -3.931490e+00 -5.331030e+00 4.162576e+01
S.18 -2.979656e+00 6.227629e+00 4.188017e+01
S.19 1.696697e+01 -5.261566e+00 4.282450e+01
S.20 1.760596e+01 1.691013e+00 4.289495e+01
S.21 4.476707e+00 -8.899645e+00 4.178864e+01
S.22 6.211537e+00 7.840066e+00 4.166064e+01
S.23 -1.896069e+00 -7.643141e+00 4.034107e+01
S.24 -4.973160e-01 7.974806e+00 4.011309e+01
S.25 5.564800e-02 -7.796130e+00 4.613110e+01
S.26 1.952768e+00 8.046298e+00 4.567107e+01
S.27 -2.837095e+00 -7.189704e+00 4.466950e+01
S.28 -1.363771e+00 7.798213e+00 4.442060e+01
S.29 1.924841e+00 -8.764687e+00 4.566011e+01
S.30 3.433532e+00 7.987518e+00 4.539406e+01
S.31 1.222929e+01 -5.457205e+00 4.790463e+01
S.32 1.304126e+01 2.617620e+00 4.786274e+01
C.1.02 2.282352e+01 -3.683638e+00 3.850552e+01
C.1.03 2.243974e+01 -3.560699e+00 3.833128e+01
C.1.04 2.206582e+01 -3.454090e+00 3.812740e+01
C.1.05 2.157864e+01 -3.555087e+00 3.784036e+01
C.1.06 2.107764e+01 -3.427184e+00 3.759022e+01
C.1.07 2.053006e+01 -3.349265e+00 3.743528e+01
C.1.08 2.008537e+01 -3.333997e+00 3.744922e+01
C.1.09 1.968099e+01 -3.519713e+00 3.743591e+01
C.1.10 1.926513e+01 -3.678511e+00 3.744046e+01
C.1.11 1.879221e+01 -3.754039e+00 3.744989e+01
C.1.12 1.832405e+01 -3.745818e+00 3.755094e+01
C.2.02 2.311691e+01 -5.576366e-01 3.887141e+01
C.2.03 2.283622e+01 -5.462272e-01 3.852349e+01
C.2.04 2.248657e+01 -6.832344e-01 3.828071e+01
C.2.05 2.201738e+01 -7.749987e-01 3.803648e+01
C.2.06 2.152435e+01 -6.492666e-01 3.786519e+01
C.2.07 2.100897e+01 -5.656059e-01 3.774024e+01
C.2.08 2.048308e+01 -5.238296e-01 3.762688e+01
C.2.09 1.997370e+01 -3.512351e-01 3.758333e+01
C.2.10 1.947719e+01 -1.400612e-01 3.757598e+01
C.2.11 1.907984e+01 8.751097e-02 3.756226e+01
C.2.12 1.864308e+01 2.150628e-01 3.761559e+01
C.3.02 2.209641e+01 -1.988828e+00 3.910148e+01
C.3.03 2.195738e+01 -1.998298e+00 3.865885e+01
C.3.04 2.171030e+01 -1.994415e+00 3.826604e+01
C.3.05 2.132388e+01 -1.996288e+00 3.783792e+01
C.3.06 2.082126e+01 -1.994120e+00 3.755512e+01
C.3.07 2.025311e+01 -1.920562e+00 3.748883e+01
C.3.08 1.965257e+01 -1.837411e+00 3.772253e+01
C.3.09 1.901759e+01 -1.842601e+00 3.786023e+01
C.3.10 1.839946e+01 -1.800842e+00 3.805612e+01
C.3.11 1.785434e+01 -1.740300e+00 3.828003e+01
C.3.12 1.731781e+01 -1.667612e+00 3.852048e+01
C.3.13 1.682269e+01 -1.608780e+00 3.884042e+01
C.3.14 1.620007e+01 -1.562028e+00 3.937135e+01
C.3.15 1.565702e+01 -1.533689e+00 3.998455e+01
C.3.16 1.518612e+01 -1.495018e+00 4.065424e+01
C.3.17 1.475690e+01 -1.418590e+00 4.142576e+01
C.3.18 1.414834e+01 -1.350654e+00 4.206636e+01
C.3.19 1.363607e+01 -1.291305e+00 4.278706e+01
C.3.20 1.345111e+01 -1.266487e+00 4.329413e+01
C.3.21 1.340089e+01 -1.254339e+00 4.383199e+01
C.3.22 1.345540e+01 -1.261547e+00 4.436951e+01
C.3.23 1.367163e+01 -1.300082e+00 4.496449e+01
C.3.24 1.397789e+01 -1.357732e+00 4.551685e+01
C.3.25 1.436895e+01 -1.408480e+00 4.601361e+01
C.3.26 1.482626e+01 -1.436324e+00 4.644028e+01
C.3.27 1.531859e+01 -1.463674e+00 4.682608e+01
C.3.29 1.634134e+01 -1.568673e+00 4.724695e+01
C.3.30 1.682846e+01 -1.643634e+00 4.732589e+01
C.3.31 1.732053e+01 -1.700564e+00 4.738744e+01
C.3.32 1.770061e+01 -1.711792e+00 4.736629e+01
C.3.33 1.806774e+01 -1.703078e+00 4.726537e+01
C.3.34 1.844559e+01 -1.714487e+00 4.721912e+01
C.3.35 1.879871e+01 -1.750936e+00 4.706865e+01
C.3.36 1.915878e+01 -1.809481e+00 4.694380e+01
C.3.37 1.950735e+01 -1.857047e+00 4.678598e+01
C.3.38 1.979904e+01 -1.882643e+00 4.665398e+01
C.3.39 2.009762e+01 -1.907565e+00 4.653830e+01
C.3.40 2.037444e+01 -1.919331e+00 4.637585e+01
C.3.41 2.077512e+01 -1.931546e+00 4.613466e+01
C.3.42 2.115858e+01 -1.933573e+00 4.586666e+01
C.3.43 2.150127e+01 -1.946947e+00 4.554846e+01
C.3.44 2.177530e+01 -1.993858e+00 4.529068e+01
C.3.45 2.201423e+01 -2.065906e+00 4.500525e+01
C.3.46 2.229100e+01 -2.102729e+00 4.474877e+01
C.3.47 2.239027e+01 -2.111780e+00 4.446395e+01
C.3.48 2.248715e+01 -2.083970e+00 4.417950e+01
C.3.49 2.266093e+01 -2.110063e+00 4.393418e+01
C.3.50 2.292861e+01 -2.156232e+00 4.348895e+01
C.3.51 2.309847e+01 -2.153030e+00 4.299585e+01
C.3.52 2.315927e+01 -2.154202e+00 4.247786e+01
C.3.53 2.291462e+01 -2.110145e+00 4.147513e+01
C.3.54 2.268524e+01 -2.075014e+00 4.046843e+01
C.4.02 8.979162e+00 -6.122908e+00 4.041370e+01
C.4.03 8.050593e+00 -6.394246e+00 4.039023e+01
C.4.04 7.140327e+00 -6.602117e+00 4.013602e+01
C.4.05 6.168561e+00 -6.829737e+00 3.972142e+01
C.4.06 5.328151e+00 -6.992126e+00 3.906157e+01
C.4.07 4.601061e+00 -6.975897e+00 3.826211e+01
C.4.08 3.978240e+00 -6.851161e+00 3.777299e+01
C.4.09 3.284951e+00 -6.691375e+00 3.740345e+01
C.4.10 2.584542e+00 -6.579600e+00 3.702981e+01
C.4.11 1.951310e+00 -6.589451e+00 3.656919e+01
C.4.12 1.286515e+00 -6.667378e+00 3.616270e+01
C.4.14 7.139032e-02 -6.787003e+00 3.600179e+01
C.4.15 -3.631411e-01 -6.817773e+00 3.618306e+01
C.4.16 -7.451427e-01 -6.899129e+00 3.644780e+01
C.4.17 -1.105067e+00 -7.074750e+00 3.677820e+01
C.4.18 -1.371586e+00 -7.292697e+00 3.716681e+01
C.4.20 -1.460968e+00 -7.650910e+00 3.803746e+01
C.4.21 -1.547861e+00 -7.840515e+00 3.842619e+01
C.4.22 -1.628955e+00 -7.959550e+00 3.884315e+01
C.4.23 -1.721334e+00 -7.938231e+00 3.935693e+01
C.4.24 -1.819488e+00 -7.825836e+00 3.985763e+01
C.5.02 1.016666e+01 4.065369e+00 4.039063e+01
C.5.03 9.293318e+00 4.624197e+00 4.039913e+01
C.5.04 8.452070e+00 5.173918e+00 4.014175e+01
C.5.05 7.683656e+00 5.589303e+00 3.981544e+01
C.5.06 6.961983e+00 5.946456e+00 3.934520e+01
C.5.07 6.302085e+00 6.180670e+00 3.872944e+01
C.5.08 5.560982e+00 6.275381e+00 3.811151e+01
C.5.09 4.767165e+00 6.319380e+00 3.755660e+01
C.5.10 3.928610e+00 6.382947e+00 3.707404e+01
C.5.11 3.072928e+00 6.495563e+00 3.653796e+01
C.5.12 2.206352e+00 6.639853e+00 3.602757e+01
C.5.14 8.694601e-01 6.966369e+00 3.592930e+01
C.5.15 5.735334e-01 7.138783e+00 3.611764e+01
C.5.16 3.056034e-01 7.293686e+00 3.635638e+01
C.5.17 6.935653e-02 7.395546e+00 3.661977e+01
C.5.18 -1.627163e-01 7.493075e+00 3.688845e+01
C.5.20 -2.698335e-01 7.787882e+00 3.769403e+01
C.5.21 -2.837951e-01 8.007020e+00 3.817527e+01
C.5.22 -3.345070e-01 8.143156e+00 3.868390e+01
C.5.23 -3.691399e-01 8.162951e+00 3.916938e+01
C.5.24 -4.121045e-01 8.102612e+00 3.965083e+01
C.6.02 -2.274109e+00 -7.719654e+00 4.091706e+01
C.6.03 -2.922560e+00 -7.910573e+00 4.107081e+01
C.6.04 -3.531396e+00 -8.241961e+00 4.106626e+01
C.6.05 -3.964194e+00 -8.404622e+00 4.127704e+01
C.6.06 -4.302585e+00 -8.517098e+00 4.163906e+01
C.6.08 -4.754272e+00 -8.620624e+00 4.235184e+01
C.6.09 -4.791959e+00 -8.585257e+00 4.271375e+01
C.6.10 -4.782298e+00 -8.527975e+00 4.307469e+01
C.6.11 -4.476876e+00 -8.446592e+00 4.373187e+01
C.6.12 -3.747871e+00 -8.454349e+00 4.374984e+01
C.6.13 -3.059921e+00 -8.302854e+00 4.393840e+01
C.6.14 -2.784302e+00 -7.961257e+00 4.412661e+01
C.6.15 -2.750409e+00 -7.552543e+00 4.437132e+01
C.6.17 -2.471563e+00 -7.178698e+00 4.516387e+01
C.6.18 -2.001266e+00 -7.366171e+00 4.551290e+01
C.6.19 -1.475681e+00 -7.542138e+00 4.577924e+01
C.6.20 -9.704272e-01 -7.628179e+00 4.592144e+01
C.6.21 -4.662380e-01 -7.716970e+00 4.606571e+01
C.7.02 -7.533582e-01 8.278439e+00 4.066595e+01
C.7.03 -1.253372e+00 8.643635e+00 4.094884e+01
C.7.04 -1.734543e+00 9.119723e+00 4.102113e+01
C.7.05 -2.138705e+00 9.487006e+00 4.123990e+01
C.7.06 -2.502428e+00 9.766676e+00 4.160808e+01
C.7.08 -2.849434e+00 1.007687e+01 4.244326e+01
C.7.09 -2.873581e+00 1.011592e+01 4.280932e+01
C.7.10 -2.806099e+00 1.007265e+01 4.316943e+01
C.7.11 -2.569026e+00 9.812366e+00 4.367170e+01
C.7.12 -1.991724e+00 9.606031e+00 4.365154e+01
C.7.13 -1.475130e+00 9.281509e+00 4.371534e+01
C.7.14 -1.313291e+00 8.758857e+00 4.387948e+01
C.7.15 -1.214383e+00 8.234623e+00 4.408367e+01
C.7.17 -9.006929e-01 7.536206e+00 4.483862e+01
C.7.18 -2.973139e-01 7.472346e+00 4.513810e+01
C.7.19 2.795816e-01 7.498641e+00 4.549070e+01
C.7.20 8.336736e-01 7.593616e+00 4.572657e+01
C.7.21 1.412858e+00 7.779727e+00 4.576649e+01
C.8.02 9.052521e-01 -8.170399e+00 4.561744e+01
C.8.03 1.897218e+00 -8.534250e+00 4.571415e+01
C.8.04 2.704080e+00 -8.816661e+00 4.634264e+01
C.8.05 3.435584e+00 -8.811975e+00 4.650058e+01
C.8.06 4.115298e+00 -8.683519e+00 4.678618e+01
C.8.07 4.790013e+00 -8.555910e+00 4.708375e+01
C.8.08 5.649776e+00 -8.380569e+00 4.731650e+01
C.8.09 6.520597e+00 -8.129569e+00 4.736929e+01
C.8.10 7.381820e+00 -7.849555e+00 4.743256e+01
C.8.11 8.401999e+00 -7.462100e+00 4.754059e+01
C.8.12 9.406465e+00 -7.029392e+00 4.762048e+01
C.8.13 1.039319e+01 -6.566674e+00 4.774224e+01
C.8.14 1.101329e+01 -6.210550e+00 4.780736e+01
C.8.15 1.161010e+01 -5.820614e+00 4.789332e+01
C.8.17 1.328670e+01 -5.035655e+00 4.806692e+01
C.8.18 1.437301e+01 -4.665078e+00 4.799794e+01
C.8.19 1.532194e+01 -4.032009e+00 4.785369e+01
C.8.20 1.577469e+01 -3.260812e+00 4.762413e+01
C.8.21 1.595602e+01 -2.401725e+00 4.733839e+01
C.9.02 2.761735e+00 7.988904e+00 4.534591e+01
C.9.03 3.586423e+00 7.898972e+00 4.562031e+01
C.9.04 4.226647e+00 7.765889e+00 4.619981e+01
C.9.05 4.920999e+00 7.716065e+00 4.654342e+01
C.9.06 5.668417e+00 7.644473e+00 4.674083e+01
C.9.07 6.379378e+00 7.509192e+00 4.702172e+01
C.9.08 6.990972e+00 7.254279e+00 4.708323e+01
C.9.09 7.573142e+00 6.945827e+00 4.717676e+01
C.9.10 8.151873e+00 6.619424e+00 4.721346e+01
C.9.11 8.922308e+00 6.239335e+00 4.725095e+01
C.9.12 9.691080e+00 5.856057e+00 4.728921e+01
C.9.13 1.039937e+01 5.369175e+00 4.731523e+01
C.9.14 1.132594e+01 4.486523e+00 4.744184e+01
C.9.15 1.218395e+01 3.557675e+00 4.767577e+01
C.9.17 1.354267e+01 2.117116e+00 4.802842e+01
C.9.18 1.406531e+01 1.612064e+00 4.806217e+01
C.9.19 1.453190e+01 1.066906e+00 4.794193e+01
C.9.20 1.505038e+01 2.342218e-01 4.772549e+01
C.9.21 1.549729e+01 -6.013635e-01 4.739235e+01
