# Supplementary material for: Ontogenetic changes and sexual dimorphism in the cranium and mandible of the Atlantic walrus (Odobenus rosmarus rosmarus L.)
Source: Anat Rec (Hoboken). 2025 Sep 12;309(7):1875–903. doi: 10.1002/ar.70050 (PMC13251751; doi:10.1002/ar.70050)
Supplement: Supplementary file 1 — Data S1: Supporting information. [file AR-309-1875-s001.zip › PTS files/Ontogeny_Mandible/4668_F_A.pts]

Version 1.0
222
S.1 1.633728e+01 1.604531e-01 3.836715e+01
S.2 1.658043e+01 -1.056876e+00 3.838987e+01
S.3 1.681627e+01 1.062385e+00 3.865093e+01
S.4 1.293744e+01 -7.260593e-01 3.754383e+01
S.5 1.323880e+01 2.101087e+00 3.796500e+01
S.6 7.248104e+00 -1.905620e+00 3.824548e+01
S.7 8.457390e+00 5.057598e+00 3.815456e+01
S.8 1.013529e+01 1.023311e+00 4.313833e+01
S.9 -4.052002e-01 -3.037793e+00 3.501321e+01
S.10 1.704674e+00 8.724033e+00 3.573345e+01
S.11 -2.409996e+00 -3.001811e+00 3.589217e+01
S.12 -6.017048e-01 9.413572e+00 3.673641e+01
S.13 9999 9999 9999
S.14 9999 9999 9999
S.15 -4.189494e+00 -5.522596e+00 3.799730e+01
S.16 -1.468264e+00 1.198893e+01 3.972440e+01
S.17 -4.260072e+00 -1.482666e+00 3.814040e+01
S.18 -2.880420e+00 8.139091e+00 3.905938e+01
S.19 1.121663e+01 -1.092144e+00 4.039103e+01
S.20 1.178429e+01 2.911822e+00 4.051818e+01
S.21 1.531379e+00 -3.879953e+00 3.832127e+01
S.22 4.001300e+00 8.463360e+00 3.979187e+01
S.23 -2.731397e+00 -3.289069e+00 3.747772e+01
S.24 -8.856428e-01 9.494929e+00 3.831105e+01
S.25 -1.880747e+00 -3.489863e+00 4.140554e+01
S.26 -3.083273e-01 8.569239e+00 4.209875e+01
S.27 -3.813465e+00 -3.158696e+00 4.031276e+01
S.28 -1.974075e+00 9.268556e+00 4.111643e+01
S.29 -1.162880e-01 -3.778762e+00 4.128121e+01
S.30 2.200161e+00 8.571773e+00 4.217859e+01
S.31 5.375559e+00 -3.014566e+00 4.294322e+01
S.32 7.955127e+00 4.835628e+00 4.356089e+01
C.1.02 1.640916e+01 -1.036379e+00 3.814590e+01
C.1.03 1.617079e+01 -9.028919e-01 3.802492e+01
C.1.04 1.594659e+01 -8.857384e-01 3.782816e+01
C.1.05 1.566028e+01 -8.267915e-01 3.763864e+01
C.1.06 1.535568e+01 -7.442085e-01 3.749110e+01
C.1.07 1.501983e+01 -6.686604e-01 3.743758e+01
C.1.08 1.460652e+01 -6.647290e-01 3.743758e+01
C.1.09 1.419393e+01 -6.861240e-01 3.744975e+01
C.1.10 1.379857e+01 -8.030003e-01 3.747924e+01
C.1.11 1.351310e+01 -9.226567e-01 3.743287e+01
C.1.12 1.324068e+01 -8.021288e-01 3.752890e+01
C.2.02 1.674968e+01 1.132550e+00 3.840807e+01
C.2.03 1.660553e+01 1.214249e+00 3.820590e+01
C.2.04 1.639760e+01 1.219671e+00 3.804755e+01
C.2.05 1.609252e+01 1.242285e+00 3.788110e+01
C.2.06 1.576980e+01 1.298970e+00 3.776305e+01
C.2.07 1.546271e+01 1.421769e+00 3.765391e+01
C.2.08 1.506647e+01 1.515569e+00 3.760960e+01
C.2.09 1.466049e+01 1.555938e+00 3.764599e+01
C.2.10 1.430797e+01 1.762822e+00 3.761948e+01
C.2.11 1.394407e+01 1.949557e+00 3.759040e+01
C.2.12 1.356541e+01 2.021981e+00 3.773005e+01
C.3.02 1.624743e+01 2.152336e-01 3.789348e+01
C.3.03 1.585398e+01 3.092685e-01 3.762553e+01
C.3.04 1.538969e+01 4.313540e-01 3.755493e+01
C.3.05 1.498042e+01 5.095506e-01 3.750854e+01
C.3.06 1.456866e+01 5.730840e-01 3.755531e+01
C.3.07 1.416383e+01 6.302682e-01 3.764817e+01
C.3.08 1.364962e+01 6.981235e-01 3.785001e+01
C.3.09 1.313554e+01 7.598149e-01 3.805411e+01
C.3.10 1.263744e+01 8.208472e-01 3.829480e+01
C.3.11 1.225473e+01 8.715631e-01 3.852455e+01
C.3.12 1.191990e+01 9.134029e-01 3.882115e+01
C.3.13 1.158102e+01 9.495813e-01 3.911386e+01
C.3.14 1.128527e+01 9.606690e-01 3.941019e+01
C.3.15 1.103667e+01 9.586654e-01 3.974725e+01
C.3.16 1.078765e+01 9.755086e-01 4.008358e+01
C.3.17 1.049463e+01 1.021162e+00 4.031779e+01
C.3.18 1.021067e+01 1.081958e+00 4.055961e+01
C.3.19 9.877902e+00 1.113564e+00 4.073586e+01
C.3.20 9.646929e+00 1.125675e+00 4.098462e+01
C.3.21 9.466045e+00 1.127335e+00 4.127212e+01
C.3.22 9.432838e+00 1.102131e+00 4.160921e+01
C.3.23 9.462550e+00 1.081358e+00 4.191908e+01
C.3.24 9.508914e+00 1.071515e+00 4.222742e+01
C.3.25 9.602976e+00 1.060250e+00 4.252467e+01
C.3.26 9.730604e+00 1.052348e+00 4.277207e+01
C.3.27 9.897467e+00 1.043821e+00 4.299488e+01
C.3.29 1.040806e+01 9.913806e-01 4.312225e+01
C.3.30 1.067751e+01 9.422556e-01 4.314806e+01
C.3.31 1.094962e+01 9.017532e-01 4.314750e+01
C.3.32 1.126086e+01 8.883562e-01 4.308118e+01
C.3.33 1.155498e+01 8.868045e-01 4.295897e+01
C.3.34 1.186827e+01 8.717564e-01 4.290360e+01
C.3.35 1.216057e+01 8.413827e-01 4.277028e+01
C.3.36 1.244320e+01 8.020786e-01 4.261959e+01
C.3.37 1.272283e+01 7.567979e-01 4.246500e+01
C.3.38 1.292794e+01 7.131335e-01 4.230830e+01
C.3.39 1.314323e+01 6.629522e-01 4.216806e+01
C.3.40 1.333181e+01 6.203695e-01 4.199155e+01
C.3.41 1.354675e+01 5.882741e-01 4.180949e+01
C.3.42 1.378668e+01 5.580006e-01 4.166151e+01
C.3.43 1.401374e+01 5.257040e-01 4.149483e+01
C.3.44 1.420560e+01 4.894314e-01 4.133722e+01
C.3.45 1.439018e+01 4.509109e-01 4.117166e+01
C.3.46 1.457032e+01 4.167933e-01 4.100033e+01
C.3.47 1.485438e+01 3.918111e-01 4.081020e+01
C.3.48 1.508867e+01 3.550720e-01 4.056276e+01
C.3.49 1.531356e+01 3.248796e-01 4.030591e+01
C.3.50 1.550032e+01 2.958580e-01 3.999783e+01
C.3.51 1.570091e+01 2.698871e-01 3.969830e+01
C.3.52 1.588465e+01 2.421362e-01 3.938828e+01
C.3.53 1.603206e+01 2.179491e-01 3.904613e+01
C.3.54 1.618835e+01 1.896613e-01 3.870826e+01
C.4.02 6.181303e+00 -2.131634e+00 3.832328e+01
C.4.03 5.121532e+00 -2.399936e+00 3.833561e+01
C.4.04 4.096707e+00 -2.687554e+00 3.808616e+01
C.4.05 3.199370e+00 -3.014262e+00 3.775555e+01
C.4.06 2.489348e+00 -3.318528e+00 3.710394e+01
C.4.07 1.916439e+00 -3.532743e+00 3.629951e+01
C.4.08 1.565579e+00 -3.469258e+00 3.586124e+01
C.4.09 1.155775e+00 -3.246590e+00 3.554234e+01
C.4.10 6.851833e-01 -3.053984e+00 3.529604e+01
C.4.11 3.282356e-01 -3.022925e+00 3.517736e+01
C.4.12 -3.097290e-02 -3.037333e+00 3.506237e+01
C.4.14 -7.765274e-01 -2.996131e+00 3.506141e+01
C.4.15 -1.140051e+00 -2.942715e+00 3.514471e+01
C.4.16 -1.503496e+00 -2.915119e+00 3.524006e+01
C.4.17 -1.836472e+00 -2.911934e+00 3.542344e+01
C.4.18 -2.169826e+00 -2.950230e+00 3.560207e+01
C.4.20 -2.446158e+00 -3.102476e+00 3.616089e+01
C.4.21 -2.375685e+00 -3.228639e+00 3.641143e+01
C.4.22 -2.461193e+00 -3.310881e+00 3.667520e+01
C.4.23 -2.545684e+00 -3.333820e+00 3.694537e+01
C.4.24 -2.622976e+00 -3.331226e+00 3.721863e+01
C.5.02 7.910019e+00 5.436027e+00 3.856561e+01
C.5.03 7.272697e+00 5.845120e+00 3.876117e+01
C.5.04 6.610070e+00 6.260201e+00 3.874078e+01
C.5.05 5.884815e+00 6.657812e+00 3.862411e+01
C.5.06 5.161404e+00 7.022253e+00 3.842018e+01
C.5.07 4.489011e+00 7.411297e+00 3.811321e+01
C.5.08 4.020765e+00 7.816469e+00 3.764960e+01
C.5.09 3.735451e+00 8.160476e+00 3.701823e+01
C.5.10 3.292115e+00 8.477650e+00 3.646941e+01
C.5.11 2.798071e+00 8.605665e+00 3.616818e+01
C.5.12 2.263821e+00 8.650951e+00 3.591572e+01
C.5.14 1.294906e+00 8.826070e+00 3.575844e+01
C.5.15 8.955849e-01 8.952565e+00 3.581749e+01
C.5.16 5.072392e-01 9.079195e+00 3.592749e+01
C.5.17 8.107316e-02 9.193090e+00 3.612899e+01
C.5.18 -3.423415e-01 9.275973e+00 3.635042e+01
C.5.20 -5.828774e-01 9.499018e+00 3.695515e+01
C.5.21 -5.477114e-01 9.564971e+00 3.717857e+01
C.5.22 -5.006226e-01 9.601344e+00 3.740652e+01
C.5.23 -6.263161e-01 9.613180e+00 3.771328e+01
C.5.24 -7.537417e-01 9.573326e+00 3.801694e+01
C.6.02 9999 9999 9999
C.6.03 9999 9999 9999
C.6.04 9999 9999 9999
C.6.05 9999 9999 9999
C.6.06 9999 9999 9999
C.6.08 9999 9999 9999
C.6.09 9999 9999 9999
C.6.10 9999 9999 9999
C.6.11 9999 9999 9999
C.6.12 9999 9999 9999
C.6.13 9999 9999 9999
C.6.14 9999 9999 9999
C.6.15 9999 9999 9999
C.6.17 9999 9999 9999
C.6.18 9999 9999 9999
C.6.19 9999 9999 9999
C.6.20 9999 9999 9999
C.6.21 9999 9999 9999
C.7.02 9999 9999 9999
C.7.03 9999 9999 9999
C.7.04 9999 9999 9999
C.7.05 9999 9999 9999
C.7.06 9999 9999 9999
C.7.08 9999 9999 9999
C.7.09 9999 9999 9999
C.7.10 9999 9999 9999
C.7.11 9999 9999 9999
C.7.12 9999 9999 9999
C.7.13 9999 9999 9999
C.7.14 9999 9999 9999
C.7.15 9999 9999 9999
C.7.17 9999 9999 9999
C.7.18 9999 9999 9999
C.7.19 9999 9999 9999
C.7.20 9999 9999 9999
C.7.21 9999 9999 9999
C.8.02 -9.761362e-01 -3.653920e+00 4.118362e+01
C.8.03 -6.076696e-02 -3.846474e+00 4.132307e+01
C.8.04 7.109975e-01 -3.887400e+00 4.186826e+01
C.8.05 1.112503e+00 -3.918305e+00 4.200836e+01
C.8.06 1.509474e+00 -3.934295e+00 4.216317e+01
C.8.07 1.920712e+00 -3.933402e+00 4.227578e+01
C.8.08 2.278610e+00 -3.921767e+00 4.239116e+01
C.8.09 2.631718e+00 -3.897913e+00 4.251879e+01
C.8.10 2.993870e+00 -3.859670e+00 4.261324e+01
C.8.11 3.306056e+00 -3.820981e+00 4.265867e+01
C.8.12 3.618341e+00 -3.768325e+00 4.268561e+01
C.8.13 3.922955e+00 -3.684235e+00 4.271961e+01
C.8.14 4.417991e+00 -3.487936e+00 4.280212e+01
C.8.15 4.902785e+00 -3.262166e+00 4.286853e+01
C.8.17 6.477648e+00 -2.441143e+00 4.332848e+01
C.8.18 7.593258e+00 -1.832330e+00 4.360525e+01
C.8.19 8.646739e+00 -1.085961e+00 4.376319e+01
C.8.20 9.274699e+00 -4.736215e-01 4.356434e+01
C.8.21 9.796480e+00 2.493499e-01 4.344657e+01
C.9.02 1.016906e+00 8.577807e+00 4.189463e+01
C.9.03 2.308114e+00 8.382636e+00 4.219936e+01
C.9.04 3.526716e+00 8.284780e+00 4.275027e+01
C.9.05 4.068781e+00 8.125916e+00 4.295115e+01
C.9.06 4.564132e+00 7.860123e+00 4.315949e+01
C.9.07 5.052482e+00 7.549399e+00 4.331568e+01
C.9.08 5.437181e+00 7.276067e+00 4.340993e+01
C.9.09 5.799799e+00 6.960581e+00 4.343326e+01
C.9.10 6.158233e+00 6.640573e+00 4.340687e+01
C.9.11 6.507842e+00 6.360793e+00 4.338099e+01
C.9.12 6.861032e+00 6.084786e+00 4.339770e+01
C.9.13 7.194444e+00 5.785282e+00 4.341528e+01
C.9.14 7.463921e+00 5.480796e+00 4.345763e+01
C.9.15 7.709893e+00 5.157045e+00 4.350022e+01
C.9.17 8.446412e+00 4.247386e+00 4.373773e+01
C.9.18 8.933630e+00 3.647973e+00 4.388622e+01
C.9.19 9.404078e+00 3.018958e+00 4.384502e+01
C.9.20 9.754084e+00 2.374457e+00 4.367350e+01
C.9.21 9.996706e+00 1.708443e+00 4.341883e+01
