# Supplementary material for: Ontogenetic changes and sexual dimorphism in the cranium and mandible of the Atlantic walrus (Odobenus rosmarus rosmarus L.)
Source: Anat Rec (Hoboken). 2025 Sep 12;309(7):1875–903. doi: 10.1002/ar.70050 (PMC13251751; doi:10.1002/ar.70050)
Supplement: Supplementary file 1 — Data S1: Supporting information. [file AR-309-1875-s001.zip › PTS files/Ontogeny_Mandible/4671_F_A.pts]

Version 1.0
222
S.1 2.194635e+01 -1.596339e+00 4.033806e+01
S.2 2.218267e+01 -2.822516e+00 4.056190e+01
S.3 2.270200e+01 -8.513778e-01 4.041676e+01
S.4 1.867408e+01 -2.024878e+00 3.933634e+01
S.5 1.965313e+01 9.224478e-01 3.950520e+01
S.6 1.211484e+01 -2.991474e+00 3.938911e+01
S.7 1.435811e+01 5.490501e+00 3.990545e+01
S.8 1.582882e+01 1.066291e-01 4.502404e+01
S.9 6.374138e+00 -2.522702e+00 3.525071e+01
S.10 1.029670e+01 9.352314e+00 3.592174e+01
S.11 4.587337e+00 -2.443445e+00 3.587996e+01
S.12 8.573445e+00 9.792902e+00 3.658207e+01
S.13 9.751797e-01 -2.388404e+00 3.819363e+01
S.14 5.927234e+00 1.180951e+01 3.903771e+01
S.15 1.350837e+00 -4.586892e+00 3.864784e+01
S.16 7.336238e+00 1.308071e+01 3.982605e+01
S.17 2.479483e+00 -1.507126e-01 3.821360e+01
S.18 5.654046e+00 8.912138e+00 3.877193e+01
S.19 1.682309e+01 -2.660403e+00 4.200393e+01
S.20 1.900202e+01 1.768113e+00 4.238937e+01
S.21 7.890395e+00 -4.063783e+00 3.944685e+01
S.22 1.190589e+01 8.680590e+00 4.005043e+01
S.23 3.890718e+00 -2.565499e+00 3.736852e+01
S.24 7.896786e+00 1.011162e+01 3.832822e+01
S.25 4.192969e+00 -2.331882e+00 4.214379e+01
S.26 8.080684e+00 9.280458e+00 4.284682e+01
S.27 2.019520e+00 -1.253628e+00 4.022039e+01
S.28 5.732196e+00 9.885080e+00 4.089470e+01
S.29 5.407898e+00 -3.196313e+00 4.209382e+01
S.30 9.426470e+00 9.090366e+00 4.276649e+01
S.31 1.252392e+01 -1.943509e+00 4.471530e+01
S.32 1.442304e+01 3.403337e+00 4.536595e+01
C.1.02 2.206070e+01 -2.843870e+00 4.025967e+01
C.1.03 2.181190e+01 -2.699313e+00 4.010512e+01
C.1.04 2.156915e+01 -2.582654e+00 3.992035e+01
C.1.05 2.139537e+01 -2.183341e+00 4.006453e+01
C.1.06 2.103025e+01 -2.185177e+00 3.978639e+01
C.1.07 2.080404e+01 -2.415483e+00 3.946006e+01
C.1.08 2.057850e+01 -2.107021e+00 3.949368e+01
C.1.09 2.021013e+01 -2.162369e+00 3.940213e+01
C.1.10 1.989243e+01 -2.338065e+00 3.927827e+01
C.1.11 1.946588e+01 -2.341239e+00 3.909794e+01
C.1.12 1.905825e+01 -2.121478e+00 3.909642e+01
C.2.02 2.259600e+01 -7.365320e-01 4.020564e+01
C.2.03 2.239285e+01 -6.327379e-01 4.007541e+01
C.2.04 2.216438e+01 -6.454609e-01 3.994643e+01
C.2.05 2.194444e+01 -5.526122e-01 3.978698e+01
C.2.06 2.172403e+01 -4.346837e-01 3.964579e+01
C.2.07 2.152129e+01 -2.642904e-01 3.953498e+01
C.2.08 2.125315e+01 -7.899547e-02 3.944481e+01
C.2.09 2.098740e+01 1.215166e-01 3.938528e+01
C.2.10 2.073954e+01 3.513113e-01 3.937411e+01
C.2.11 2.047360e+01 7.409462e-01 3.932625e+01
C.2.12 2.002572e+01 8.546113e-01 3.921984e+01
C.3.02 2.191207e+01 -1.609201e+00 4.004769e+01
C.3.03 2.178693e+01 -1.571990e+00 3.978573e+01
C.3.04 2.156042e+01 -1.488369e+00 3.962032e+01
C.3.05 2.130709e+01 -1.389378e+00 3.948769e+01
C.3.06 2.102876e+01 -1.283021e+00 3.943493e+01
C.3.07 2.075093e+01 -1.173157e+00 3.948294e+01
C.3.08 2.034621e+01 -1.040031e+00 3.949569e+01
C.3.09 1.996418e+01 -9.102821e-01 3.963322e+01
C.3.10 1.958840e+01 -7.861967e-01 3.979163e+01
C.3.11 1.918899e+01 -6.520203e-01 3.995470e+01
C.3.12 1.880164e+01 -5.221678e-01 4.014764e+01
C.3.13 1.844351e+01 -4.124459e-01 4.040029e+01
C.3.14 1.803584e+01 -2.967393e-01 4.075399e+01
C.3.15 1.766677e+01 -2.003239e-01 4.115299e+01
C.3.16 1.735711e+01 -1.486023e-01 4.160703e+01
C.3.17 1.730173e+01 -2.134889e-01 4.219474e+01
C.3.18 1.686139e+01 -7.670590e-02 4.256896e+01
C.3.19 1.634605e+01 8.145330e-02 4.281816e+01
C.3.20 1.615084e+01 1.407881e-01 4.299072e+01
C.3.21 1.598347e+01 2.004536e-01 4.319029e+01
C.3.22 1.587646e+01 2.308207e-01 4.343324e+01
C.3.23 1.577212e+01 2.339828e-01 4.369904e+01
C.3.24 1.569632e+01 2.160822e-01 4.397377e+01
C.3.25 1.563747e+01 2.037293e-01 4.425292e+01
C.3.26 1.563509e+01 1.876841e-01 4.453397e+01
C.3.27 1.565139e+01 1.681273e-01 4.481432e+01
C.3.29 1.608834e+01 1.056198e-02 4.511125e+01
C.3.30 1.635430e+01 -7.691178e-02 4.503509e+01
C.3.31 1.660595e+01 -1.553745e-01 4.491384e+01
C.3.32 1.687153e+01 -2.497693e-01 4.475568e+01
C.3.33 1.715443e+01 -3.569178e-01 4.464190e+01
C.3.34 1.744005e+01 -4.472981e-01 4.452060e+01
C.3.35 1.772132e+01 -5.097553e-01 4.440486e+01
C.3.36 1.800443e+01 -5.574110e-01 4.428659e+01
C.3.37 1.828869e+01 -6.056101e-01 4.417133e+01
C.3.38 1.857156e+01 -6.557580e-01 4.404192e+01
C.3.39 1.883817e+01 -7.015570e-01 4.388035e+01
C.3.40 1.912188e+01 -7.605999e-01 4.375669e+01
C.3.41 1.938414e+01 -8.240191e-01 4.362759e+01
C.3.42 1.962951e+01 -8.911152e-01 4.347025e+01
C.3.43 1.987175e+01 -9.684923e-01 4.331277e+01
C.3.44 2.018486e+01 -1.091216e+00 4.310552e+01
C.3.45 2.049563e+01 -1.222994e+00 4.290034e+01
C.3.46 2.079334e+01 -1.338319e+00 4.266772e+01
C.3.47 2.093119e+01 -1.372213e+00 4.251866e+01
C.3.48 2.106933e+01 -1.391008e+00 4.236721e+01
C.3.49 2.119099e+01 -1.410804e+00 4.220235e+01
C.3.50 2.137001e+01 -1.462394e+00 4.198059e+01
C.3.51 2.152142e+01 -1.499210e+00 4.173645e+01
C.3.52 2.158878e+01 -1.514412e+00 4.145518e+01
C.3.53 2.163472e+01 -1.516636e+00 4.105500e+01
C.3.54 2.172067e+01 -1.514307e+00 4.066148e+01
C.4.02 1.140613e+01 -3.007891e+00 3.938543e+01
C.4.03 1.070023e+01 -3.051429e+00 3.933648e+01
C.4.04 1.004295e+01 -3.129347e+00 3.908254e+01
C.4.05 9.439504e+00 -3.294566e+00 3.871081e+01
C.4.06 8.933613e+00 -3.479108e+00 3.822124e+01
C.4.07 8.534342e+00 -3.526421e+00 3.761463e+01
C.4.08 8.215155e+00 -3.243647e+00 3.690468e+01
C.4.09 7.791949e+00 -2.812786e+00 3.633800e+01
C.4.10 7.246248e+00 -2.456873e+00 3.582671e+01
C.4.11 6.997808e+00 -2.405220e+00 3.556232e+01
C.4.12 6.720360e+00 -2.427580e+00 3.532397e+01
C.4.14 6.063506e+00 -2.681857e+00 3.526360e+01
C.4.15 5.762588e+00 -2.857239e+00 3.528960e+01
C.4.16 5.437864e+00 -2.944403e+00 3.538413e+01
C.4.17 5.140432e+00 -2.808124e+00 3.555750e+01
C.4.18 4.878957e+00 -2.593573e+00 3.570815e+01
C.4.20 4.496109e+00 -2.535639e+00 3.616630e+01
C.4.21 4.416950e+00 -2.681219e+00 3.643343e+01
C.4.22 4.229980e+00 -2.779008e+00 3.666643e+01
C.4.23 4.083883e+00 -2.761950e+00 3.689923e+01
C.4.24 4.009765e+00 -2.692619e+00 3.715520e+01
C.5.02 1.388484e+01 5.909682e+00 3.997059e+01
C.5.03 1.343779e+01 6.351729e+00 3.987740e+01
C.5.04 1.306698e+01 6.798572e+00 3.961904e+01
C.5.05 1.281428e+01 7.340069e+00 3.927319e+01
C.5.06 1.264431e+01 7.854955e+00 3.884575e+01
C.5.07 1.244366e+01 8.231608e+00 3.830302e+01
C.5.08 1.210530e+01 8.383265e+00 3.761249e+01
C.5.09 1.158707e+01 8.420610e+00 3.702566e+01
C.5.10 1.101681e+01 8.549441e+00 3.650362e+01
C.5.11 1.076538e+01 8.768500e+00 3.624284e+01
C.5.12 1.059549e+01 9.059536e+00 3.598663e+01
C.5.14 1.005044e+01 9.557203e+00 3.598703e+01
C.5.15 9.808301e+00 9.755537e+00 3.608143e+01
C.5.16 9.530801e+00 9.888051e+00 3.619241e+01
C.5.17 9.199514e+00 9.876740e+00 3.630257e+01
C.5.18 8.879375e+00 9.791874e+00 3.641351e+01
C.5.20 8.567194e+00 9.872700e+00 3.690648e+01
C.5.21 8.607404e+00 1.004422e+01 3.719041e+01
C.5.22 8.539326e+00 1.018374e+01 3.748630e+01
C.5.23 8.354242e+00 1.022140e+01 3.779136e+01
C.5.24 8.149696e+00 1.018107e+01 3.808337e+01
C.6.02 3.430952e+00 -2.540612e+00 3.772065e+01
C.6.03 2.919471e+00 -2.487485e+00 3.798823e+01
C.6.04 2.347391e+00 -2.506807e+00 3.789687e+01
C.6.05 1.848990e+00 -2.489551e+00 3.788083e+01
C.6.06 1.352055e+00 -2.445317e+00 3.787163e+01
C.6.08 8.083059e-01 -2.374867e+00 3.859449e+01
C.6.09 7.864530e-01 -2.283110e+00 3.901854e+01
C.6.10 1.046603e+00 -2.442254e+00 3.932790e+01
C.6.11 1.559584e+00 -2.586473e+00 3.950097e+01
C.6.12 1.966903e+00 -2.559017e+00 3.988470e+01
C.6.13 2.039684e+00 -2.405906e+00 4.041870e+01
C.6.14 1.979252e+00 -2.014746e+00 4.036623e+01
C.6.15 2.086427e+00 -1.645324e+00 4.025916e+01
C.6.17 2.392018e+00 -1.245026e+00 4.065004e+01
C.6.18 2.715029e+00 -1.442133e+00 4.107458e+01
C.6.19 3.041636e+00 -1.637506e+00 4.149718e+01
C.6.20 3.416323e+00 -1.856058e+00 4.174672e+01
C.6.21 3.795038e+00 -2.065975e+00 4.199760e+01
C.7.02 7.564806e+00 1.032777e+01 3.860830e+01
C.7.03 7.195875e+00 1.057108e+01 3.880849e+01
C.7.04 6.919804e+00 1.096787e+01 3.876706e+01
C.7.05 6.597542e+00 1.129245e+01 3.870156e+01
C.7.06 6.250074e+00 1.158112e+01 3.879873e+01
C.7.08 5.691410e+00 1.183317e+01 3.946090e+01
C.7.09 5.540019e+00 1.164906e+01 3.988332e+01
C.7.10 5.716457e+00 1.156178e+01 4.032661e+01
C.7.11 6.211555e+00 1.123918e+01 4.040007e+01
C.7.12 6.131277e+00 1.093711e+01 4.102451e+01
C.7.13 6.259840e+00 1.051098e+01 4.123710e+01
C.7.14 6.072284e+00 1.033301e+01 4.108937e+01
C.7.15 5.904974e+00 1.011162e+01 4.098132e+01
C.7.17 5.848317e+00 9.705796e+00 4.150940e+01
C.7.18 6.204018e+00 9.706642e+00 4.205436e+01
C.7.19 6.793170e+00 9.589510e+00 4.230473e+01
C.7.20 7.222916e+00 9.466200e+00 4.249005e+01
C.7.21 7.616746e+00 9.387764e+00 4.276024e+01
C.8.02 4.744925e+00 -2.955658e+00 4.178481e+01
C.8.03 5.488660e+00 -3.225238e+00 4.222842e+01
C.8.04 6.076878e+00 -3.295171e+00 4.291528e+01
C.8.05 6.637216e+00 -3.353326e+00 4.328204e+01
C.8.06 7.255895e+00 -3.354232e+00 4.354490e+01
C.8.07 7.905801e+00 -3.316611e+00 4.371252e+01
C.8.08 8.369804e+00 -3.262174e+00 4.378779e+01
C.8.09 8.829195e+00 -3.180062e+00 4.386628e+01
C.8.10 9.274279e+00 -3.102026e+00 4.400684e+01
C.8.11 9.753890e+00 -3.014803e+00 4.411385e+01
C.8.12 1.023878e+01 -2.907586e+00 4.416350e+01
C.8.13 1.071636e+01 -2.766829e+00 4.419783e+01
C.8.14 1.136272e+01 -2.496281e+00 4.423188e+01
C.8.15 1.198149e+01 -2.184364e+00 4.434130e+01
C.8.17 1.306243e+01 -1.603384e+00 4.526006e+01
C.8.18 1.375075e+01 -1.192110e+00 4.550409e+01
C.8.19 1.448424e+01 -7.891817e-01 4.555009e+01
C.8.20 1.496336e+01 -5.349795e-01 4.537643e+01
C.8.21 1.539482e+01 -2.396632e-01 4.515071e+01
C.9.02 8.990523e+00 8.966528e+00 4.247280e+01
C.9.03 9.606819e+00 8.869017e+00 4.351026e+01
C.9.04 1.032868e+01 8.544652e+00 4.383406e+01
C.9.05 1.083042e+01 8.202329e+00 4.413227e+01
C.9.06 1.128121e+01 7.769990e+00 4.439255e+01
C.9.07 1.176836e+01 7.319235e+00 4.452437e+01
C.9.08 1.210795e+01 6.991364e+00 4.465833e+01
C.9.09 1.246569e+01 6.656887e+00 4.468851e+01
C.9.10 1.280499e+01 6.303193e+00 4.471176e+01
C.9.11 1.310388e+01 5.962255e+00 4.472933e+01
C.9.12 1.338888e+01 5.609531e+00 4.471432e+01
C.9.13 1.363780e+01 5.230405e+00 4.472747e+01
C.9.14 1.393879e+01 4.613482e+00 4.486054e+01
C.9.15 1.417684e+01 4.013642e+00 4.512970e+01
C.9.17 1.458584e+01 2.923139e+00 4.567847e+01
C.9.18 1.487477e+01 2.405461e+00 4.573583e+01
C.9.19 1.512591e+01 1.865983e+00 4.576163e+01
C.9.20 1.537036e+01 1.230490e+00 4.566692e+01
C.9.21 1.561455e+01 6.598588e-01 4.537132e+01
