# Supplementary material for: Ontogenetic changes and sexual dimorphism in the cranium and mandible of the Atlantic walrus (Odobenus rosmarus rosmarus L.)
Source: Anat Rec (Hoboken). 2025 Sep 12;309(7):1875–903. doi: 10.1002/ar.70050 (PMC13251751; doi:10.1002/ar.70050)
Supplement: Supplementary file 1 — Data S1: Supporting information. [file AR-309-1875-s001.zip › PTS files/Ontogeny_Mandible/4673_M_J.pts]

Version 1.0
222
S.1 1.791794e+01 -2.972930e+00 4.199348e+01
S.2 1.856858e+01 -4.326881e+00 4.150863e+01
S.3 1.864363e+01 -1.749155e+00 4.204776e+01
S.4 1.380386e+01 -5.014163e+00 4.078381e+01
S.5 1.387590e+01 -1.424070e+00 4.078260e+01
S.6 7.332320e+00 -7.618451e+00 4.109274e+01
S.7 6.904482e+00 8.323045e-01 4.153346e+01
S.8 1.060850e+01 -3.534734e+00 4.738615e+01
S.9 2.440971e-01 -9.149770e+00 3.673904e+01
S.10 -7.090759e-02 1.938184e+00 3.739744e+01
S.11 -1.007669e+00 -1.005406e+01 3.724689e+01
S.12 -1.619302e+00 2.649677e+00 3.808120e+01
S.13 -4.675746e+00 -1.174597e+01 4.019914e+01
S.14 -5.311397e+00 3.397784e+00 4.116210e+01
S.15 -2.184273e+00 -1.372032e+01 4.041970e+01
S.16 -3.165805e+00 5.766974e+00 4.150245e+01
S.17 -4.362676e+00 -9.014874e+00 3.992903e+01
S.18 -5.321876e+00 8.114830e-01 4.090941e+01
S.19 1.210649e+01 -6.019942e+00 4.402088e+01
S.20 1.200194e+01 -7.003357e-01 4.440226e+01
S.21 3.545702e+00 -1.009705e+01 4.172245e+01
S.22 2.623933e+00 2.736830e+00 4.203497e+01
S.23 -2.353666e+00 -1.054158e+01 3.943183e+01
S.24 -3.206271e+00 2.559056e+00 4.015982e+01
S.25 -1.233490e+00 -1.035110e+01 4.438590e+01
S.26 -1.927501e+00 2.115588e+00 4.487392e+01
S.27 -4.116166e+00 -1.032623e+01 4.242096e+01
S.28 -4.745036e+00 1.950806e+00 4.310191e+01
S.29 6.715721e-01 -1.019777e+01 4.437072e+01
S.30 3.851780e-02 2.322212e+00 4.501397e+01
S.31 7.437392e+00 -6.770167e+00 4.722646e+01
S.32 7.456178e+00 -8.755717e-01 4.747797e+01
C.1.02 1.819642e+01 -4.530937e+00 4.130355e+01
C.1.03 1.773525e+01 -4.529263e+00 4.120598e+01
C.1.04 1.729272e+01 -4.570515e+00 4.104890e+01
C.1.05 1.696358e+01 -4.602437e+00 4.087054e+01
C.1.06 1.663368e+01 -4.518008e+00 4.071181e+01
C.1.07 1.627058e+01 -4.528681e+00 4.061586e+01
C.1.08 1.582694e+01 -4.734134e+00 4.068866e+01
C.1.09 1.542498e+01 -4.974013e+00 4.084749e+01
C.1.10 1.501917e+01 -5.238460e+00 4.094607e+01
C.1.11 1.461826e+01 -5.301407e+00 4.076492e+01
C.1.12 1.421615e+01 -5.136587e+00 4.067182e+01
C.2.02 1.844436e+01 -1.422655e+00 4.179392e+01
C.2.03 1.805977e+01 -1.294154e+00 4.157871e+01
C.2.04 1.769183e+01 -1.206078e+00 4.131871e+01
C.2.05 1.730902e+01 -1.213357e+00 4.097517e+01
C.2.06 1.691805e+01 -1.423389e+00 4.071507e+01
C.2.07 1.645793e+01 -1.522803e+00 4.050765e+01
C.2.08 1.602062e+01 -1.476702e+00 4.052147e+01
C.2.09 1.560554e+01 -1.395826e+00 4.064286e+01
C.2.10 1.519423e+01 -1.267148e+00 4.073139e+01
C.2.11 1.475537e+01 -1.121937e+00 4.060106e+01
C.2.12 1.430415e+01 -1.285924e+00 4.061465e+01
C.3.02 1.790744e+01 -2.974928e+00 4.150299e+01
C.3.03 1.763126e+01 -2.973889e+00 4.109751e+01
C.3.04 1.723779e+01 -2.977378e+00 4.080447e+01
C.3.05 1.674608e+01 -2.986041e+00 4.068736e+01
C.3.06 1.624171e+01 -3.012984e+00 4.066599e+01
C.3.07 1.573820e+01 -3.040908e+00 4.070156e+01
C.3.08 1.530571e+01 -3.060455e+00 4.077700e+01
C.3.09 1.487049e+01 -3.108973e+00 4.081426e+01
C.3.10 1.445316e+01 -3.150275e+00 4.094563e+01
C.3.11 1.379643e+01 -3.223570e+00 4.122985e+01
C.3.12 1.316359e+01 -3.299139e+00 4.156343e+01
C.3.13 1.257964e+01 -3.371837e+00 4.197715e+01
C.3.14 1.216977e+01 -3.423168e+00 4.223985e+01
C.3.15 1.177151e+01 -3.470449e+00 4.252055e+01
C.3.16 1.138074e+01 -3.493467e+00 4.281449e+01
C.3.17 1.117993e+01 -3.504872e+00 4.327250e+01
C.3.18 1.071440e+01 -3.432906e+00 4.344079e+01
C.3.19 1.029246e+01 -3.389980e+00 4.370603e+01
C.3.20 9.885238e+00 -3.388158e+00 4.408100e+01
C.3.21 9.573709e+00 -3.397669e+00 4.453850e+01
C.3.22 9.390063e+00 -3.405997e+00 4.506064e+01
C.3.23 9.355619e+00 -3.416631e+00 4.543336e+01
C.3.24 9.356712e+00 -3.440837e+00 4.580701e+01
C.3.25 9.428366e+00 -3.467066e+00 4.617361e+01
C.3.26 9.676474e+00 -3.499297e+00 4.671437e+01
C.3.27 1.005060e+01 -3.518801e+00 4.717765e+01
C.3.29 1.081712e+01 -3.544730e+00 4.739248e+01
C.3.30 1.102561e+01 -3.549339e+00 4.740559e+01
C.3.31 1.123334e+01 -3.541673e+00 4.738436e+01
C.3.32 1.150712e+01 -3.506383e+00 4.733881e+01
C.3.33 1.177813e+01 -3.456500e+00 4.729048e+01
C.3.34 1.204668e+01 -3.407656e+00 4.722906e+01
C.3.35 1.233162e+01 -3.351674e+00 4.717361e+01
C.3.36 1.261620e+01 -3.295614e+00 4.711636e+01
C.3.37 1.289928e+01 -3.262920e+00 4.703766e+01
C.3.38 1.323763e+01 -3.273623e+00 4.693724e+01
C.3.39 1.356777e+01 -3.306978e+00 4.681652e+01
C.3.40 1.388646e+01 -3.325919e+00 4.666567e+01
C.3.41 1.421419e+01 -3.308564e+00 4.651505e+01
C.3.42 1.453508e+01 -3.276428e+00 4.635260e+01
C.3.43 1.485408e+01 -3.254280e+00 4.618481e+01
C.3.44 1.519946e+01 -3.256754e+00 4.599911e+01
C.3.45 1.554191e+01 -3.269897e+00 4.580846e+01
C.3.46 1.589444e+01 -3.271575e+00 4.563671e+01
C.3.47 1.621433e+01 -3.250255e+00 4.544678e+01
C.3.48 1.652482e+01 -3.217191e+00 4.524342e+01
C.3.49 1.682987e+01 -3.187850e+00 4.503144e+01
C.3.50 1.720050e+01 -3.157177e+00 4.471257e+01
C.3.51 1.749443e+01 -3.138209e+00 4.432113e+01
C.3.52 1.770343e+01 -3.121647e+00 4.387838e+01
C.3.53 1.771511e+01 -3.134800e+00 4.324056e+01
C.3.54 1.785160e+01 -3.038831e+00 4.262468e+01
C.4.02 6.481929e+00 -7.932892e+00 4.114980e+01
C.4.03 5.641061e+00 -8.273069e+00 4.109913e+01
C.4.04 4.874911e+00 -8.640225e+00 4.077740e+01
C.4.05 4.291049e+00 -9.018551e+00 4.032111e+01
C.4.06 3.851284e+00 -9.366401e+00 3.970641e+01
C.4.07 3.531652e+00 -9.579518e+00 3.896841e+01
C.4.08 2.969511e+00 -9.604919e+00 3.831374e+01
C.4.09 2.232871e+00 -9.475626e+00 3.788262e+01
C.4.10 1.519990e+00 -9.341372e+00 3.741460e+01
C.4.11 1.135442e+00 -9.264696e+00 3.711785e+01
C.4.12 7.133467e-01 -9.167995e+00 3.688488e+01
C.4.14 -1.183404e-02 -9.243171e+00 3.672223e+01
C.4.15 -2.363479e-01 -9.397879e+00 3.673530e+01
C.4.16 -4.512697e-01 -9.561246e+00 3.677570e+01
C.4.17 -6.626906e-01 -9.731223e+00 3.689339e+01
C.4.18 -8.448257e-01 -9.899792e+00 3.705420e+01
C.4.20 -1.193374e+00 -1.026753e+01 3.763599e+01
C.4.21 -1.420192e+00 -1.050542e+01 3.798732e+01
C.4.22 -1.588013e+00 -1.061330e+01 3.842510e+01
C.4.23 -1.817504e+00 -1.064985e+01 3.878207e+01
C.4.24 -2.074359e+00 -1.062346e+01 3.912085e+01
C.5.02 6.153947e+00 1.031512e+00 4.161263e+01
C.5.03 5.407217e+00 1.258524e+00 4.160180e+01
C.5.04 4.701570e+00 1.528412e+00 4.140565e+01
C.5.05 3.958471e+00 1.902091e+00 4.103805e+01
C.5.06 3.365488e+00 2.281302e+00 4.046222e+01
C.5.07 2.965236e+00 2.566491e+00 3.969708e+01
C.5.08 2.422541e+00 2.509539e+00 3.904002e+01
C.5.09 1.730564e+00 2.291996e+00 3.858910e+01
C.5.10 1.076754e+00 2.084357e+00 3.808024e+01
C.5.11 7.299236e-01 2.005972e+00 3.779751e+01
C.5.12 3.598030e-01 1.942839e+00 3.754177e+01
C.5.14 -3.657529e-01 2.023616e+00 3.737988e+01
C.5.15 -6.371089e-01 2.164241e+00 3.741356e+01
C.5.16 -8.950332e-01 2.300750e+00 3.751044e+01
C.5.17 -1.157367e+00 2.426108e+00 3.767127e+01
C.5.18 -1.411135e+00 2.561296e+00 3.783778e+01
C.5.20 -1.804652e+00 2.728436e+00 3.838637e+01
C.5.21 -2.030624e+00 2.830498e+00 3.865508e+01
C.5.22 -2.210234e+00 2.844777e+00 3.897325e+01
C.5.23 -2.507452e+00 2.780392e+00 3.940359e+01
C.5.24 -2.845108e+00 2.677373e+00 3.979481e+01
C.6.02 -2.629094e+00 -1.065257e+01 3.964865e+01
C.6.03 -2.914460e+00 -1.087241e+01 3.972239e+01
C.6.04 -3.149329e+00 -1.113467e+01 3.961633e+01
C.6.05 -3.717222e+00 -1.137598e+01 3.955225e+01
C.6.06 -4.252589e+00 -1.160264e+01 3.976874e+01
C.6.08 -4.894116e+00 -1.178658e+01 4.057301e+01
C.6.09 -4.975595e+00 -1.175396e+01 4.099891e+01
C.6.10 -5.020258e+00 -1.166462e+01 4.142214e+01
C.6.11 -4.501500e+00 -1.146726e+01 4.165229e+01
C.6.12 -4.010962e+00 -1.124385e+01 4.191779e+01
C.6.13 -3.840663e+00 -1.080902e+01 4.229587e+01
C.6.14 -3.896245e+00 -1.062879e+01 4.233888e+01
C.6.15 -3.992149e+00 -1.046233e+01 4.236164e+01
C.6.17 -3.949776e+00 -1.017139e+01 4.297187e+01
C.6.18 -3.584248e+00 -1.013521e+01 4.344119e+01
C.6.19 -3.139698e+00 -1.014095e+01 4.383809e+01
C.6.20 -2.493591e+00 -1.019205e+01 4.399839e+01
C.6.21 -1.880457e+00 -1.024887e+01 4.425645e+01
C.7.02 -3.521945e+00 2.611398e+00 4.041594e+01
C.7.03 -3.874671e+00 2.816968e+00 4.045230e+01
C.7.04 -4.183683e+00 3.069793e+00 4.035966e+01
C.7.05 -4.673805e+00 3.221568e+00 4.040557e+01
C.7.06 -5.079992e+00 3.303395e+00 4.071164e+01
C.7.08 -5.633719e+00 3.208982e+00 4.153147e+01
C.7.09 -5.726979e+00 3.032877e+00 4.201752e+01
C.7.10 -5.410796e+00 3.128027e+00 4.242610e+01
C.7.11 -4.997770e+00 3.079077e+00 4.256083e+01
C.7.12 -4.631815e+00 2.991349e+00 4.278334e+01
C.7.13 -4.485597e+00 2.721334e+00 4.309454e+01
C.7.14 -4.512550e+00 2.447647e+00 4.311263e+01
C.7.15 -4.612733e+00 2.192142e+00 4.308736e+01
C.7.17 -4.488992e+00 1.979403e+00 4.367930e+01
C.7.18 -4.035671e+00 2.018058e+00 4.411835e+01
C.7.19 -3.458852e+00 2.066362e+00 4.437278e+01
C.7.20 -2.954830e+00 2.085741e+00 4.456541e+01
C.7.21 -2.458624e+00 2.105843e+00 4.477729e+01
C.8.02 -2.585951e-01 -1.012416e+01 4.414064e+01
C.8.03 7.240608e-01 -1.002025e+01 4.443307e+01
C.8.04 1.478685e+00 -9.967642e+00 4.513297e+01
C.8.05 2.017132e+00 -9.968025e+00 4.537963e+01
C.8.06 2.556239e+00 -9.990702e+00 4.562379e+01
C.8.07 3.099345e+00 -9.928686e+00 4.585172e+01
C.8.08 3.632319e+00 -9.739445e+00 4.603992e+01
C.8.09 4.099135e+00 -9.493972e+00 4.631760e+01
C.8.10 4.605829e+00 -9.194140e+00 4.641077e+01
C.8.11 5.193972e+00 -8.783855e+00 4.654840e+01
C.8.12 5.744388e+00 -8.339152e+00 4.672867e+01
C.8.13 6.286542e+00 -7.885896e+00 4.691264e+01
C.8.14 6.681604e+00 -7.533584e+00 4.704300e+01
C.8.15 7.060341e+00 -7.148767e+00 4.711833e+01
C.8.17 8.019978e+00 -6.173335e+00 4.743476e+01
C.8.18 8.602955e+00 -5.562111e+00 4.759467e+01
C.8.19 9.208751e+00 -4.954202e+00 4.764425e+01
C.8.20 9.699423e+00 -4.509255e+00 4.753686e+01
C.8.21 1.015817e+01 -4.029305e+00 4.743964e+01
C.9.02 -7.330459e-01 2.128071e+00 4.470080e+01
C.9.03 2.491868e-01 2.134935e+00 4.540232e+01
C.9.04 1.247834e+00 2.114603e+00 4.607992e+01
C.9.05 2.036710e+00 2.013213e+00 4.637709e+01
C.9.06 2.812579e+00 1.847067e+00 4.667931e+01
C.9.07 3.622852e+00 1.613661e+00 4.677879e+01
C.9.08 4.077966e+00 1.403872e+00 4.685172e+01
C.9.09 4.503856e+00 1.132376e+00 4.688871e+01
C.9.10 4.918087e+00 8.665403e-01 4.700788e+01
C.9.11 5.345596e+00 5.938041e-01 4.709082e+01
C.9.12 5.771025e+00 3.102996e-01 4.714245e+01
C.9.13 6.193462e+00 2.409500e-02 4.720297e+01
C.9.14 6.628841e+00 -2.635730e-01 4.726665e+01
C.9.15 7.053638e+00 -5.596923e-01 4.735740e+01
C.9.17 8.027592e+00 -1.406160e+00 4.773250e+01
C.9.18 8.667314e+00 -1.919402e+00 4.774467e+01
C.9.19 9.313840e+00 -2.418828e+00 4.767124e+01
C.9.20 9.760787e+00 -2.776463e+00 4.756976e+01
C.9.21 1.018834e+01 -3.133316e+00 4.740295e+01
