# Supplementary material for: Ontogenetic changes and sexual dimorphism in the cranium and mandible of the Atlantic walrus (Odobenus rosmarus rosmarus L.)
Source: Anat Rec (Hoboken). 2025 Sep 12;309(7):1875–903. doi: 10.1002/ar.70050 (PMC13251751; doi:10.1002/ar.70050)
Supplement: Supplementary file 1 — Data S1: Supporting information. [file AR-309-1875-s001.zip › PTS files/Ontogeny_Mandible/4674_M_J.pts]

Version 1.0
222
S.1 1.835178e+01 -6.244662e+00 4.189859e+01
S.2 1.807776e+01 -7.158458e+00 4.101602e+01
S.3 1.910264e+01 -5.132842e+00 4.186704e+01
S.4 1.494272e+01 -5.750632e+00 4.006878e+01
S.5 1.668072e+01 -2.988339e+00 4.123594e+01
S.6 8.971429e+00 -5.160825e+00 4.020608e+01
S.7 1.278148e+01 1.379818e+00 4.319625e+01
S.8 1.323649e+01 -5.259537e+00 4.627377e+01
S.9 2.678239e+00 -2.046158e+00 3.653439e+01
S.10 8.134985e+00 7.243857e+00 4.035452e+01
S.11 5.932449e-01 -2.723088e+00 3.726382e+01
S.12 7.289504e+00 8.489405e+00 4.175990e+01
S.13 -2.358591e+00 -2.666952e+00 4.102696e+01
S.14 4.624298e+00 8.975874e+00 4.546107e+01
S.15 -2.569704e+00 -4.537027e+00 4.053510e+01
S.16 6.863412e+00 9.687613e+00 4.541264e+01
S.17 -1.212285e+00 -7.662216e-01 4.149282e+01
S.18 3.470642e+00 7.196011e+00 4.462527e+01
S.19 1.317774e+01 -6.417465e+00 4.280675e+01
S.20 1.538123e+01 -2.766025e+00 4.454881e+01
S.21 3.736625e+00 -5.147069e+00 4.000091e+01
S.22 1.021447e+01 5.299773e+00 4.459682e+01
S.23 3.964252e-01 -2.919852e+00 3.932343e+01
S.24 6.658200e+00 7.844693e+00 4.340601e+01
S.25 1.089717e+00 -4.443291e+00 4.362072e+01
S.26 6.848558e+00 5.433722e+00 4.773328e+01
S.27 -8.590820e-01 -3.095720e+00 4.280222e+01
S.28 4.844016e+00 7.010549e+00 4.695967e+01
S.29 2.214845e+00 -5.589990e+00 4.306483e+01
S.30 8.711890e+00 5.122458e+00 4.755663e+01
S.31 9.683693e+00 -7.470616e+00 4.494572e+01
S.32 1.354763e+01 -1.538871e+00 4.786948e+01
C.1.02 1.786085e+01 -6.974572e+00 4.100584e+01
C.1.03 1.770481e+01 -6.876131e+00 4.078922e+01
C.1.04 1.759947e+01 -7.008695e+00 4.056054e+01
C.1.05 1.732379e+01 -6.750888e+00 4.038805e+01
C.1.06 1.711264e+01 -6.411447e+00 4.027654e+01
C.1.07 1.675927e+01 -6.237116e+00 4.014631e+01
C.1.08 1.642267e+01 -6.075243e+00 4.005365e+01
C.1.09 1.605173e+01 -6.114387e+00 3.995897e+01
C.1.10 1.567586e+01 -6.196784e+00 3.995471e+01
C.1.11 1.533951e+01 -6.191082e+00 3.992548e+01
C.1.12 1.516501e+01 -5.907577e+00 3.986885e+01
C.2.02 1.904413e+01 -4.960065e+00 4.174603e+01
C.2.03 1.897492e+01 -4.786152e+00 4.163251e+01
C.2.04 1.885382e+01 -4.648571e+00 4.151283e+01
C.2.05 1.867864e+01 -4.481562e+00 4.137099e+01
C.2.06 1.845477e+01 -4.410811e+00 4.121745e+01
C.2.07 1.823683e+01 -4.273166e+00 4.110677e+01
C.2.08 1.793004e+01 -4.070929e+00 4.100482e+01
C.2.09 1.764884e+01 -3.821862e+00 4.093912e+01
C.2.10 1.748522e+01 -3.482360e+00 4.099722e+01
C.2.11 1.729969e+01 -3.176847e+00 4.100360e+01
C.2.12 1.694890e+01 -3.116761e+00 4.103748e+01
C.3.02 1.832344e+01 -6.105879e+00 4.157738e+01
C.3.03 1.818057e+01 -5.922832e+00 4.131411e+01
C.3.04 1.803101e+01 -5.729655e+00 4.106202e+01
C.3.05 1.766363e+01 -5.506873e+00 4.106416e+01
C.3.06 1.734195e+01 -5.249649e+00 4.094184e+01
C.3.07 1.698708e+01 -5.014281e+00 4.088472e+01
C.3.08 1.667236e+01 -4.854015e+00 4.094112e+01
C.3.09 1.636112e+01 -4.726182e+00 4.106237e+01
C.3.10 1.606306e+01 -4.627442e+00 4.123361e+01
C.3.11 1.564007e+01 -4.503181e+00 4.149019e+01
C.3.12 1.522336e+01 -4.392076e+00 4.176258e+01
C.3.13 1.483768e+01 -4.321599e+00 4.208889e+01
C.3.14 1.449353e+01 -4.270590e+00 4.240546e+01
C.3.15 1.415474e+01 -4.220665e+00 4.272796e+01
C.3.16 1.383985e+01 -4.186934e+00 4.307577e+01
C.3.17 1.375474e+01 -4.271531e+00 4.347789e+01
C.3.18 1.341173e+01 -4.110477e+00 4.365815e+01
C.3.19 1.306408e+01 -3.977880e+00 4.385220e+01
C.3.20 1.282789e+01 -3.937873e+00 4.406789e+01
C.3.21 1.264598e+01 -3.952577e+00 4.433358e+01
C.3.22 1.252358e+01 -4.021137e+00 4.462378e+01
C.3.23 1.243964e+01 -4.110398e+00 4.489190e+01
C.3.24 1.240929e+01 -4.234746e+00 4.515745e+01
C.3.25 1.245163e+01 -4.388388e+00 4.540545e+01
C.3.26 1.264246e+01 -4.670453e+00 4.576179e+01
C.3.27 1.290859e+01 -4.962448e+00 4.605654e+01
C.3.29 1.339548e+01 -5.377315e+00 4.629512e+01
C.3.30 1.354646e+01 -5.500192e+00 4.633646e+01
C.3.31 1.371888e+01 -5.598814e+00 4.632417e+01
C.3.32 1.393631e+01 -5.680069e+00 4.627563e+01
C.3.33 1.415516e+01 -5.739858e+00 4.620662e+01
C.3.34 1.436636e+01 -5.792228e+00 4.611234e+01
C.3.35 1.462657e+01 -5.848526e+00 4.594315e+01
C.3.36 1.490016e+01 -5.935432e+00 4.581239e+01
C.3.37 1.515681e+01 -6.008915e+00 4.564434e+01
C.3.38 1.536083e+01 -6.089531e+00 4.552339e+01
C.3.39 1.555415e+01 -6.167356e+00 4.538439e+01
C.3.40 1.574037e+01 -6.229931e+00 4.522895e+01
C.3.41 1.596671e+01 -6.302724e+00 4.505946e+01
C.3.42 1.618754e+01 -6.363431e+00 4.487833e+01
C.3.43 1.640325e+01 -6.419034e+00 4.468956e+01
C.3.44 1.656221e+01 -6.440781e+00 4.447857e+01
C.3.45 1.673095e+01 -6.469366e+00 4.427617e+01
C.3.46 1.690958e+01 -6.490308e+00 4.408148e+01
C.3.47 1.709233e+01 -6.505854e+00 4.389042e+01
C.3.48 1.723106e+01 -6.512916e+00 4.366492e+01
C.3.49 1.738465e+01 -6.510631e+00 4.344917e+01
C.3.50 1.753082e+01 -6.496173e+00 4.323822e+01
C.3.51 1.767690e+01 -6.473640e+00 4.302792e+01
C.3.52 1.781727e+01 -6.442194e+00 4.281489e+01
C.3.53 1.801635e+01 -6.394471e+00 4.251811e+01
C.3.54 1.819699e+01 -6.329728e+00 4.221289e+01
C.4.02 7.983671e+00 -5.063919e+00 4.019058e+01
C.4.03 7.002173e+00 -4.952342e+00 4.009280e+01
C.4.04 6.128625e+00 -4.716238e+00 3.968487e+01
C.4.05 5.510217e+00 -4.520375e+00 3.916751e+01
C.4.06 5.013143e+00 -4.297385e+00 3.854171e+01
C.4.07 4.622849e+00 -3.981975e+00 3.788091e+01
C.4.08 4.238214e+00 -3.615828e+00 3.746078e+01
C.4.09 3.821749e+00 -3.185803e+00 3.714431e+01
C.4.10 3.415484e+00 -2.741892e+00 3.683381e+01
C.4.11 3.214430e+00 -2.482748e+00 3.668327e+01
C.4.12 2.992038e+00 -2.219284e+00 3.657670e+01
C.4.14 2.260192e+00 -2.042882e+00 3.652198e+01
C.4.15 1.857618e+00 -2.150532e+00 3.655782e+01
C.4.16 1.473932e+00 -2.285506e+00 3.665531e+01
C.4.17 1.139691e+00 -2.421158e+00 3.680209e+01
C.4.18 8.510181e-01 -2.581546e+00 3.700851e+01
C.4.20 5.599371e-01 -2.872524e+00 3.760350e+01
C.4.21 4.288479e-01 -2.928092e+00 3.794780e+01
C.4.22 2.874550e-01 -2.980272e+00 3.828855e+01
C.4.23 2.789714e-01 -2.995072e+00 3.864284e+01
C.4.24 4.037703e-01 -2.984205e+00 3.897470e+01
C.5.02 1.225291e+01 1.982039e+00 4.324323e+01
C.5.03 1.180119e+01 2.604917e+00 4.347181e+01
C.5.04 1.136974e+01 3.279198e+00 4.341300e+01
C.5.05 1.103719e+01 3.987576e+00 4.323254e+01
C.5.06 1.077554e+01 4.677175e+00 4.291480e+01
C.5.07 1.052118e+01 5.265662e+00 4.243112e+01
C.5.08 1.020383e+01 5.695704e+00 4.186396e+01
C.5.09 9.725019e+00 6.072122e+00 4.137776e+01
C.5.10 9.197238e+00 6.452970e+00 4.094912e+01
C.5.11 8.847308e+00 6.693593e+00 4.070427e+01
C.5.12 8.507524e+00 6.940350e+00 4.045140e+01
C.5.14 7.916884e+00 7.494215e+00 4.047481e+01
C.5.15 7.768907e+00 7.755120e+00 4.066124e+01
C.5.16 7.636479e+00 8.001716e+00 4.087661e+01
C.5.17 7.508643e+00 8.218424e+00 4.113276e+01
C.5.18 7.401309e+00 8.368099e+00 4.144098e+01
C.5.20 7.208671e+00 8.488061e+00 4.205046e+01
C.5.21 7.134975e+00 8.484458e+00 4.234290e+01
C.5.22 6.985100e+00 8.501844e+00 4.260405e+01
C.5.23 6.885264e+00 8.320337e+00 4.290580e+01
C.5.24 6.748034e+00 8.114437e+00 4.317549e+01
C.6.02 1.655038e-01 -2.895527e+00 3.986516e+01
C.6.03 -3.279776e-01 -2.829503e+00 4.018064e+01
C.6.04 -8.941727e-01 -2.690053e+00 4.026655e+01
C.6.05 -1.455190e+00 -2.592558e+00 4.038044e+01
C.6.06 -1.997302e+00 -2.557606e+00 4.058567e+01
C.6.08 -2.508757e+00 -2.785424e+00 4.139214e+01
C.6.09 -2.559511e+00 -2.923966e+00 4.177704e+01
C.6.10 -2.412429e+00 -3.099034e+00 4.212004e+01
C.6.11 -1.977140e+00 -3.300516e+00 4.210959e+01
C.6.12 -1.529642e+00 -3.463193e+00 4.216824e+01
C.6.13 -1.100438e+00 -3.533313e+00 4.237082e+01
C.6.14 -9.571539e-01 -3.398753e+00 4.248853e+01
C.6.15 -8.714160e-01 -3.228946e+00 4.261622e+01
C.6.17 -5.229660e-01 -3.282187e+00 4.317094e+01
C.6.18 -2.201582e-01 -3.558283e+00 4.351119e+01
C.6.19 1.592587e-01 -3.872824e+00 4.371322e+01
C.6.20 4.649321e-01 -4.075091e+00 4.378197e+01
C.6.21 7.839926e-01 -4.262052e+00 4.373370e+01
C.7.02 6.417750e+00 7.729127e+00 4.392096e+01
C.7.03 6.079486e+00 7.826018e+00 4.438200e+01
C.7.04 5.645795e+00 8.168580e+00 4.455777e+01
C.7.05 5.267786e+00 8.530931e+00 4.472652e+01
C.7.06 4.918900e+00 8.842702e+00 4.501594e+01
C.7.08 4.339658e+00 8.895160e+00 4.590564e+01
C.7.09 4.195319e+00 8.617020e+00 4.633802e+01
C.7.10 4.432586e+00 8.243638e+00 4.663709e+01
C.7.11 4.793589e+00 7.985328e+00 4.661333e+01
C.7.12 5.094516e+00 7.674792e+00 4.671641e+01
C.7.13 5.217046e+00 7.379688e+00 4.702545e+01
C.7.14 5.090156e+00 7.255195e+00 4.700987e+01
C.7.15 4.966624e+00 7.139987e+00 4.695235e+01
C.7.17 5.000889e+00 6.698052e+00 4.729589e+01
C.7.18 5.266085e+00 6.450354e+00 4.761781e+01
C.7.19 5.685163e+00 6.273175e+00 4.778598e+01
C.7.20 6.126854e+00 6.032625e+00 4.776934e+01
C.7.21 6.435454e+00 5.660679e+00 4.790954e+01
C.8.02 2.845636e+00 -6.029849e+00 4.181960e+01
C.8.03 5.446905e+00 -7.099863e+00 4.234369e+01
C.8.04 2.936717e+00 -6.311145e+00 4.371334e+01
C.8.05 3.343813e+00 -6.626952e+00 4.380093e+01
C.8.06 3.771608e+00 -6.897894e+00 4.393023e+01
C.8.07 4.271641e+00 -7.049520e+00 4.394049e+01
C.8.08 4.768791e+00 -7.188933e+00 4.396952e+01
C.8.09 5.265041e+00 -7.316537e+00 4.403964e+01
C.8.10 5.765405e+00 -7.423081e+00 4.411540e+01
C.8.11 6.290284e+00 -7.506484e+00 4.415597e+01
C.8.12 6.813742e+00 -7.582100e+00 4.422210e+01
C.8.13 7.334177e+00 -7.628706e+00 4.432727e+01
C.8.14 8.128817e+00 -7.637173e+00 4.450417e+01
C.8.15 8.920015e+00 -7.589885e+00 4.469004e+01
C.8.17 1.037930e+01 -7.316912e+00 4.546120e+01
C.8.18 1.108988e+01 -6.999574e+00 4.587058e+01
C.8.19 1.181984e+01 -6.604590e+00 4.616101e+01
C.8.20 1.237024e+01 -6.243043e+00 4.619034e+01
C.8.21 1.284289e+01 -5.783817e+00 4.620509e+01
C.9.02 7.899951e+00 5.387477e+00 4.742195e+01
C.9.03 8.831438e+00 4.841292e+00 4.761839e+01
C.9.04 9.561256e+00 4.302358e+00 4.823602e+01
C.9.05 1.005242e+01 3.933023e+00 4.833855e+01
C.9.06 1.049724e+01 3.498077e+00 4.837209e+01
C.9.07 1.092688e+01 3.047052e+00 4.835973e+01
C.9.08 1.123639e+01 2.705213e+00 4.834174e+01
C.9.09 1.152187e+01 2.372930e+00 4.819660e+01
C.9.10 1.179759e+01 2.011813e+00 4.811567e+01
C.9.11 1.203068e+01 1.673294e+00 4.811506e+01
C.9.12 1.224899e+01 1.325069e+00 4.811393e+01
C.9.13 1.244820e+01 9.681460e-01 4.807108e+01
C.9.14 1.286222e+01 1.525037e-01 4.800259e+01
C.9.15 1.324311e+01 -6.817896e-01 4.798794e+01
C.9.17 1.363449e+01 -2.129155e+00 4.781724e+01
C.9.18 1.362454e+01 -2.725103e+00 4.775848e+01
C.9.19 1.357657e+01 -3.301213e+00 4.760194e+01
C.9.20 1.345747e+01 -4.029533e+00 4.728308e+01
C.9.21 1.338119e+01 -4.649321e+00 4.677674e+01
