# Supplementary material for: Ontogenetic changes and sexual dimorphism in the cranium and mandible of the Atlantic walrus (Odobenus rosmarus rosmarus L.)
Source: Anat Rec (Hoboken). 2025 Sep 12;309(7):1875–903. doi: 10.1002/ar.70050 (PMC13251751; doi:10.1002/ar.70050)
Supplement: Supplementary file 1 — Data S1: Supporting information. [file AR-309-1875-s001.zip › PTS files/Ontogeny_Mandible/4675_M_J.pts]

Version 1.0
222
S.1 2.097078e+01 -4.346782e+00 4.152772e+01
S.2 2.088651e+01 -5.408144e+00 4.133274e+01
S.3 2.157887e+01 -3.493628e+00 4.191390e+01
S.4 1.761803e+01 -4.837678e+00 4.055243e+01
S.5 1.861346e+01 -1.791546e+00 4.110023e+01
S.6 1.122054e+01 -5.121285e+00 4.074557e+01
S.7 1.403742e+01 2.564674e+00 4.213295e+01
S.8 1.428385e+01 -2.949587e+00 4.681749e+01
S.9 6.200855e+00 -4.412356e+00 3.644400e+01
S.10 9.857020e+00 6.722848e+00 3.834668e+01
S.11 4.603556e+00 -4.345175e+00 3.679078e+01
S.12 8.688829e+00 7.679462e+00 3.918816e+01
S.13 1.116515e+00 -4.106240e+00 3.989237e+01
S.14 5.667868e+00 8.726674e+00 4.251069e+01
S.15 9.225813e-01 -6.116213e+00 3.989964e+01
S.16 6.871091e+00 1.028863e+01 4.305482e+01
S.17 2.627454e+00 -2.239114e+00 4.006353e+01
S.18 5.394676e+00 6.467523e+00 4.179594e+01
S.19 1.546336e+01 -5.867639e+00 4.366442e+01
S.20 1.735090e+01 -6.646645e-01 4.470319e+01
S.21 6.517943e+00 -6.096654e+00 4.032465e+01
S.22 1.096545e+01 6.235724e+00 4.267686e+01
S.23 3.415182e+00 -4.099471e+00 3.887294e+01
S.24 7.409222e+00 7.532477e+00 4.131888e+01
S.25 3.812326e+00 -4.454967e+00 4.300072e+01
S.26 7.540695e+00 5.811364e+00 4.494968e+01
S.27 1.992161e+00 -4.254849e+00 4.236643e+01
S.28 5.915763e+00 6.986972e+00 4.414663e+01
S.29 4.721654e+00 -5.063005e+00 4.300541e+01
S.30 8.783279e+00 5.854527e+00 4.511100e+01
S.31 1.139458e+01 -5.103288e+00 4.594488e+01
S.32 1.357340e+01 4.015045e-01 4.727183e+01
C.1.02 2.070637e+01 -5.623689e+00 4.099512e+01
C.1.03 2.038741e+01 -5.723345e+00 4.071010e+01
C.1.04 1.999717e+01 -5.581536e+00 4.056694e+01
C.1.05 1.975230e+01 -5.452817e+00 4.046314e+01
C.1.06 1.952123e+01 -5.277692e+00 4.040625e+01
C.1.07 1.925467e+01 -5.155715e+00 4.036923e+01
C.1.08 1.896311e+01 -5.163083e+00 4.038417e+01
C.1.09 1.868139e+01 -5.226953e+00 4.042707e+01
C.1.10 1.839283e+01 -5.271818e+00 4.042455e+01
C.1.11 1.809105e+01 -5.181158e+00 4.038345e+01
C.1.12 1.785279e+01 -4.970874e+00 4.038470e+01
C.2.02 2.157273e+01 -3.220992e+00 4.178691e+01
C.2.03 2.138985e+01 -3.022843e+00 4.165356e+01
C.2.04 2.122250e+01 -2.811955e+00 4.151933e+01
C.2.05 2.103079e+01 -2.610514e+00 4.138913e+01
C.2.06 2.079798e+01 -2.453631e+00 4.126476e+01
C.2.07 2.051482e+01 -2.377909e+00 4.117329e+01
C.2.08 2.020898e+01 -2.269258e+00 4.113814e+01
C.2.09 1.992632e+01 -2.106707e+00 4.112206e+01
C.2.10 1.963826e+01 -1.953906e+00 4.110621e+01
C.2.11 1.933718e+01 -1.742299e+00 4.097327e+01
C.2.12 1.895092e+01 -1.730162e+00 4.091195e+01
C.3.02 2.086452e+01 -4.286588e+00 4.121024e+01
C.3.03 2.068795e+01 -4.198278e+00 4.093321e+01
C.3.04 2.039151e+01 -4.105134e+00 4.079480e+01
C.3.05 2.014936e+01 -4.037837e+00 4.087176e+01
C.3.06 1.991799e+01 -3.923980e+00 4.092270e+01
C.3.07 1.967721e+01 -3.818592e+00 4.092074e+01
C.3.08 1.930825e+01 -3.683661e+00 4.104971e+01
C.3.09 1.891879e+01 -3.554939e+00 4.110188e+01
C.3.10 1.853662e+01 -3.457572e+00 4.122615e+01
C.3.11 1.799320e+01 -3.347827e+00 4.163826e+01
C.3.12 1.745412e+01 -3.262962e+00 4.206181e+01
C.3.13 1.695572e+01 -3.184404e+00 4.253364e+01
C.3.14 1.661875e+01 -3.122994e+00 4.285761e+01
C.3.15 1.632630e+01 -3.079013e+00 4.322479e+01
C.3.16 1.596048e+01 -2.989529e+00 4.350843e+01
C.3.17 1.571316e+01 -2.947547e+00 4.383495e+01
C.3.18 1.537748e+01 -2.857391e+00 4.405576e+01
C.3.19 1.510474e+01 -2.813577e+00 4.436113e+01
C.3.20 1.489938e+01 -2.812241e+00 4.461499e+01
C.3.21 1.466141e+01 -2.803912e+00 4.483842e+01
C.3.22 1.449008e+01 -2.819659e+00 4.511595e+01
C.3.23 1.434345e+01 -2.808160e+00 4.537380e+01
C.3.24 1.423528e+01 -2.801400e+00 4.565015e+01
C.3.25 1.417764e+01 -2.812862e+00 4.594112e+01
C.3.26 1.416420e+01 -2.839720e+00 4.624207e+01
C.3.27 1.418349e+01 -2.877060e+00 4.654157e+01
C.3.29 1.442587e+01 -3.037565e+00 4.695812e+01
C.3.30 1.460785e+01 -3.134319e+00 4.703025e+01
C.3.31 1.480794e+01 -3.221625e+00 4.702488e+01
C.3.32 1.515553e+01 -3.344205e+00 4.702032e+01
C.3.33 1.550635e+01 -3.450557e+00 4.698171e+01
C.3.34 1.585912e+01 -3.550217e+00 4.694320e+01
C.3.35 1.612919e+01 -3.598455e+00 4.686656e+01
C.3.36 1.640178e+01 -3.643927e+00 4.679748e+01
C.3.37 1.666781e+01 -3.702592e+00 4.671425e+01
C.3.38 1.697842e+01 -3.802489e+00 4.657555e+01
C.3.39 1.727359e+01 -3.911633e+00 4.641225e+01
C.3.40 1.755621e+01 -4.000338e+00 4.621743e+01
C.3.41 1.779062e+01 -4.064474e+00 4.609515e+01
C.3.42 1.801994e+01 -4.115291e+00 4.595790e+01
C.3.43 1.824101e+01 -4.170422e+00 4.580924e+01
C.3.44 1.847528e+01 -4.248657e+00 4.562156e+01
C.3.45 1.871733e+01 -4.349953e+00 4.545610e+01
C.3.46 1.895252e+01 -4.427966e+00 4.526949e+01
C.3.47 1.918929e+01 -4.471450e+00 4.505485e+01
C.3.48 1.940958e+01 -4.493499e+00 4.482030e+01
C.3.49 1.961881e+01 -4.504156e+00 4.457509e+01
C.3.50 1.988166e+01 -4.510819e+00 4.413145e+01
C.3.51 2.019950e+01 -4.516222e+00 4.372536e+01
C.3.52 2.037463e+01 -4.488623e+00 4.324109e+01
C.3.53 2.056169e+01 -4.435917e+00 4.266619e+01
C.3.54 2.074794e+01 -4.384215e+00 4.209095e+01
C.4.02 1.052949e+01 -5.175187e+00 4.061214e+01
C.4.03 9.846652e+00 -5.220942e+00 4.043928e+01
C.4.04 9.185287e+00 -5.228919e+00 4.019267e+01
C.4.05 8.568815e+00 -5.177803e+00 3.976612e+01
C.4.06 8.048626e+00 -5.093472e+00 3.923050e+01
C.4.07 7.663747e+00 -4.970345e+00 3.859704e+01
C.4.08 7.420704e+00 -4.859693e+00 3.812373e+01
C.4.09 7.182203e+00 -4.726963e+00 3.765381e+01
C.4.10 6.927064e+00 -4.599567e+00 3.719119e+01
C.4.11 6.761422e+00 -4.535769e+00 3.686969e+01
C.4.12 6.533449e+00 -4.463866e+00 3.659092e+01
C.4.14 5.923952e+00 -4.439521e+00 3.642025e+01
C.4.15 5.651028e+00 -4.495302e+00 3.643974e+01
C.4.16 5.376288e+00 -4.520890e+00 3.648265e+01
C.4.17 5.099115e+00 -4.476943e+00 3.654512e+01
C.4.18 4.834449e+00 -4.402799e+00 3.662946e+01
C.4.20 4.376018e+00 -4.328007e+00 3.715258e+01
C.4.21 4.150136e+00 -4.329789e+00 3.751582e+01
C.4.22 3.951133e+00 -4.311567e+00 3.789402e+01
C.4.23 3.795156e+00 -4.266557e+00 3.823988e+01
C.4.24 3.643285e+00 -4.204070e+00 3.858485e+01
C.5.02 1.356367e+01 2.998713e+00 4.215359e+01
C.5.03 1.310481e+01 3.447016e+00 4.211229e+01
C.5.04 1.264935e+01 3.892270e+00 4.202542e+01
C.5.05 1.223184e+01 4.374721e+00 4.179196e+01
C.5.06 1.186378e+01 4.844654e+00 4.146749e+01
C.5.07 1.158793e+01 5.247931e+00 4.099543e+01
C.5.08 1.137523e+01 5.522553e+00 4.049670e+01
C.5.09 1.115647e+01 5.744016e+00 3.997468e+01
C.5.10 1.090998e+01 5.969722e+00 3.946702e+01
C.5.11 1.064308e+01 6.189778e+00 3.897690e+01
C.5.12 1.034349e+01 6.410212e+00 3.850624e+01
C.5.14 9.713500e+00 6.945413e+00 3.840154e+01
C.5.15 9.625938e+00 7.170306e+00 3.852361e+01
C.5.16 9.498122e+00 7.375401e+00 3.864503e+01
C.5.17 9.231046e+00 7.544787e+00 3.878664e+01
C.5.18 8.943994e+00 7.636445e+00 3.895771e+01
C.5.20 8.534047e+00 7.606253e+00 3.958341e+01
C.5.21 8.341246e+00 7.613166e+00 3.996854e+01
C.5.22 8.095891e+00 7.623036e+00 4.032243e+01
C.5.23 7.850891e+00 7.614645e+00 4.064496e+01
C.5.24 7.630231e+00 7.584680e+00 4.098339e+01
C.6.02 3.211605e+00 -4.181459e+00 3.917361e+01
C.6.03 2.882423e+00 -4.210298e+00 3.934498e+01
C.6.04 2.512416e+00 -4.248656e+00 3.935880e+01
C.6.05 1.971760e+00 -4.241946e+00 3.929796e+01
C.6.06 1.466524e+00 -4.150648e+00 3.947815e+01
C.6.08 1.000633e+00 -4.097460e+00 4.018115e+01
C.6.09 9.675311e-01 -4.102480e+00 4.049065e+01
C.6.10 9.827583e-01 -4.166586e+00 4.079488e+01
C.6.11 1.016502e+00 -4.407959e+00 4.114268e+01
C.6.12 1.352671e+00 -4.642833e+00 4.125306e+01
C.6.13 1.560649e+00 -4.831828e+00 4.157145e+01
C.6.14 1.749093e+00 -4.708662e+00 4.185623e+01
C.6.15 1.865922e+00 -4.465200e+00 4.209884e+01
C.6.17 2.249979e+00 -4.157506e+00 4.262121e+01
C.6.18 2.587266e+00 -4.114459e+00 4.278006e+01
C.6.19 2.951363e+00 -4.125688e+00 4.287048e+01
C.6.20 3.246937e+00 -4.187320e+00 4.296704e+01
C.6.21 3.536535e+00 -4.301049e+00 4.302776e+01
C.7.02 7.174653e+00 7.667981e+00 4.157599e+01
C.7.03 6.901789e+00 7.868893e+00 4.173309e+01
C.7.04 6.658943e+00 8.140681e+00 4.181458e+01
C.7.05 6.299602e+00 8.431464e+00 4.192763e+01
C.7.06 5.925733e+00 8.657103e+00 4.211683e+01
C.7.08 5.456203e+00 8.604953e+00 4.290945e+01
C.7.09 5.414984e+00 8.348686e+00 4.329837e+01
C.7.10 5.590138e+00 8.114129e+00 4.366297e+01
C.7.11 5.933815e+00 8.199518e+00 4.366194e+01
C.7.12 6.250286e+00 8.152714e+00 4.381382e+01
C.7.13 6.384663e+00 7.976206e+00 4.408985e+01
C.7.14 6.313409e+00 7.604427e+00 4.412948e+01
C.7.15 6.185060e+00 7.248849e+00 4.408528e+01
C.7.17 6.063927e+00 6.643551e+00 4.436594e+01
C.7.18 6.264218e+00 6.393272e+00 4.465788e+01
C.7.19 6.619391e+00 6.186142e+00 4.479550e+01
C.7.20 6.912161e+00 6.030279e+00 4.486780e+01
C.7.21 7.210799e+00 5.891395e+00 4.495004e+01
C.8.02 4.411769e+00 -4.812825e+00 4.289005e+01
C.8.03 4.904953e+00 -5.135888e+00 4.328001e+01
C.8.04 5.398480e+00 -5.385407e+00 4.372025e+01
C.8.05 5.754583e+00 -5.526508e+00 4.393519e+01
C.8.06 6.123979e+00 -5.630509e+00 4.414887e+01
C.8.07 6.479864e+00 -5.700461e+00 4.439660e+01
C.8.08 6.825770e+00 -5.746347e+00 4.453994e+01
C.8.09 7.182140e+00 -5.768448e+00 4.466167e+01
C.8.10 7.542502e+00 -5.785364e+00 4.477193e+01
C.8.11 7.998250e+00 -5.818944e+00 4.494225e+01
C.8.12 8.466030e+00 -5.855932e+00 4.507512e+01
C.8.13 8.939271e+00 -5.828138e+00 4.518962e+01
C.8.14 9.794458e+00 -5.626245e+00 4.536842e+01
C.8.15 1.063288e+01 -5.366648e+00 4.555186e+01
C.8.17 1.185841e+01 -4.946075e+00 4.623233e+01
C.8.18 1.234013e+01 -4.774996e+00 4.647961e+01
C.8.19 1.279072e+01 -4.509637e+00 4.670104e+01
C.8.20 1.332724e+01 -4.037602e+00 4.683137e+01
C.8.21 1.384589e+01 -3.529050e+00 4.682559e+01
C.9.02 8.322676e+00 5.700834e+00 4.483601e+01
C.9.03 8.963290e+00 5.456403e+00 4.524405e+01
C.9.04 9.515237e+00 5.331129e+00 4.580646e+01
C.9.05 9.984934e+00 5.085419e+00 4.614524e+01
C.9.06 1.044324e+01 4.734432e+00 4.639530e+01
C.9.07 1.090459e+01 4.324152e+00 4.651612e+01
C.9.08 1.120648e+01 4.003881e+00 4.658921e+01
C.9.09 1.147666e+01 3.655027e+00 4.665519e+01
C.9.10 1.174294e+01 3.305421e+00 4.673215e+01
C.9.11 1.203481e+01 2.974649e+00 4.681220e+01
C.9.12 1.233511e+01 2.644947e+00 4.685831e+01
C.9.13 1.259959e+01 2.289882e+00 4.692887e+01
C.9.14 1.296507e+01 1.677979e+00 4.702043e+01
C.9.15 1.329326e+01 1.050347e+00 4.714193e+01
C.9.17 1.369997e+01 -7.202575e-02 4.736717e+01
C.9.18 1.381600e+01 -5.575520e-01 4.735560e+01
C.9.19 1.392907e+01 -1.040399e+00 4.729706e+01
C.9.20 1.407375e+01 -1.679942e+00 4.716707e+01
C.9.21 1.422137e+01 -2.303127e+00 4.697561e+01
