# Supplementary material for: Ontogenetic changes and sexual dimorphism in the cranium and mandible of the Atlantic walrus (Odobenus rosmarus rosmarus L.)
Source: Anat Rec (Hoboken). 2025 Sep 12;309(7):1875–903. doi: 10.1002/ar.70050 (PMC13251751; doi:10.1002/ar.70050)
Supplement: Supplementary file 1 — Data S1: Supporting information. [file AR-309-1875-s001.zip › PTS files/Ontogeny_Mandible/4679_F_A.pts]

Version 1.0
222
S.1 1.915767e+01 3.026356e+00 4.076276e+01
S.2 1.982389e+01 1.995740e+00 4.084661e+01
S.3 1.983918e+01 3.898513e+00 4.053916e+01
S.4 1.588596e+01 1.615661e+00 4.051783e+01
S.5 1.589542e+01 4.275780e+00 4.038456e+01
S.6 9.836029e+00 -1.250913e+00 4.177446e+01
S.7 9.816450e+00 7.005937e+00 4.124916e+01
S.8 1.247625e+01 3.122914e+00 4.662108e+01
S.9 3.214741e+00 -4.026926e+00 3.808345e+01
S.10 3.288116e+00 8.735198e+00 3.755865e+01
S.11 1.427782e+00 -4.260394e+00 3.895210e+01
S.12 1.464841e+00 9.188792e+00 3.892063e+01
S.13 -1.123497e+00 -4.740296e+00 4.236816e+01
S.14 -1.254015e+00 1.011302e+01 4.166573e+01
S.15 4.578617e-01 -6.616206e+00 4.189498e+01
S.16 -2.299330e-01 1.214193e+01 4.162080e+01
S.17 -6.846902e-01 -2.037070e+00 4.175560e+01
S.18 -6.372574e-01 7.528065e+00 4.172722e+01
S.19 1.432418e+01 7.891979e-01 4.353319e+01
S.20 1.408746e+01 5.480085e+00 4.354902e+01
S.21 5.295904e+00 -3.910470e+00 4.147440e+01
S.22 5.360387e+00 9.211283e+00 4.088929e+01
S.23 1.235593e+00 -3.796614e+00 4.108158e+01
S.24 9.805176e-01 9.114050e+00 4.050956e+01
S.25 3.032816e+00 -3.331761e+00 4.548486e+01
S.26 2.493824e+00 8.859396e+00 4.497306e+01
S.27 7.605210e-02 -3.399759e+00 4.434893e+01
S.28 -7.495190e-02 8.703897e+00 4.391373e+01
S.29 4.784762e+00 -3.656586e+00 4.497970e+01
S.30 4.793094e+00 9.264934e+00 4.446915e+01
S.31 1.009023e+01 -5.567265e-01 4.668879e+01
S.32 1.020869e+01 5.808562e+00 4.680570e+01
C.1.02 1.960505e+01 1.797243e+00 4.058070e+01
C.1.03 1.925357e+01 1.754596e+00 4.040002e+01
C.1.04 1.891280e+01 1.812168e+00 4.020361e+01
C.1.05 1.859812e+01 1.907134e+00 4.007563e+01
C.1.06 1.825322e+01 1.835617e+00 4.005692e+01
C.1.07 1.790770e+01 1.767673e+00 4.003627e+01
C.1.08 1.762103e+01 1.616371e+00 4.000473e+01
C.1.09 1.735201e+01 1.418871e+00 3.999084e+01
C.1.10 1.706333e+01 1.307946e+00 4.002814e+01
C.1.11 1.661892e+01 1.235090e+00 4.022580e+01
C.1.12 1.618508e+01 1.461039e+00 4.015824e+01
C.2.02 1.970059e+01 4.044962e+00 4.037510e+01
C.2.03 1.947242e+01 4.126908e+00 4.028133e+01
C.2.04 1.924182e+01 4.197132e+00 4.018403e+01
C.2.05 1.893164e+01 4.170758e+00 4.012447e+01
C.2.06 1.861630e+01 4.147130e+00 4.010302e+01
C.2.07 1.830882e+01 4.180823e+00 4.003389e+01
C.2.08 1.796791e+01 4.198295e+00 4.000851e+01
C.2.09 1.762887e+01 4.218005e+00 3.996585e+01
C.2.10 1.730590e+01 4.328677e+00 3.999023e+01
C.2.11 1.680289e+01 4.451039e+00 4.015096e+01
C.2.12 1.630984e+01 4.257477e+00 4.003567e+01
C.3.02 1.907470e+01 2.999439e+00 4.046023e+01
C.3.03 1.880696e+01 2.978088e+00 4.029592e+01
C.3.04 1.850541e+01 2.956413e+00 4.020790e+01
C.3.05 1.808951e+01 2.952760e+00 4.016451e+01
C.3.06 1.769673e+01 2.939761e+00 4.030748e+01
C.3.07 1.728669e+01 2.948188e+00 4.038915e+01
C.3.08 1.688047e+01 2.940655e+00 4.052523e+01
C.3.09 1.653186e+01 2.913444e+00 4.077287e+01
C.3.10 1.619606e+01 2.893395e+00 4.103824e+01
C.3.11 1.563969e+01 2.870998e+00 4.139286e+01
C.3.12 1.515114e+01 2.849374e+00 4.183633e+01
C.3.13 1.467708e+01 2.833067e+00 4.229545e+01
C.3.14 1.437765e+01 2.839062e+00 4.264326e+01
C.3.15 1.415505e+01 2.845508e+00 4.304459e+01
C.3.16 1.391945e+01 2.834266e+00 4.343830e+01
C.3.17 1.351910e+01 2.825443e+00 4.377089e+01
C.3.18 1.307356e+01 2.834284e+00 4.403996e+01
C.3.19 1.263984e+01 2.863196e+00 4.432636e+01
C.3.20 1.242404e+01 2.892177e+00 4.459275e+01
C.3.21 1.224155e+01 2.933490e+00 4.488148e+01
C.3.22 1.211949e+01 2.965933e+00 4.520152e+01
C.3.23 1.206967e+01 2.971740e+00 4.548058e+01
C.3.24 1.202104e+01 2.975233e+00 4.575990e+01
C.3.25 1.205694e+01 2.990202e+00 4.604074e+01
C.3.26 1.208805e+01 3.033525e+00 4.629596e+01
C.3.27 1.225424e+01 3.078726e+00 4.649170e+01
C.3.29 1.276895e+01 3.143103e+00 4.664590e+01
C.3.30 1.306339e+01 3.141977e+00 4.664449e+01
C.3.31 1.335396e+01 3.143492e+00 4.659694e+01
C.3.32 1.361364e+01 3.150119e+00 4.649923e+01
C.3.33 1.387029e+01 3.159176e+00 4.639403e+01
C.3.34 1.412128e+01 3.165671e+00 4.627576e+01
C.3.35 1.442465e+01 3.171035e+00 4.611939e+01
C.3.36 1.472940e+01 3.175654e+00 4.596567e+01
C.3.37 1.504227e+01 3.173820e+00 4.582919e+01
C.3.38 1.534174e+01 3.157386e+00 4.568614e+01
C.3.39 1.563594e+01 3.133511e+00 4.553354e+01
C.3.40 1.592472e+01 3.116270e+00 4.537007e+01
C.3.41 1.618743e+01 3.113268e+00 4.520523e+01
C.3.42 1.642839e+01 3.116426e+00 4.500998e+01
C.3.43 1.667358e+01 3.120442e+00 4.482007e+01
C.3.44 1.697039e+01 3.122356e+00 4.455152e+01
C.3.45 1.726806e+01 3.125786e+00 4.428392e+01
C.3.46 1.755095e+01 3.129622e+00 4.400076e+01
C.3.47 1.786485e+01 3.139580e+00 4.363587e+01
C.3.48 1.818556e+01 3.154197e+00 4.327711e+01
C.3.49 1.849427e+01 3.147989e+00 4.290776e+01
C.3.50 1.870590e+01 3.117478e+00 4.259177e+01
C.3.51 1.887392e+01 3.077052e+00 4.225163e+01
C.3.52 1.897618e+01 3.035405e+00 4.188641e+01
C.3.53 1.906216e+01 3.018104e+00 4.151539e+01
C.3.54 1.914758e+01 3.020374e+00 4.114384e+01
C.4.02 9.133541e+00 -1.577266e+00 4.176158e+01
C.4.03 8.468350e+00 -1.972250e+00 4.172065e+01
C.4.04 7.828479e+00 -2.382922e+00 4.157206e+01
C.4.05 7.138194e+00 -2.913894e+00 4.118246e+01
C.4.06 6.576772e+00 -3.397247e+00 4.058128e+01
C.4.07 6.060519e+00 -3.744931e+00 3.985823e+01
C.4.08 5.644754e+00 -3.800018e+00 3.929826e+01
C.4.09 5.096054e+00 -3.734170e+00 3.886924e+01
C.4.10 4.484067e+00 -3.703820e+00 3.853156e+01
C.4.11 4.068240e+00 -3.774153e+00 3.833551e+01
C.4.12 3.653413e+00 -3.894643e+00 3.816320e+01
C.4.14 2.871442e+00 -4.143925e+00 3.812605e+01
C.4.15 2.545790e+00 -4.266675e+00 3.823669e+01
C.4.16 2.227828e+00 -4.341830e+00 3.839981e+01
C.4.17 1.924068e+00 -4.343536e+00 3.853514e+01
C.4.18 1.636004e+00 -4.304418e+00 3.869659e+01
C.4.20 1.507911e+00 -4.202817e+00 3.935689e+01
C.4.21 1.560131e+00 -4.210387e+00 3.977018e+01
C.4.22 1.573661e+00 -4.177960e+00 4.018534e+01
C.4.23 1.492962e+00 -4.093453e+00 4.051204e+01
C.4.24 1.361494e+00 -3.968956e+00 4.080802e+01
C.5.02 9.127441e+00 7.318280e+00 4.131533e+01
C.5.03 8.445112e+00 7.650656e+00 4.134020e+01
C.5.04 7.784384e+00 7.984627e+00 4.117118e+01
C.5.05 7.131415e+00 8.348578e+00 4.082500e+01
C.5.06 6.601623e+00 8.686243e+00 4.029209e+01
C.5.07 6.188583e+00 8.925062e+00 3.962050e+01
C.5.08 5.851747e+00 8.915802e+00 3.901425e+01
C.5.09 5.322997e+00 8.869192e+00 3.856774e+01
C.5.10 4.714465e+00 8.803141e+00 3.824155e+01
C.5.11 4.235101e+00 8.746870e+00 3.801577e+01
C.5.12 3.796273e+00 8.705889e+00 3.771628e+01
C.5.14 2.969049e+00 8.874189e+00 3.761110e+01
C.5.15 2.692675e+00 9.070118e+00 3.770652e+01
C.5.16 2.405270e+00 9.220924e+00 3.784265e+01
C.5.17 2.021516e+00 9.260468e+00 3.813760e+01
C.5.18 1.692971e+00 9.228829e+00 3.849380e+01
C.5.20 1.501815e+00 9.221155e+00 3.916319e+01
C.5.21 1.480542e+00 9.292682e+00 3.939918e+01
C.5.22 1.432587e+00 9.310318e+00 3.964133e+01
C.5.23 1.283057e+00 9.262289e+00 3.993561e+01
C.5.24 1.145300e+00 9.203313e+00 4.023362e+01
C.6.02 1.005375e+00 -4.002122e+00 4.135619e+01
C.6.03 6.586884e-01 -4.161163e+00 4.151479e+01
C.6.04 3.143227e-01 -4.387850e+00 4.148896e+01
C.6.05 -2.976304e-01 -4.592103e+00 4.147254e+01
C.6.06 -8.490356e-01 -4.714763e+00 4.178465e+01
C.6.08 -1.187253e+00 -4.715253e+00 4.276383e+01
C.6.09 -1.105617e+00 -4.642851e+00 4.315027e+01
C.6.10 -9.297791e-01 -4.551322e+00 4.349949e+01
C.6.11 -3.173248e-01 -4.479217e+00 4.349234e+01
C.6.12 2.327852e-01 -4.367283e+00 4.374769e+01
C.6.13 6.359940e-01 -4.163521e+00 4.416751e+01
C.6.14 4.986939e-01 -3.875802e+00 4.424030e+01
C.6.15 2.775214e-01 -3.634961e+00 4.424393e+01
C.6.17 4.459050e-01 -3.159819e+00 4.475454e+01
C.6.18 9.426979e-01 -3.103773e+00 4.508459e+01
C.6.19 1.491178e+00 -3.114191e+00 4.532533e+01
C.6.20 2.005052e+00 -3.162404e+00 4.542981e+01
C.6.21 2.521949e+00 -3.208667e+00 4.551929e+01
C.7.02 7.034827e-01 9.252363e+00 4.078313e+01
C.7.03 3.628265e-01 9.368970e+00 4.098581e+01
C.7.04 1.573680e-02 9.585167e+00 4.092660e+01
C.7.05 -5.032045e-01 9.789187e+00 4.095462e+01
C.7.06 -9.681638e-01 9.963088e+00 4.121017e+01
C.7.08 -1.370904e+00 1.011801e+01 4.210255e+01
C.7.09 -1.333018e+00 1.002213e+01 4.254285e+01
C.7.10 -1.038169e+00 9.964767e+00 4.288089e+01
C.7.11 -4.557641e-01 9.813245e+00 4.293829e+01
C.7.12 8.646073e-02 9.698593e+00 4.317974e+01
C.7.13 3.967857e-01 9.476045e+00 4.364837e+01
C.7.14 2.265918e-01 9.218061e+00 4.372346e+01
C.7.15 6.415810e-02 8.947641e+00 4.376408e+01
C.7.17 1.942424e-01 8.650736e+00 4.433169e+01
C.7.18 5.659806e-01 8.759791e+00 4.464779e+01
C.7.19 9.873333e-01 8.853001e+00 4.490030e+01
C.7.20 1.488577e+00 8.872742e+00 4.495576e+01
C.7.21 1.991772e+00 8.854006e+00 4.492177e+01
C.8.02 3.739833e+00 -3.501662e+00 4.494505e+01
C.8.03 4.641145e+00 -3.589880e+00 4.493917e+01
C.8.04 5.426649e+00 -3.729220e+00 4.536787e+01
C.8.05 5.842210e+00 -3.676794e+00 4.554546e+01
C.8.06 6.215841e+00 -3.539644e+00 4.576589e+01
C.8.07 6.609515e+00 -3.352216e+00 4.589587e+01
C.8.08 7.011611e+00 -3.156607e+00 4.594912e+01
C.8.09 7.403763e+00 -2.939016e+00 4.598955e+01
C.8.10 7.784026e+00 -2.698138e+00 4.597662e+01
C.8.11 8.260882e+00 -2.384105e+00 4.602720e+01
C.8.12 8.724386e+00 -2.059256e+00 4.611781e+01
C.8.13 9.157488e+00 -1.701198e+00 4.623085e+01
C.8.14 9.497372e+00 -1.330000e+00 4.634843e+01
C.8.15 9.804110e+00 -9.397626e-01 4.649247e+01
C.8.17 1.052475e+01 3.360053e-02 4.708387e+01
C.8.18 1.107925e+01 6.249060e-01 4.727423e+01
C.8.19 1.160530e+01 1.269924e+00 4.729952e+01
C.8.20 1.196980e+01 1.892320e+00 4.720266e+01
C.8.21 1.226606e+01 2.499724e+00 4.693264e+01
C.9.02 3.524012e+00 8.870695e+00 4.447192e+01
C.9.03 4.659103e+00 9.020179e+00 4.451421e+01
C.9.04 5.681199e+00 9.213171e+00 4.499448e+01
C.9.05 6.258453e+00 9.182965e+00 4.525214e+01
C.9.06 6.830580e+00 9.022313e+00 4.546986e+01
C.9.07 7.398467e+00 8.791968e+00 4.562788e+01
C.9.08 7.859945e+00 8.558054e+00 4.571490e+01
C.9.09 8.291280e+00 8.296831e+00 4.585970e+01
C.9.10 8.691299e+00 8.014209e+00 4.604779e+01
C.9.11 9.065637e+00 7.703803e+00 4.614377e+01
C.9.12 9.413857e+00 7.366319e+00 4.624640e+01
C.9.13 9.705539e+00 6.997400e+00 4.640295e+01
C.9.14 9.874102e+00 6.606959e+00 4.655616e+01
C.9.15 1.000914e+01 6.191117e+00 4.667094e+01
C.9.17 1.075445e+01 5.324473e+00 4.701701e+01
C.9.18 1.139128e+01 4.913638e+00 4.706726e+01
C.9.19 1.195576e+01 4.409014e+00 4.712712e+01
C.9.20 1.224304e+01 4.021161e+00 4.698310e+01
C.9.21 1.243146e+01 3.583099e+00 4.682089e+01
