# Supplementary material for: Ontogenetic changes and sexual dimorphism in the cranium and mandible of the Atlantic walrus (Odobenus rosmarus rosmarus L.)
Source: Anat Rec (Hoboken). 2025 Sep 12;309(7):1875–903. doi: 10.1002/ar.70050 (PMC13251751; doi:10.1002/ar.70050)
Supplement: Supplementary file 1 — Data S1: Supporting information. [file AR-309-1875-s001.zip › PTS files/Ontogeny_Mandible/4683_M_A.pts]

Version 1.0
222
S.1 1.974410e+01 -3.637520e+00 3.893518e+01
S.2 1.989408e+01 -5.027946e+00 3.915445e+01
S.3 2.016600e+01 -2.739001e+00 3.896008e+01
S.4 1.562410e+01 -4.458369e+00 3.831817e+01
S.5 1.639919e+01 -1.530281e+00 3.824749e+01
S.6 8.311295e+00 -5.627302e+00 3.890811e+01
S.7 9.746951e+00 2.183608e+00 3.981362e+01
S.8 1.203145e+01 -3.024449e+00 4.581798e+01
S.9 2.908298e-01 -7.323885e+00 3.512331e+01
S.10 3.258544e+00 6.782220e+00 3.666584e+01
S.11 -2.077200e+00 -6.874248e+00 3.628369e+01
S.12 7.092926e-01 7.595769e+00 3.776223e+01
S.13 -4.661560e+00 -8.068007e+00 4.128844e+01
S.14 -1.930361e+00 8.332863e+00 4.305275e+01
S.15 -3.770657e+00 -1.050712e+01 4.081353e+01
S.16 5.867637e-01 9.956790e+00 4.275430e+01
S.17 -4.313685e+00 -5.063201e+00 4.070152e+01
S.18 -2.323653e+00 5.671896e+00 4.167464e+01
S.19 1.326124e+01 -6.381543e+00 4.237779e+01
S.20 1.446632e+01 1.912727e-01 4.313067e+01
S.21 3.317661e+00 -8.672026e+00 3.979219e+01
S.22 5.508698e+00 6.260816e+00 4.143139e+01
S.23 -2.404937e+00 -7.364700e+00 3.884249e+01
S.24 2.066650e-02 7.297082e+00 4.098714e+01
S.25 -5.590406e-01 -8.102447e+00 4.455706e+01
S.26 1.962105e+00 6.139430e+00 4.598678e+01
S.27 -3.139096e+00 -7.082589e+00 4.328091e+01
S.28 -9.367782e-01 6.463561e+00 4.479014e+01
S.29 5.203091e-01 -8.490911e+00 4.369909e+01
S.30 3.005622e+00 6.263345e+00 4.549567e+01
S.31 7.808672e+00 -6.027795e+00 4.603708e+01
S.32 9.313005e+00 7.376987e-01 4.679330e+01
C.1.02 1.977528e+01 -4.885089e+00 3.871710e+01
C.1.03 1.943247e+01 -4.728556e+00 3.842762e+01
C.1.04 1.911878e+01 -4.513073e+00 3.814308e+01
C.1.05 1.880906e+01 -4.417708e+00 3.798215e+01
C.1.06 1.850080e+01 -4.580291e+00 3.788462e+01
C.1.07 1.814070e+01 -4.558933e+00 3.785916e+01
C.1.08 1.767022e+01 -4.556637e+00 3.794539e+01
C.1.09 1.720695e+01 -4.654709e+00 3.801295e+01
C.1.10 1.676345e+01 -4.809092e+00 3.810397e+01
C.1.11 1.634819e+01 -4.811013e+00 3.814538e+01
C.1.12 1.595411e+01 -4.686049e+00 3.820232e+01
C.2.02 2.005792e+01 -2.659913e+00 3.866973e+01
C.2.03 1.980793e+01 -2.577035e+00 3.848837e+01
C.2.04 1.948920e+01 -2.595559e+00 3.847086e+01
C.2.05 1.917866e+01 -2.514213e+00 3.838427e+01
C.2.06 1.888513e+01 -2.379586e+00 3.830512e+01
C.2.07 1.861145e+01 -2.216230e+00 3.821042e+01
C.2.08 1.816085e+01 -2.447860e+00 3.830403e+01
C.2.09 1.768203e+01 -2.308841e+00 3.817423e+01
C.2.10 1.754269e+01 -1.813267e+00 3.819485e+01
C.2.11 1.720097e+01 -1.553218e+00 3.818372e+01
C.2.12 1.679607e+01 -1.423346e+00 3.812271e+01
C.3.02 1.979755e+01 -3.661794e+00 3.842005e+01
C.3.03 1.937809e+01 -3.491604e+00 3.816734e+01
C.3.04 1.900600e+01 -3.382074e+00 3.782330e+01
C.3.05 1.861980e+01 -3.287811e+00 3.773527e+01
C.3.06 1.822081e+01 -3.211838e+00 3.770674e+01
C.3.07 1.781917e+01 -3.144981e+00 3.770391e+01
C.3.08 1.718430e+01 -3.038471e+00 3.775904e+01
C.3.09 1.656905e+01 -2.945503e+00 3.793303e+01
C.3.10 1.600752e+01 -2.917336e+00 3.825137e+01
C.3.11 1.530103e+01 -2.841432e+00 3.872025e+01
C.3.12 1.460430e+01 -2.766383e+00 3.920364e+01
C.3.13 1.406153e+01 -2.749382e+00 3.985926e+01
C.3.14 1.360759e+01 -2.750759e+00 4.040825e+01
C.3.15 1.322201e+01 -2.775335e+00 4.100673e+01
C.3.16 1.275534e+01 -2.776268e+00 4.154494e+01
C.3.17 1.226932e+01 -2.721887e+00 4.190526e+01
C.3.18 1.179710e+01 -2.666766e+00 4.228337e+01
C.3.19 1.142390e+01 -2.643958e+00 4.276212e+01
C.3.20 1.122298e+01 -2.676003e+00 4.313903e+01
C.3.21 1.111483e+01 -2.738733e+00 4.354871e+01
C.3.22 1.109459e+01 -2.805038e+00 4.397138e+01
C.3.23 1.116412e+01 -2.855287e+00 4.432454e+01
C.3.24 1.124976e+01 -2.887305e+00 4.467629e+01
C.3.25 1.136067e+01 -2.914002e+00 4.502135e+01
C.3.26 1.150512e+01 -2.939213e+00 4.534828e+01
C.3.27 1.173812e+01 -2.976068e+00 4.561798e+01
C.3.29 1.229930e+01 -3.076359e+00 4.594368e+01
C.3.30 1.259410e+01 -3.133000e+00 4.595467e+01
C.3.31 1.288596e+01 -3.192860e+00 4.591626e+01
C.3.32 1.322551e+01 -3.277751e+00 4.589028e+01
C.3.33 1.356133e+01 -3.367289e+00 4.584138e+01
C.3.34 1.389971e+01 -3.446513e+00 4.579233e+01
C.3.35 1.436017e+01 -3.531547e+00 4.574717e+01
C.3.36 1.482509e+01 -3.603276e+00 4.574615e+01
C.3.37 1.528592e+01 -3.682009e+00 4.569400e+01
C.3.38 1.570005e+01 -3.768821e+00 4.559191e+01
C.3.39 1.610736e+01 -3.860914e+00 4.546907e+01
C.3.40 1.649066e+01 -3.950700e+00 4.528337e+01
C.3.41 1.683274e+01 -4.017696e+00 4.509135e+01
C.3.42 1.719372e+01 -4.084215e+00 4.493757e+01
C.3.43 1.753820e+01 -4.146604e+00 4.474830e+01
C.3.44 1.790848e+01 -4.220387e+00 4.445518e+01
C.3.45 1.825885e+01 -4.292771e+00 4.413816e+01
C.3.46 1.856312e+01 -4.332162e+00 4.377162e+01
C.3.47 1.885384e+01 -4.321298e+00 4.332898e+01
C.3.48 1.921241e+01 -4.342017e+00 4.293967e+01
C.3.49 1.950128e+01 -4.342113e+00 4.249569e+01
C.3.50 1.967933e+01 -4.289948e+00 4.186721e+01
C.3.51 1.975064e+01 -4.201000e+00 4.122192e+01
C.3.52 1.971371e+01 -4.066792e+00 4.058157e+01
C.3.53 1.972649e+01 -3.942003e+00 4.002805e+01
C.3.54 1.974643e+01 -3.801800e+00 3.947844e+01
C.4.02 7.492440e+00 -5.989108e+00 3.934451e+01
C.4.03 6.575233e+00 -6.367870e+00 3.926006e+01
C.4.04 5.671115e+00 -6.673383e+00 3.897530e+01
C.4.05 4.827588e+00 -6.923579e+00 3.848254e+01
C.4.06 4.171605e+00 -7.046035e+00 3.772640e+01
C.4.07 3.530256e+00 -7.095328e+00 3.694970e+01
C.4.08 2.951205e+00 -7.046638e+00 3.642982e+01
C.4.09 2.335954e+00 -6.938126e+00 3.596328e+01
C.4.10 1.690434e+00 -6.899272e+00 3.552773e+01
C.4.11 1.256753e+00 -7.020611e+00 3.526978e+01
C.4.12 7.979198e-01 -7.213496e+00 3.512273e+01
C.4.14 -7.547705e-02 -7.247296e+00 3.523801e+01
C.4.15 -3.985816e-01 -7.102145e+00 3.540456e+01
C.4.16 -7.252094e-01 -6.985788e+00 3.558617e+01
C.4.17 -1.176372e+00 -6.901723e+00 3.580975e+01
C.4.18 -1.618199e+00 -6.854735e+00 3.606113e+01
C.4.20 -2.076109e+00 -6.984019e+00 3.677151e+01
C.4.21 -2.335970e+00 -7.219075e+00 3.712818e+01
C.4.22 -2.458528e+00 -7.415320e+00 3.757144e+01
C.4.23 -2.513777e+00 -7.471860e+00 3.799568e+01
C.4.24 -2.476726e+00 -7.446416e+00 3.842488e+01
C.5.02 9.188875e+00 2.521135e+00 4.025626e+01
C.5.03 8.563040e+00 2.996384e+00 4.031766e+01
C.5.04 7.939739e+00 3.477655e+00 4.028413e+01
C.5.05 7.281262e+00 4.079927e+00 4.010093e+01
C.5.06 6.698395e+00 4.634158e+00 3.967311e+01
C.5.07 6.199528e+00 5.038126e+00 3.902671e+01
C.5.08 5.701680e+00 5.307721e+00 3.842078e+01
C.5.09 5.112286e+00 5.564538e+00 3.789698e+01
C.5.10 4.525550e+00 5.853064e+00 3.738689e+01
C.5.11 4.145535e+00 6.131977e+00 3.703988e+01
C.5.12 3.734339e+00 6.464063e+00 3.678837e+01
C.5.14 2.866749e+00 7.000549e+00 3.668199e+01
C.5.15 2.477602e+00 7.223683e+00 3.669687e+01
C.5.16 2.091626e+00 7.364619e+00 3.687740e+01
C.5.17 1.681830e+00 7.404807e+00 3.725340e+01
C.5.18 1.193370e+00 7.475684e+00 3.751286e+01
C.5.20 4.894953e-01 7.695783e+00 3.815206e+01
C.5.21 4.737670e-01 7.677199e+00 3.861002e+01
C.5.22 3.794010e-01 7.716756e+00 3.905704e+01
C.5.23 1.052135e-01 7.792890e+00 3.970041e+01
C.5.24 1.688663e-01 7.467785e+00 4.032100e+01
C.6.02 -2.514938e+00 -7.506299e+00 3.944149e+01
C.6.03 -2.859075e+00 -7.631999e+00 3.994818e+01
C.6.04 -3.372398e+00 -7.891038e+00 4.019384e+01
C.6.05 -3.968211e+00 -7.987826e+00 4.030711e+01
C.6.06 -4.412975e+00 -8.038527e+00 4.072762e+01
C.6.08 -4.622429e+00 -8.004252e+00 4.165281e+01
C.6.09 -4.485674e+00 -7.895728e+00 4.198126e+01
C.6.10 -4.124880e+00 -7.914027e+00 4.206986e+01
C.6.11 -3.776021e+00 -8.003215e+00 4.220111e+01
C.6.12 -3.450064e+00 -8.087280e+00 4.238433e+01
C.6.13 -3.127799e+00 -8.054423e+00 4.258913e+01
C.6.14 -2.925765e+00 -7.731073e+00 4.280074e+01
C.6.15 -2.910818e+00 -7.388962e+00 4.307074e+01
C.6.17 -2.799061e+00 -6.987573e+00 4.373610e+01
C.6.18 -2.314674e+00 -7.069657e+00 4.403692e+01
C.6.19 -1.794963e+00 -7.233586e+00 4.422371e+01
C.6.20 -1.358363e+00 -7.454778e+00 4.440662e+01
C.6.21 -9.438053e-01 -7.750544e+00 4.452365e+01
C.7.02 -1.112367e-01 7.375852e+00 4.140291e+01
C.7.03 -3.623889e-01 7.501287e+00 4.174591e+01
C.7.04 -7.019981e-01 7.704455e+00 4.194553e+01
C.7.05 -1.197006e+00 8.114165e+00 4.203821e+01
C.7.06 -1.656728e+00 8.277138e+00 4.246664e+01
C.7.08 -1.908639e+00 8.288132e+00 4.348384e+01
C.7.09 -1.824890e+00 8.107384e+00 4.386935e+01
C.7.10 -1.446266e+00 8.013620e+00 4.405950e+01
C.7.11 -1.009303e+00 7.909277e+00 4.411662e+01
C.7.12 -6.904438e-01 7.666159e+00 4.432712e+01
C.7.13 -4.715706e-01 7.345454e+00 4.456022e+01
C.7.14 -5.402908e-01 6.999850e+00 4.461236e+01
C.7.15 -6.869292e-01 6.677948e+00 4.465415e+01
C.7.17 -6.491418e-01 6.174977e+00 4.515907e+01
C.7.18 -1.837715e-01 6.051156e+00 4.542411e+01
C.7.19 3.578106e-01 5.990617e+00 4.549605e+01
C.7.20 9.078625e-01 5.977348e+00 4.564978e+01
C.7.21 1.407272e+00 6.018647e+00 4.592409e+01
C.8.02 -1.944428e-02 -8.220735e+00 4.387382e+01
C.8.03 6.953622e-01 -8.580110e+00 4.423689e+01
C.8.04 1.404106e+00 -8.741820e+00 4.473036e+01
C.8.05 1.916797e+00 -8.738164e+00 4.493011e+01
C.8.06 2.428728e+00 -8.651750e+00 4.511244e+01
C.8.07 2.924805e+00 -8.508329e+00 4.530248e+01
C.8.08 3.466401e+00 -8.305266e+00 4.538567e+01
C.8.09 3.994081e+00 -8.054666e+00 4.540057e+01
C.8.10 4.517777e+00 -7.795371e+00 4.539942e+01
C.8.11 5.036883e+00 -7.539708e+00 4.545870e+01
C.8.12 5.540349e+00 -7.276407e+00 4.558344e+01
C.8.13 6.046071e+00 -7.006971e+00 4.568351e+01
C.8.14 6.636776e+00 -6.694514e+00 4.582438e+01
C.8.15 7.233266e+00 -6.373488e+00 4.591132e+01
C.8.17 8.441752e+00 -5.576298e+00 4.635459e+01
C.8.18 9.075952e+00 -5.092164e+00 4.661700e+01
C.8.19 9.752728e+00 -4.599141e+00 4.668293e+01
C.8.20 1.054149e+01 -4.050127e+00 4.652995e+01
C.8.21 1.129355e+01 -3.569981e+00 4.614172e+01
C.9.02 2.723374e+00 6.201011e+00 4.544031e+01
C.9.03 3.484555e+00 6.224158e+00 4.598989e+01
C.9.04 4.317105e+00 6.057411e+00 4.639124e+01
C.9.05 5.007980e+00 5.670592e+00 4.660856e+01
C.9.06 5.640648e+00 5.148929e+00 4.665122e+01
C.9.07 6.252055e+00 4.601797e+00 4.661918e+01
C.9.08 6.693833e+00 4.183838e+00 4.664403e+01
C.9.09 7.110332e+00 3.740072e+00 4.665307e+01
C.9.10 7.524806e+00 3.294484e+00 4.664117e+01
C.9.11 7.907562e+00 2.906125e+00 4.664125e+01
C.9.12 8.284859e+00 2.513980e+00 4.667590e+01
C.9.13 8.627673e+00 2.091358e+00 4.671030e+01
C.9.14 8.879116e+00 1.651122e+00 4.672063e+01
C.9.15 9.092418e+00 1.191723e+00 4.674495e+01
C.9.17 9.767990e+00 -1.332536e-01 4.694071e+01
C.9.18 1.029825e+01 -9.735090e-01 4.695138e+01
C.9.19 1.090219e+01 -1.734767e+00 4.674395e+01
C.9.20 1.130797e+01 -2.191612e+00 4.649718e+01
C.9.21 1.170720e+01 -2.517512e+00 4.608651e+01
