# Supplementary material for: Ontogenetic changes and sexual dimorphism in the cranium and mandible of the Atlantic walrus (Odobenus rosmarus rosmarus L.)
Source: Anat Rec (Hoboken). 2025 Sep 12;309(7):1875–903. doi: 10.1002/ar.70050 (PMC13251751; doi:10.1002/ar.70050)
Supplement: Supplementary file 1 — Data S1: Supporting information. [file AR-309-1875-s001.zip › PTS files/Ontogeny_Mandible/4684_F_A.pts]

Version 1.0
222
S.1 1.778897e+01 -3.269140e+00 4.119156e+01
S.2 1.805262e+01 -4.351444e+00 4.129189e+01
S.3 1.874868e+01 -2.454747e+00 4.161156e+01
S.4 1.478466e+01 -3.855312e+00 4.034787e+01
S.5 1.535950e+01 -8.690174e-01 4.063254e+01
S.6 7.821559e+00 -4.677184e+00 4.072828e+01
S.7 9.773436e+00 2.659744e+00 4.200732e+01
S.8 1.210041e+01 -2.197709e+00 4.621614e+01
S.9 1.226469e+00 -4.850886e+00 3.687675e+01
S.10 3.936217e+00 6.925728e+00 3.862569e+01
S.11 -1.038242e+00 -5.224586e+00 3.795560e+01
S.12 1.672770e+00 7.845655e+00 3.963422e+01
S.13 -3.794086e+00 -5.974500e+00 4.076156e+01
S.14 -5.661903e-01 9.058031e+00 4.325576e+01
S.15 -3.418388e+00 -8.157457e+00 4.043966e+01
S.16 5.875276e-01 1.081907e+01 4.330648e+01
S.17 -3.450638e+00 -3.771812e+00 4.103574e+01
S.18 -1.135998e+00 6.663658e+00 4.287701e+01
S.19 1.243586e+01 -4.183108e+00 4.324982e+01
S.20 1.351731e+01 -1.833214e-01 4.376429e+01
S.21 2.893101e+00 -6.584859e+00 4.029957e+01
S.22 5.804219e+00 6.605647e+00 4.222159e+01
S.23 -1.471460e+00 -5.330401e+00 3.963692e+01
S.24 1.267659e+00 7.936534e+00 4.164766e+01
S.25 -3.582024e-01 -5.352193e+00 4.349197e+01
S.26 2.296603e+00 6.452825e+00 4.568756e+01
S.27 -2.572660e+00 -5.795826e+00 4.284130e+01
S.28 3.307228e-01 7.299605e+00 4.484990e+01
S.29 1.949443e+00 -6.932690e+00 4.320924e+01
S.30 4.852073e+00 6.455746e+00 4.523425e+01
S.31 8.676229e+00 -5.719987e+00 4.522741e+01
S.32 1.068502e+01 2.075778e+00 4.644086e+01
C.1.02 1.779675e+01 -4.425682e+00 4.110722e+01
C.1.03 1.752749e+01 -4.458447e+00 4.092971e+01
C.1.04 1.725025e+01 -4.453907e+00 4.076180e+01
C.1.05 1.702114e+01 -4.372729e+00 4.063576e+01
C.1.06 1.679715e+01 -4.258148e+00 4.052778e+01
C.1.07 1.655541e+01 -4.160622e+00 4.044401e+01
C.1.08 1.623781e+01 -4.118425e+00 4.037851e+01
C.1.09 1.591963e+01 -4.047210e+00 4.035350e+01
C.1.10 1.562130e+01 -4.168732e+00 4.029716e+01
C.1.11 1.530073e+01 -4.201262e+00 4.015764e+01
C.1.12 1.501979e+01 -3.992939e+00 4.012637e+01
C.2.02 1.866654e+01 -2.332757e+00 4.132795e+01
C.2.03 1.840827e+01 -2.224479e+00 4.117418e+01
C.2.04 1.812636e+01 -2.142067e+00 4.104847e+01
C.2.05 1.784476e+01 -2.019410e+00 4.091735e+01
C.2.06 1.753802e+01 -1.916729e+00 4.083425e+01
C.2.07 1.727032e+01 -1.751413e+00 4.072225e+01
C.2.08 1.701117e+01 -1.585417e+00 4.062080e+01
C.2.09 1.672007e+01 -1.471027e+00 4.053610e+01
C.2.10 1.643180e+01 -1.330667e+00 4.048910e+01
C.2.11 1.608761e+01 -1.133520e+00 4.050005e+01
C.2.12 1.571147e+01 -1.007830e+00 4.051289e+01
C.3.02 1.772183e+01 -3.216965e+00 4.089833e+01
C.3.03 1.763451e+01 -3.171925e+00 4.060926e+01
C.3.04 1.739474e+01 -3.086812e+00 4.044051e+01
C.3.05 1.703481e+01 -2.989816e+00 4.033399e+01
C.3.06 1.665822e+01 -2.898211e+00 4.032450e+01
C.3.07 1.629777e+01 -2.816754e+00 4.044176e+01
C.3.08 1.595382e+01 -2.732617e+00 4.054665e+01
C.3.09 1.561522e+01 -2.649204e+00 4.066819e+01
C.3.10 1.528918e+01 -2.583667e+00 4.082878e+01
C.3.11 1.457800e+01 -2.475327e+00 4.115744e+01
C.3.12 1.389808e+01 -2.392763e+00 4.155286e+01
C.3.13 1.331516e+01 -2.328191e+00 4.208347e+01
C.3.14 1.288120e+01 -2.230370e+00 4.239510e+01
C.3.15 1.249840e+01 -2.129152e+00 4.276688e+01
C.3.16 1.216628e+01 -2.073948e+00 4.319309e+01
C.3.17 1.195070e+01 -2.115970e+00 4.356683e+01
C.3.18 1.159388e+01 -2.058099e+00 4.380758e+01
C.3.19 1.122136e+01 -1.980038e+00 4.401577e+01
C.3.20 1.112535e+01 -1.972649e+00 4.427034e+01
C.3.21 1.110138e+01 -1.977172e+00 4.454143e+01
C.3.22 1.119498e+01 -2.021235e+00 4.479319e+01
C.3.23 1.124029e+01 -2.062569e+00 4.511214e+01
C.3.24 1.129335e+01 -2.105802e+00 4.542965e+01
C.3.25 1.142620e+01 -2.148596e+00 4.572293e+01
C.3.26 1.159674e+01 -2.163507e+00 4.595583e+01
C.3.27 1.182438e+01 -2.174048e+00 4.613367e+01
C.3.29 1.223972e+01 -2.207612e+00 4.623438e+01
C.3.30 1.238002e+01 -2.219849e+00 4.623672e+01
C.3.31 1.251763e+01 -2.244956e+00 4.622028e+01
C.3.32 1.278001e+01 -2.320627e+00 4.615051e+01
C.3.33 1.303488e+01 -2.408890e+00 4.606868e+01
C.3.34 1.327877e+01 -2.488509e+00 4.595199e+01
C.3.35 1.353130e+01 -2.570921e+00 4.581822e+01
C.3.36 1.377917e+01 -2.653029e+00 4.567582e+01
C.3.37 1.404564e+01 -2.746885e+00 4.558284e+01
C.3.38 1.429813e+01 -2.828595e+00 4.550294e+01
C.3.39 1.454725e+01 -2.904994e+00 4.540847e+01
C.3.40 1.478888e+01 -2.976092e+00 4.529284e+01
C.3.41 1.503650e+01 -3.050828e+00 4.516283e+01
C.3.42 1.528510e+01 -3.125430e+00 4.503461e+01
C.3.43 1.553763e+01 -3.192530e+00 4.491001e+01
C.3.44 1.581336e+01 -3.249551e+00 4.472262e+01
C.3.45 1.612615e+01 -3.313973e+00 4.461126e+01
C.3.46 1.642086e+01 -3.358184e+00 4.445130e+01
C.3.47 1.667260e+01 -3.374738e+00 4.426853e+01
C.3.48 1.688793e+01 -3.368835e+00 4.404346e+01
C.3.49 1.710468e+01 -3.372348e+00 4.381973e+01
C.3.50 1.730349e+01 -3.374529e+00 4.347298e+01
C.3.51 1.744777e+01 -3.368705e+00 4.310026e+01
C.3.52 1.752898e+01 -3.357999e+00 4.270903e+01
C.3.53 1.756893e+01 -3.331310e+00 4.219552e+01
C.3.54 1.765084e+01 -3.289211e+00 4.168806e+01
C.4.02 7.030435e+00 -4.680445e+00 4.053281e+01
C.4.03 6.248715e+00 -4.904459e+00 4.047953e+01
C.4.04 5.486892e+00 -5.102365e+00 4.026849e+01
C.4.05 4.576432e+00 -5.391315e+00 3.990016e+01
C.4.06 3.817349e+00 -5.700668e+00 3.928676e+01
C.4.07 3.276392e+00 -5.937698e+00 3.845052e+01
C.4.08 2.984960e+00 -5.799390e+00 3.798445e+01
C.4.09 2.691666e+00 -5.503197e+00 3.760033e+01
C.4.10 2.294516e+00 -5.218902e+00 3.731268e+01
C.4.11 1.960280e+00 -5.063707e+00 3.714065e+01
C.4.12 1.612274e+00 -4.929249e+00 3.697876e+01
C.4.14 7.947891e-01 -4.864538e+00 3.689678e+01
C.4.15 3.806012e-01 -4.940579e+00 3.699477e+01
C.4.16 -2.321210e-02 -5.014266e+00 3.713057e+01
C.4.17 -4.618322e-01 -5.064732e+00 3.728046e+01
C.4.18 -8.387318e-01 -5.153491e+00 3.754023e+01
C.4.20 -1.010148e+00 -5.263819e+00 3.816666e+01
C.4.21 -9.089071e-01 -5.305410e+00 3.835346e+01
C.4.22 -9.441868e-01 -5.309638e+00 3.856703e+01
C.4.23 -1.131876e+00 -5.298949e+00 3.891824e+01
C.4.24 -1.283179e+00 -5.324111e+00 3.928590e+01
C.5.02 9.104492e+00 3.024737e+00 4.171975e+01
C.5.03 8.431186e+00 3.478297e+00 4.178561e+01
C.5.04 7.817502e+00 4.013216e+00 4.175949e+01
C.5.05 7.319144e+00 4.619031e+00 4.164101e+01
C.5.06 6.865119e+00 5.257625e+00 4.151660e+01
C.5.07 6.468233e+00 5.843587e+00 4.115810e+01
C.5.08 6.093234e+00 6.234242e+00 4.063751e+01
C.5.09 5.701134e+00 6.494589e+00 4.005207e+01
C.5.10 5.244614e+00 6.710616e+00 3.949602e+01
C.5.11 4.811272e+00 6.790939e+00 3.919578e+01
C.5.12 4.412309e+00 6.824355e+00 3.884349e+01
C.5.14 3.615743e+00 7.115269e+00 3.862237e+01
C.5.15 3.333463e+00 7.349741e+00 3.868551e+01
C.5.16 3.036189e+00 7.537127e+00 3.880863e+01
C.5.17 2.548054e+00 7.677887e+00 3.901404e+01
C.5.18 2.067494e+00 7.763145e+00 3.926319e+01
C.5.20 1.701835e+00 7.867071e+00 3.993372e+01
C.5.21 1.743675e+00 7.939996e+00 4.022343e+01
C.5.22 1.775767e+00 7.964968e+00 4.052236e+01
C.5.23 1.596474e+00 7.994569e+00 4.089312e+01
C.5.24 1.443505e+00 7.976818e+00 4.127624e+01
C.6.02 -1.860939e+00 -5.510791e+00 3.992101e+01
C.6.03 -2.326620e+00 -5.649640e+00 4.009072e+01
C.6.04 -2.820145e+00 -5.781700e+00 4.015336e+01
C.6.05 -3.247548e+00 -5.798271e+00 4.016506e+01
C.6.06 -3.601821e+00 -5.858365e+00 4.039738e+01
C.6.08 -3.924124e+00 -6.041612e+00 4.106347e+01
C.6.09 -3.925887e+00 -6.113372e+00 4.139120e+01
C.6.10 -3.813508e+00 -6.182239e+00 4.169973e+01
C.6.11 -3.427817e+00 -6.268398e+00 4.175256e+01
C.6.12 -3.035852e+00 -6.339668e+00 4.176851e+01
C.6.13 -2.684376e+00 -6.310541e+00 4.195448e+01
C.6.14 -2.440177e+00 -6.149759e+00 4.221574e+01
C.6.15 -2.373745e+00 -5.921868e+00 4.252780e+01
C.6.17 -2.315866e+00 -5.600582e+00 4.318061e+01
C.6.18 -1.891725e+00 -5.457297e+00 4.331757e+01
C.6.19 -1.451996e+00 -5.354358e+00 4.344102e+01
C.6.20 -1.089932e+00 -5.308267e+00 4.351333e+01
C.6.21 -7.206211e-01 -5.299762e+00 4.355785e+01
C.7.02 9.904379e-01 8.158509e+00 4.195721e+01
C.7.03 6.575341e-01 8.384629e+00 4.220214e+01
C.7.04 2.909872e-01 8.641386e+00 4.234931e+01
C.7.05 -9.044950e-02 8.885644e+00 4.248868e+01
C.7.06 -4.030412e-01 9.036528e+00 4.281135e+01
C.7.08 -6.455289e-01 8.964111e+00 4.364449e+01
C.7.09 -5.923198e-01 8.795671e+00 4.401194e+01
C.7.10 -2.888672e-01 8.560368e+00 4.414891e+01
C.7.11 1.200372e-01 8.453947e+00 4.410115e+01
C.7.12 4.842170e-01 8.326241e+00 4.427971e+01
C.7.13 7.430122e-01 8.115152e+00 4.454292e+01
C.7.14 6.877520e-01 7.800162e+00 4.462864e+01
C.7.15 5.081065e-01 7.528885e+00 4.468993e+01
C.7.17 4.683295e-01 7.081172e+00 4.512378e+01
C.7.18 7.801449e-01 6.965549e+00 4.530001e+01
C.7.19 1.112754e+00 6.856137e+00 4.543808e+01
C.7.20 1.500214e+00 6.707347e+00 4.554200e+01
C.7.21 1.885757e+00 6.570544e+00 4.566732e+01
C.8.02 5.569437e-01 -6.009676e+00 4.312842e+01
C.8.03 1.629771e+00 -6.501790e+00 4.322242e+01
C.8.04 2.658666e+00 -6.915174e+00 4.363771e+01
C.8.05 3.062652e+00 -7.049633e+00 4.378277e+01
C.8.06 3.487332e+00 -7.112248e+00 4.391715e+01
C.8.07 3.911064e+00 -7.123187e+00 4.406769e+01
C.8.08 4.374508e+00 -7.086329e+00 4.421406e+01
C.8.09 4.841817e+00 -6.971663e+00 4.429176e+01
C.8.10 5.307711e+00 -6.842668e+00 4.435395e+01
C.8.11 5.821822e+00 -6.720778e+00 4.444641e+01
C.8.12 6.330114e+00 -6.598567e+00 4.456651e+01
C.8.13 6.827640e+00 -6.455728e+00 4.470718e+01
C.8.14 7.461012e+00 -6.258302e+00 4.488790e+01
C.8.15 8.089688e+00 -6.031571e+00 4.504948e+01
C.8.17 9.427977e+00 -5.205702e+00 4.584306e+01
C.8.18 1.017302e+01 -4.532382e+00 4.629048e+01
C.8.19 1.091899e+01 -3.768264e+00 4.655180e+01
C.8.20 1.136766e+01 -3.267825e+00 4.655886e+01
C.8.21 1.176998e+01 -2.752936e+00 4.640138e+01
C.9.02 3.640409e+00 6.409026e+00 4.503616e+01
C.9.03 5.084150e+00 6.151872e+00 4.532163e+01
C.9.04 6.469075e+00 5.979644e+00 4.585498e+01
C.9.05 7.023887e+00 5.701401e+00 4.589124e+01
C.9.06 7.497548e+00 5.300000e+00 4.592408e+01
C.9.07 7.959695e+00 4.886368e+00 4.596755e+01
C.9.08 8.309900e+00 4.588363e+00 4.602507e+01
C.9.09 8.646113e+00 4.269589e+00 4.603601e+01
C.9.10 8.978224e+00 3.947630e+00 4.606465e+01
C.9.11 9.314721e+00 3.625430e+00 4.612428e+01
C.9.12 9.646855e+00 3.299138e+00 4.618607e+01
C.9.13 9.966311e+00 2.956976e+00 4.622440e+01
C.9.14 1.023038e+01 2.672819e+00 4.625169e+01
C.9.15 1.048655e+01 2.389863e+00 4.632607e+01
C.9.17 1.100488e+01 1.120721e+00 4.682526e+01
C.9.18 1.128019e+01 8.597415e-02 4.695043e+01
C.9.19 1.157460e+01 -9.462307e-01 4.705106e+01
C.9.20 1.175303e+01 -1.424296e+00 4.687133e+01
C.9.21 1.191694e+01 -1.765454e+00 4.648478e+01
