# Supplementary material for: Ontogenetic changes and sexual dimorphism in the cranium and mandible of the Atlantic walrus (Odobenus rosmarus rosmarus L.)
Source: Anat Rec (Hoboken). 2025 Sep 12;309(7):1875–903. doi: 10.1002/ar.70050 (PMC13251751; doi:10.1002/ar.70050)
Supplement: Supplementary file 1 — Data S1: Supporting information. [file AR-309-1875-s001.zip › PTS files/Ontogeny_Mandible/4749_M_A.pts]

Version 1.0
222
S.1 1.682053e+01 -6.222905e+00 4.495210e+01
S.2 1.691844e+01 -7.564613e+00 4.481640e+01
S.3 1.784121e+01 -5.202455e+00 4.520276e+01
S.4 1.267742e+01 -5.884314e+00 4.369092e+01
S.5 1.362699e+01 -3.201574e+00 4.428856e+01
S.6 3.776447e+00 -6.135085e+00 4.469756e+01
S.7 7.187344e+00 2.104044e+00 4.612917e+01
S.8 9.630818e+00 -5.201366e+00 5.201296e+01
S.9 -2.939682e+00 -4.738593e+00 4.004940e+01
S.10 1.235287e+00 7.118556e+00 4.240737e+01
S.11 -5.390033e+00 -4.670261e+00 4.083024e+01
S.12 -6.210396e-01 8.129911e+00 4.320587e+01
S.13 -9.455530e+00 -5.470683e+00 4.475978e+01
S.14 -3.694957e+00 9.911676e+00 4.778225e+01
S.15 -9.018789e+00 -8.324385e+00 4.464363e+01
S.16 -1.434858e+00 1.190644e+01 4.805132e+01
S.17 -8.037405e+00 -2.616608e+00 4.441856e+01
S.18 -4.519615e+00 7.121583e+00 4.665666e+01
S.19 9.290890e+00 -8.091566e+00 4.824133e+01
S.20 1.186334e+01 -1.637488e+00 4.964280e+01
S.21 -9.470299e-01 -7.890395e+00 4.440229e+01
S.22 4.642600e+00 6.632699e+00 4.743692e+01
S.23 -5.827286e+00 -5.231913e+00 4.330219e+01
S.24 -8.281807e-01 8.112253e+00 4.602604e+01
S.25 -5.563375e+00 -6.375886e+00 4.854398e+01
S.26 -8.779125e-01 6.802232e+00 5.102642e+01
S.27 -7.443924e+00 -4.974562e+00 4.754517e+01
S.28 -3.041702e+00 7.653225e+00 4.965428e+01
S.29 -4.082765e+00 -7.741244e+00 4.842505e+01
S.30 1.686601e+00 6.787210e+00 5.146269e+01
S.31 5.247103e+00 -7.300513e+00 5.239526e+01
S.32 6.935632e+00 1.208826e+00 5.368273e+01
C.1.02 1.662160e+01 -7.560215e+00 4.448834e+01
C.1.03 1.629670e+01 -7.298873e+00 4.434032e+01
C.1.04 1.596350e+01 -7.068011e+00 4.416297e+01
C.1.05 1.553028e+01 -7.046441e+00 4.391491e+01
C.1.06 1.518004e+01 -6.735483e+00 4.374081e+01
C.1.07 1.476550e+01 -6.487350e+00 4.361326e+01
C.1.08 1.433560e+01 -6.436153e+00 4.360160e+01
C.1.09 1.390579e+01 -6.452621e+00 4.365234e+01
C.1.10 1.349460e+01 -6.567012e+00 4.372593e+01
C.1.11 1.313544e+01 -6.459971e+00 4.368626e+01
C.1.12 1.287762e+01 -6.194472e+00 4.361505e+01
C.2.02 1.770887e+01 -5.066807e+00 4.489546e+01
C.2.03 1.745233e+01 -4.976768e+00 4.465788e+01
C.2.04 1.716511e+01 -4.892653e+00 4.445594e+01
C.2.05 1.687641e+01 -4.693551e+00 4.427850e+01
C.2.06 1.653598e+01 -4.552220e+00 4.414206e+01
C.2.07 1.621460e+01 -4.337399e+00 4.407113e+01
C.2.08 1.583256e+01 -4.136104e+00 4.406147e+01
C.2.09 1.542786e+01 -3.989476e+00 4.409740e+01
C.2.10 1.508473e+01 -3.736029e+00 4.416524e+01
C.2.11 1.463873e+01 -3.454797e+00 4.415697e+01
C.2.12 1.412362e+01 -3.345498e+00 4.418502e+01
C.3.02 1.674132e+01 -6.105635e+00 4.459943e+01
C.3.03 1.661062e+01 -5.969817e+00 4.426948e+01
C.3.04 1.644077e+01 -5.814147e+00 4.396727e+01
C.3.05 1.592740e+01 -5.541340e+00 4.395417e+01
C.3.06 1.542093e+01 -5.257771e+00 4.391911e+01
C.3.07 1.489024e+01 -5.028249e+00 4.385720e+01
C.3.08 1.433291e+01 -4.862620e+00 4.397677e+01
C.3.09 1.384296e+01 -4.772737e+00 4.429961e+01
C.3.10 1.337835e+01 -4.718394e+00 4.466505e+01
C.3.11 1.259953e+01 -4.486943e+00 4.505161e+01
C.3.12 1.187217e+01 -4.343840e+00 4.556153e+01
C.3.13 1.123058e+01 -4.255543e+00 4.618612e+01
C.3.14 1.058301e+01 -4.170846e+00 4.679546e+01
C.3.15 1.003028e+01 -4.104533e+00 4.749398e+01
C.3.16 9.326178e+00 -4.071601e+00 4.804256e+01
C.3.17 8.838150e+00 -4.035937e+00 4.836590e+01
C.3.18 8.463162e+00 -4.000108e+00 4.881546e+01
C.3.19 8.243176e+00 -4.047345e+00 4.935709e+01
C.3.20 8.151972e+00 -4.096413e+00 4.971438e+01
C.3.21 8.147532e+00 -4.168530e+00 5.007930e+01
C.3.22 8.202100e+00 -4.257742e+00 5.043631e+01
C.3.23 8.265601e+00 -4.325024e+00 5.072722e+01
C.3.24 8.380004e+00 -4.402368e+00 5.099946e+01
C.3.25 8.523808e+00 -4.500522e+00 5.125020e+01
C.3.26 8.788570e+00 -4.719509e+00 5.165147e+01
C.3.27 9.162130e+00 -4.974108e+00 5.192481e+01
C.3.29 9.903366e+00 -5.295050e+00 5.204059e+01
C.3.30 1.018177e+01 -5.370194e+00 5.206636e+01
C.3.31 1.045412e+01 -5.455022e+00 5.211585e+01
C.3.32 1.071797e+01 -5.524420e+00 5.211324e+01
C.3.33 1.097624e+01 -5.574746e+00 5.204109e+01
C.3.34 1.122565e+01 -5.632787e+00 5.194690e+01
C.3.35 1.151581e+01 -5.716923e+00 5.184293e+01
C.3.36 1.179409e+01 -5.802904e+00 5.171158e+01
C.3.37 1.206960e+01 -5.899327e+00 5.158163e+01
C.3.38 1.239294e+01 -6.029504e+00 5.140595e+01
C.3.39 1.272017e+01 -6.181117e+00 5.125659e+01
C.3.40 1.303765e+01 -6.292554e+00 5.105875e+01
C.3.41 1.340644e+01 -6.378621e+00 5.085430e+01
C.3.42 1.379049e+01 -6.451150e+00 5.067413e+01
C.3.43 1.416028e+01 -6.528844e+00 5.046812e+01
C.3.44 1.443521e+01 -6.606445e+00 5.023776e+01
C.3.45 1.470442e+01 -6.693780e+00 5.000416e+01
C.3.46 1.498719e+01 -6.777426e+00 4.978571e+01
C.3.47 1.529076e+01 -6.817505e+00 4.953326e+01
C.3.48 1.556964e+01 -6.818716e+00 4.925090e+01
C.3.49 1.580156e+01 -6.800558e+00 4.892936e+01
C.3.50 1.613191e+01 -6.783369e+00 4.844230e+01
C.3.51 1.636328e+01 -6.724717e+00 4.790408e+01
C.3.52 1.652774e+01 -6.637711e+00 4.734548e+01
C.3.53 1.655115e+01 -6.406423e+00 4.655782e+01
C.3.54 1.663980e+01 -6.280580e+00 4.575113e+01
C.4.02 2.887457e+00 -6.356954e+00 4.459643e+01
C.4.03 2.129517e+00 -6.435369e+00 4.407765e+01
C.4.04 1.371004e+00 -6.493192e+00 4.355700e+01
C.4.05 7.574761e-01 -6.518491e+00 4.304148e+01
C.4.06 2.186117e-01 -6.484060e+00 4.244886e+01
C.4.07 -3.236725e-01 -6.320851e+00 4.188135e+01
C.4.08 -7.379287e-01 -5.973037e+00 4.143111e+01
C.4.09 -1.162773e+00 -5.525854e+00 4.109224e+01
C.4.10 -1.646889e+00 -5.130799e+00 4.076841e+01
C.4.11 -2.030474e+00 -4.946367e+00 4.047802e+01
C.4.12 -2.464030e+00 -4.829843e+00 4.022519e+01
C.4.14 -3.454844e+00 -4.682960e+00 4.001949e+01
C.4.15 -3.968080e+00 -4.675228e+00 4.009637e+01
C.4.16 -4.449832e+00 -4.668649e+00 4.028939e+01
C.4.17 -4.763869e+00 -4.635139e+00 4.047067e+01
C.4.18 -5.095290e+00 -4.625205e+00 4.062121e+01
C.4.20 -5.498689e+00 -4.836675e+00 4.124838e+01
C.4.21 -5.636088e+00 -5.066416e+00 4.162611e+01
C.4.22 -5.798967e+00 -5.188397e+00 4.204196e+01
C.4.23 -5.825255e+00 -5.263165e+00 4.245770e+01
C.4.24 -5.825027e+00 -5.271788e+00 4.288085e+01
C.5.02 6.789294e+00 2.706726e+00 4.651851e+01
C.5.03 6.346853e+00 3.379092e+00 4.635909e+01
C.5.04 5.921660e+00 4.024417e+00 4.608329e+01
C.5.05 5.475821e+00 4.609303e+00 4.574744e+01
C.5.06 5.042201e+00 5.123528e+00 4.529891e+01
C.5.07 4.611114e+00 5.562789e+00 4.477459e+01
C.5.08 4.131496e+00 5.946462e+00 4.425166e+01
C.5.09 3.619553e+00 6.272968e+00 4.372062e+01
C.5.10 3.040905e+00 6.567784e+00 4.324216e+01
C.5.11 2.480784e+00 6.762411e+00 4.288348e+01
C.5.12 1.874426e+00 6.920035e+00 4.258725e+01
C.5.14 9.087758e-01 7.286227e+00 4.241425e+01
C.5.15 6.136523e-01 7.485540e+00 4.250343e+01
C.5.16 3.224879e-01 7.666647e+00 4.263458e+01
C.5.17 -2.068659e-02 7.814324e+00 4.278644e+01
C.5.18 -3.582553e-01 7.962884e+00 4.294959e+01
C.5.20 -5.763432e-01 8.219828e+00 4.367437e+01
C.5.21 -5.339135e-01 8.400564e+00 4.411608e+01
C.5.22 -6.913513e-01 8.536207e+00 4.454780e+01
C.5.23 -7.804898e-01 8.482943e+00 4.506445e+01
C.5.24 -6.970155e-01 8.303503e+00 4.555285e+01
C.6.02 -6.309465e+00 -5.238983e+00 4.376995e+01
C.6.03 -6.904930e+00 -5.287574e+00 4.407714e+01
C.6.04 -7.561676e+00 -5.428936e+00 4.408230e+01
C.6.05 -8.285474e+00 -5.359428e+00 4.394052e+01
C.6.06 -8.978706e+00 -5.370979e+00 4.420163e+01
C.6.08 -9.599092e+00 -5.527009e+00 4.523900e+01
C.6.09 -9.555457e+00 -5.573807e+00 4.573834e+01
C.6.10 -9.225539e+00 -5.666348e+00 4.610714e+01
C.6.11 -8.683029e+00 -5.790086e+00 4.618309e+01
C.6.12 -8.187818e+00 -5.895880e+00 4.642593e+01
C.6.13 -7.756942e+00 -5.849209e+00 4.678310e+01
C.6.14 -7.541079e+00 -5.592294e+00 4.701914e+01
C.6.15 -7.459850e+00 -5.275084e+00 4.726633e+01
C.6.17 -7.153008e+00 -4.879561e+00 4.794110e+01
C.6.18 -6.771061e+00 -5.007739e+00 4.823794e+01
C.6.19 -6.377000e+00 -5.271105e+00 4.839851e+01
C.6.20 -6.047721e+00 -5.587492e+00 4.849595e+01
C.6.21 -5.781380e+00 -5.963793e+00 4.857001e+01
C.7.02 -1.273961e+00 8.323729e+00 4.647040e+01
C.7.03 -1.783852e+00 8.636982e+00 4.675812e+01
C.7.04 -2.250021e+00 9.108152e+00 4.679759e+01
C.7.05 -2.860036e+00 9.483461e+00 4.682393e+01
C.7.06 -3.405864e+00 9.831672e+00 4.713135e+01
C.7.08 -3.804806e+00 9.798833e+00 4.832076e+01
C.7.09 -3.733653e+00 9.551675e+00 4.881936e+01
C.7.10 -3.257884e+00 9.255857e+00 4.884975e+01
C.7.11 -2.876152e+00 8.988245e+00 4.904749e+01
C.7.12 -2.562928e+00 8.711446e+00 4.933335e+01
C.7.13 -2.460229e+00 8.372307e+00 4.969510e+01
C.7.14 -2.652459e+00 8.128294e+00 4.971000e+01
C.7.15 -2.844250e+00 7.893174e+00 4.964180e+01
C.7.17 -2.931257e+00 7.323868e+00 4.998809e+01
C.7.18 -2.625541e+00 7.113196e+00 5.029510e+01
C.7.19 -2.223050e+00 6.952122e+00 5.050528e+01
C.7.20 -1.787804e+00 6.843025e+00 5.069186e+01
C.7.21 -1.338509e+00 6.797925e+00 5.087150e+01
C.8.02 -4.553092e+00 -6.934896e+00 4.836814e+01
C.8.03 -3.857105e+00 -7.666154e+00 4.895554e+01
C.8.04 -3.021971e+00 -8.243336e+00 4.953301e+01
C.8.05 -2.505649e+00 -8.420465e+00 4.988549e+01
C.8.06 -1.917003e+00 -8.491327e+00 5.015136e+01
C.8.07 -1.303268e+00 -8.499163e+00 5.036463e+01
C.8.08 -6.632422e-01 -8.485310e+00 5.055347e+01
C.8.09 -3.135306e-02 -8.444975e+00 5.076461e+01
C.8.10 6.178607e-01 -8.361789e+00 5.089531e+01
C.8.11 1.329159e+00 -8.259443e+00 5.104734e+01
C.8.12 2.029728e+00 -8.138070e+00 5.123177e+01
C.8.13 2.721355e+00 -7.992624e+00 5.143185e+01
C.8.14 3.565998e+00 -7.777493e+00 5.175823e+01
C.8.15 4.394212e+00 -7.541974e+00 5.211154e+01
C.8.17 6.028064e+00 -7.140855e+00 5.268869e+01
C.8.18 6.854907e+00 -6.948445e+00 5.271705e+01
C.8.19 7.656140e+00 -6.667190e+00 5.273696e+01
C.8.20 8.393390e+00 -6.185555e+00 5.278760e+01
C.8.21 9.049326e+00 -5.734560e+00 5.240746e+01
C.9.02 5.469745e-01 6.764166e+00 5.101936e+01
C.9.03 1.722633e+00 6.499933e+00 5.178080e+01
C.9.04 2.679334e+00 6.157987e+00 5.278062e+01
C.9.05 3.219383e+00 5.808286e+00 5.295349e+01
C.9.06 3.676851e+00 5.338050e+00 5.306941e+01
C.9.07 4.139012e+00 4.874297e+00 5.319262e+01
C.9.08 4.599750e+00 4.493578e+00 5.327877e+01
C.9.09 5.061368e+00 4.105434e+00 5.330878e+01
C.9.10 5.502809e+00 3.694750e+00 5.327540e+01
C.9.11 5.908576e+00 3.314975e+00 5.331015e+01
C.9.12 6.295568e+00 2.914604e+00 5.331466e+01
C.9.13 6.624773e+00 2.474534e+00 5.340434e+01
C.9.14 6.764183e+00 2.061145e+00 5.349398e+01
C.9.15 6.828070e+00 1.630925e+00 5.358986e+01
C.9.17 7.612329e+00 -2.978476e-01 5.401253e+01
C.9.18 8.421078e+00 -1.770672e+00 5.389669e+01
C.9.19 9.157854e+00 -3.235498e+00 5.351178e+01
C.9.20 9.431787e+00 -4.043749e+00 5.329388e+01
C.9.21 9.671648e+00 -4.592168e+00 5.264775e+01
