# Supplementary material for: Ontogenetic changes and sexual dimorphism in the cranium and mandible of the Atlantic walrus (Odobenus rosmarus rosmarus L.)
Source: Anat Rec (Hoboken). 2025 Sep 12;309(7):1875–903. doi: 10.1002/ar.70050 (PMC13251751; doi:10.1002/ar.70050)
Supplement: Supplementary file 1 — Data S1: Supporting information. [file AR-309-1875-s001.zip › PTS files/Ontogeny_Mandible/4750_F_A.pts]

Version 1.0
222
S.1 1.654145e+01 -4.342468e+00 4.123489e+01
S.2 1.701828e+01 -5.370575e+00 4.073466e+01
S.3 1.731132e+01 -3.498913e+00 4.126009e+01
S.4 1.343442e+01 -5.122495e+00 4.003208e+01
S.5 1.362695e+01 -2.481520e+00 4.034679e+01
S.6 7.134332e+00 -6.838408e+00 3.997544e+01
S.7 8.308811e+00 6.980478e-01 4.116811e+01
S.8 1.064320e+01 -4.230257e+00 4.596685e+01
S.9 1.042422e+00 -7.456859e+00 3.567597e+01
S.10 2.637344e+00 4.533804e+00 3.753768e+01
S.11 -1.645796e+00 -8.015939e+00 3.633611e+01
S.12 4.239105e-01 5.518619e+00 3.804748e+01
S.13 -3.891905e+00 -8.429345e+00 3.910691e+01
S.14 -1.748241e+00 5.555797e+00 4.135551e+01
S.15 -3.294445e+00 -1.101126e+01 3.870041e+01
S.16 4.128538e-01 7.409788e+00 4.145925e+01
S.17 -3.583708e+00 -5.740263e+00 3.905117e+01
S.18 -2.139326e+00 3.062045e+00 4.044017e+01
S.19 1.197214e+01 -5.820618e+00 4.267182e+01
S.20 1.257624e+01 -2.304234e+00 4.279776e+01
S.21 2.623701e+00 -8.792138e+00 3.958166e+01
S.22 4.420949e+00 3.865116e+00 4.144800e+01
S.23 -1.602969e+00 -8.040907e+00 3.791165e+01
S.24 2.058870e-02 4.600514e+00 4.013548e+01
S.25 -9.307831e-01 -8.498804e+00 4.273401e+01
S.26 9.376541e-01 3.479684e+00 4.470151e+01
S.27 -3.907295e+00 -8.066816e+00 4.147245e+01
S.28 -1.972478e+00 4.173261e+00 4.337135e+01
S.29 1.636295e+00 -8.963755e+00 4.317036e+01
S.30 2.642222e+00 3.471828e+00 4.461115e+01
S.31 7.566503e+00 -7.650918e+00 4.512286e+01
S.32 8.375544e+00 -3.592287e-01 4.634336e+01
C.1.02 1.669599e+01 -5.470682e+00 4.048878e+01
C.1.03 1.633135e+01 -5.527741e+00 4.029348e+01
C.1.04 1.593100e+01 -5.491818e+00 4.018038e+01
C.1.05 1.578105e+01 -5.336329e+00 4.010946e+01
C.1.06 1.563730e+01 -5.199608e+00 3.999840e+01
C.1.07 1.542768e+01 -5.199041e+00 3.991038e+01
C.1.08 1.506139e+01 -5.127998e+00 3.984004e+01
C.1.09 1.468648e+01 -5.180689e+00 3.981118e+01
C.1.10 1.432302e+01 -5.282037e+00 3.985339e+01
C.1.11 1.400378e+01 -5.345531e+00 3.984477e+01
C.1.12 1.371554e+01 -5.200154e+00 3.988728e+01
C.2.02 1.721297e+01 -3.310069e+00 4.110859e+01
C.2.03 1.704540e+01 -3.175889e+00 4.095953e+01
C.2.04 1.686670e+01 -3.047205e+00 4.081882e+01
C.2.05 1.653719e+01 -3.294340e+00 4.066676e+01
C.2.06 1.621543e+01 -3.027519e+00 4.053250e+01
C.2.07 1.582818e+01 -2.931551e+00 4.034919e+01
C.2.08 1.548036e+01 -2.863316e+00 4.022467e+01
C.2.09 1.512791e+01 -2.724285e+00 4.020274e+01
C.2.10 1.476924e+01 -2.628040e+00 4.018298e+01
C.2.11 1.442848e+01 -2.443831e+00 4.035864e+01
C.2.12 1.403014e+01 -2.479018e+00 4.020905e+01
C.3.02 1.639679e+01 -4.283193e+00 4.092052e+01
C.3.03 1.623677e+01 -4.213185e+00 4.061596e+01
C.3.04 1.607052e+01 -4.162897e+00 4.031085e+01
C.3.05 1.578285e+01 -4.095464e+00 4.005276e+01
C.3.06 1.544286e+01 -4.030505e+00 3.986813e+01
C.3.07 1.506893e+01 -3.967197e+00 3.976773e+01
C.3.08 1.463784e+01 -3.923720e+00 3.989246e+01
C.3.09 1.421848e+01 -3.867282e+00 4.004816e+01
C.3.10 1.380962e+01 -3.831616e+00 4.023487e+01
C.3.11 1.338928e+01 -3.818676e+00 4.049376e+01
C.3.12 1.296804e+01 -3.817752e+00 4.075150e+01
C.3.13 1.258050e+01 -3.816158e+00 4.105759e+01
C.3.14 1.217526e+01 -3.800905e+00 4.139962e+01
C.3.15 1.179640e+01 -3.784540e+00 4.177058e+01
C.3.16 1.142128e+01 -3.774661e+00 4.214555e+01
C.3.17 1.120037e+01 -3.789855e+00 4.254666e+01
C.3.18 1.091918e+01 -3.807034e+00 4.290797e+01
C.3.19 1.071166e+01 -3.833524e+00 4.331559e+01
C.3.20 1.041318e+01 -3.843502e+00 4.349998e+01
C.3.21 1.017671e+01 -3.860947e+00 4.375876e+01
C.3.22 1.003251e+01 -3.892041e+00 4.407723e+01
C.3.23 9.965054e+00 -3.919822e+00 4.436279e+01
C.3.24 9.966887e+00 -3.951410e+00 4.465580e+01
C.3.25 1.001762e+01 -3.994610e+00 4.494289e+01
C.3.26 1.013984e+01 -4.070188e+00 4.533277e+01
C.3.27 1.035377e+01 -4.146583e+00 4.568071e+01
C.3.29 1.083974e+01 -4.277551e+00 4.602191e+01
C.3.30 1.104498e+01 -4.319625e+00 4.602329e+01
C.3.31 1.123926e+01 -4.347135e+00 4.594983e+01
C.3.32 1.154148e+01 -4.364720e+00 4.575558e+01
C.3.33 1.184142e+01 -4.368279e+00 4.555710e+01
C.3.34 1.214328e+01 -4.379605e+00 4.536183e+01
C.3.35 1.237292e+01 -4.396589e+00 4.521292e+01
C.3.36 1.260163e+01 -4.418525e+00 4.506324e+01
C.3.37 1.283364e+01 -4.448158e+00 4.492010e+01
C.3.38 1.307172e+01 -4.486302e+00 4.476661e+01
C.3.39 1.330261e+01 -4.527875e+00 4.460336e+01
C.3.40 1.353945e+01 -4.569381e+00 4.444883e+01
C.3.41 1.381532e+01 -4.612407e+00 4.427191e+01
C.3.42 1.408716e+01 -4.652833e+00 4.408825e+01
C.3.43 1.434928e+01 -4.688083e+00 4.388998e+01
C.3.44 1.454605e+01 -4.718935e+00 4.372839e+01
C.3.45 1.474633e+01 -4.758529e+00 4.357314e+01
C.3.46 1.495064e+01 -4.786132e+00 4.342057e+01
C.3.47 1.517736e+01 -4.786447e+00 4.325600e+01
C.3.48 1.541657e+01 -4.788399e+00 4.311020e+01
C.3.49 1.564799e+01 -4.784179e+00 4.295237e+01
C.3.50 1.592182e+01 -4.739881e+00 4.265695e+01
C.3.51 1.614638e+01 -4.671853e+00 4.232655e+01
C.3.52 1.633879e+01 -4.589062e+00 4.197964e+01
C.3.53 1.646221e+01 -4.521940e+00 4.174121e+01
C.3.54 1.655447e+01 -4.440850e+00 4.149323e+01
C.4.02 6.216314e+00 -6.963184e+00 3.999534e+01
C.4.03 5.316923e+00 -7.139003e+00 3.985750e+01
C.4.04 4.488564e+00 -7.353077e+00 3.950148e+01
C.4.05 3.836343e+00 -7.688955e+00 3.909722e+01
C.4.06 3.405255e+00 -7.981568e+00 3.844132e+01
C.4.07 3.082492e+00 -8.096086e+00 3.767691e+01
C.4.08 2.784238e+00 -7.919933e+00 3.715142e+01
C.4.09 2.361132e+00 -7.641511e+00 3.677783e+01
C.4.10 1.928468e+00 -7.407214e+00 3.638534e+01
C.4.11 1.663970e+00 -7.370389e+00 3.610921e+01
C.4.12 1.377450e+00 -7.399988e+00 3.585508e+01
C.4.14 5.690924e-01 -7.548316e+00 3.557034e+01
C.4.15 8.838321e-02 -7.658420e+00 3.555126e+01
C.4.16 -3.939912e-01 -7.762446e+00 3.555847e+01
C.4.17 -9.363174e-01 -7.826617e+00 3.561709e+01
C.4.18 -1.430080e+00 -7.861641e+00 3.585514e+01
C.4.20 -1.614369e+00 -8.088185e+00 3.654394e+01
C.4.21 -1.590492e+00 -8.142335e+00 3.675818e+01
C.4.22 -1.579383e+00 -8.182365e+00 3.697654e+01
C.4.23 -1.579725e+00 -8.167334e+00 3.729470e+01
C.4.24 -1.547971e+00 -8.087352e+00 3.760137e+01
C.5.02 7.710603e+00 8.953129e-01 4.121823e+01
C.5.03 7.137686e+00 1.154070e+00 4.128213e+01
C.5.04 6.615062e+00 1.508406e+00 4.125803e+01
C.5.05 5.946172e+00 2.187999e+00 4.110272e+01
C.5.06 5.362722e+00 2.864033e+00 4.073400e+01
C.5.07 4.964865e+00 3.328488e+00 3.998612e+01
C.5.08 4.577845e+00 3.523295e+00 3.929737e+01
C.5.09 4.079441e+00 3.647512e+00 3.866628e+01
C.5.10 3.520250e+00 3.840118e+00 3.810743e+01
C.5.11 3.232866e+00 4.034937e+00 3.786354e+01
C.5.12 2.957403e+00 4.281119e+00 3.765487e+01
C.5.14 2.205689e+00 4.827544e+00 3.751302e+01
C.5.15 1.768673e+00 5.109908e+00 3.756325e+01
C.5.16 1.313754e+00 5.339707e+00 3.767937e+01
C.5.17 1.005985e+00 5.431145e+00 3.776428e+01
C.5.18 6.930140e-01 5.496435e+00 3.785414e+01
C.5.20 2.525543e-01 5.516731e+00 3.839126e+01
C.5.21 1.770667e-01 5.487822e+00 3.876680e+01
C.5.22 2.230194e-01 5.313805e+00 3.910616e+01
C.5.23 3.435320e-01 5.062624e+00 3.945798e+01
C.5.24 2.504033e-01 4.851512e+00 3.984294e+01
C.6.02 -1.896331e+00 -8.009261e+00 3.830253e+01
C.6.03 -2.344738e+00 -8.185701e+00 3.838999e+01
C.6.04 -2.798967e+00 -8.362181e+00 3.834122e+01
C.6.05 -3.243142e+00 -8.383608e+00 3.846816e+01
C.6.06 -3.621951e+00 -8.391159e+00 3.873336e+01
C.6.08 -4.074989e+00 -8.514808e+00 3.945704e+01
C.6.09 -4.128687e+00 -8.619253e+00 3.984384e+01
C.6.10 -4.007017e+00 -8.732677e+00 4.021226e+01
C.6.11 -3.747852e+00 -8.880599e+00 4.030934e+01
C.6.12 -3.552614e+00 -8.989161e+00 4.052971e+01
C.6.13 -3.412495e+00 -8.982931e+00 4.081041e+01
C.6.14 -3.306947e+00 -8.652351e+00 4.111770e+01
C.6.15 -3.545409e+00 -8.298201e+00 4.129820e+01
C.6.17 -3.597291e+00 -8.242474e+00 4.203080e+01
C.6.18 -3.042110e+00 -8.456049e+00 4.232214e+01
C.6.19 -2.426136e+00 -8.626577e+00 4.249597e+01
C.6.20 -1.925204e+00 -8.638899e+00 4.259188e+01
C.6.21 -1.429455e+00 -8.603164e+00 4.270699e+01
C.7.02 -1.964545e-01 4.737873e+00 4.047276e+01
C.7.03 -5.665786e-01 4.903729e+00 4.059614e+01
C.7.04 -9.170576e-01 5.142033e+00 4.058556e+01
C.7.05 -1.222547e+00 5.319986e+00 4.078610e+01
C.7.06 -1.499201e+00 5.460061e+00 4.104888e+01
C.7.08 -2.008848e+00 5.563937e+00 4.175800e+01
C.7.09 -2.085606e+00 5.468946e+00 4.222176e+01
C.7.10 -1.871967e+00 5.206348e+00 4.256142e+01
C.7.11 -1.500662e+00 5.203755e+00 4.276590e+01
C.7.12 -1.260201e+00 5.078082e+00 4.309161e+01
C.7.13 -1.190376e+00 4.796015e+00 4.340025e+01
C.7.14 -1.404296e+00 4.538233e+00 4.347293e+01
C.7.15 -1.698376e+00 4.376689e+00 4.340281e+01
C.7.17 -1.653797e+00 4.129677e+00 4.400756e+01
C.7.18 -1.046919e+00 4.000832e+00 4.435873e+01
C.7.19 -3.806183e-01 3.964030e+00 4.460959e+01
C.7.20 7.363625e-02 3.846324e+00 4.471809e+01
C.7.21 5.111275e-01 3.671048e+00 4.481734e+01
C.8.02 2.570381e-01 -8.600906e+00 4.247202e+01
C.8.03 1.353762e+00 -8.743555e+00 4.298874e+01
C.8.04 2.268555e+00 -8.889319e+00 4.378370e+01
C.8.05 2.757075e+00 -8.906275e+00 4.391303e+01
C.8.06 3.250092e+00 -8.884202e+00 4.402308e+01
C.8.07 3.739281e+00 -8.809340e+00 4.412675e+01
C.8.08 4.142141e+00 -8.667174e+00 4.424430e+01
C.8.09 4.531446e+00 -8.462625e+00 4.429827e+01
C.8.10 4.940085e+00 -8.300983e+00 4.435501e+01
C.8.11 5.426232e+00 -8.234930e+00 4.454831e+01
C.8.12 5.930533e+00 -8.211838e+00 4.470061e+01
C.8.13 6.445006e+00 -8.124540e+00 4.477643e+01
C.8.14 6.849861e+00 -7.998588e+00 4.483299e+01
C.8.15 7.237642e+00 -7.849381e+00 4.493464e+01
C.8.17 8.002322e+00 -7.127265e+00 4.561728e+01
C.8.18 8.353237e+00 -6.557220e+00 4.612769e+01
C.8.19 8.862207e+00 -5.899556e+00 4.625809e+01
C.8.20 9.438681e+00 -5.310656e+00 4.628426e+01
C.8.21 1.004033e+01 -4.772322e+00 4.611686e+01
C.9.02 1.851184e+00 3.342880e+00 4.439658e+01
C.9.03 2.767502e+00 3.141746e+00 4.465383e+01
C.9.04 3.531272e+00 3.046690e+00 4.524874e+01
C.9.05 4.184985e+00 2.784595e+00 4.547991e+01
C.9.06 4.764186e+00 2.467250e+00 4.581649e+01
C.9.07 5.385415e+00 2.096832e+00 4.597879e+01
C.9.08 5.784566e+00 1.815666e+00 4.608635e+01
C.9.09 6.182114e+00 1.512544e+00 4.609170e+01
C.9.10 6.570110e+00 1.197653e+00 4.610751e+01
C.9.11 6.874223e+00 9.334582e-01 4.612932e+01
C.9.12 7.177985e+00 6.681196e-01 4.612020e+01
C.9.13 7.485812e+00 4.074301e-01 4.611376e+01
C.9.14 7.808593e+00 1.652320e-01 4.612911e+01
C.9.15 8.121471e+00 -8.021027e-02 4.619954e+01
C.9.17 8.750830e+00 -9.793660e-01 4.658538e+01
C.9.18 9.061338e+00 -1.621423e+00 4.685993e+01
C.9.19 9.437011e+00 -2.286776e+00 4.687145e+01
C.9.20 9.841090e+00 -3.010944e+00 4.677068e+01
C.9.21 1.024904e+01 -3.651354e+00 4.642225e+01
