# Supplementary material for: Ontogenetic changes and sexual dimorphism in the cranium and mandible of the Atlantic walrus (Odobenus rosmarus rosmarus L.)
Source: Anat Rec (Hoboken). 2025 Sep 12;309(7):1875–903. doi: 10.1002/ar.70050 (PMC13251751; doi:10.1002/ar.70050)
Supplement: Supplementary file 1 — Data S1: Supporting information. [file AR-309-1875-s001.zip › PTS files/Ontogeny_Mandible/4751_M_J.pts]

Version 1.0
222
S.1 1.743855e+01 4.159480e+00 4.228129e+01
S.2 1.811142e+01 3.452533e+00 4.239742e+01
S.3 1.770483e+01 5.171202e+00 4.216039e+01
S.4 1.534838e+01 2.198380e+00 4.201097e+01
S.5 1.480549e+01 4.671441e+00 4.134380e+01
S.6 1.053697e+01 -8.750474e-01 4.329903e+01
S.7 8.923147e+00 5.591625e+00 4.173716e+01
S.8 1.312999e+01 4.081470e+00 4.623707e+01
S.9 4.657158e+00 -4.803029e+00 4.117871e+01
S.10 2.210051e+00 5.258744e+00 3.875703e+01
S.11 3.579970e+00 -5.484679e+00 4.200105e+01
S.12 7.791691e-01 5.867362e+00 3.948247e+01
S.13 2.038338e+00 -5.766105e+00 4.515935e+01
S.14 -1.024044e+00 6.512822e+00 4.207672e+01
S.15 4.146036e+00 -6.913944e+00 4.523947e+01
S.16 2.153026e-01 8.383535e+00 4.150841e+01
S.17 1.690722e+00 -3.783137e+00 4.467857e+01
S.18 -2.460598e-01 4.609119e+00 4.280717e+01
S.19 1.421962e+01 1.773395e+00 4.491260e+01
S.20 1.333678e+01 5.709500e+00 4.396085e+01
S.21 6.783836e+00 -3.940321e+00 4.429110e+01
S.22 4.084239e+00 7.042684e+00 4.190793e+01
S.23 3.443660e+00 -5.005917e+00 4.396563e+01
S.24 5.180525e-01 6.148146e+00 4.149384e+01
S.25 4.676216e+00 -3.299491e+00 4.692946e+01
S.26 2.168460e+00 6.523943e+00 4.468722e+01
S.27 3.377927e+00 -4.756352e+00 4.679570e+01
S.28 3.072308e-01 6.852356e+00 4.398549e+01
S.29 6.337586e+00 -3.597711e+00 4.674625e+01
S.30 3.924161e+00 7.332467e+00 4.420592e+01
S.31 1.173100e+01 1.615319e+00 4.707848e+01
S.32 1.082039e+01 5.658834e+00 4.624737e+01
C.1.02 1.803199e+01 3.144581e+00 4.231589e+01
C.1.03 1.779925e+01 2.941647e+00 4.220428e+01
C.1.04 1.752330e+01 2.805254e+00 4.209007e+01
C.1.05 1.727977e+01 2.722410e+00 4.199720e+01
C.1.06 1.703379e+01 2.629329e+00 4.192220e+01
C.1.07 1.678428e+01 2.522268e+00 4.188929e+01
C.1.08 1.657554e+01 2.442993e+00 4.191182e+01
C.1.09 1.637376e+01 2.362131e+00 4.196764e+01
C.1.10 1.618574e+01 2.259512e+00 4.203460e+01
C.1.11 1.592067e+01 2.122585e+00 4.200218e+01
C.1.12 1.563047e+01 2.139003e+00 4.192754e+01
C.2.02 1.758016e+01 5.207860e+00 4.190480e+01
C.2.03 1.740263e+01 5.226664e+00 4.168043e+01
C.2.04 1.717616e+01 5.142873e+00 4.152583e+01
C.2.05 1.699163e+01 5.092271e+00 4.143027e+01
C.2.06 1.679388e+01 5.058015e+00 4.135637e+01
C.2.07 1.659144e+01 5.013504e+00 4.130366e+01
C.2.08 1.637625e+01 4.996449e+00 4.123773e+01
C.2.09 1.615735e+01 4.959564e+00 4.119683e+01
C.2.10 1.593423e+01 4.959252e+00 4.116278e+01
C.2.11 1.553318e+01 4.921941e+00 4.112050e+01
C.2.12 1.516833e+01 4.759047e+00 4.118669e+01
C.3.02 1.734037e+01 4.069758e+00 4.201681e+01
C.3.03 1.721425e+01 3.979514e+00 4.176463e+01
C.3.04 1.703522e+01 3.888814e+00 4.154700e+01
C.3.05 1.681471e+01 3.801419e+00 4.135312e+01
C.3.06 1.651834e+01 3.732159e+00 4.131805e+01
C.3.07 1.623414e+01 3.702455e+00 4.142855e+01
C.3.08 1.580462e+01 3.593351e+00 4.148115e+01
C.3.09 1.539173e+01 3.507655e+00 4.162725e+01
C.3.10 1.506756e+01 3.486995e+00 4.193325e+01
C.3.11 1.465794e+01 3.507494e+00 4.235831e+01
C.3.12 1.432201e+01 3.570004e+00 4.284011e+01
C.3.13 1.401599e+01 3.639136e+00 4.334057e+01
C.3.14 1.394525e+01 3.770578e+00 4.373825e+01
C.3.15 1.364364e+01 3.765610e+00 4.403728e+01
C.3.16 1.328780e+01 3.667524e+00 4.424747e+01
C.3.17 1.317017e+01 3.693436e+00 4.451138e+01
C.3.18 1.298817e+01 3.691502e+00 4.473727e+01
C.3.19 1.288230e+01 3.719324e+00 4.500592e+01
C.3.20 1.284105e+01 3.751033e+00 4.517430e+01
C.3.21 1.278440e+01 3.789193e+00 4.533678e+01
C.3.22 1.275011e+01 3.825242e+00 4.550586e+01
C.3.23 1.276533e+01 3.863815e+00 4.563979e+01
C.3.24 1.281982e+01 3.914214e+00 4.575875e+01
C.3.25 1.286991e+01 3.951530e+00 4.588427e+01
C.3.26 1.302796e+01 4.025124e+00 4.591220e+01
C.3.27 1.311220e+01 4.038163e+00 4.606681e+01
C.3.29 1.327005e+01 4.142411e+00 4.626688e+01
C.3.30 1.341168e+01 4.206843e+00 4.626416e+01
C.3.31 1.355687e+01 4.258923e+00 4.624350e+01
C.3.32 1.375894e+01 4.306182e+00 4.616952e+01
C.3.33 1.395730e+01 4.339459e+00 4.607960e+01
C.3.34 1.415632e+01 4.369960e+00 4.599014e+01
C.3.35 1.433467e+01 4.394892e+00 4.589288e+01
C.3.36 1.449119e+01 4.413164e+00 4.576228e+01
C.3.37 1.467671e+01 4.428441e+00 4.567722e+01
C.3.38 1.491059e+01 4.437090e+00 4.556275e+01
C.3.39 1.510975e+01 4.441871e+00 4.539485e+01
C.3.40 1.530644e+01 4.445498e+00 4.522403e+01
C.3.41 1.548326e+01 4.446930e+00 4.504720e+01
C.3.42 1.570348e+01 4.476207e+00 4.493239e+01
C.3.43 1.587735e+01 4.468810e+00 4.475281e+01
C.3.44 1.610992e+01 4.479275e+00 4.460582e+01
C.3.45 1.635308e+01 4.490107e+00 4.447712e+01
C.3.46 1.657643e+01 4.489433e+00 4.431615e+01
C.3.47 1.672411e+01 4.478316e+00 4.419207e+01
C.3.48 1.686022e+01 4.457311e+00 4.405656e+01
C.3.49 1.697509e+01 4.430888e+00 4.390347e+01
C.3.50 1.707848e+01 4.387755e+00 4.365191e+01
C.3.51 1.717084e+01 4.347274e+00 4.339563e+01
C.3.52 1.722455e+01 4.296923e+00 4.313026e+01
C.3.53 1.731138e+01 4.254698e+00 4.284914e+01
C.3.54 1.741030e+01 4.219163e+00 4.257111e+01
C.4.02 9.887108e+00 -1.188265e+00 4.344103e+01
C.4.03 9.270427e+00 -1.584721e+00 4.349706e+01
C.4.04 8.703040e+00 -2.050795e+00 4.353481e+01
C.4.05 8.102160e+00 -2.720629e+00 4.344577e+01
C.4.06 7.611368e+00 -3.396369e+00 4.309899e+01
C.4.07 7.199924e+00 -3.978433e+00 4.254256e+01
C.4.08 6.858006e+00 -4.220217e+00 4.218975e+01
C.4.09 6.440427e+00 -4.360432e+00 4.186445e+01
C.4.10 5.973378e+00 -4.484822e+00 4.160708e+01
C.4.11 5.548583e+00 -4.587787e+00 4.141195e+01
C.4.12 5.117456e+00 -4.680453e+00 4.122579e+01
C.4.14 4.384583e+00 -4.936822e+00 4.122333e+01
C.4.15 4.146844e+00 -5.095889e+00 4.133455e+01
C.4.16 3.925142e+00 -5.249938e+00 4.148053e+01
C.4.17 3.776128e+00 -5.351335e+00 4.161897e+01
C.4.18 3.657244e+00 -5.436984e+00 4.179271e+01
C.4.20 3.570681e+00 -5.487027e+00 4.233637e+01
C.4.21 3.558474e+00 -5.497973e+00 4.267141e+01
C.4.22 3.469485e+00 -5.490902e+00 4.299478e+01
C.4.23 3.503394e+00 -5.348033e+00 4.332931e+01
C.4.24 3.517624e+00 -5.165395e+00 4.364538e+01
C.5.02 8.347808e+00 5.597302e+00 4.184691e+01
C.5.03 7.764155e+00 5.635274e+00 4.181501e+01
C.5.04 7.196234e+00 5.726279e+00 4.170416e+01
C.5.05 6.532439e+00 5.950984e+00 4.156763e+01
C.5.06 5.897636e+00 6.206525e+00 4.136392e+01
C.5.07 5.347135e+00 6.380226e+00 4.094381e+01
C.5.08 4.941644e+00 6.386370e+00 4.051359e+01
C.5.09 4.536625e+00 6.297501e+00 4.009215e+01
C.5.10 4.129233e+00 6.149045e+00 3.969023e+01
C.5.11 3.553553e+00 5.858269e+00 3.924646e+01
C.5.12 2.930603e+00 5.523181e+00 3.891102e+01
C.5.14 1.977115e+00 5.245196e+00 3.877152e+01
C.5.15 1.748744e+00 5.280853e+00 3.880659e+01
C.5.16 1.531185e+00 5.347774e+00 3.885992e+01
C.5.17 1.215342e+00 5.518067e+00 3.898587e+01
C.5.18 9.575549e-01 5.717240e+00 3.918204e+01
C.5.20 7.207634e-01 5.916576e+00 3.984926e+01
C.5.21 6.143392e-01 5.978056e+00 4.020317e+01
C.5.22 6.345261e-01 5.991272e+00 4.057706e+01
C.5.23 5.088555e-01 6.061510e+00 4.086691e+01
C.5.24 5.761389e-01 6.079288e+00 4.118299e+01
C.6.02 3.342876e+00 -5.026050e+00 4.425165e+01
C.6.03 3.132250e+00 -5.164880e+00 4.442119e+01
C.6.04 2.928045e+00 -5.387676e+00 4.438905e+01
C.6.05 2.537448e+00 -5.594738e+00 4.446614e+01
C.6.06 2.215728e+00 -5.728778e+00 4.474883e+01
C.6.08 2.049826e+00 -5.744782e+00 4.548447e+01
C.6.09 2.146213e+00 -5.706087e+00 4.579351e+01
C.6.10 2.342674e+00 -5.645562e+00 4.604657e+01
C.6.11 2.705259e+00 -5.600619e+00 4.603530e+01
C.6.12 3.066733e+00 -5.589370e+00 4.608851e+01
C.6.13 3.316879e+00 -5.487523e+00 4.633482e+01
C.6.14 3.407141e+00 -5.258612e+00 4.649496e+01
C.6.15 3.404134e+00 -5.000340e+00 4.663453e+01
C.6.17 3.500641e+00 -4.443804e+00 4.693192e+01
C.6.18 3.717888e+00 -4.154086e+00 4.691888e+01
C.6.19 3.939650e+00 -3.870349e+00 4.695913e+01
C.6.20 4.149494e+00 -3.637108e+00 4.702211e+01
C.6.21 4.398019e+00 -3.435926e+00 4.700942e+01
C.7.02 3.015076e-01 6.230711e+00 4.168449e+01
C.7.03 2.288437e-02 6.329831e+00 4.163350e+01
C.7.04 -2.687386e-01 6.397930e+00 4.161410e+01
C.7.05 -5.621744e-01 6.430337e+00 4.169155e+01
C.7.06 -8.139280e-01 6.468207e+00 4.185990e+01
C.7.08 -1.109466e+00 6.604730e+00 4.247826e+01
C.7.09 -1.055058e+00 6.718002e+00 4.287974e+01
C.7.10 -7.480093e-01 6.747293e+00 4.316580e+01
C.7.11 -5.063432e-01 6.994374e+00 4.303725e+01
C.7.12 -1.945700e-01 7.189339e+00 4.306506e+01
C.7.13 1.174698e-02 7.311302e+00 4.334529e+01
C.7.14 1.438881e-01 7.206353e+00 4.357362e+01
C.7.15 2.384377e-01 7.028276e+00 4.377352e+01
C.7.17 5.559658e-01 6.700844e+00 4.424514e+01
C.7.18 9.233689e-01 6.626399e+00 4.435343e+01
C.7.19 1.261000e+00 6.543990e+00 4.453082e+01
C.7.20 1.559752e+00 6.512052e+00 4.460427e+01
C.7.21 1.860352e+00 6.499116e+00 4.467603e+01
C.8.02 5.456190e+00 -3.545726e+00 4.681087e+01
C.8.03 6.280580e+00 -3.504987e+00 4.676878e+01
C.8.04 6.960412e+00 -3.331336e+00 4.720554e+01
C.8.05 7.323701e+00 -3.169417e+00 4.735235e+01
C.8.06 7.644721e+00 -2.919369e+00 4.747143e+01
C.8.07 7.962939e+00 -2.649673e+00 4.754733e+01
C.8.08 8.396581e+00 -2.299719e+00 4.756587e+01
C.8.09 8.818197e+00 -1.935027e+00 4.755629e+01
C.8.10 9.235109e+00 -1.575278e+00 4.746885e+01
C.8.11 9.683574e+00 -1.181952e+00 4.739062e+01
C.8.12 1.012448e+01 -7.731571e-01 4.736936e+01
C.8.13 1.053633e+01 -3.348299e-01 4.738420e+01
C.8.14 1.096998e+01 2.958627e-01 4.730050e+01
C.8.15 1.135068e+01 9.517687e-01 4.716742e+01
C.8.17 1.198689e+01 2.014335e+00 4.700098e+01
C.8.18 1.224419e+01 2.416401e+00 4.694782e+01
C.8.19 1.245793e+01 2.844568e+00 4.690688e+01
C.8.20 1.267139e+01 3.305660e+00 4.676652e+01
C.8.21 1.294397e+01 3.648314e+00 4.647297e+01
C.9.02 3.115301e+00 7.027483e+00 4.433508e+01
C.9.03 4.215713e+00 7.277111e+00 4.436248e+01
C.9.04 5.146564e+00 7.531833e+00 4.494788e+01
C.9.05 5.901196e+00 7.503330e+00 4.514089e+01
C.9.06 6.634654e+00 7.310969e+00 4.532138e+01
C.9.07 7.362443e+00 7.109216e+00 4.551415e+01
C.9.08 7.804890e+00 7.001266e+00 4.556025e+01
C.9.09 8.239568e+00 6.874094e+00 4.562667e+01
C.9.10 8.658610e+00 6.733274e+00 4.574543e+01
C.9.11 9.029061e+00 6.553422e+00 4.580977e+01
C.9.12 9.385042e+00 6.346685e+00 4.587505e+01
C.9.13 9.745344e+00 6.145776e+00 4.593455e+01
C.9.14 1.011023e+01 5.975928e+00 4.600284e+01
C.9.15 1.047243e+01 5.817231e+00 4.610426e+01
C.9.17 1.132846e+01 5.402249e+00 4.640332e+01
C.9.18 1.183201e+01 5.135200e+00 4.655633e+01
C.9.19 1.232801e+01 4.830930e+00 4.665480e+01
C.9.20 1.264768e+01 4.586679e+00 4.661972e+01
C.9.21 1.292302e+01 4.323590e+00 4.648533e+01
