# Supplementary material for: Ontogenetic changes and sexual dimorphism in the cranium and mandible of the Atlantic walrus (Odobenus rosmarus rosmarus L.)
Source: Anat Rec (Hoboken). 2025 Sep 12;309(7):1875–903. doi: 10.1002/ar.70050 (PMC13251751; doi:10.1002/ar.70050)
Supplement: Supplementary file 1 — Data S1: Supporting information. [file AR-309-1875-s001.zip › PTS files/Ontogeny_Mandible/4753_M_A.pts]

Version 1.0
222
S.1 1.058480e+01 -1.302095e+01 3.949625e+01
S.2 9.231551e+00 -1.356987e+01 3.953320e+01
S.3 1.160724e+01 -1.328267e+01 3.953305e+01
S.4 8.749069e+00 -8.593599e+00 3.809454e+01
S.5 1.162517e+01 -8.651183e+00 3.838236e+01
S.6 5.539411e+00 -1.548504e+00 4.024206e+01
S.7 1.360956e+01 -1.311563e+00 4.110583e+01
S.8 9.357523e+00 -8.024325e+00 4.628633e+01
S.9 2.783138e+00 5.283883e+00 3.576992e+01
S.10 1.639513e+01 6.264269e+00 3.640544e+01
S.11 2.179039e+00 7.805119e+00 3.686005e+01
S.12 1.639394e+01 8.837743e+00 3.836001e+01
S.13 2.387000e-01 1.100812e+01 4.087539e+01
S.14 1.766975e+01 1.207680e+01 4.168589e+01
S.15 -2.633702e+00 9.494794e+00 4.100187e+01
S.16 2.016614e+01 1.078960e+01 4.202091e+01
S.17 3.155347e+00 1.068989e+01 4.022694e+01
S.18 1.441411e+01 1.164118e+01 4.093264e+01
S.19 7.278506e+00 -8.267743e+00 4.216981e+01
S.20 1.271438e+01 -7.826266e+00 4.268420e+01
S.21 1.719862e+00 2.527095e+00 4.100791e+01
S.22 1.683116e+01 3.557935e+00 4.188282e+01
S.23 1.629841e+00 8.208001e+00 3.946344e+01
S.24 1.611876e+01 9.085548e+00 4.024607e+01
S.25 1.746136e+00 7.194597e+00 4.528774e+01
S.26 1.532638e+01 8.166327e+00 4.564738e+01
S.27 1.104795e+00 9.479235e+00 4.375426e+01
S.28 1.597014e+01 1.046530e+01 4.422404e+01
S.29 1.106981e+00 5.078114e+00 4.475229e+01
S.30 1.627680e+01 6.164172e+00 4.544678e+01
S.31 4.957755e+00 -4.592170e+00 4.683743e+01
S.32 1.373235e+01 -3.043744e+00 4.749340e+01
C.1.02 9.307324e+00 -1.315226e+01 3.916531e+01
C.1.03 9.535096e+00 -1.267449e+01 3.897731e+01
C.1.04 9.631712e+00 -1.218930e+01 3.871134e+01
C.1.05 9.552164e+00 -1.183650e+01 3.854787e+01
C.1.06 9.554924e+00 -1.147610e+01 3.838169e+01
C.1.07 9.518571e+00 -1.111613e+01 3.821851e+01
C.1.08 9.446445e+00 -1.070626e+01 3.813586e+01
C.1.09 9.302911e+00 -1.030742e+01 3.815504e+01
C.1.10 9.112450e+00 -9.928341e+00 3.814707e+01
C.1.11 8.915472e+00 -9.500029e+00 3.806260e+01
C.1.12 8.754133e+00 -9.057530e+00 3.797567e+01
C.2.02 1.168830e+01 -1.305419e+01 3.927866e+01
C.2.03 1.164389e+01 -1.272208e+01 3.917268e+01
C.2.04 1.144945e+01 -1.245702e+01 3.904848e+01
C.2.05 1.134663e+01 -1.218541e+01 3.885344e+01
C.2.06 1.129587e+01 -1.190235e+01 3.865427e+01
C.2.07 1.129480e+01 -1.159176e+01 3.849327e+01
C.2.08 1.119567e+01 -1.114885e+01 3.836733e+01
C.2.09 1.121588e+01 -1.068763e+01 3.827402e+01
C.2.10 1.129594e+01 -1.022938e+01 3.820023e+01
C.2.11 1.133055e+01 -9.680092e+00 3.826612e+01
C.2.12 1.152927e+01 -9.166567e+00 3.820228e+01
C.3.02 1.058663e+01 -1.293811e+01 3.895557e+01
C.3.03 1.058457e+01 -1.262893e+01 3.850434e+01
C.3.04 1.055193e+01 -1.214860e+01 3.824472e+01
C.3.05 1.049745e+01 -1.166288e+01 3.796587e+01
C.3.06 1.042392e+01 -1.111549e+01 3.785811e+01
C.3.07 1.035717e+01 -1.056112e+01 3.778840e+01
C.3.08 1.030615e+01 -9.960863e+00 3.774263e+01
C.3.09 1.025124e+01 -9.393412e+00 3.794267e+01
C.3.10 1.020219e+01 -8.964502e+00 3.836533e+01
C.3.11 1.011672e+01 -8.446622e+00 3.891415e+01
C.3.12 1.002689e+01 -7.807707e+00 3.931470e+01
C.3.13 9.950933e+00 -7.275865e+00 3.985146e+01
C.3.14 9.904047e+00 -6.767116e+00 4.044897e+01
C.3.15 9.877169e+00 -6.425117e+00 4.115631e+01
C.3.16 9.833174e+00 -5.970075e+00 4.179591e+01
C.3.17 9.785743e+00 -5.678099e+00 4.232906e+01
C.3.18 9.709876e+00 -5.293131e+00 4.279579e+01
C.3.19 9.635714e+00 -5.012549e+00 4.333202e+01
C.3.20 9.574499e+00 -4.849669e+00 4.368336e+01
C.3.21 9.520605e+00 -4.782286e+00 4.406580e+01
C.3.22 9.469897e+00 -4.812520e+00 4.445340e+01
C.3.23 9.447306e+00 -5.055887e+00 4.488676e+01
C.3.24 9.435427e+00 -5.376595e+00 4.526700e+01
C.3.25 9.419428e+00 -5.760855e+00 4.558265e+01
C.3.26 9.392504e+00 -6.462085e+00 4.596968e+01
C.3.27 9.389484e+00 -7.227453e+00 4.620726e+01
C.3.29 9.382918e+00 -8.290750e+00 4.640675e+01
C.3.30 9.401697e+00 -8.578607e+00 4.646073e+01
C.3.31 9.429808e+00 -8.867395e+00 4.641671e+01
C.3.32 9.490019e+00 -9.209388e+00 4.624303e+01
C.3.33 9.557834e+00 -9.519479e+00 4.601942e+01
C.3.34 9.607702e+00 -9.820276e+00 4.577903e+01
C.3.35 9.616010e+00 -1.006472e+01 4.555070e+01
C.3.36 9.608305e+00 -1.028880e+01 4.530231e+01
C.3.37 9.613938e+00 -1.053455e+01 4.507531e+01
C.3.38 9.658347e+00 -1.077744e+01 4.485212e+01
C.3.39 9.717787e+00 -1.095318e+01 4.457578e+01
C.3.40 9.772978e+00 -1.118737e+01 4.434579e+01
C.3.41 9.804387e+00 -1.142054e+01 4.418579e+01
C.3.42 9.823496e+00 -1.164193e+01 4.400808e+01
C.3.43 9.849262e+00 -1.184676e+01 4.381228e+01
C.3.44 9.900476e+00 -1.204965e+01 4.358827e+01
C.3.45 9.960745e+00 -1.225541e+01 4.336918e+01
C.3.46 1.000877e+01 -1.240724e+01 4.310724e+01
C.3.47 1.004849e+01 -1.265147e+01 4.286749e+01
C.3.48 1.008899e+01 -1.289522e+01 4.262737e+01
C.3.49 1.010678e+01 -1.297310e+01 4.229222e+01
C.3.50 1.016388e+01 -1.313009e+01 4.195841e+01
C.3.51 1.020329e+01 -1.314673e+01 4.158759e+01
C.3.52 1.025845e+01 -1.314995e+01 4.121843e+01
C.3.53 1.036164e+01 -1.309689e+01 4.064325e+01
C.3.54 1.047396e+01 -1.302024e+01 4.007245e+01
C.4.02 5.119124e+00 -8.423091e-01 4.058883e+01
C.4.03 4.661395e+00 -8.669779e-02 4.046588e+01
C.4.04 4.293536e+00 6.334126e-01 4.008934e+01
C.4.05 3.914171e+00 1.437445e+00 3.959033e+01
C.4.06 3.619621e+00 2.161368e+00 3.893566e+01
C.4.07 3.420179e+00 2.820631e+00 3.818400e+01
C.4.08 3.379460e+00 3.365282e+00 3.764061e+01
C.4.09 3.409693e+00 3.926982e+00 3.711410e+01
C.4.10 3.366231e+00 4.457480e+00 3.655710e+01
C.4.11 3.216408e+00 4.721534e+00 3.625270e+01
C.4.12 2.997573e+00 4.986239e+00 3.599410e+01
C.4.14 2.636423e+00 5.814896e+00 3.575244e+01
C.4.15 2.565486e+00 6.328504e+00 3.593949e+01
C.4.16 2.479994e+00 6.807761e+00 3.619798e+01
C.4.17 2.400144e+00 7.165718e+00 3.639420e+01
C.4.18 2.312541e+00 7.526660e+00 3.658142e+01
C.4.20 1.994935e+00 7.762006e+00 3.736793e+01
C.4.21 1.701251e+00 7.834760e+00 3.781750e+01
C.4.22 1.500976e+00 7.885892e+00 3.831845e+01
C.4.23 1.469140e+00 7.939973e+00 3.871998e+01
C.4.24 1.503289e+00 8.059914e+00 3.910677e+01
C.5.02 1.380551e+01 -4.505959e-01 4.121698e+01
C.5.03 1.409399e+01 3.856925e-01 4.111996e+01
C.5.04 1.428277e+01 1.194779e+00 4.080096e+01
C.5.05 1.443278e+01 1.842923e+00 4.047201e+01
C.5.06 1.458997e+01 2.456855e+00 4.008576e+01
C.5.07 1.470884e+01 3.029959e+00 3.962941e+01
C.5.08 1.474244e+01 3.805405e+00 3.884277e+01
C.5.09 1.474541e+01 4.550425e+00 3.802655e+01
C.5.10 1.491730e+01 5.220376e+00 3.716465e+01
C.5.11 1.533445e+01 5.564416e+00 3.677500e+01
C.5.12 1.588820e+01 5.854130e+00 3.654339e+01
C.5.14 1.655733e+01 6.827909e+00 3.651023e+01
C.5.15 1.653958e+01 7.374966e+00 3.674561e+01
C.5.16 1.648266e+01 7.840582e+00 3.711296e+01
C.5.17 1.645115e+01 8.191687e+00 3.751368e+01
C.5.18 1.641541e+01 8.533454e+00 3.792206e+01
C.5.20 1.635113e+01 8.920122e+00 3.863303e+01
C.5.21 1.630261e+01 8.944838e+00 3.891622e+01
C.5.22 1.625969e+01 8.970030e+00 3.920027e+01
C.5.23 1.616699e+01 8.896817e+00 3.954475e+01
C.5.24 1.614127e+01 8.978621e+00 3.989868e+01
C.6.02 1.316369e+00 8.679326e+00 3.979627e+01
C.6.03 1.083249e+00 9.264468e+00 3.998191e+01
C.6.04 5.894772e-01 9.653518e+00 3.979220e+01
C.6.05 3.025849e-01 1.019521e+01 4.001055e+01
C.6.06 2.496055e-01 1.079335e+01 4.026123e+01
C.6.08 1.770352e-01 1.104215e+01 4.125363e+01
C.6.09 1.420395e-01 1.093021e+01 4.162006e+01
C.6.10 1.204637e-01 1.077376e+01 4.197089e+01
C.6.11 1.334549e-01 1.031466e+01 4.219236e+01
C.6.12 1.343304e-01 9.903223e+00 4.249349e+01
C.6.13 2.520041e-01 9.581087e+00 4.287079e+01
C.6.14 5.124221e-01 9.426430e+00 4.317209e+01
C.6.15 8.059418e-01 9.356791e+00 4.347460e+01
C.6.17 1.434193e+00 9.357341e+00 4.419889e+01
C.6.18 1.679321e+00 8.999298e+00 4.456332e+01
C.6.19 1.854828e+00 8.531744e+00 4.483102e+01
C.6.20 1.904956e+00 8.098742e+00 4.503362e+01
C.6.21 1.867378e+00 7.653239e+00 4.521021e+01
C.7.02 1.640030e+01 9.561253e+00 4.057347e+01
C.7.03 1.664239e+01 1.013056e+01 4.074675e+01
C.7.04 1.708623e+01 1.059233e+01 4.069671e+01
C.7.05 1.730559e+01 1.125962e+01 4.063886e+01
C.7.06 1.748934e+01 1.178643e+01 4.106953e+01
C.7.08 1.759864e+01 1.206345e+01 4.230226e+01
C.7.09 1.741030e+01 1.190328e+01 4.287150e+01
C.7.10 1.736522e+01 1.131508e+01 4.306425e+01
C.7.11 1.724290e+01 1.096473e+01 4.333285e+01
C.7.12 1.707618e+01 1.064284e+01 4.361292e+01
C.7.13 1.682186e+01 1.039512e+01 4.390240e+01
C.7.14 1.653055e+01 1.032251e+01 4.400553e+01
C.7.15 1.622763e+01 1.032689e+01 4.410035e+01
C.7.17 1.568453e+01 1.023708e+01 4.458749e+01
C.7.18 1.550964e+01 9.923585e+00 4.495750e+01
C.7.19 1.540209e+01 9.502772e+00 4.523521e+01
C.7.20 1.532088e+01 9.088940e+00 4.544836e+01
C.7.21 1.530188e+01 8.629771e+00 4.555840e+01
C.8.02 1.526960e+00 6.149767e+00 4.452311e+01
C.8.03 1.385785e+00 4.906377e+00 4.492096e+01
C.8.04 1.317431e+00 3.757925e+00 4.555400e+01
C.8.05 1.460178e+00 3.154341e+00 4.576031e+01
C.8.06 1.725100e+00 2.567662e+00 4.587388e+01
C.8.07 2.026706e+00 2.002876e+00 4.600549e+01
C.8.08 2.392042e+00 1.331551e+00 4.614529e+01
C.8.09 2.788787e+00 6.694630e-01 4.623432e+01
C.8.10 3.192075e+00 1.476570e-02 4.634579e+01
C.8.11 3.640547e+00 -6.477486e-01 4.649280e+01
C.8.12 4.095578e+00 -1.312001e+00 4.660848e+01
C.8.13 4.477409e+00 -1.986286e+00 4.685588e+01
C.8.14 4.612914e+00 -2.859784e+00 4.700525e+01
C.8.15 4.689863e+00 -3.736653e+00 4.683537e+01
C.8.17 5.589612e+00 -5.290771e+00 4.729975e+01
C.8.18 6.418566e+00 -5.921153e+00 4.742854e+01
C.8.19 7.271597e+00 -6.508722e+00 4.759637e+01
C.8.20 8.063177e+00 -7.091861e+00 4.741089e+01
C.8.21 8.845793e+00 -7.578793e+00 4.702166e+01
C.9.02 1.575315e+01 6.954179e+00 4.504024e+01
C.9.03 1.612450e+01 5.733288e+00 4.566581e+01
C.9.04 1.639066e+01 4.446612e+00 4.620765e+01
C.9.05 1.631173e+01 3.559124e+00 4.642984e+01
C.9.06 1.603922e+01 2.705752e+00 4.663168e+01
C.9.07 1.572080e+01 1.860631e+00 4.679787e+01
C.9.08 1.551041e+01 1.329548e+00 4.690744e+01
C.9.09 1.526684e+01 8.163429e-01 4.703242e+01
C.9.10 1.501722e+01 3.115505e-01 4.717802e+01
C.9.11 1.473738e+01 -2.085562e-01 4.733953e+01
C.9.12 1.443748e+01 -7.288091e-01 4.745913e+01
C.9.13 1.418062e+01 -1.276928e+00 4.755119e+01
C.9.14 1.401658e+01 -1.862444e+00 4.750762e+01
C.9.15 1.391027e+01 -2.461295e+00 4.746668e+01
C.9.17 1.314854e+01 -4.195703e+00 4.792510e+01
C.9.18 1.233660e+01 -5.287776e+00 4.797426e+01
C.9.19 1.148142e+01 -6.278397e+00 4.759813e+01
C.9.20 1.082726e+01 -6.976435e+00 4.723517e+01
C.9.21 1.011998e+01 -7.572129e+00 4.679728e+01
