# Supplementary material for: Ontogenetic changes and sexual dimorphism in the cranium and mandible of the Atlantic walrus (Odobenus rosmarus rosmarus L.)
Source: Anat Rec (Hoboken). 2025 Sep 12;309(7):1875–903. doi: 10.1002/ar.70050 (PMC13251751; doi:10.1002/ar.70050)
Supplement: Supplementary file 1 — Data S1: Supporting information. [file AR-309-1875-s001.zip › PTS files/Ontogeny_Mandible/4755_M_A.pts]

Version 1.0
222
S.1 1.847517e+01 -4.616401e+00 3.787769e+01
S.2 1.836782e+01 -5.797328e+00 3.756281e+01
S.3 1.913629e+01 -3.574598e+00 3.761416e+01
S.4 1.392268e+01 -5.119305e+00 3.650163e+01
S.5 1.517688e+01 -1.544616e+00 3.686729e+01
S.6 5.170177e+00 -5.465056e+00 3.737728e+01
S.7 8.216613e+00 3.679235e+00 3.838883e+01
S.8 1.059120e+01 -3.114895e+00 4.446720e+01
S.9 -2.530236e+00 -5.196495e+00 3.226597e+01
S.10 3.045204e+00 8.336090e+00 3.384392e+01
S.11 -5.644063e+00 -5.434476e+00 3.350213e+01
S.12 -1.040695e-01 9.852060e+00 3.546509e+01
S.13 -8.491343e+00 -5.832808e+00 3.803910e+01
S.14 -2.558289e+00 1.120111e+01 3.974962e+01
S.15 -8.278102e+00 -8.545691e+00 3.798832e+01
S.16 -2.253555e-01 1.354451e+01 3.984251e+01
S.17 -7.115613e+00 -2.416192e+00 3.724234e+01
S.18 -3.052932e+00 7.796126e+00 3.850107e+01
S.19 1.125881e+01 -6.800862e+00 4.070220e+01
S.20 1.409007e+01 1.314293e-01 4.135123e+01
S.21 1.173570e-01 -8.077341e+00 3.757005e+01
S.22 5.568268e+00 8.580843e+00 3.942641e+01
S.23 -5.470920e+00 -4.956545e+00 3.622948e+01
S.24 -6.826881e-01 9.551476e+00 3.803366e+01
S.25 -4.310704e+00 -5.076997e+00 4.143375e+01
S.26 3.641821e-01 8.291101e+00 4.320101e+01
S.27 -6.856587e+00 -5.220129e+00 4.067483e+01
S.28 -1.635750e+00 9.463943e+00 4.232512e+01
S.29 -2.591832e+00 -7.284272e+00 4.131715e+01
S.30 3.033433e+00 8.396713e+00 4.326022e+01
S.31 5.825272e+00 -5.718193e+00 4.466210e+01
S.32 8.592318e+00 1.708172e+00 4.561857e+01
C.1.02 1.802033e+01 -5.897004e+00 3.725406e+01
C.1.03 1.758732e+01 -5.895035e+00 3.705784e+01
C.1.04 1.721280e+01 -5.673720e+00 3.686609e+01
C.1.05 1.687158e+01 -5.581222e+00 3.667467e+01
C.1.06 1.656402e+01 -5.364019e+00 3.653375e+01
C.1.07 1.617805e+01 -5.373956e+00 3.642169e+01
C.1.08 1.574412e+01 -5.431240e+00 3.649446e+01
C.1.09 1.534430e+01 -5.565349e+00 3.663244e+01
C.1.10 1.491348e+01 -5.616194e+00 3.672564e+01
C.1.11 1.451343e+01 -5.599038e+00 3.663805e+01
C.1.12 1.418991e+01 -5.426554e+00 3.645476e+01
C.2.02 1.895161e+01 -3.484329e+00 3.738535e+01
C.2.03 1.874494e+01 -3.375373e+00 3.718528e+01
C.2.04 1.855582e+01 -3.240094e+00 3.698394e+01
C.2.05 1.824162e+01 -3.062287e+00 3.677911e+01
C.2.06 1.787002e+01 -2.926832e+00 3.665311e+01
C.2.07 1.750316e+01 -2.750397e+00 3.657199e+01
C.2.08 1.709177e+01 -2.646219e+00 3.658424e+01
C.2.09 1.680585e+01 -2.342552e+00 3.666344e+01
C.2.10 1.648873e+01 -2.067186e+00 3.672550e+01
C.2.11 1.608517e+01 -1.765025e+00 3.670612e+01
C.2.12 1.563527e+01 -1.542180e+00 3.665659e+01
C.3.02 1.844677e+01 -4.580050e+00 3.731503e+01
C.3.03 1.811723e+01 -4.448499e+00 3.687591e+01
C.3.04 1.765751e+01 -4.315098e+00 3.657664e+01
C.3.05 1.718289e+01 -4.175893e+00 3.638241e+01
C.3.06 1.671233e+01 -3.993004e+00 3.621662e+01
C.3.07 1.620638e+01 -3.832305e+00 3.619239e+01
C.3.08 1.562621e+01 -3.684806e+00 3.631725e+01
C.3.09 1.506739e+01 -3.549243e+00 3.652535e+01
C.3.10 1.452670e+01 -3.415142e+00 3.677758e+01
C.3.11 1.369670e+01 -3.181864e+00 3.714680e+01
C.3.12 1.291680e+01 -2.956307e+00 3.761640e+01
C.3.13 1.217405e+01 -2.766008e+00 3.815653e+01
C.3.14 1.162142e+01 -2.686261e+00 3.883414e+01
C.3.15 1.097097e+01 -2.577197e+00 3.941373e+01
C.3.16 1.033280e+01 -2.454374e+00 4.000413e+01
C.3.17 9.977607e+00 -2.357033e+00 4.034912e+01
C.3.18 9.699915e+00 -2.276781e+00 4.076277e+01
C.3.19 9.493273e+00 -2.232713e+00 4.122105e+01
C.3.20 9.406350e+00 -2.240307e+00 4.159739e+01
C.3.21 9.425087e+00 -2.294034e+00 4.197949e+01
C.3.22 9.478061e+00 -2.356061e+00 4.235712e+01
C.3.23 9.590048e+00 -2.427115e+00 4.272480e+01
C.3.24 9.732275e+00 -2.505131e+00 4.308042e+01
C.3.25 9.912020e+00 -2.610958e+00 4.341100e+01
C.3.26 1.013527e+01 -2.770767e+00 4.376942e+01
C.3.27 1.034343e+01 -2.944353e+00 4.413050e+01
C.3.29 1.083836e+01 -3.224567e+00 4.466938e+01
C.3.30 1.112123e+01 -3.323189e+00 4.482514e+01
C.3.31 1.140909e+01 -3.430596e+00 4.496514e+01
C.3.32 1.173902e+01 -3.557186e+00 4.507270e+01
C.3.33 1.208878e+01 -3.675488e+00 4.508382e+01
C.3.34 1.243559e+01 -3.800164e+00 4.505882e+01
C.3.35 1.286304e+01 -3.973413e+00 4.502047e+01
C.3.36 1.328724e+01 -4.156191e+00 4.499149e+01
C.3.37 1.371161e+01 -4.333322e+00 4.493929e+01
C.3.38 1.410463e+01 -4.482566e+00 4.483352e+01
C.3.39 1.447469e+01 -4.602236e+00 4.464207e+01
C.3.40 1.483164e+01 -4.703339e+00 4.441778e+01
C.3.41 1.514225e+01 -4.769329e+00 4.415898e+01
C.3.42 1.546319e+01 -4.835553e+00 4.391315e+01
C.3.43 1.579307e+01 -4.907206e+00 4.368107e+01
C.3.44 1.617913e+01 -5.004197e+00 4.347018e+01
C.3.45 1.657397e+01 -5.101715e+00 4.327647e+01
C.3.46 1.688546e+01 -5.172397e+00 4.295884e+01
C.3.47 1.717207e+01 -5.219707e+00 4.264996e+01
C.3.48 1.747199e+01 -5.261112e+00 4.235309e+01
C.3.49 1.773238e+01 -5.281798e+00 4.201909e+01
C.3.50 1.803963e+01 -5.257107e+00 4.144815e+01
C.3.51 1.825053e+01 -5.182487e+00 4.083909e+01
C.3.52 1.839577e+01 -5.089083e+00 4.021365e+01
C.3.53 1.835517e+01 -4.923546e+00 3.943570e+01
C.3.54 1.842952e+01 -4.766008e+00 3.865857e+01
C.4.02 4.416810e+00 -5.814910e+00 3.731097e+01
C.4.03 3.630108e+00 -6.071365e+00 3.721220e+01
C.4.04 2.909025e+00 -6.215164e+00 3.682012e+01
C.4.05 2.053205e+00 -6.260346e+00 3.618793e+01
C.4.06 1.316508e+00 -6.184626e+00 3.542263e+01
C.4.07 6.233612e-01 -6.040156e+00 3.462714e+01
C.4.08 6.369925e-02 -5.831244e+00 3.401337e+01
C.4.09 -5.488947e-01 -5.542709e+00 3.348893e+01
C.4.10 -1.195367e+00 -5.300566e+00 3.298196e+01
C.4.11 -1.595541e+00 -5.238621e+00 3.266771e+01
C.4.12 -2.039738e+00 -5.222808e+00 3.241242e+01
C.4.14 -3.080863e+00 -5.114311e+00 3.228190e+01
C.4.15 -3.619550e+00 -5.029530e+00 3.239515e+01
C.4.16 -4.148385e+00 -5.010114e+00 3.256880e+01
C.4.17 -4.728691e+00 -5.113004e+00 3.276469e+01
C.4.18 -5.260024e+00 -5.281201e+00 3.303874e+01
C.4.20 -5.642160e+00 -5.517751e+00 3.399004e+01
C.4.21 -5.583243e+00 -5.582501e+00 3.447722e+01
C.4.22 -5.563469e+00 -5.550069e+00 3.497073e+01
C.4.23 -5.564952e+00 -5.409667e+00 3.541962e+01
C.4.24 -5.489461e+00 -5.231528e+00 3.584835e+01
C.5.02 7.942605e+00 4.295303e+00 3.850216e+01
C.5.03 7.612718e+00 4.894159e+00 3.849878e+01
C.5.04 7.245213e+00 5.433147e+00 3.829411e+01
C.5.05 6.806502e+00 5.898482e+00 3.795718e+01
C.5.06 6.357104e+00 6.258120e+00 3.751988e+01
C.5.07 5.971250e+00 6.530608e+00 3.697271e+01
C.5.08 5.472936e+00 6.855399e+00 3.628370e+01
C.5.09 4.963113e+00 7.144803e+00 3.558739e+01
C.5.10 4.407883e+00 7.465314e+00 3.494123e+01
C.5.11 3.982272e+00 7.723272e+00 3.451455e+01
C.5.12 3.534013e+00 8.003245e+00 3.412676e+01
C.5.14 2.514349e+00 8.745856e+00 3.375735e+01
C.5.15 1.986526e+00 9.160368e+00 3.383986e+01
C.5.16 1.449630e+00 9.493784e+00 3.408024e+01
C.5.17 8.240329e-01 9.722040e+00 3.436987e+01
C.5.18 2.971024e-01 9.814657e+00 3.486092e+01
C.5.20 -6.544385e-02 9.867838e+00 3.581704e+01
C.5.21 -9.934480e-02 9.976787e+00 3.615257e+01
C.5.22 -2.778877e-01 1.005842e+01 3.644765e+01
C.5.23 -2.322727e-01 9.895799e+00 3.701658e+01
C.5.24 -3.516167e-01 9.703619e+00 3.756521e+01
C.6.02 -5.881022e+00 -5.174584e+00 3.668707e+01
C.6.03 -6.449773e+00 -5.265773e+00 3.699256e+01
C.6.04 -7.055709e+00 -5.454906e+00 3.714147e+01
C.6.05 -7.585021e+00 -5.598862e+00 3.737237e+01
C.6.06 -8.131920e+00 -5.702519e+00 3.758301e+01
C.6.08 -8.569025e+00 -5.923803e+00 3.842573e+01
C.6.09 -8.593415e+00 -5.944932e+00 3.882916e+01
C.6.10 -8.424636e+00 -5.993229e+00 3.919384e+01
C.6.11 -8.033668e+00 -6.102962e+00 3.943731e+01
C.6.12 -7.599020e+00 -6.175264e+00 3.961061e+01
C.6.13 -7.157513e+00 -6.150670e+00 3.977985e+01
C.6.14 -6.820467e+00 -5.896371e+00 4.003612e+01
C.6.15 -6.673360e+00 -5.554500e+00 4.036087e+01
C.6.17 -6.546523e+00 -4.973422e+00 4.105645e+01
C.6.18 -6.041022e+00 -4.899403e+00 4.126050e+01
C.6.19 -5.499462e+00 -4.913405e+00 4.135622e+01
C.6.20 -5.101350e+00 -4.956250e+00 4.138238e+01
C.6.21 -4.704678e+00 -5.001698e+00 4.142235e+01
C.7.02 -9.458162e-01 9.719291e+00 3.834010e+01
C.7.03 -1.278155e+00 9.965918e+00 3.848160e+01
C.7.04 -1.554908e+00 1.030272e+01 3.851717e+01
C.7.05 -1.976551e+00 1.066380e+01 3.880564e+01
C.7.06 -2.331674e+00 1.098565e+01 3.920776e+01
C.7.08 -2.685220e+00 1.116238e+01 4.020677e+01
C.7.09 -2.650698e+00 1.098815e+01 4.064844e+01
C.7.10 -2.285674e+00 1.082597e+01 4.090739e+01
C.7.11 -1.802181e+00 1.066790e+01 4.115195e+01
C.7.12 -1.381638e+00 1.052520e+01 4.150035e+01
C.7.13 -1.094577e+00 1.028266e+01 4.192146e+01
C.7.14 -1.233975e+00 1.000610e+01 4.210348e+01
C.7.15 -1.473248e+00 9.748883e+00 4.217861e+01
C.7.17 -1.476021e+00 9.148075e+00 4.260421e+01
C.7.18 -1.144417e+00 8.917151e+00 4.280396e+01
C.7.19 -7.520390e-01 8.733536e+00 4.292852e+01
C.7.20 -3.946183e-01 8.560588e+00 4.303818e+01
C.7.21 -2.655796e-02 8.407286e+00 4.314169e+01
C.8.02 9999 9999 9999
C.8.03 9999 9999 9999
C.8.04 9999 9999 9999
C.8.05 9999 9999 9999
C.8.06 9999 9999 9999
C.8.07 9999 9999 9999
C.8.08 9999 9999 9999
C.8.09 9999 9999 9999
C.8.10 9999 9999 9999
C.8.11 9999 9999 9999
C.8.12 9999 9999 9999
C.8.13 9999 9999 9999
C.8.14 9999 9999 9999
C.8.15 9999 9999 9999
C.8.17 9999 9999 9999
C.8.18 9999 9999 9999
C.8.19 9999 9999 9999
C.8.20 9999 9999 9999
C.8.21 9999 9999 9999
C.9.02 9999 9999 9999
C.9.03 9999 9999 9999
C.9.04 9999 9999 9999
C.9.05 9999 9999 9999
C.9.06 9999 9999 9999
C.9.07 9999 9999 9999
C.9.08 9999 9999 9999
C.9.09 9999 9999 9999
C.9.10 9999 9999 9999
C.9.11 9999 9999 9999
C.9.12 9999 9999 9999
C.9.13 9999 9999 9999
C.9.14 9999 9999 9999
C.9.15 9999 9999 9999
C.9.17 9999 9999 9999
C.9.18 9999 9999 9999
C.9.19 9999 9999 9999
C.9.20 9999 9999 9999
C.9.21 9999 9999 9999
