# Supplementary material for: Ontogenetic changes and sexual dimorphism in the cranium and mandible of the Atlantic walrus (Odobenus rosmarus rosmarus L.)
Source: Anat Rec (Hoboken). 2025 Sep 12;309(7):1875–903. doi: 10.1002/ar.70050 (PMC13251751; doi:10.1002/ar.70050)
Supplement: Supplementary file 1 — Data S1: Supporting information. [file AR-309-1875-s001.zip › PTS files/Ontogeny_Mandible/4756_M_A.pts]

Version 1.0
222
S.1 2.177463e+01 -5.348622e+00 4.255624e+01
S.2 2.345876e+01 -4.250598e+00 4.245178e+01
S.3 2.238544e+01 -6.693475e+00 4.213947e+01
S.4 1.932277e+01 -2.872327e+00 4.281680e+01
S.5 1.819312e+01 -5.804410e+00 4.187695e+01
S.6 1.335753e+01 2.110789e+00 4.156932e+01
S.7 1.071699e+01 -5.844462e+00 3.948176e+01
S.8 1.658509e+01 -2.018494e+00 3.555503e+01
S.9 5.844689e+00 6.405641e+00 4.422573e+01
S.10 2.544183e+00 -5.897725e+00 4.168530e+01
S.11 4.374635e+00 7.258826e+00 4.355899e+01
S.12 5.249229e-01 -5.588291e+00 4.061034e+01
S.13 2.814987e+00 9.669569e+00 3.961441e+01
S.14 -1.675849e+00 -4.732177e+00 3.621814e+01
S.15 4.729637e+00 1.163558e+01 4.009929e+01
S.16 -1.082341e+00 -7.585841e+00 3.558852e+01
S.17 2.068927e+00 6.526075e+00 3.948614e+01
S.18 -9.316738e-01 -2.240482e+00 3.752607e+01
S.19 1.895988e+01 -9.798489e-01 3.923778e+01
S.20 1.735582e+01 -5.480151e+00 3.799524e+01
S.21 1.008116e+01 6.552595e+00 4.027745e+01
S.22 5.768889e+00 -6.717148e+00 3.727432e+01
S.23 5.005630e+00 7.821066e+00 4.103653e+01
S.24 8.779221e-01 -5.196616e+00 3.790928e+01
S.25 6.523447e+00 7.983305e+00 3.640590e+01
S.26 2.790888e+00 -3.938794e+00 3.348027e+01
S.27 3.722332e+00 8.251760e+00 3.717367e+01
S.28 1.742020e-02 -2.772892e+00 3.469593e+01
S.29 7.969524e+00 7.990956e+00 3.676231e+01
S.30 4.206622e+00 -5.092608e+00 3.358393e+01
S.31 1.552052e+01 1.944261e+00 3.553482e+01
S.32 1.264662e+01 -4.583243e+00 3.397024e+01
C.1.02 2.311662e+01 -4.096704e+00 4.284776e+01
C.1.03 2.261058e+01 -4.242792e+00 4.298960e+01
C.1.04 2.211572e+01 -4.229061e+00 4.321864e+01
C.1.05 2.156449e+01 -4.401687e+00 4.290624e+01
C.1.06 2.092683e+01 -4.297008e+00 4.301303e+01
C.1.07 2.114461e+01 -3.898029e+00 4.348826e+01
C.1.08 2.090864e+01 -3.625588e+00 4.351978e+01
C.1.09 2.071436e+01 -3.342366e+00 4.340604e+01
C.1.10 2.047122e+01 -3.090751e+00 4.331399e+01
C.1.11 2.009762e+01 -2.946534e+00 4.316511e+01
C.1.12 1.971907e+01 -2.889003e+00 4.297556e+01
C.2.02 2.210904e+01 -6.592355e+00 4.229178e+01
C.2.03 2.183641e+01 -6.471354e+00 4.243622e+01
C.2.04 2.154090e+01 -6.549790e+00 4.256407e+01
C.2.05 2.120013e+01 -6.622567e+00 4.269717e+01
C.2.06 2.084747e+01 -6.661012e+00 4.281249e+01
C.2.07 2.048055e+01 -6.598633e+00 4.283727e+01
C.2.08 2.011213e+01 -6.461950e+00 4.273421e+01
C.2.09 1.974448e+01 -6.362302e+00 4.259301e+01
C.2.10 1.936906e+01 -6.463882e+00 4.247565e+01
C.2.11 1.897686e+01 -6.235337e+00 4.228513e+01
C.2.12 1.857041e+01 -6.041423e+00 4.208630e+01
C.3.02 2.169836e+01 -5.410356e+00 4.275272e+01
C.3.03 2.156262e+01 -5.427253e+00 4.292454e+01
C.3.04 2.135946e+01 -5.400561e+00 4.300360e+01
C.3.05 2.094210e+01 -5.269468e+00 4.293110e+01
C.3.06 2.054447e+01 -5.143617e+00 4.308177e+01
C.3.07 2.013307e+01 -4.978994e+00 4.306466e+01
C.3.08 1.981137e+01 -4.813216e+00 4.288316e+01
C.3.09 1.951881e+01 -4.644254e+00 4.266006e+01
C.3.10 1.925425e+01 -4.485447e+00 4.239793e+01
C.3.11 1.872181e+01 -4.205216e+00 4.193737e+01
C.3.12 1.815323e+01 -3.940185e+00 4.151238e+01
C.3.13 1.760674e+01 -3.668805e+00 4.106311e+01
C.3.14 1.736077e+01 -3.500611e+00 4.071778e+01
C.3.15 1.719349e+01 -3.340345e+00 4.032486e+01
C.3.16 1.700837e+01 -3.180191e+00 3.994000e+01
C.3.17 1.664679e+01 -2.945296e+00 3.951064e+01
C.3.18 1.633475e+01 -2.728281e+00 3.903550e+01
C.3.19 1.592075e+01 -2.486757e+00 3.866062e+01
C.3.20 1.572493e+01 -2.354715e+00 3.837282e+01
C.3.21 1.554845e+01 -2.230073e+00 3.806963e+01
C.3.22 1.543377e+01 -2.118212e+00 3.773355e+01
C.3.23 1.546840e+01 -2.054711e+00 3.734978e+01
C.3.24 1.554486e+01 -2.000921e+00 3.697060e+01
C.3.25 1.569521e+01 -1.974316e+00 3.661115e+01
C.3.26 1.593157e+01 -1.962357e+00 3.621045e+01
C.3.27 1.623128e+01 -1.980161e+00 3.585490e+01
C.3.29 1.687084e+01 -2.059607e+00 3.542702e+01
C.3.30 1.717772e+01 -2.121100e+00 3.538489e+01
C.3.31 1.748264e+01 -2.203306e+00 3.538276e+01
C.3.32 1.780350e+01 -2.332765e+00 3.543753e+01
C.3.33 1.810448e+01 -2.480406e+00 3.553911e+01
C.3.34 1.840838e+01 -2.619442e+00 3.564410e+01
C.3.35 1.875110e+01 -2.765467e+00 3.578621e+01
C.3.36 1.908849e+01 -2.905755e+00 3.594579e+01
C.3.37 1.943172e+01 -3.037242e+00 3.610032e+01
C.3.38 1.972103e+01 -3.145742e+00 3.624803e+01
C.3.39 2.001842e+01 -3.248809e+00 3.638303e+01
C.3.40 2.028306e+01 -3.356988e+00 3.657157e+01
C.3.41 2.050956e+01 -3.464506e+00 3.675201e+01
C.3.42 2.072472e+01 -3.577430e+00 3.694274e+01
C.3.43 2.093276e+01 -3.686638e+00 3.714327e+01
C.3.44 2.115653e+01 -3.800229e+00 3.737343e+01
C.3.45 2.137008e+01 -3.908632e+00 3.761549e+01
C.3.46 2.157874e+01 -4.013505e+00 3.786330e+01
C.3.47 2.183703e+01 -4.126761e+00 3.818226e+01
C.3.48 2.207529e+01 -4.236401e+00 3.851765e+01
C.3.49 2.229224e+01 -4.364763e+00 3.886076e+01
C.3.50 2.242720e+01 -4.562033e+00 3.939200e+01
C.3.51 2.236884e+01 -4.724400e+00 3.994843e+01
C.3.52 2.225148e+01 -4.838637e+00 4.050745e+01
C.3.53 2.206705e+01 -4.980313e+00 4.119592e+01
C.3.54 2.182251e+01 -5.150910e+00 4.185861e+01
C.4.02 1.277914e+01 2.740576e+00 4.140530e+01
C.4.03 1.215074e+01 3.342567e+00 4.143367e+01
C.4.04 1.149575e+01 3.891021e+00 4.160178e+01
C.4.05 1.071060e+01 4.477689e+00 4.194926e+01
C.4.06 1.002158e+01 4.917773e+00 4.259189e+01
C.4.07 9.352270e+00 5.206180e+00 4.333365e+01
C.4.08 8.724338e+00 5.479289e+00 4.371621e+01
C.4.09 8.022880e+00 5.782625e+00 4.389287e+01
C.4.10 7.303164e+00 6.046407e+00 4.405927e+01
C.4.11 6.825477e+00 6.166300e+00 4.417497e+01
C.4.12 6.330871e+00 6.266641e+00 4.421008e+01
C.4.14 5.587377e+00 6.550623e+00 4.418568e+01
C.4.15 5.354131e+00 6.725471e+00 4.412360e+01
C.4.16 5.114570e+00 6.888985e+00 4.405495e+01
C.4.17 4.826929e+00 7.017734e+00 4.395980e+01
C.4.18 4.564662e+00 7.118498e+00 4.378825e+01
C.4.20 4.503660e+00 7.412272e+00 4.314860e+01
C.4.21 4.715726e+00 7.562456e+00 4.277299e+01
C.4.22 4.817272e+00 7.711104e+00 4.235323e+01
C.4.23 4.845216e+00 7.811837e+00 4.191705e+01
C.4.24 4.926270e+00 7.846364e+00 4.147726e+01
C.5.02 1.002944e+01 -5.867029e+00 3.930154e+01
C.5.03 9.324961e+00 -5.903259e+00 3.921143e+01
C.5.04 8.615723e+00 -5.955082e+00 3.921371e+01
C.5.05 7.790610e+00 -6.046634e+00 3.927180e+01
C.5.06 6.996814e+00 -6.153494e+00 3.949775e+01
C.5.07 6.291429e+00 -6.226251e+00 3.993330e+01
C.5.08 5.601516e+00 -6.274355e+00 4.045005e+01
C.5.09 4.878354e+00 -6.285005e+00 4.092149e+01
C.5.10 4.097109e+00 -6.232568e+00 4.128512e+01
C.5.11 3.574977e+00 -6.123227e+00 4.140369e+01
C.5.12 3.066593e+00 -5.994868e+00 4.155769e+01
C.5.14 2.192026e+00 -5.867643e+00 4.166606e+01
C.5.15 1.853813e+00 -5.854154e+00 4.156253e+01
C.5.16 1.517997e+00 -5.837880e+00 4.145184e+01
C.5.17 1.112938e+00 -5.763968e+00 4.126058e+01
C.5.18 7.623830e-01 -5.664857e+00 4.098964e+01
C.5.20 6.411092e-01 -5.650593e+00 4.022559e+01
C.5.21 6.565882e-01 -5.683671e+00 3.982052e+01
C.5.22 7.724030e-01 -5.690714e+00 3.943069e+01
C.5.23 8.144951e-01 -5.573006e+00 3.890829e+01
C.5.24 7.976767e-01 -5.398786e+00 3.840044e+01
C.6.02 4.814440e+00 8.023024e+00 4.065461e+01
C.6.03 4.478274e+00 8.299823e+00 4.047132e+01
C.6.04 4.136412e+00 8.617482e+00 4.039763e+01
C.6.05 3.537840e+00 8.965829e+00 4.051807e+01
C.6.06 3.062598e+00 9.377688e+00 4.020400e+01
C.6.08 2.783097e+00 9.618933e+00 3.914729e+01
C.6.09 2.797425e+00 9.501310e+00 3.869152e+01
C.6.10 3.063294e+00 9.282661e+00 3.837015e+01
C.6.11 3.566037e+00 9.120932e+00 3.834542e+01
C.6.12 4.045080e+00 8.991893e+00 3.816270e+01
C.6.13 4.348608e+00 8.787682e+00 3.778101e+01
C.6.14 4.240243e+00 8.534982e+00 3.755480e+01
C.6.15 4.006480e+00 8.341509e+00 3.736854e+01
C.6.17 3.987387e+00 8.044171e+00 3.672517e+01
C.6.18 4.435333e+00 7.920008e+00 3.641139e+01
C.6.19 4.962713e+00 7.849463e+00 3.623418e+01
C.6.20 5.506810e+00 7.836015e+00 3.612666e+01
C.6.21 6.060269e+00 7.873976e+00 3.612080e+01
C.7.02 5.431534e-01 -5.010538e+00 3.757318e+01
C.7.03 9.056867e-02 -4.927523e+00 3.735423e+01
C.7.04 -4.043510e-01 -4.893921e+00 3.723765e+01
C.7.05 -1.021248e+00 -4.967661e+00 3.722449e+01
C.7.06 -1.440919e+00 -4.870133e+00 3.677667e+01
C.7.08 -1.750471e+00 -4.622530e+00 3.578503e+01
C.7.09 -1.619890e+00 -4.471257e+00 3.537853e+01
C.7.10 -1.250028e+00 -4.401900e+00 3.512642e+01
C.7.11 -5.991129e-01 -4.379458e+00 3.516389e+01
C.7.12 6.028102e-03 -4.201717e+00 3.499700e+01
C.7.13 3.155937e-01 -3.853989e+00 3.453999e+01
C.7.14 2.384921e-01 -3.481698e+00 3.457658e+01
C.7.15 1.058844e-01 -3.144445e+00 3.469726e+01
C.7.17 4.382997e-01 -2.715398e+00 3.431560e+01
C.7.18 8.728517e-01 -2.935320e+00 3.401910e+01
C.7.19 1.336937e+00 -3.194937e+00 3.381335e+01
C.7.20 1.817681e+00 -3.408959e+00 3.359762e+01
C.7.21 2.304190e+00 -3.649333e+00 3.342727e+01
C.8.02 7.293381e+00 7.808244e+00 3.668276e+01
C.8.03 8.105482e+00 7.685091e+00 3.652357e+01
C.8.04 8.812551e+00 7.720075e+00 3.607756e+01
C.8.05 9.393229e+00 7.506013e+00 3.600771e+01
C.8.06 9.936831e+00 7.254597e+00 3.583697e+01
C.8.07 1.047096e+01 6.936133e+00 3.580231e+01
C.8.08 1.106278e+01 6.536693e+00 3.586634e+01
C.8.09 1.163465e+01 6.105881e+00 3.583059e+01
C.8.10 1.218765e+01 5.649820e+00 3.581978e+01
C.8.11 1.272380e+01 5.174697e+00 3.577715e+01
C.8.12 1.323854e+01 4.678069e+00 3.571854e+01
C.8.13 1.373003e+01 4.157523e+00 3.566869e+01
C.8.14 1.436037e+01 3.438464e+00 3.569062e+01
C.8.15 1.497532e+01 2.706691e+00 3.572531e+01
C.8.17 1.590779e+01 1.345886e+00 3.529576e+01
C.8.18 1.630960e+01 7.310128e-01 3.513558e+01
C.8.19 1.659019e+01 4.056950e-02 3.503697e+01
C.8.20 1.669767e+01 -6.443563e-01 3.521261e+01
C.8.21 1.671833e+01 -1.344955e+00 3.535471e+01
C.9.02 3.599118e+00 -4.734938e+00 3.385686e+01
C.9.03 4.528790e+00 -5.245551e+00 3.330562e+01
C.9.04 5.576871e+00 -5.538239e+00 3.281083e+01
C.9.05 6.437070e+00 -5.673283e+00 3.295790e+01
C.9.06 7.308803e+00 -5.598626e+00 3.307772e+01
C.9.07 8.178597e+00 -5.504467e+00 3.319785e+01
C.9.08 8.799370e+00 -5.448946e+00 3.325505e+01
C.9.09 9.415155e+00 -5.366498e+00 3.333070e+01
C.9.10 1.002395e+01 -5.258351e+00 3.342759e+01
C.9.11 1.052237e+01 -5.138097e+00 3.350050e+01
C.9.12 1.100964e+01 -4.993653e+00 3.360000e+01
C.9.13 1.149743e+01 -4.855011e+00 3.370502e+01
C.9.14 1.188048e+01 -4.778593e+00 3.381123e+01
C.9.15 1.226476e+01 -4.705760e+00 3.391542e+01
C.9.17 1.359727e+01 -4.127684e+00 3.396822e+01
C.9.18 1.451962e+01 -3.617509e+00 3.395213e+01
C.9.19 1.540745e+01 -3.123435e+00 3.423302e+01
C.9.20 1.592923e+01 -2.805932e+00 3.460104e+01
C.9.21 1.635652e+01 -2.504294e+00 3.508574e+01
