# Supplementary material for: Ontogenetic changes and sexual dimorphism in the cranium and mandible of the Atlantic walrus (Odobenus rosmarus rosmarus L.)
Source: Anat Rec (Hoboken). 2025 Sep 12;309(7):1875–903. doi: 10.1002/ar.70050 (PMC13251751; doi:10.1002/ar.70050)
Supplement: Supplementary file 1 — Data S1: Supporting information. [file AR-309-1875-s001.zip › PTS files/Ontogeny_Mandible/4757_M_A.pts]

Version 1.0
222
S.1 1.926972e+01 -5.804641e+00 4.044753e+01
S.2 1.961374e+01 -6.813337e+00 4.044846e+01
S.3 1.999806e+01 -5.254424e+00 4.089750e+01
S.4 1.585217e+01 -6.175578e+00 3.901580e+01
S.5 1.666232e+01 -2.921276e+00 3.987659e+01
S.6 7.653061e+00 -6.976575e+00 3.925858e+01
S.7 9.262400e+00 1.120941e+00 4.181503e+01
S.8 1.236475e+01 -5.495993e+00 4.631573e+01
S.9 -2.633840e-01 -5.754746e+00 3.439753e+01
S.10 2.279742e+00 6.395259e+00 3.839676e+01
S.11 -2.366409e+00 -6.241189e+00 3.509508e+01
S.12 -1.061670e-02 7.562587e+00 4.052523e+01
S.13 -5.249498e+00 -7.854268e+00 3.934203e+01
S.14 -1.905007e+00 7.110504e+00 4.411880e+01
S.15 -4.573702e+00 -1.085367e+01 3.911682e+01
S.16 1.148262e-02 9.088373e+00 4.551646e+01
S.17 -4.900141e+00 -4.688280e+00 3.977872e+01
S.18 -2.522923e+00 4.392890e+00 4.240981e+01
S.19 1.335734e+01 -7.586289e+00 4.231322e+01
S.20 1.454283e+01 -2.400957e+00 4.401025e+01
S.21 2.381098e+00 -8.799837e+00 3.886920e+01
S.22 5.239684e+00 4.701506e+00 4.325539e+01
S.23 -3.193660e+00 -7.056357e+00 3.817260e+01
S.24 -2.613426e-01 6.218608e+00 4.261139e+01
S.25 -1.902087e+00 -8.144503e+00 4.289796e+01
S.26 1.033500e+00 3.831043e+00 4.688738e+01
S.27 -4.344484e+00 -6.559081e+00 4.185965e+01
S.28 -1.806844e+00 4.469659e+00 4.556541e+01
S.29 4.835999e-01 -9.577028e+00 4.321295e+01
S.30 2.872204e+00 3.723281e+00 4.719151e+01
S.31 9.348173e+00 -8.351134e+00 4.640480e+01
S.32 9.952039e+00 -1.393638e+00 4.853289e+01
C.1.02 1.938892e+01 -6.836511e+00 4.024496e+01
C.1.03 1.911261e+01 -6.754698e+00 4.014768e+01
C.1.04 1.886106e+01 -6.675600e+00 3.999612e+01
C.1.05 1.859252e+01 -6.567999e+00 3.977320e+01
C.1.06 1.832271e+01 -6.559354e+00 3.952720e+01
C.1.07 1.805082e+01 -6.382984e+00 3.935886e+01
C.1.08 1.770531e+01 -6.235525e+00 3.929769e+01
C.1.09 1.737830e+01 -6.409338e+00 3.920984e+01
C.1.10 1.699994e+01 -6.396239e+00 3.917043e+01
C.1.11 1.660545e+01 -6.486917e+00 3.900816e+01
C.1.12 1.627176e+01 -6.224759e+00 3.890759e+01
C.2.02 1.980883e+01 -5.105554e+00 4.067984e+01
C.2.03 1.963673e+01 -4.935802e+00 4.046326e+01
C.2.04 1.940551e+01 -4.792642e+00 4.028610e+01
C.2.05 1.915132e+01 -4.540211e+00 4.003910e+01
C.2.06 1.879463e+01 -4.364013e+00 3.986278e+01
C.2.07 1.840952e+01 -4.237741e+00 3.970433e+01
C.2.08 1.808555e+01 -3.994730e+00 3.969428e+01
C.2.09 1.773372e+01 -3.796816e+00 3.972808e+01
C.2.10 1.744278e+01 -3.524429e+00 3.980075e+01
C.2.11 1.720190e+01 -3.299017e+00 3.982433e+01
C.2.12 1.693560e+01 -3.103323e+00 3.983707e+01
C.3.02 1.919357e+01 -5.714249e+00 4.010471e+01
C.3.03 1.902076e+01 -5.590181e+00 3.981103e+01
C.3.04 1.881320e+01 -5.438947e+00 3.955502e+01
C.3.05 1.843614e+01 -5.198451e+00 3.929099e+01
C.3.06 1.797370e+01 -4.974977e+00 3.921405e+01
C.3.07 1.748858e+01 -4.790679e+00 3.919405e+01
C.3.08 1.699538e+01 -4.695598e+00 3.926266e+01
C.3.09 1.650760e+01 -4.657435e+00 3.939539e+01
C.3.10 1.604907e+01 -4.638023e+00 3.961073e+01
C.3.11 1.553282e+01 -4.609494e+00 3.985912e+01
C.3.12 1.505466e+01 -4.604492e+00 4.017592e+01
C.3.13 1.456573e+01 -4.576069e+00 4.047451e+01
C.3.14 1.426020e+01 -4.580626e+00 4.084142e+01
C.3.15 1.387625e+01 -4.515933e+00 4.111781e+01
C.3.16 1.360378e+01 -4.529843e+00 4.150964e+01
C.3.17 1.325307e+01 -4.529099e+00 4.183638e+01
C.3.18 1.288989e+01 -4.535159e+00 4.214913e+01
C.3.19 1.249459e+01 -4.534263e+00 4.242025e+01
C.3.20 1.214890e+01 -4.541238e+00 4.271206e+01
C.3.21 1.184963e+01 -4.574557e+00 4.304973e+01
C.3.22 1.157421e+01 -4.605482e+00 4.340734e+01
C.3.23 1.133124e+01 -4.642173e+00 4.385881e+01
C.3.24 1.123977e+01 -4.731448e+00 4.435667e+01
C.3.25 1.131687e+01 -4.872449e+00 4.484492e+01
C.3.26 1.150799e+01 -5.054042e+00 4.544846e+01
C.3.27 1.185452e+01 -5.272884e+00 4.596404e+01
C.3.29 1.280520e+01 -5.696780e+00 4.652554e+01
C.3.30 1.328243e+01 -5.897680e+00 4.662673e+01
C.3.31 1.374920e+01 -6.100385e+00 4.676596e+01
C.3.32 1.420101e+01 -6.208911e+00 4.674442e+01
C.3.33 1.464844e+01 -6.326102e+00 4.679385e+01
C.3.34 1.509971e+01 -6.437741e+00 4.681020e+01
C.3.35 1.541029e+01 -6.503943e+00 4.672996e+01
C.3.36 1.571570e+01 -6.573710e+00 4.663433e+01
C.3.37 1.599136e+01 -6.607011e+00 4.646058e+01
C.3.38 1.632381e+01 -6.649873e+00 4.629264e+01
C.3.39 1.665854e+01 -6.695098e+00 4.612988e+01
C.3.40 1.699440e+01 -6.757646e+00 4.597543e+01
C.3.41 1.737031e+01 -6.844730e+00 4.582108e+01
C.3.42 1.771189e+01 -6.867536e+00 4.558543e+01
C.3.43 1.804753e+01 -6.900955e+00 4.534264e+01
C.3.44 1.828437e+01 -6.886081e+00 4.505116e+01
C.3.45 1.856593e+01 -6.904082e+00 4.480280e+01
C.3.46 1.878785e+01 -6.886337e+00 4.449995e+01
C.3.47 1.895332e+01 -6.863824e+00 4.423454e+01
C.3.48 1.910357e+01 -6.834547e+00 4.396088e+01
C.3.49 1.916142e+01 -6.770968e+00 4.365932e+01
C.3.50 1.918753e+01 -6.642705e+00 4.314980e+01
C.3.51 1.916163e+01 -6.498572e+00 4.264451e+01
C.3.52 1.913483e+01 -6.346218e+00 4.214169e+01
C.3.53 1.930672e+01 -6.175858e+00 4.159096e+01
C.3.54 1.927385e+01 -5.989907e+00 4.101983e+01
C.4.02 7.059933e+00 -7.235702e+00 3.950648e+01
C.4.03 6.384015e+00 -7.357623e+00 3.941323e+01
C.4.04 5.718081e+00 -7.398059e+00 3.922530e+01
C.4.05 4.525153e+00 -7.338379e+00 3.855706e+01
C.4.06 3.610673e+00 -7.083630e+00 3.757114e+01
C.4.07 2.828486e+00 -6.653232e+00 3.653378e+01
C.4.08 2.327498e+00 -6.285312e+00 3.610426e+01
C.4.09 1.799124e+00 -5.860263e+00 3.577117e+01
C.4.10 1.245596e+00 -5.528566e+00 3.537823e+01
C.4.11 7.696909e-01 -5.500634e+00 3.498959e+01
C.4.12 2.938257e-01 -5.614282e+00 3.461683e+01
C.4.14 -8.381059e-01 -5.827241e+00 3.439034e+01
C.4.15 -1.372267e+00 -5.922149e+00 3.459348e+01
C.4.16 -1.893052e+00 -6.033402e+00 3.482159e+01
C.4.17 -2.058240e+00 -6.097013e+00 3.490668e+01
C.4.18 -2.227044e+00 -6.168162e+00 3.497752e+01
C.4.20 -2.662542e+00 -6.514993e+00 3.565693e+01
C.4.21 -3.181693e+00 -6.683292e+00 3.608177e+01
C.4.22 -3.379215e+00 -6.904212e+00 3.670666e+01
C.4.23 -3.220438e+00 -6.945479e+00 3.718079e+01
C.4.24 -3.159886e+00 -7.018336e+00 3.767348e+01
C.5.02 8.817485e+00 1.448498e+00 4.220281e+01
C.5.03 8.313194e+00 1.874892e+00 4.234261e+01
C.5.04 7.806892e+00 2.319821e+00 4.230601e+01
C.5.05 7.064129e+00 3.042083e+00 4.195229e+01
C.5.06 6.442381e+00 3.708304e+00 4.134559e+01
C.5.07 5.902017e+00 4.254777e+00 4.056593e+01
C.5.08 5.427748e+00 4.632262e+00 3.999452e+01
C.5.09 4.843316e+00 4.985716e+00 3.951759e+01
C.5.10 4.191135e+00 5.334576e+00 3.913432e+01
C.5.11 3.685506e+00 5.705950e+00 3.863644e+01
C.5.12 3.003056e+00 6.051343e+00 3.839890e+01
C.5.14 1.833053e+00 6.601714e+00 3.853936e+01
C.5.15 1.432701e+00 6.779996e+00 3.880476e+01
C.5.16 1.100209e+00 6.919296e+00 3.916880e+01
C.5.17 6.824085e-01 7.190970e+00 3.955739e+01
C.5.18 4.212817e-01 7.402666e+00 4.009251e+01
C.5.20 -4.652402e-02 7.390410e+00 4.092761e+01
C.5.21 -1.689347e-01 7.130431e+00 4.125969e+01
C.5.22 -1.862694e-01 6.855694e+00 4.160185e+01
C.5.23 -1.166322e-01 6.615195e+00 4.192123e+01
C.5.24 -1.587307e-01 6.404901e+00 4.226575e+01
C.6.02 -3.375340e+00 -7.335541e+00 3.852628e+01
C.6.03 -3.783683e+00 -7.533639e+00 3.869968e+01
C.6.04 -4.233356e+00 -7.717051e+00 3.871403e+01
C.6.05 -4.603442e+00 -7.799905e+00 3.885848e+01
C.6.06 -4.946813e+00 -7.821240e+00 3.907373e+01
C.6.08 -5.384749e+00 -7.914587e+00 3.968725e+01
C.6.09 -5.379155e+00 -7.967731e+00 4.005907e+01
C.6.10 -5.271461e+00 -7.986470e+00 4.041846e+01
C.6.11 -4.937726e+00 -7.985949e+00 4.065861e+01
C.6.12 -4.592822e+00 -7.960279e+00 4.088094e+01
C.6.13 -4.336468e+00 -7.782349e+00 4.114865e+01
C.6.14 -3.994541e+00 -7.347608e+00 4.128404e+01
C.6.15 -3.953237e+00 -6.920559e+00 4.165840e+01
C.6.17 -4.029684e+00 -6.656030e+00 4.222224e+01
C.6.18 -3.715106e+00 -6.946098e+00 4.246068e+01
C.6.19 -3.353902e+00 -7.246343e+00 4.259984e+01
C.6.20 -2.883631e+00 -7.546253e+00 4.276164e+01
C.6.21 -2.400225e+00 -7.846663e+00 4.287720e+01
C.7.02 -5.501596e-01 6.297626e+00 4.294757e+01
C.7.03 -9.240324e-01 6.482768e+00 4.311680e+01
C.7.04 -1.279522e+00 6.719560e+00 4.325911e+01
C.7.05 -1.518460e+00 6.885007e+00 4.350464e+01
C.7.06 -1.708938e+00 7.016531e+00 4.380659e+01
C.7.08 -1.951185e+00 6.981804e+00 4.443520e+01
C.7.09 -2.029185e+00 6.828832e+00 4.473405e+01
C.7.10 -2.071263e+00 6.649662e+00 4.502550e+01
C.7.11 -1.703490e+00 6.270444e+00 4.526194e+01
C.7.12 -1.300504e+00 5.919565e+00 4.548434e+01
C.7.13 -1.217441e+00 5.402138e+00 4.572995e+01
C.7.14 -1.238831e+00 4.999553e+00 4.560977e+01
C.7.15 -1.425978e+00 4.637725e+00 4.550481e+01
C.7.17 -1.546305e+00 4.155562e+00 4.598682e+01
C.7.18 -1.092735e+00 4.065891e+00 4.634793e+01
C.7.19 -5.648445e-01 4.031979e+00 4.660158e+01
C.7.20 -4.429011e-02 3.951388e+00 4.675688e+01
C.7.21 4.858511e-01 3.870312e+00 4.687520e+01
C.8.02 -1.343478e+00 -8.493498e+00 4.291017e+01
C.8.03 -7.740952e-01 -8.822517e+00 4.294912e+01
C.8.04 -1.998415e-01 -9.131091e+00 4.304397e+01
C.8.05 4.107470e-01 -9.469822e+00 4.322059e+01
C.8.06 1.013230e+00 -9.787581e+00 4.345467e+01
C.8.07 1.635354e+00 -1.002577e+01 4.372843e+01
C.8.08 2.343286e+00 -1.012745e+01 4.401023e+01
C.8.09 3.048026e+00 -1.014134e+01 4.431703e+01
C.8.10 3.756444e+00 -1.009860e+01 4.461245e+01
C.8.11 4.654641e+00 -9.955098e+00 4.489708e+01
C.8.12 5.553037e+00 -9.735567e+00 4.512743e+01
C.8.13 6.416875e+00 -9.529898e+00 4.547362e+01
C.8.14 7.396665e+00 -9.236568e+00 4.589141e+01
C.8.15 8.380707e+00 -8.847231e+00 4.620868e+01
C.8.17 9.988201e+00 -7.951919e+00 4.647478e+01
C.8.18 1.058756e+01 -7.488802e+00 4.646075e+01
C.8.19 1.115913e+01 -6.991683e+00 4.646995e+01
C.8.20 1.160451e+01 -6.540170e+00 4.633221e+01
C.8.21 1.203104e+01 -6.052310e+00 4.629732e+01
C.9.02 1.821006e+00 3.799193e+00 4.697832e+01
C.9.03 2.594301e+00 3.707551e+00 4.713023e+01
C.9.04 3.343314e+00 3.556139e+00 4.734354e+01
C.9.05 4.009864e+00 3.361501e+00 4.759594e+01
C.9.06 4.661278e+00 3.115584e+00 4.784309e+01
C.9.07 5.291102e+00 2.798840e+00 4.806416e+01
C.9.08 5.863255e+00 2.395337e+00 4.823622e+01
C.9.09 6.407938e+00 1.936590e+00 4.834886e+01
C.9.10 6.958095e+00 1.475294e+00 4.841481e+01
C.9.11 7.505538e+00 9.912604e-01 4.849670e+01
C.9.12 8.032640e+00 4.848370e-01 4.857663e+01
C.9.13 8.544147e+00 -3.639600e-02 4.866244e+01
C.9.14 9.020605e+00 -4.891559e-01 4.869288e+01
C.9.15 9.501802e+00 -9.377741e-01 4.868255e+01
C.9.17 1.049823e+01 -2.029229e+00 4.835281e+01
C.9.18 1.101583e+01 -2.701360e+00 4.823004e+01
C.9.19 1.146227e+01 -3.371067e+00 4.793522e+01
C.9.20 1.186996e+01 -4.015280e+00 4.737055e+01
C.9.21 1.221206e+01 -4.703495e+00 4.681438e+01
