# Supplementary material for: Ontogenetic changes and sexual dimorphism in the cranium and mandible of the Atlantic walrus (Odobenus rosmarus rosmarus L.)
Source: Anat Rec (Hoboken). 2025 Sep 12;309(7):1875–903. doi: 10.1002/ar.70050 (PMC13251751; doi:10.1002/ar.70050)
Supplement: Supplementary file 1 — Data S1: Supporting information. [file AR-309-1875-s001.zip › PTS files/Ontogeny_Mandible/4758_U_N.pts]

Version 1.0
222
S.1 1.526047e+01 -1.659556e+00 3.716126e+01
S.2 1.551000e+01 -2.266708e+00 3.736176e+01
S.3 1.538913e+01 -1.320360e+00 3.701749e+01
S.4 1.434303e+01 -2.597496e+00 3.707458e+01
S.5 1.420745e+01 -1.231691e+00 3.674747e+01
S.6 1.189760e+01 -4.545127e+00 3.837555e+01
S.7 1.004949e+01 1.464285e-01 3.733379e+01
S.8 1.307001e+01 -1.290168e+00 4.064050e+01
S.9 7.423148e+00 -7.900980e+00 3.787132e+01
S.10 5.887797e+00 9.401188e-01 3.533306e+01
S.11 6.305470e+00 -8.372010e+00 3.909507e+01
S.12 4.375779e+00 1.205162e+00 3.612391e+01
S.13 5.598169e+00 -7.800015e+00 4.111361e+01
S.14 3.578944e+00 1.465028e+00 3.819881e+01
S.15 7.049716e+00 -8.688320e+00 4.104191e+01
S.16 4.656890e+00 2.591929e+00 3.768443e+01
S.17 5.216850e+00 -6.535616e+00 4.063861e+01
S.18 3.754017e+00 1.068707e-02 3.847141e+01
S.19 1.386847e+01 -3.472541e+00 3.912843e+01
S.20 1.311708e+01 9.903910e-02 3.834970e+01
S.21 8.872020e+00 -6.829603e+00 3.974474e+01
S.22 7.099750e+00 1.338978e+00 3.753885e+01
S.23 6.349512e+00 -7.501513e+00 3.992042e+01
S.24 4.523605e+00 7.761638e-01 3.732485e+01
S.25 7.919954e+00 -5.828685e+00 4.173641e+01
S.26 6.252501e+00 9.772621e-01 3.962031e+01
S.27 7.145915e+00 -6.993495e+00 4.228727e+01
S.28 5.079650e+00 1.831075e+00 3.952900e+01
S.29 8.656917e+00 -6.134312e+00 4.157894e+01
S.30 6.926445e+00 1.426569e+00 3.936196e+01
S.31 1.227106e+01 -3.120524e+00 4.093841e+01
S.32 1.178916e+01 -2.444244e-01 4.021602e+01
C.1.02 1.544447e+01 -2.358241e+00 3.733430e+01
C.1.03 1.536727e+01 -2.439058e+00 3.730371e+01
C.1.04 1.527820e+01 -2.505338e+00 3.727055e+01
C.1.05 1.517642e+01 -2.560729e+00 3.722149e+01
C.1.06 1.507406e+01 -2.609158e+00 3.716662e+01
C.1.07 1.496817e+01 -2.665492e+00 3.712860e+01
C.1.08 1.487229e+01 -2.737991e+00 3.713238e+01
C.1.09 1.477632e+01 -2.805661e+00 3.715832e+01
C.1.10 1.467394e+01 -2.868593e+00 3.715359e+01
C.1.11 1.453272e+01 -2.842778e+00 3.709167e+01
C.1.12 1.443317e+01 -2.722555e+00 3.710062e+01
C.2.02 1.533430e+01 -1.193193e+00 3.695615e+01
C.2.03 1.523425e+01 -1.094459e+00 3.689973e+01
C.2.04 1.510985e+01 -1.025107e+00 3.684822e+01
C.2.05 1.502837e+01 -1.013364e+00 3.679563e+01
C.2.06 1.495143e+01 -1.024330e+00 3.673644e+01
C.2.07 1.486595e+01 -1.024463e+00 3.668916e+01
C.2.08 1.475210e+01 -9.858190e-01 3.666356e+01
C.2.09 1.463965e+01 -9.372848e-01 3.665321e+01
C.2.10 1.452129e+01 -9.121747e-01 3.663155e+01
C.2.11 1.436795e+01 -9.798361e-01 3.659845e+01
C.2.12 1.425920e+01 -1.100883e+00 3.665051e+01
C.3.02 1.513342e+01 -1.772041e+00 3.699957e+01
C.3.03 1.490300e+01 -1.789646e+00 3.696039e+01
C.3.04 1.468791e+01 -1.806423e+00 3.705203e+01
C.3.05 1.453855e+01 -1.825709e+00 3.710502e+01
C.3.06 1.437993e+01 -1.843843e+00 3.710499e+01
C.3.07 1.422442e+01 -1.856130e+00 3.713897e+01
C.3.08 1.409425e+01 -1.849582e+00 3.725438e+01
C.3.09 1.396311e+01 -1.839381e+00 3.736843e+01
C.3.10 1.386519e+01 -1.821910e+00 3.751131e+01
C.3.11 1.377233e+01 -1.783351e+00 3.777195e+01
C.3.12 1.363266e+01 -1.767211e+00 3.801335e+01
C.3.13 1.357368e+01 -1.717272e+00 3.828180e+01
C.3.14 1.348107e+01 -1.633954e+00 3.858237e+01
C.3.15 1.325623e+01 -1.680598e+00 3.881289e+01
C.3.16 1.305737e+01 -1.684752e+00 3.907039e+01
C.3.17 1.294208e+01 -1.660488e+00 3.927737e+01
C.3.18 1.282962e+01 -1.631528e+00 3.948529e+01
C.3.19 1.271067e+01 -1.604667e+00 3.968987e+01
C.3.20 1.260654e+01 -1.586407e+00 3.984673e+01
C.3.21 1.250379e+01 -1.567697e+00 4.000445e+01
C.3.22 1.243202e+01 -1.538171e+00 4.017695e+01
C.3.23 1.257486e+01 -1.473926e+00 4.010229e+01
C.3.24 1.274746e+01 -1.480577e+00 4.008586e+01
C.3.25 1.286518e+01 -1.445529e+00 4.020841e+01
C.3.26 1.298354e+01 -1.407844e+00 4.032890e+01
C.3.27 1.301062e+01 -1.355068e+00 4.049147e+01
C.3.29 1.320088e+01 -1.264291e+00 4.060937e+01
C.3.30 1.330916e+01 -1.252414e+00 4.052630e+01
C.3.31 1.341527e+01 -1.243009e+00 4.044019e+01
C.3.32 1.353098e+01 -1.226785e+00 4.034800e+01
C.3.33 1.365310e+01 -1.192669e+00 4.027004e+01
C.3.34 1.379417e+01 -1.173275e+00 4.022678e+01
C.3.35 1.398992e+01 -1.190969e+00 4.015239e+01
C.3.36 1.416382e+01 -1.209422e+00 4.003585e+01
C.3.37 1.430070e+01 -1.235931e+00 3.987860e+01
C.3.38 1.437885e+01 -1.253428e+00 3.972547e+01
C.3.39 1.445789e+01 -1.259066e+00 3.957191e+01
C.3.40 1.454435e+01 -1.269056e+00 3.942261e+01
C.3.41 1.461833e+01 -1.291687e+00 3.931088e+01
C.3.42 1.469476e+01 -1.321450e+00 3.920253e+01
C.3.43 1.477694e+01 -1.347760e+00 3.909753e+01
C.3.44 1.487285e+01 -1.378101e+00 3.896579e+01
C.3.45 1.495516e+01 -1.411008e+00 3.882573e+01
C.3.46 1.503734e+01 -1.440257e+00 3.868478e+01
C.3.47 1.512225e+01 -1.459806e+00 3.854594e+01
C.3.48 1.517891e+01 -1.479488e+00 3.839338e+01
C.3.49 1.517740e+01 -1.519177e+00 3.823434e+01
C.3.50 1.522797e+01 -1.546797e+00 3.803892e+01
C.3.51 1.521886e+01 -1.596620e+00 3.784157e+01
C.3.52 1.516601e+01 -1.646598e+00 3.765125e+01
C.3.53 1.517791e+01 -1.663007e+00 3.748438e+01
C.3.54 1.523695e+01 -1.672109e+00 3.732724e+01
C.4.02 1.141842e+01 -4.806581e+00 3.856723e+01
C.4.03 1.099725e+01 -5.156668e+00 3.875365e+01
C.4.04 1.058000e+01 -5.510121e+00 3.894258e+01
C.4.05 1.007454e+01 -5.910180e+00 3.909496e+01
C.4.06 9.579356e+00 -6.350122e+00 3.909022e+01
C.4.07 9.183619e+00 -6.849772e+00 3.890993e+01
C.4.08 8.938964e+00 -7.199834e+00 3.872202e+01
C.4.09 8.649205e+00 -7.493845e+00 3.850452e+01
C.4.10 8.277714e+00 -7.699099e+00 3.831069e+01
C.4.11 7.994802e+00 -7.775075e+00 3.815876e+01
C.4.12 7.731673e+00 -7.837453e+00 3.796964e+01
C.4.14 7.143514e+00 -7.981526e+00 3.792311e+01
C.4.15 6.891181e+00 -8.066312e+00 3.805159e+01
C.4.16 6.668082e+00 -8.156790e+00 3.822307e+01
C.4.17 6.482742e+00 -8.278317e+00 3.847108e+01
C.4.18 6.373414e+00 -8.376348e+00 3.876951e+01
C.4.20 6.319823e+00 -8.242053e+00 3.925000e+01
C.4.21 6.344890e+00 -8.082568e+00 3.937261e+01
C.4.22 6.341545e+00 -7.931975e+00 3.950830e+01
C.4.23 6.346206e+00 -7.788172e+00 3.964602e+01
C.4.24 6.362210e+00 -7.638400e+00 3.977631e+01
C.5.02 9.732604e+00 2.235419e-01 3.729110e+01
C.5.03 9.426196e+00 3.359284e-01 3.725009e+01
C.5.04 9.120349e+00 4.498348e-01 3.720928e+01
C.5.05 8.709480e+00 6.041791e-01 3.717684e+01
C.5.06 8.307195e+00 7.603903e-01 3.709051e+01
C.5.07 7.932262e+00 8.969395e-01 3.690487e+01
C.5.08 7.545873e+00 1.028607e+00 3.652061e+01
C.5.09 7.090613e+00 1.108654e+00 3.620341e+01
C.5.10 6.675874e+00 1.149275e+00 3.582839e+01
C.5.11 6.412740e+00 1.097362e+00 3.565607e+01
C.5.12 6.155889e+00 9.977673e-01 3.549563e+01
C.5.14 5.620147e+00 9.299695e-01 3.530894e+01
C.5.15 5.354248e+00 9.485625e-01 3.534462e+01
C.5.16 5.102803e+00 9.848821e-01 3.543282e+01
C.5.17 4.810419e+00 1.062448e+00 3.560711e+01
C.5.18 4.559035e+00 1.154826e+00 3.583106e+01
C.5.20 4.412591e+00 1.167199e+00 3.632449e+01
C.5.21 4.464027e+00 1.130943e+00 3.652214e+01
C.5.22 4.517730e+00 1.067239e+00 3.671210e+01
C.5.23 4.499486e+00 9.809842e-01 3.692278e+01
C.5.24 4.543669e+00 8.869594e-01 3.712617e+01
C.6.02 6.378001e+00 -7.581632e+00 4.012957e+01
C.6.03 6.263022e+00 -7.721232e+00 4.026474e+01
C.6.04 6.131322e+00 -7.865412e+00 4.037808e+01
C.6.05 5.877505e+00 -7.915275e+00 4.056458e+01
C.6.06 5.687230e+00 -7.879897e+00 4.081802e+01
C.6.08 5.630608e+00 -7.708631e+00 4.137211e+01
C.6.09 5.755255e+00 -7.605453e+00 4.159582e+01
C.6.10 5.941262e+00 -7.548224e+00 4.179165e+01
C.6.11 6.205385e+00 -7.614585e+00 4.188955e+01
C.6.12 6.456198e+00 -7.729014e+00 4.197756e+01
C.6.13 6.738889e+00 -7.735275e+00 4.203916e+01
C.6.14 6.941994e+00 -7.530210e+00 4.211974e+01
C.6.15 7.052742e+00 -7.269888e+00 4.221856e+01
C.6.17 7.206559e+00 -6.745530e+00 4.229539e+01
C.6.18 7.249068e+00 -6.498760e+00 4.224509e+01
C.6.19 7.337592e+00 -6.281723e+00 4.214367e+01
C.6.20 7.506695e+00 -6.087377e+00 4.202214e+01
C.6.21 7.706811e+00 -5.927602e+00 4.189741e+01
C.7.02 4.359487e+00 8.855134e-01 3.747039e+01
C.7.03 4.139678e+00 9.680374e-01 3.754073e+01
C.7.04 3.931083e+00 1.071190e+00 3.761768e+01
C.7.05 3.740577e+00 1.200168e+00 3.776131e+01
C.7.06 3.621886e+00 1.333141e+00 3.796575e+01
C.7.08 3.613497e+00 1.575699e+00 3.850021e+01
C.7.09 3.777166e+00 1.647624e+00 3.876913e+01
C.7.10 4.022764e+00 1.731932e+00 3.896110e+01
C.7.11 4.201894e+00 1.830593e+00 3.898823e+01
C.7.12 4.371800e+00 1.944611e+00 3.901448e+01
C.7.13 4.554851e+00 2.015671e+00 3.907771e+01
C.7.14 4.760345e+00 1.990202e+00 3.920374e+01
C.7.15 4.935537e+00 1.909626e+00 3.935062e+01
C.7.17 5.253033e+00 1.701802e+00 3.967791e+01
C.7.18 5.434618e+00 1.527117e+00 3.975183e+01
C.7.19 5.632235e+00 1.354990e+00 3.976824e+01
C.7.20 5.835530e+00 1.214852e+00 3.974253e+01
C.7.21 6.044654e+00 1.088845e+00 3.969762e+01
C.8.02 8.279559e+00 -6.050179e+00 4.161313e+01
C.8.03 8.712831e+00 -5.973909e+00 4.161684e+01
C.8.04 9.082725e+00 -5.883395e+00 4.183719e+01
C.8.05 9.355858e+00 -5.751815e+00 4.180534e+01
C.8.06 9.590417e+00 -5.557966e+00 4.178702e+01
C.8.07 9.819383e+00 -5.360347e+00 4.174890e+01
C.8.08 1.006613e+01 -5.165252e+00 4.171346e+01
C.8.09 1.030750e+01 -4.976392e+00 4.163424e+01
C.8.10 1.054057e+01 -4.793270e+00 4.152316e+01
C.8.11 1.076806e+01 -4.602200e+00 4.142577e+01
C.8.12 1.099288e+01 -4.398802e+00 4.134939e+01
C.8.13 1.121351e+01 -4.188628e+00 4.127944e+01
C.8.14 1.158042e+01 -3.849895e+00 4.114893e+01
C.8.15 1.193888e+01 -3.511240e+00 4.099660e+01
C.8.17 1.244501e+01 -2.807154e+00 4.093338e+01
C.8.18 1.257930e+01 -2.474852e+00 4.093832e+01
C.8.19 1.270420e+01 -2.138860e+00 4.093774e+01
C.8.20 1.284460e+01 -1.856535e+00 4.083948e+01
C.8.21 1.298878e+01 -1.608284e+00 4.067622e+01
C.9.02 6.671921e+00 1.191547e+00 3.940063e+01
C.9.03 7.169252e+00 1.270019e+00 3.952950e+01
C.9.04 7.661260e+00 1.341036e+00 3.968106e+01
C.9.05 8.167770e+00 1.312141e+00 3.980024e+01
C.9.06 8.664818e+00 1.155475e+00 3.980082e+01
C.9.07 9.161659e+00 9.997679e-01 3.982293e+01
C.9.08 9.459574e+00 9.192823e-01 3.985141e+01
C.9.09 9.754460e+00 8.245835e-01 3.986219e+01
C.9.10 1.004089e+01 7.063048e-01 3.985957e+01
C.9.11 1.033202e+01 5.738063e-01 3.987619e+01
C.9.12 1.061730e+01 4.334408e-01 3.991496e+01
C.9.13 1.089671e+01 2.805103e-01 3.994852e+01
C.9.14 1.120751e+01 1.071953e-01 3.999184e+01
C.9.15 1.150803e+01 -6.459267e-02 4.008514e+01
C.9.17 1.204118e+01 -4.240733e-01 4.035783e+01
C.9.18 1.229557e+01 -6.280339e-01 4.045582e+01
C.9.19 1.254681e+01 -8.355184e-01 4.055447e+01
C.9.20 1.271046e+01 -1.052573e+00 4.043141e+01
C.9.21 1.293699e+01 -1.239388e+00 4.037828e+01
