# Supplementary material for: Ontogenetic changes and sexual dimorphism in the cranium and mandible of the Atlantic walrus (Odobenus rosmarus rosmarus L.)
Source: Anat Rec (Hoboken). 2025 Sep 12;309(7):1875–903. doi: 10.1002/ar.70050 (PMC13251751; doi:10.1002/ar.70050)
Supplement: Supplementary file 1 — Data S1: Supporting information. [file AR-309-1875-s001.zip › PTS files/Ontogeny_Mandible/4760_M_A.pts]

Version 1.0
222
S.1 1.985664e+01 -6.537190e+00 4.122126e+01
S.2 2.056008e+01 -5.492425e+00 4.132258e+01
S.3 1.944236e+01 -7.472836e+00 4.165611e+01
S.4 1.628723e+01 -3.563876e+00 4.230273e+01
S.5 1.469832e+01 -7.290669e+00 4.165539e+01
S.6 9.354036e+00 1.042960e+00 3.830244e+01
S.7 7.200984e+00 -7.538651e+00 3.771508e+01
S.8 1.407748e+01 -4.404816e+00 3.356267e+01
S.9 1.629886e+00 5.401986e+00 4.019450e+01
S.10 -9.586737e-01 -8.181187e+00 3.935100e+01
S.11 2.987854e-01 5.976007e+00 3.872596e+01
S.12 -3.039951e+00 -8.373777e+00 3.710517e+01
S.13 -8.474503e-01 7.539695e+00 3.424332e+01
S.14 -4.462143e+00 -7.771014e+00 3.316021e+01
S.15 1.386233e+00 9.614359e+00 3.399407e+01
S.16 -4.259707e+00 -1.004965e+01 3.241713e+01
S.17 -1.472932e+00 4.802759e+00 3.459878e+01
S.18 -3.737616e+00 -5.546488e+00 3.404140e+01
S.19 1.490878e+01 -1.577124e+00 3.756041e+01
S.20 1.347103e+01 -7.805408e+00 3.696428e+01
S.21 6.037751e+00 5.410383e+00 3.640291e+01
S.22 3.091790e+00 -9.791804e+00 3.484890e+01
S.23 8.975083e-01 5.624701e+00 3.767096e+01
S.24 -2.818221e+00 -7.639368e+00 3.521355e+01
S.25 2.876224e+00 5.849323e+00 3.137483e+01
S.26 -4.730921e-01 -7.900815e+00 3.066775e+01
S.27 1.030286e+00 6.383590e+00 3.183076e+01
S.28 -2.549598e+00 -7.750403e+00 3.095188e+01
S.29 5.469560e+00 5.491097e+00 3.225010e+01
S.30 1.676466e+00 -8.788977e+00 3.137819e+01
S.31 1.257897e+01 -3.216577e-01 3.203826e+01
S.32 1.079749e+01 -7.397676e+00 3.155882e+01
C.1.02 2.010838e+01 -5.383674e+00 4.141793e+01
C.1.03 1.965906e+01 -5.325042e+00 4.155803e+01
C.1.04 1.931976e+01 -5.132868e+00 4.182800e+01
C.1.05 1.908469e+01 -5.040100e+00 4.210300e+01
C.1.06 1.889215e+01 -4.967591e+00 4.241471e+01
C.1.07 1.853827e+01 -4.964316e+00 4.253407e+01
C.1.08 1.810176e+01 -5.133472e+00 4.222688e+01
C.1.09 1.762136e+01 -4.889421e+00 4.237904e+01
C.1.10 1.718888e+01 -4.535759e+00 4.241641e+01
C.1.11 1.687350e+01 -4.220948e+00 4.241419e+01
C.1.12 1.655140e+01 -3.915731e+00 4.237334e+01
C.2.02 1.913019e+01 -7.629447e+00 4.169279e+01
C.2.03 1.878036e+01 -7.630669e+00 4.172331e+01
C.2.04 1.843985e+01 -7.592977e+00 4.180047e+01
C.2.05 1.805683e+01 -7.448312e+00 4.196415e+01
C.2.06 1.769977e+01 -7.281401e+00 4.216179e+01
C.2.07 1.731409e+01 -7.109528e+00 4.228876e+01
C.2.08 1.692562e+01 -7.187235e+00 4.234821e+01
C.2.09 1.652946e+01 -7.240026e+00 4.232080e+01
C.2.10 1.615344e+01 -7.367635e+00 4.226785e+01
C.2.11 1.563312e+01 -7.430678e+00 4.213941e+01
C.2.12 1.512269e+01 -7.413892e+00 4.196513e+01
C.3.02 1.945905e+01 -6.451617e+00 4.152241e+01
C.3.03 1.904769e+01 -6.360864e+00 4.180284e+01
C.3.04 1.865760e+01 -6.302630e+00 4.211990e+01
C.3.05 1.827673e+01 -6.250112e+00 4.244826e+01
C.3.06 1.786109e+01 -6.180787e+00 4.272765e+01
C.3.07 1.739479e+01 -6.082533e+00 4.289662e+01
C.3.08 1.695595e+01 -5.943800e+00 4.280552e+01
C.3.09 1.651588e+01 -5.817328e+00 4.270316e+01
C.3.10 1.618137e+01 -5.667418e+00 4.241030e+01
C.3.11 1.538800e+01 -5.379116e+00 4.176074e+01
C.3.12 1.461998e+01 -5.098178e+00 4.107842e+01
C.3.13 1.396073e+01 -4.827563e+00 4.028685e+01
C.3.14 1.351800e+01 -4.679760e+00 3.980869e+01
C.3.15 1.311708e+01 -4.553566e+00 3.928926e+01
C.3.16 1.273596e+01 -4.429268e+00 3.875468e+01
C.3.17 1.241340e+01 -4.315247e+00 3.819692e+01
C.3.18 1.209987e+01 -4.198822e+00 3.763452e+01
C.3.19 1.178019e+01 -4.070275e+00 3.707826e+01
C.3.20 1.162543e+01 -3.977786e+00 3.666650e+01
C.3.21 1.156080e+01 -3.894985e+00 3.622944e+01
C.3.22 1.160620e+01 -3.850698e+00 3.578444e+01
C.3.23 1.175156e+01 -3.850784e+00 3.528021e+01
C.3.24 1.198191e+01 -3.891109e+00 3.481044e+01
C.3.25 1.228449e+01 -3.945210e+00 3.438513e+01
C.3.26 1.279747e+01 -4.046936e+00 3.392531e+01
C.3.27 1.341224e+01 -4.216226e+00 3.364539e+01
C.3.29 1.429186e+01 -4.397356e+00 3.357809e+01
C.3.30 1.448342e+01 -4.359407e+00 3.366816e+01
C.3.31 1.468076e+01 -4.335633e+00 3.375027e+01
C.3.32 1.499180e+01 -4.394073e+00 3.390327e+01
C.3.33 1.530050e+01 -4.477342e+00 3.404935e+01
C.3.34 1.558991e+01 -4.539499e+00 3.423893e+01
C.3.35 1.598627e+01 -4.528276e+00 3.436452e+01
C.3.36 1.635610e+01 -4.498992e+00 3.455258e+01
C.3.37 1.669811e+01 -4.534808e+00 3.478655e+01
C.3.38 1.700464e+01 -4.611527e+00 3.501199e+01
C.3.39 1.729935e+01 -4.703315e+00 3.524735e+01
C.3.40 1.759500e+01 -4.794654e+00 3.548170e+01
C.3.41 1.793298e+01 -4.906812e+00 3.575550e+01
C.3.42 1.819376e+01 -5.082633e+00 3.607620e+01
C.3.43 1.845768e+01 -5.237523e+00 3.640501e+01
C.3.44 1.865062e+01 -5.382442e+00 3.674018e+01
C.3.45 1.883047e+01 -5.511006e+00 3.708903e+01
C.3.46 1.903896e+01 -5.624851e+00 3.742686e+01
C.3.47 1.932810e+01 -5.758712e+00 3.778120e+01
C.3.48 1.952572e+01 -5.922631e+00 3.818266e+01
C.3.49 1.958783e+01 -6.083653e+00 3.862683e+01
C.3.50 1.960859e+01 -6.167581e+00 3.902795e+01
C.3.51 1.964727e+01 -6.222167e+00 3.943279e+01
C.3.52 1.973974e+01 -6.292005e+00 3.982641e+01
C.3.53 1.977041e+01 -6.368826e+00 4.029456e+01
C.3.54 1.985908e+01 -6.468480e+00 4.075086e+01
C.4.02 8.781610e+00 1.638774e+00 3.789444e+01
C.4.03 8.107517e+00 2.253694e+00 3.776517e+01
C.4.04 7.361132e+00 2.778059e+00 3.789600e+01
C.4.05 6.586374e+00 3.218751e+00 3.813447e+01
C.4.06 5.825900e+00 3.553551e+00 3.853561e+01
C.4.07 5.053238e+00 3.852243e+00 3.894197e+01
C.4.08 4.378505e+00 4.050523e+00 3.925362e+01
C.4.09 3.711412e+00 4.199373e+00 3.960658e+01
C.4.10 3.041239e+00 4.423405e+00 3.991048e+01
C.4.11 2.575571e+00 4.708440e+00 4.014301e+01
C.4.12 2.116196e+00 5.067217e+00 4.025447e+01
C.4.14 1.332081e+00 5.520749e+00 4.003701e+01
C.4.15 1.048793e+00 5.590155e+00 3.983079e+01
C.4.16 7.788696e-01 5.666511e+00 3.960964e+01
C.4.17 4.985537e-01 5.798947e+00 3.939562e+01
C.4.18 3.079512e-01 5.934416e+00 3.910027e+01
C.4.20 4.421091e-01 5.884160e+00 3.853570e+01
C.4.21 6.171528e-01 5.769103e+00 3.838974e+01
C.4.22 7.227272e-01 5.727781e+00 3.816100e+01
C.4.23 7.851018e-01 5.698633e+00 3.799607e+01
C.4.24 8.640668e-01 5.643550e+00 3.784550e+01
C.5.02 6.623916e+00 -7.769640e+00 3.735904e+01
C.5.03 5.962361e+00 -7.977046e+00 3.717879e+01
C.5.04 5.268325e+00 -8.136625e+00 3.710139e+01
C.5.05 4.635257e+00 -8.212206e+00 3.717914e+01
C.5.06 4.011677e+00 -8.243760e+00 3.732969e+01
C.5.07 3.406751e+00 -8.253713e+00 3.754538e+01
C.5.08 2.569631e+00 -8.261702e+00 3.788293e+01
C.5.09 1.792101e+00 -8.254682e+00 3.834139e+01
C.5.10 9.446086e-01 -8.235393e+00 3.865150e+01
C.5.11 3.030644e-01 -8.196235e+00 3.886461e+01
C.5.12 -3.153960e-01 -8.175608e+00 3.913959e+01
C.5.14 -1.355396e+00 -8.247839e+00 3.918984e+01
C.5.15 -1.696759e+00 -8.336389e+00 3.893796e+01
C.5.16 -2.035859e+00 -8.411044e+00 3.867864e+01
C.5.17 -2.393674e+00 -8.418077e+00 3.816891e+01
C.5.18 -2.708980e+00 -8.400600e+00 3.763210e+01
C.5.20 -3.064204e+00 -8.324165e+00 3.679031e+01
C.5.21 -2.958779e+00 -8.247953e+00 3.649833e+01
C.5.22 -2.956786e+00 -8.152167e+00 3.619336e+01
C.5.23 -2.943247e+00 -8.002141e+00 3.585238e+01
C.5.24 -2.884336e+00 -7.829875e+00 3.552708e+01
C.6.02 6.907412e-01 6.043414e+00 3.691121e+01
C.6.03 6.708588e-01 6.128532e+00 3.602366e+01
C.6.04 4.363434e-01 6.327412e+00 3.518654e+01
C.6.05 -7.778325e-02 6.763988e+00 3.490956e+01
C.6.06 -6.827775e-01 7.166261e+00 3.484753e+01
C.6.08 -7.148952e-01 7.617107e+00 3.378722e+01
C.6.09 -5.574064e-01 7.563890e+00 3.333561e+01
C.6.10 -1.892448e-01 7.492090e+00 3.303414e+01
C.6.11 2.563721e-01 7.509488e+00 3.297408e+01
C.6.12 5.519792e-01 7.407073e+00 3.265063e+01
C.6.13 7.679768e-01 7.252722e+00 3.228728e+01
C.6.14 8.832954e-01 6.984713e+00 3.211137e+01
C.6.15 9.464348e-01 6.672287e+00 3.199107e+01
C.6.17 1.319904e+00 6.192585e+00 3.167265e+01
C.6.18 1.666485e+00 6.086751e+00 3.155415e+01
C.6.19 1.999194e+00 5.969496e+00 3.140950e+01
C.6.20 2.280985e+00 5.892085e+00 3.134002e+01
C.6.21 2.578897e+00 5.854420e+00 3.133243e+01
C.7.02 -2.870624e+00 -7.747519e+00 3.471218e+01
C.7.03 -3.163233e+00 -7.807538e+00 3.429200e+01
C.7.04 -3.611975e+00 -7.885579e+00 3.405045e+01
C.7.05 -4.021596e+00 -7.939214e+00 3.387866e+01
C.7.06 -4.348444e+00 -7.858168e+00 3.358406e+01
C.7.08 -4.446589e+00 -7.735326e+00 3.267646e+01
C.7.09 -4.402843e+00 -7.656332e+00 3.219960e+01
C.7.10 -3.958218e+00 -7.816799e+00 3.208968e+01
C.7.11 -3.576261e+00 -8.083535e+00 3.193892e+01
C.7.12 -3.229415e+00 -8.222727e+00 3.162251e+01
C.7.13 -2.862415e+00 -8.306433e+00 3.130935e+01
C.7.14 -2.719653e+00 -8.154266e+00 3.117578e+01
C.7.15 -2.654862e+00 -7.936445e+00 3.107712e+01
C.7.17 -2.236083e+00 -7.710317e+00 3.075379e+01
C.7.18 -1.887620e+00 -7.777884e+00 3.063907e+01
C.7.19 -1.518329e+00 -7.829176e+00 3.065066e+01
C.7.20 -1.169966e+00 -7.852881e+00 3.062819e+01
C.7.21 -8.211013e-01 -7.876691e+00 3.064060e+01
C.8.02 4.023547e+00 5.726251e+00 3.207030e+01
C.8.03 5.323144e+00 5.422280e+00 3.225428e+01
C.8.04 6.580117e+00 5.078945e+00 3.191190e+01
C.8.05 7.259250e+00 4.810667e+00 3.187428e+01
C.8.06 7.909612e+00 4.482524e+00 3.193723e+01
C.8.07 8.546221e+00 4.137836e+00 3.203985e+01
C.8.08 9.064138e+00 3.837238e+00 3.213986e+01
C.8.09 9.562716e+00 3.502804e+00 3.223035e+01
C.8.10 1.003352e+01 3.121363e+00 3.226808e+01
C.8.11 1.052424e+01 2.631827e+00 3.224356e+01
C.8.12 1.097226e+01 2.107055e+00 3.217310e+01
C.8.13 1.139070e+01 1.561571e+00 3.208131e+01
C.8.14 1.185401e+01 9.780527e-01 3.198316e+01
C.8.15 1.229155e+01 3.722754e-01 3.206301e+01
C.8.17 1.244391e+01 -8.831199e-01 3.181599e+01
C.8.18 1.218128e+01 -1.427214e+00 3.168234e+01
C.8.19 1.212594e+01 -2.026860e+00 3.182459e+01
C.8.20 1.265348e+01 -2.968781e+00 3.234476e+01
C.8.21 1.325785e+01 -3.647542e+00 3.312585e+01
C.9.02 7.334455e-01 -8.388619e+00 3.127891e+01
C.9.03 2.098587e+00 -8.839834e+00 3.128392e+01
C.9.04 3.481481e+00 -9.175484e+00 3.107892e+01
C.9.05 4.273374e+00 -9.283464e+00 3.102331e+01
C.9.06 5.063499e+00 -9.291257e+00 3.115573e+01
C.9.07 5.856299e+00 -9.239964e+00 3.125919e+01
C.9.08 6.487964e+00 -9.142534e+00 3.135264e+01
C.9.09 7.112130e+00 -8.993874e+00 3.142727e+01
C.9.10 7.736944e+00 -8.830650e+00 3.144079e+01
C.9.11 8.336498e+00 -8.675596e+00 3.141947e+01
C.9.12 8.929687e+00 -8.500139e+00 3.138334e+01
C.9.13 9.505488e+00 -8.271242e+00 3.138272e+01
C.9.14 9.966078e+00 -8.016277e+00 3.138888e+01
C.9.15 1.038890e+01 -7.706118e+00 3.143589e+01
C.9.17 1.141988e+01 -6.843374e+00 3.147639e+01
C.9.18 1.205959e+01 -6.307626e+00 3.154797e+01
C.9.19 1.266368e+01 -5.756068e+00 3.172758e+01
C.9.20 1.324439e+01 -5.197177e+00 3.215339e+01
C.9.21 1.370058e+01 -4.772875e+00 3.281881e+01
