# Supplementary material for: Ontogenetic changes and sexual dimorphism in the cranium and mandible of the Atlantic walrus (Odobenus rosmarus rosmarus L.)
Source: Anat Rec (Hoboken). 2025 Sep 12;309(7):1875–903. doi: 10.1002/ar.70050 (PMC13251751; doi:10.1002/ar.70050)
Supplement: Supplementary file 1 — Data S1: Supporting information. [file AR-309-1875-s001.zip › PTS files/Ontogeny_Mandible/4761_F_A.pts]

Version 1.0
222
S.1 2.202024e+01 -5.013942e+00 3.480667e+01
S.2 2.272442e+01 -6.294487e+00 3.491166e+01
S.3 2.303516e+01 -4.109082e+00 3.466367e+01
S.4 1.878596e+01 -6.112830e+00 3.520234e+01
S.5 1.884974e+01 -2.996934e+00 3.501269e+01
S.6 1.227683e+01 -7.470386e+00 3.677874e+01
S.7 1.304262e+01 -1.601921e-01 3.677289e+01
S.8 1.724251e+01 -4.447224e+00 4.186337e+01
S.9 5.828264e+00 -8.591694e+00 3.437458e+01
S.10 7.131957e+00 2.900693e+00 3.405717e+01
S.11 3.812864e+00 -9.184888e+00 3.584737e+01
S.12 5.294949e+00 3.653847e+00 3.572400e+01
S.13 9.904114e-01 -1.007987e+01 3.987214e+01
S.14 2.647519e+00 4.951422e+00 3.954090e+01
S.15 1.653538e+00 -1.257175e+01 3.997562e+01
S.16 3.825053e+00 7.209363e+00 3.955981e+01
S.17 1.306177e+00 -7.551228e+00 3.922414e+01
S.18 3.214260e+00 2.354470e+00 3.867578e+01
S.19 1.803923e+01 -6.594975e+00 3.843570e+01
S.20 1.875377e+01 -2.431507e+00 3.833611e+01
S.21 7.763474e+00 -9.568932e+00 3.770397e+01
S.22 9.495213e+00 3.029128e+00 3.755736e+01
S.23 3.475751e+00 -9.289383e+00 3.785406e+01
S.24 5.038562e+00 3.786242e+00 3.709855e+01
S.25 5.284057e+00 -9.076329e+00 4.155191e+01
S.26 6.630666e+00 2.998950e+00 4.133603e+01
S.27 3.407394e+00 -9.756880e+00 4.128954e+01
S.28 4.903827e+00 4.091025e+00 4.113980e+01
S.29 6.845469e+00 -9.742590e+00 4.090531e+01
S.30 8.194644e+00 3.534887e+00 4.073490e+01
S.31 1.543637e+01 -6.795817e+00 4.186052e+01
S.32 1.485744e+01 -6.090396e-01 4.154366e+01
C.1.02 2.238245e+01 -6.424237e+00 3.477368e+01
C.1.03 2.201414e+01 -6.438106e+00 3.464336e+01
C.1.04 2.163583e+01 -6.510778e+00 3.457685e+01
C.1.05 2.126668e+01 -6.597293e+00 3.455003e+01
C.1.06 2.090067e+01 -6.524764e+00 3.447764e+01
C.1.07 2.052491e+01 -6.467839e+00 3.448441e+01
C.1.08 2.019926e+01 -6.356506e+00 3.456219e+01
C.1.09 1.985453e+01 -6.286334e+00 3.458900e+01
C.1.10 1.954942e+01 -6.360969e+00 3.474970e+01
C.1.11 1.930702e+01 -6.354873e+00 3.499233e+01
C.1.12 1.899369e+01 -6.220425e+00 3.495140e+01
C.2.02 2.255462e+01 -4.291630e+00 3.502822e+01
C.2.03 2.206294e+01 -4.266171e+00 3.464764e+01
C.2.04 2.221336e+01 -3.788790e+00 3.426442e+01
C.2.05 2.183541e+01 -3.768353e+00 3.424887e+01
C.2.06 2.145845e+01 -3.789718e+00 3.428006e+01
C.2.07 2.108622e+01 -3.719348e+00 3.428312e+01
C.2.08 2.072342e+01 -3.972454e+00 3.460856e+01
C.2.09 2.026275e+01 -3.679720e+00 3.466907e+01
C.2.10 1.998668e+01 -3.213132e+00 3.458138e+01
C.2.11 1.959479e+01 -3.051942e+00 3.461449e+01
C.2.12 1.920667e+01 -3.048733e+00 3.478778e+01
C.3.02 2.181219e+01 -5.028846e+00 3.461259e+01
C.3.03 2.160460e+01 -5.051170e+00 3.441874e+01
C.3.04 2.134107e+01 -5.050993e+00 3.431048e+01
C.3.05 2.098224e+01 -5.026649e+00 3.432311e+01
C.3.06 2.062670e+01 -4.986608e+00 3.428446e+01
C.3.07 2.037617e+01 -4.948393e+00 3.453996e+01
C.3.08 1.999058e+01 -4.864347e+00 3.486821e+01
C.3.09 1.958862e+01 -4.765695e+00 3.517182e+01
C.3.10 1.923888e+01 -4.672940e+00 3.553595e+01
C.3.11 1.886033e+01 -4.563963e+00 3.595039e+01
C.3.12 1.851907e+01 -4.458747e+00 3.639692e+01
C.3.13 1.820153e+01 -4.392970e+00 3.686784e+01
C.3.14 1.798713e+01 -4.404098e+00 3.729795e+01
C.3.15 1.788345e+01 -4.460278e+00 3.776400e+01
C.3.16 1.773081e+01 -4.500855e+00 3.821804e+01
C.3.17 1.756925e+01 -4.525656e+00 3.866269e+01
C.3.18 1.721043e+01 -4.460057e+00 3.896495e+01
C.3.19 1.690664e+01 -4.421340e+00 3.932638e+01
C.3.20 1.678268e+01 -4.413719e+00 3.957099e+01
C.3.21 1.668752e+01 -4.411106e+00 3.982827e+01
C.3.22 1.661587e+01 -4.408872e+00 4.009306e+01
C.3.23 1.657357e+01 -4.408742e+00 4.040051e+01
C.3.24 1.656475e+01 -4.409944e+00 4.071072e+01
C.3.25 1.656449e+01 -4.405890e+00 4.102103e+01
C.3.26 1.663378e+01 -4.419905e+00 4.139809e+01
C.3.27 1.693312e+01 -4.421037e+00 4.163806e+01
C.3.29 1.756846e+01 -4.482473e+00 4.192746e+01
C.3.30 1.788893e+01 -4.492947e+00 4.183367e+01
C.3.31 1.817848e+01 -4.492219e+00 4.166706e+01
C.3.32 1.842480e+01 -4.474704e+00 4.148091e+01
C.3.33 1.866663e+01 -4.450486e+00 4.128970e+01
C.3.34 1.890285e+01 -4.446207e+00 4.109016e+01
C.3.35 1.915876e+01 -4.486238e+00 4.084449e+01
C.3.36 1.941179e+01 -4.546442e+00 4.059997e+01
C.3.37 1.965422e+01 -4.594244e+00 4.034231e+01
C.3.38 1.984102e+01 -4.605753e+00 4.013514e+01
C.3.39 2.002230e+01 -4.603975e+00 3.992281e+01
C.3.40 2.020834e+01 -4.606664e+00 3.971465e+01
C.3.41 2.043124e+01 -4.617744e+00 3.944549e+01
C.3.42 2.063756e+01 -4.632368e+00 3.916357e+01
C.3.43 2.081666e+01 -4.664135e+00 3.886496e+01
C.3.44 2.096823e+01 -4.721159e+00 3.861420e+01
C.3.45 2.109478e+01 -4.794902e+00 3.835411e+01
C.3.46 2.121940e+01 -4.856622e+00 3.808997e+01
C.3.47 2.132819e+01 -4.895548e+00 3.781222e+01
C.3.48 2.143607e+01 -4.922037e+00 3.753265e+01
C.3.49 2.150984e+01 -4.938344e+00 3.724146e+01
C.3.50 2.159720e+01 -4.945554e+00 3.684828e+01
C.3.51 2.164812e+01 -4.939197e+00 3.644871e+01
C.3.52 2.172264e+01 -4.943410e+00 3.605284e+01
C.3.53 2.179283e+01 -4.950812e+00 3.562881e+01
C.3.54 2.186802e+01 -4.965949e+00 3.520582e+01
C.4.02 1.160707e+01 -7.719828e+00 3.691859e+01
C.4.03 1.093265e+01 -7.985950e+00 3.698703e+01
C.4.04 1.025502e+01 -8.244508e+00 3.692159e+01
C.4.05 9.552042e+00 -8.536356e+00 3.676223e+01
C.4.06 8.893774e+00 -8.782930e+00 3.642962e+01
C.4.07 8.309453e+00 -8.953842e+00 3.594577e+01
C.4.08 7.930111e+00 -8.992872e+00 3.553590e+01
C.4.09 7.571502e+00 -8.954750e+00 3.510769e+01
C.4.10 7.094017e+00 -8.888920e+00 3.482294e+01
C.4.11 6.691403e+00 -8.791348e+00 3.461489e+01
C.4.12 6.281338e+00 -8.665726e+00 3.443892e+01
C.4.14 5.368707e+00 -8.616920e+00 3.449773e+01
C.4.15 4.957125e+00 -8.698037e+00 3.472361e+01
C.4.16 4.558884e+00 -8.805033e+00 3.496226e+01
C.4.17 4.285966e+00 -8.911282e+00 3.524509e+01
C.4.18 4.043998e+00 -9.028937e+00 3.555067e+01
C.4.20 4.223404e+00 -8.942446e+00 3.605857e+01
C.4.21 4.182631e+00 -9.166801e+00 3.652729e+01
C.4.22 3.811240e+00 -9.287105e+00 3.687300e+01
C.4.23 3.747539e+00 -9.299124e+00 3.721485e+01
C.4.24 3.629970e+00 -9.298914e+00 3.754232e+01
C.5.02 1.261847e+01 2.339354e-01 3.684627e+01
C.5.03 1.220778e+01 6.428365e-01 3.691517e+01
C.5.04 1.176723e+01 1.024721e+00 3.688871e+01
C.5.05 1.114163e+01 1.521965e+00 3.682564e+01
C.5.06 1.052145e+01 1.981103e+00 3.660845e+01
C.5.07 9.974319e+00 2.371443e+00 3.617158e+01
C.5.08 9.499863e+00 2.580479e+00 3.567145e+01
C.5.09 9.032588e+00 2.680414e+00 3.513238e+01
C.5.10 8.476314e+00 2.766351e+00 3.468282e+01
C.5.11 8.049660e+00 2.801726e+00 3.441532e+01
C.5.12 7.620768e+00 2.814739e+00 3.414941e+01
C.5.14 6.741920e+00 3.100490e+00 3.414182e+01
C.5.15 6.452092e+00 3.313733e+00 3.440592e+01
C.5.16 6.154688e+00 3.496747e+00 3.468390e+01
C.5.17 5.849735e+00 3.566718e+00 3.501345e+01
C.5.18 5.542766e+00 3.614605e+00 3.534511e+01
C.5.20 5.263278e+00 3.724181e+00 3.598414e+01
C.5.21 5.103157e+00 3.814875e+00 3.618356e+01
C.5.22 5.037332e+00 3.876094e+00 3.643958e+01
C.5.23 5.052190e+00 3.849242e+00 3.665944e+01
C.5.24 5.039811e+00 3.816648e+00 3.687867e+01
C.6.02 3.107888e+00 -9.546068e+00 3.827112e+01
C.6.03 2.655482e+00 -9.766626e+00 3.862017e+01
C.6.04 2.127148e+00 -9.980494e+00 3.884438e+01
C.6.05 1.649437e+00 -1.007159e+01 3.905647e+01
C.6.06 1.256963e+00 -1.007346e+01 3.941347e+01
C.6.08 9.686443e-01 -1.010584e+01 4.026397e+01
C.6.09 1.073377e+00 -1.014069e+01 4.064145e+01
C.6.10 1.289892e+00 -1.016985e+01 4.096848e+01
C.6.11 1.892144e+00 -1.027196e+01 4.077521e+01
C.6.12 2.529475e+00 -1.033714e+01 4.078246e+01
C.6.13 3.145653e+00 -1.032821e+01 4.095772e+01
C.6.14 3.304626e+00 -1.015777e+01 4.103721e+01
C.6.15 3.382602e+00 -9.944026e+00 4.113142e+01
C.6.17 3.565697e+00 -9.502429e+00 4.153694e+01
C.6.18 3.890138e+00 -9.324695e+00 4.165594e+01
C.6.19 4.233523e+00 -9.168254e+00 4.174879e+01
C.6.20 4.590043e+00 -9.095016e+00 4.171911e+01
C.6.21 4.951030e+00 -9.044008e+00 4.169818e+01
C.7.02 4.795598e+00 3.870567e+00 3.761267e+01
C.7.03 4.457471e+00 4.086461e+00 3.802442e+01
C.7.04 4.056892e+00 4.351450e+00 3.834029e+01
C.7.05 3.470288e+00 4.609563e+00 3.856844e+01
C.7.06 2.935414e+00 4.799308e+00 3.894361e+01
C.7.08 2.607301e+00 5.013331e+00 3.998090e+01
C.7.09 2.738438e+00 4.985528e+00 4.040640e+01
C.7.10 3.130185e+00 4.970106e+00 4.061931e+01
C.7.11 3.759795e+00 4.936646e+00 4.036789e+01
C.7.12 4.422629e+00 4.803908e+00 4.042960e+01
C.7.13 4.925315e+00 4.591526e+00 4.083326e+01
C.7.14 4.965241e+00 4.423844e+00 4.093427e+01
C.7.15 4.942463e+00 4.242941e+00 4.101593e+01
C.7.17 4.989948e+00 3.876346e+00 4.138790e+01
C.7.18 5.183951e+00 3.662873e+00 4.156635e+01
C.7.19 5.472770e+00 3.492468e+00 4.161730e+01
C.7.20 5.867897e+00 3.319882e+00 4.154928e+01
C.7.21 6.248572e+00 3.108822e+00 4.151624e+01
C.8.02 5.948694e+00 -9.420308e+00 4.106244e+01
C.8.03 6.820642e+00 -9.565583e+00 4.092710e+01
C.8.04 7.696167e+00 -9.650992e+00 4.108798e+01
C.8.05 8.260550e+00 -9.661630e+00 4.114407e+01
C.8.06 8.825555e+00 -9.627037e+00 4.118091e+01
C.8.07 9.384578e+00 -9.546969e+00 4.123447e+01
C.8.08 1.001223e+01 -9.408298e+00 4.127541e+01
C.8.09 1.063402e+01 -9.240422e+00 4.128015e+01
C.8.10 1.124544e+01 -9.037878e+00 4.128240e+01
C.8.11 1.191458e+01 -8.787751e+00 4.123259e+01
C.8.12 1.257032e+01 -8.500223e+00 4.122181e+01
C.8.13 1.320788e+01 -8.178466e+00 4.127424e+01
C.8.14 1.402452e+01 -7.759496e+00 4.129317e+01
C.8.15 1.480225e+01 -7.286860e+00 4.141380e+01
C.8.17 1.572381e+01 -6.407256e+00 4.226621e+01
C.8.18 1.600258e+01 -5.886964e+00 4.248930e+01
C.8.19 1.632572e+01 -5.346528e+00 4.244824e+01
C.8.20 1.663365e+01 -4.996284e+00 4.234858e+01
C.8.21 1.693147e+01 -4.703820e+00 4.211798e+01
C.9.02 7.437421e+00 3.370583e+00 4.082741e+01
C.9.03 8.452440e+00 3.246186e+00 4.078245e+01
C.9.04 9.428536e+00 3.104089e+00 4.105590e+01
C.9.05 1.024803e+01 2.861118e+00 4.110615e+01
C.9.06 1.101904e+01 2.495135e+00 4.117485e+01
C.9.07 1.177597e+01 2.096132e+00 4.114374e+01
C.9.08 1.221907e+01 1.850138e+00 4.107105e+01
C.9.09 1.264838e+01 1.572273e+00 4.104635e+01
C.9.10 1.306482e+01 1.278004e+00 4.109230e+01
C.9.11 1.340274e+01 1.046513e+00 4.113451e+01
C.9.12 1.373375e+01 8.067276e-01 4.118449e+01
C.9.13 1.403002e+01 5.349493e-01 4.127343e+01
C.9.14 1.434066e+01 1.721558e-01 4.133470e+01
C.9.15 1.461818e+01 -2.152205e-01 4.140391e+01
C.9.17 1.527464e+01 -1.352909e+00 4.195260e+01
C.9.18 1.571292e+01 -2.171539e+00 4.213231e+01
C.9.19 1.615531e+01 -2.921547e+00 4.250166e+01
C.9.20 1.651645e+01 -3.515825e+00 4.254385e+01
C.9.21 1.686693e+01 -4.072806e+00 4.231519e+01
