# Supplementary material for: Ontogenetic changes and sexual dimorphism in the cranium and mandible of the Atlantic walrus (Odobenus rosmarus rosmarus L.)
Source: Anat Rec (Hoboken). 2025 Sep 12;309(7):1875–903. doi: 10.1002/ar.70050 (PMC13251751; doi:10.1002/ar.70050)
Supplement: Supplementary file 1 — Data S1: Supporting information. [file AR-309-1875-s001.zip › PTS files/Ontogeny_Mandible/4762_F_J.pts]

Version 1.0
222
S.1 2.071884e+01 -2.280171e+00 3.769943e+01
S.2 2.088057e+01 -3.275782e+00 3.797845e+01
S.3 2.127952e+01 -1.331428e+00 3.784480e+01
S.4 1.747367e+01 -3.369710e+00 3.779391e+01
S.5 1.769806e+01 -1.659401e-01 3.784755e+01
S.6 1.079440e+01 -4.737428e+00 3.878773e+01
S.7 1.262559e+01 3.230070e+00 3.938777e+01
S.8 1.421607e+01 -1.615732e+00 4.440092e+01
S.9 3.680373e+00 -4.852403e+00 3.572413e+01
S.10 5.997790e+00 7.103635e+00 3.675070e+01
S.11 1.412507e+00 -5.325240e+00 3.681660e+01
S.12 3.889777e+00 7.980258e+00 3.802547e+01
S.13 -8.969437e-01 -5.992234e+00 4.062648e+01
S.14 2.174394e+00 8.639738e+00 4.174166e+01
S.15 -7.324696e-01 -8.080172e+00 4.056051e+01
S.16 3.307758e+00 1.070675e+01 4.183044e+01
S.17 -1.502662e-01 -3.593076e+00 4.030000e+01
S.18 2.060193e+00 6.257959e+00 4.087660e+01
S.19 1.565504e+01 -4.149269e+00 4.088990e+01
S.20 1.640128e+01 7.203941e-01 4.137164e+01
S.21 5.647921e+00 -6.155769e+00 3.893270e+01
S.22 8.232986e+00 6.685193e+00 4.043702e+01
S.23 1.274200e+00 -5.466678e+00 3.877221e+01
S.24 3.760142e+00 7.636489e+00 3.993499e+01
S.25 2.873589e+00 -5.799670e+00 4.319221e+01
S.26 5.268215e+00 6.718435e+00 4.429916e+01
S.27 5.830418e-01 -5.580008e+00 4.250714e+01
S.28 3.019821e+00 7.400873e+00 4.357995e+01
S.29 4.600748e+00 -6.786767e+00 4.248151e+01
S.30 7.289599e+00 6.817599e+00 4.388442e+01
S.31 1.171962e+01 -4.245830e+00 4.462136e+01
S.32 1.291990e+01 1.727323e+00 4.535891e+01
C.1.02 2.065199e+01 -3.285401e+00 3.779565e+01
C.1.03 2.042296e+01 -3.148705e+00 3.767474e+01
C.1.04 2.018662e+01 -3.063646e+00 3.752419e+01
C.1.05 1.993216e+01 -3.093199e+00 3.736662e+01
C.1.06 1.967038e+01 -3.180124e+00 3.724678e+01
C.1.07 1.939251e+01 -3.265586e+00 3.716975e+01
C.1.08 1.900568e+01 -3.307763e+00 3.723923e+01
C.1.09 1.876068e+01 -3.445696e+00 3.751708e+01
C.1.10 1.865934e+01 -3.700560e+00 3.780173e+01
C.1.11 1.822635e+01 -3.778285e+00 3.779708e+01
C.1.12 1.781690e+01 -3.635554e+00 3.772275e+01
C.2.02 2.103229e+01 -1.225698e+00 3.775156e+01
C.2.03 2.075531e+01 -1.213138e+00 3.768736e+01
C.2.04 2.049090e+01 -1.215946e+00 3.758212e+01
C.2.05 2.017345e+01 -1.161575e+00 3.740439e+01
C.2.06 1.986362e+01 -1.083857e+00 3.722196e+01
C.2.07 1.954935e+01 -9.246553e-01 3.711613e+01
C.2.08 1.928134e+01 -7.022799e-01 3.714784e+01
C.2.09 1.900479e+01 -5.452198e-01 3.729321e+01
C.2.10 1.889012e+01 -2.211151e-01 3.735725e+01
C.2.11 1.847924e+01 -7.430162e-02 3.744038e+01
C.2.12 1.807314e+01 -1.234500e-01 3.761346e+01
C.3.02 2.052233e+01 -2.229648e+00 3.742867e+01
C.3.03 2.018868e+01 -2.195986e+00 3.738364e+01
C.3.04 1.999258e+01 -2.111915e+00 3.712110e+01
C.3.05 1.965675e+01 -2.004611e+00 3.692379e+01
C.3.06 1.926135e+01 -1.982146e+00 3.700362e+01
C.3.07 1.908970e+01 -1.979851e+00 3.736935e+01
C.3.08 1.872417e+01 -1.949812e+00 3.751805e+01
C.3.09 1.835185e+01 -1.919923e+00 3.764886e+01
C.3.10 1.801393e+01 -1.888938e+00 3.785250e+01
C.3.11 1.755522e+01 -1.808577e+00 3.818943e+01
C.3.12 1.711271e+01 -1.715235e+00 3.854424e+01
C.3.13 1.671834e+01 -1.653170e+00 3.895776e+01
C.3.14 1.641093e+01 -1.644472e+00 3.940716e+01
C.3.15 1.609085e+01 -1.662246e+00 3.984737e+01
C.3.16 1.577403e+01 -1.657061e+00 4.029026e+01
C.3.17 1.550222e+01 -1.598532e+00 4.078604e+01
C.3.18 1.510137e+01 -1.539305e+00 4.118473e+01
C.3.19 1.461616e+01 -1.457052e+00 4.146916e+01
C.3.20 1.439315e+01 -1.429081e+00 4.175727e+01
C.3.21 1.419427e+01 -1.413388e+00 4.206344e+01
C.3.22 1.407531e+01 -1.419484e+00 4.240890e+01
C.3.23 1.396744e+01 -1.424172e+00 4.269947e+01
C.3.24 1.390374e+01 -1.440078e+00 4.300242e+01
C.3.25 1.389126e+01 -1.465385e+00 4.331112e+01
C.3.26 1.391451e+01 -1.502687e+00 4.369981e+01
C.3.27 1.400717e+01 -1.548667e+00 4.407707e+01
C.3.29 1.449302e+01 -1.679346e+00 4.447766e+01
C.3.30 1.477869e+01 -1.742500e+00 4.444542e+01
C.3.31 1.506008e+01 -1.791923e+00 4.437461e+01
C.3.32 1.539469e+01 -1.834366e+00 4.428474e+01
C.3.33 1.572196e+01 -1.865883e+00 4.416747e+01
C.3.34 1.604244e+01 -1.901208e+00 4.403373e+01
C.3.35 1.633951e+01 -1.946423e+00 4.392054e+01
C.3.36 1.663147e+01 -1.995724e+00 4.379630e+01
C.3.37 1.692024e+01 -2.041774e+00 4.366365e+01
C.3.38 1.726136e+01 -2.089586e+00 4.350186e+01
C.3.39 1.760276e+01 -2.133775e+00 4.333962e+01
C.3.40 1.790034e+01 -2.169315e+00 4.310508e+01
C.3.41 1.817068e+01 -2.208699e+00 4.293744e+01
C.3.42 1.843083e+01 -2.248122e+00 4.275440e+01
C.3.43 1.869513e+01 -2.275534e+00 4.257515e+01
C.3.44 1.907369e+01 -2.288532e+00 4.230532e+01
C.3.45 1.942045e+01 -2.291122e+00 4.199544e+01
C.3.46 1.971595e+01 -2.299108e+00 4.163642e+01
C.3.47 1.995332e+01 -2.326265e+00 4.132106e+01
C.3.48 2.012109e+01 -2.357810e+00 4.096416e+01
C.3.49 2.025371e+01 -2.383592e+00 4.059231e+01
C.3.50 2.032985e+01 -2.404452e+00 4.005467e+01
C.3.51 2.034794e+01 -2.415653e+00 3.951169e+01
C.3.52 2.035628e+01 -2.406606e+00 3.896842e+01
C.3.53 2.047099e+01 -2.386698e+00 3.852632e+01
C.3.54 2.072377e+01 -2.380546e+00 3.814541e+01
C.4.02 9.946721e+00 -4.774597e+00 3.880766e+01
C.4.03 9.102116e+00 -4.858097e+00 3.879729e+01
C.4.04 8.282081e+00 -4.966268e+00 3.860701e+01
C.4.05 7.368201e+00 -5.200293e+00 3.824962e+01
C.4.06 6.584054e+00 -5.410485e+00 3.765077e+01
C.4.07 5.875650e+00 -5.445798e+00 3.693342e+01
C.4.08 5.477815e+00 -5.265848e+00 3.658131e+01
C.4.09 5.019178e+00 -5.010213e+00 3.638403e+01
C.4.10 4.557361e+00 -4.792900e+00 3.615134e+01
C.4.11 4.293357e+00 -4.764924e+00 3.595237e+01
C.4.12 3.997487e+00 -4.800163e+00 3.580647e+01
C.4.14 3.226505e+00 -4.923165e+00 3.573664e+01
C.4.15 2.784655e+00 -5.005194e+00 3.583255e+01
C.4.16 2.365362e+00 -5.091311e+00 3.599969e+01
C.4.17 1.995679e+00 -5.166869e+00 3.621439e+01
C.4.18 1.645750e+00 -5.243222e+00 3.645975e+01
C.4.20 1.379459e+00 -5.416129e+00 3.719163e+01
C.4.21 1.292788e+00 -5.527476e+00 3.755230e+01
C.4.22 1.270594e+00 -5.586139e+00 3.793449e+01
C.4.23 1.221774e+00 -5.585491e+00 3.822034e+01
C.4.24 1.200102e+00 -5.561963e+00 3.850854e+01
C.5.02 1.199210e+01 3.532450e+00 3.947595e+01
C.5.03 1.137445e+01 3.842819e+00 3.962665e+01
C.5.04 1.075023e+01 4.175635e+00 3.963683e+01
C.5.05 1.013353e+01 4.531247e+00 3.955837e+01
C.5.06 9.537085e+00 4.894401e+00 3.939931e+01
C.5.07 8.964503e+00 5.240094e+00 3.914331e+01
C.5.08 8.292804e+00 5.626163e+00 3.862607e+01
C.5.09 7.665625e+00 5.989183e+00 3.804070e+01
C.5.10 7.098632e+00 6.321830e+00 3.738061e+01
C.5.11 6.776534e+00 6.558385e+00 3.707245e+01
C.5.12 6.410178e+00 6.835618e+00 3.686368e+01
C.5.14 5.605278e+00 7.292028e+00 3.681146e+01
C.5.15 5.228079e+00 7.437503e+00 3.698412e+01
C.5.16 4.874427e+00 7.571307e+00 3.720835e+01
C.5.17 4.523655e+00 7.707578e+00 3.745523e+01
C.5.18 4.174844e+00 7.842595e+00 3.770555e+01
C.5.20 3.895351e+00 8.059292e+00 3.834460e+01
C.5.21 4.009150e+00 8.123446e+00 3.864639e+01
C.5.22 3.950951e+00 8.139986e+00 3.896960e+01
C.5.23 3.945871e+00 8.016638e+00 3.932285e+01
C.5.24 3.887476e+00 7.837350e+00 3.964606e+01
C.6.02 1.090486e+00 -5.472091e+00 3.934204e+01
C.6.03 6.626628e-01 -5.646140e+00 3.972307e+01
C.6.04 1.765568e-01 -5.965409e+00 3.986550e+01
C.6.05 -2.682221e-01 -5.951280e+00 3.997081e+01
C.6.06 -6.170710e-01 -5.958232e+00 4.026642e+01
C.6.08 -9.176952e-01 -6.088562e+00 4.100652e+01
C.6.09 -8.675665e-01 -6.167043e+00 4.138792e+01
C.6.10 -6.541023e-01 -6.261414e+00 4.170363e+01
C.6.11 -2.858344e-01 -6.406789e+00 4.160616e+01
C.6.12 9.485788e-02 -6.491528e+00 4.172504e+01
C.6.13 4.396652e-01 -6.419959e+00 4.193054e+01
C.6.14 5.829292e-01 -6.156702e+00 4.211243e+01
C.6.15 5.883284e-01 -5.852414e+00 4.228650e+01
C.6.17 9.115160e-01 -5.452464e+00 4.279750e+01
C.6.18 1.313028e+00 -5.444505e+00 4.301473e+01
C.6.19 1.754800e+00 -5.495012e+00 4.311843e+01
C.6.20 2.134606e+00 -5.564546e+00 4.316854e+01
C.6.21 2.508881e+00 -5.664271e+00 4.320817e+01
C.7.02 3.707352e+00 7.750254e+00 4.043813e+01
C.7.03 3.388952e+00 7.920262e+00 4.081039e+01
C.7.04 3.144916e+00 8.361399e+00 4.093168e+01
C.7.05 2.805728e+00 8.543839e+00 4.114224e+01
C.7.06 2.510646e+00 8.590565e+00 4.146383e+01
C.7.08 2.060408e+00 8.521452e+00 4.210907e+01
C.7.09 2.047604e+00 8.338926e+00 4.246753e+01
C.7.10 2.193594e+00 8.170698e+00 4.280273e+01
C.7.11 2.665869e+00 8.208596e+00 4.276452e+01
C.7.12 3.089011e+00 8.196275e+00 4.298067e+01
C.7.13 3.281014e+00 8.057920e+00 4.339289e+01
C.7.14 3.225185e+00 7.834662e+00 4.347950e+01
C.7.15 3.121725e+00 7.613870e+00 4.351130e+01
C.7.17 3.175963e+00 7.127033e+00 4.388372e+01
C.7.18 3.515383e+00 6.952164e+00 4.409790e+01
C.7.19 3.917020e+00 6.832304e+00 4.422429e+01
C.7.20 4.363180e+00 6.755254e+00 4.425444e+01
C.7.21 4.815444e+00 6.721509e+00 4.426922e+01
C.8.02 3.611981e+00 -6.359681e+00 4.241219e+01
C.8.03 4.792198e+00 -6.577866e+00 4.257616e+01
C.8.04 5.707381e+00 -6.737502e+00 4.335355e+01
C.8.05 6.259565e+00 -6.761109e+00 4.351634e+01
C.8.06 6.816512e+00 -6.669877e+00 4.363233e+01
C.8.07 7.371081e+00 -6.548322e+00 4.373054e+01
C.8.08 7.920244e+00 -6.426836e+00 4.377276e+01
C.8.09 8.464673e+00 -6.295682e+00 4.384000e+01
C.8.10 9.001235e+00 -6.122022e+00 4.384680e+01
C.8.11 9.476112e+00 -5.961411e+00 4.383636e+01
C.8.12 9.938281e+00 -5.794583e+00 4.393629e+01
C.8.13 1.036712e+01 -5.563084e+00 4.405427e+01
C.8.14 1.088408e+01 -5.132106e+00 4.411022e+01
C.8.15 1.135397e+01 -4.663902e+00 4.423714e+01
C.8.17 1.205282e+01 -3.853062e+00 4.505573e+01
C.8.18 1.254895e+01 -3.431707e+00 4.522977e+01
C.8.19 1.302081e+01 -2.963219e+00 4.533860e+01
C.8.20 1.347748e+01 -2.470114e+00 4.517936e+01
C.8.21 1.387812e+01 -2.106822e+00 4.474973e+01
C.9.02 6.219574e+00 6.728390e+00 4.436270e+01
C.9.03 7.164818e+00 6.623830e+00 4.445866e+01
C.9.04 8.068179e+00 6.373206e+00 4.459359e+01
C.9.05 8.726542e+00 6.027629e+00 4.490469e+01
C.9.06 9.297432e+00 5.474455e+00 4.503785e+01
C.9.07 9.895357e+00 4.942143e+00 4.513156e+01
C.9.08 1.034695e+01 4.633545e+00 4.506660e+01
C.9.09 1.081440e+01 4.352385e+00 4.499020e+01
C.9.10 1.128006e+01 4.058613e+00 4.497477e+01
C.9.11 1.171433e+01 3.745183e+00 4.499131e+01
C.9.12 1.213131e+01 3.411644e+00 4.503580e+01
C.9.13 1.248842e+01 3.018411e+00 4.510605e+01
C.9.14 1.268381e+01 2.609305e+00 4.520191e+01
C.9.15 1.279650e+01 2.168950e+00 4.529203e+01
C.9.17 1.307417e+01 1.128438e+00 4.558242e+01
C.9.18 1.329091e+01 5.149152e-01 4.567729e+01
C.9.19 1.350883e+01 -1.046896e-01 4.564568e+01
C.9.20 1.375935e+01 -6.822692e-01 4.533562e+01
C.9.21 1.403352e+01 -1.108640e+00 4.485033e+01
