# Supplementary material for: Ontogenetic changes and sexual dimorphism in the cranium and mandible of the Atlantic walrus (Odobenus rosmarus rosmarus L.)
Source: Anat Rec (Hoboken). 2025 Sep 12;309(7):1875–903. doi: 10.1002/ar.70050 (PMC13251751; doi:10.1002/ar.70050)
Supplement: Supplementary file 1 — Data S1: Supporting information. [file AR-309-1875-s001.zip › PTS files/Ontogeny_Mandible/4763_F_A.pts]

Version 1.0
222
S.1 1.749556e+01 -6.023419e+00 3.655231e+01
S.2 1.758639e+01 -7.402556e+00 3.655642e+01
S.3 1.845767e+01 -5.247662e+00 3.720279e+01
S.4 1.298243e+01 -6.773386e+00 3.632211e+01
S.5 1.455037e+01 -3.203370e+00 3.689341e+01
S.6 6.955083e+00 -7.225796e+00 3.706958e+01
S.7 9.442588e+00 2.514400e-01 3.854579e+01
S.8 1.162311e+01 -5.303222e+00 4.297802e+01
S.9 2.431030e-01 -6.135235e+00 3.463934e+01
S.10 4.071654e+00 4.624921e+00 3.645914e+01
S.11 -2.042724e+00 -6.403090e+00 3.550038e+01
S.12 2.087522e+00 5.008122e+00 3.742681e+01
S.13 -4.471458e+00 -7.471911e+00 3.908136e+01
S.14 -3.268295e-01 5.809936e+00 4.164977e+01
S.15 -4.343345e+00 -9.545294e+00 3.896807e+01
S.16 1.383911e+00 7.501591e+00 4.178143e+01
S.17 -3.256720e+00 -5.056156e+00 3.904234e+01
S.18 -5.825981e-01 3.648445e+00 4.055098e+01
S.19 1.219186e+01 -7.523673e+00 3.932877e+01
S.20 1.320236e+01 -2.654183e+00 4.048023e+01
S.21 1.564524e+00 -8.386178e+00 3.737725e+01
S.22 5.663288e+00 3.974942e+00 3.982830e+01
S.23 -2.296535e+00 -6.891563e+00 3.777434e+01
S.24 1.402409e+00 4.857331e+00 4.003487e+01
S.25 -9.605263e-01 -8.021701e+00 4.083461e+01
S.26 2.753640e+00 3.465160e+00 4.321582e+01
S.27 -2.610540e+00 -6.807649e+00 4.061735e+01
S.28 7.717560e-01 4.052008e+00 4.289011e+01
S.29 5.952438e-01 -8.788526e+00 4.028448e+01
S.30 4.701685e+00 3.831172e+00 4.281476e+01
S.31 7.686865e+00 -8.369227e+00 4.213316e+01
S.32 1.016711e+01 -9.444067e-01 4.343148e+01
C.1.02 1.716947e+01 -7.097178e+00 3.659668e+01
C.1.03 1.692085e+01 -7.198794e+00 3.615339e+01
C.1.04 1.647434e+01 -7.290840e+00 3.590670e+01
C.1.05 1.616720e+01 -7.126119e+00 3.586152e+01
C.1.06 1.585139e+01 -6.975914e+00 3.582660e+01
C.1.07 1.550684e+01 -6.909805e+00 3.580608e+01
C.1.08 1.512646e+01 -6.674037e+00 3.605799e+01
C.1.09 1.475444e+01 -7.011973e+00 3.595255e+01
C.1.10 1.428323e+01 -7.216167e+00 3.595264e+01
C.1.11 1.378744e+01 -7.185805e+00 3.592317e+01
C.1.12 1.337150e+01 -6.956691e+00 3.607186e+01
C.2.02 1.822434e+01 -4.968200e+00 3.699257e+01
C.2.03 1.810911e+01 -4.638518e+00 3.675850e+01
C.2.04 1.774169e+01 -4.479799e+00 3.662988e+01
C.2.05 1.739382e+01 -4.366845e+00 3.648574e+01
C.2.06 1.700832e+01 -4.311807e+00 3.643183e+01
C.2.07 1.662547e+01 -4.300989e+00 3.634324e+01
C.2.08 1.626138e+01 -4.064456e+00 3.634232e+01
C.2.09 1.589065e+01 -3.839116e+00 3.635943e+01
C.2.10 1.559913e+01 -3.535561e+00 3.646611e+01
C.2.11 1.526356e+01 -3.311616e+00 3.652303e+01
C.2.12 1.489158e+01 -3.242409e+00 3.667419e+01
C.3.02 1.742383e+01 -5.923071e+00 3.620381e+01
C.3.03 1.718884e+01 -5.810976e+00 3.594134e+01
C.3.04 1.684387e+01 -5.686964e+00 3.598914e+01
C.3.05 1.640839e+01 -5.545473e+00 3.604012e+01
C.3.06 1.597267e+01 -5.422654e+00 3.612572e+01
C.3.07 1.554867e+01 -5.328484e+00 3.627941e+01
C.3.08 1.509582e+01 -5.266670e+00 3.646550e+01
C.3.09 1.468175e+01 -5.243601e+00 3.673299e+01
C.3.10 1.427208e+01 -5.202999e+00 3.700511e+01
C.3.11 1.383255e+01 -5.117768e+00 3.731617e+01
C.3.12 1.342999e+01 -5.027218e+00 3.767248e+01
C.3.13 1.302680e+01 -4.949296e+00 3.803104e+01
C.3.14 1.261540e+01 -4.916985e+00 3.840405e+01
C.3.15 1.230700e+01 -4.926996e+00 3.886687e+01
C.3.16 1.203916e+01 -4.902868e+00 3.935381e+01
C.3.17 1.173989e+01 -4.840891e+00 3.971902e+01
C.3.18 1.143680e+01 -4.759374e+00 4.007717e+01
C.3.19 1.116954e+01 -4.708670e+00 4.046803e+01
C.3.20 1.103034e+01 -4.719690e+00 4.070947e+01
C.3.21 1.091970e+01 -4.760934e+00 4.096216e+01
C.3.22 1.084531e+01 -4.810436e+00 4.122636e+01
C.3.23 1.082314e+01 -4.865885e+00 4.151052e+01
C.3.24 1.085345e+01 -4.931297e+00 4.179178e+01
C.3.25 1.091934e+01 -4.996962e+00 4.206682e+01
C.3.26 1.108089e+01 -5.090839e+00 4.242518e+01
C.3.27 1.131949e+01 -5.194320e+00 4.273453e+01
C.3.29 1.183319e+01 -5.368340e+00 4.306631e+01
C.3.30 1.204965e+01 -5.439682e+00 4.313128e+01
C.3.31 1.227465e+01 -5.511014e+00 4.315250e+01
C.3.32 1.251981e+01 -5.588220e+00 4.312088e+01
C.3.33 1.275713e+01 -5.661314e+00 4.304738e+01
C.3.34 1.299243e+01 -5.727868e+00 4.296211e+01
C.3.35 1.327811e+01 -5.793705e+00 4.283287e+01
C.3.36 1.356737e+01 -5.858087e+00 4.271104e+01
C.3.37 1.383904e+01 -5.912058e+00 4.254999e+01
C.3.38 1.414259e+01 -5.979060e+00 4.235783e+01
C.3.39 1.442997e+01 -6.038363e+00 4.213999e+01
C.3.40 1.471422e+01 -6.087610e+00 4.191564e+01
C.3.41 1.496307e+01 -6.105502e+00 4.167914e+01
C.3.42 1.521304e+01 -6.115773e+00 4.144337e+01
C.3.43 1.545555e+01 -6.133924e+00 4.120039e+01
C.3.44 1.570291e+01 -6.173679e+00 4.094516e+01
C.3.45 1.592978e+01 -6.215491e+00 4.067185e+01
C.3.46 1.615998e+01 -6.257957e+00 4.040144e+01
C.3.47 1.638318e+01 -6.290542e+00 4.010842e+01
C.3.48 1.659336e+01 -6.316469e+00 3.980530e+01
C.3.49 1.676271e+01 -6.321035e+00 3.947662e+01
C.3.50 1.692624e+01 -6.300348e+00 3.903404e+01
C.3.51 1.705396e+01 -6.262397e+00 3.858094e+01
C.3.52 1.719360e+01 -6.228470e+00 3.813105e+01
C.3.53 1.731656e+01 -6.170524e+00 3.760553e+01
C.3.54 1.734632e+01 -6.079928e+00 3.707115e+01
C.4.02 6.119510e+00 -7.385419e+00 3.724745e+01
C.4.03 5.255779e+00 -7.481739e+00 3.725061e+01
C.4.04 4.414299e+00 -7.520536e+00 3.703686e+01
C.4.05 3.635164e+00 -7.502641e+00 3.672837e+01
C.4.06 2.908815e+00 -7.430994e+00 3.631629e+01
C.4.07 2.264893e+00 -7.272785e+00 3.580359e+01
C.4.08 1.864034e+00 -7.098268e+00 3.554042e+01
C.4.09 1.500914e+00 -6.855868e+00 3.527625e+01
C.4.10 1.141381e+00 -6.607604e+00 3.501262e+01
C.4.11 8.628491e-01 -6.435374e+00 3.485480e+01
C.4.12 5.750704e-01 -6.262010e+00 3.471598e+01
C.4.14 -2.078799e-01 -6.081075e+00 3.467725e+01
C.4.15 -6.455439e-01 -6.093303e+00 3.480392e+01
C.4.16 -1.079618e+00 -6.130374e+00 3.493799e+01
C.4.17 -1.444103e+00 -6.182012e+00 3.507154e+01
C.4.18 -1.790229e+00 -6.265967e+00 3.523431e+01
C.4.20 -2.095123e+00 -6.627515e+00 3.584883e+01
C.4.21 -2.011054e+00 -6.869527e+00 3.621793e+01
C.4.22 -1.973320e+00 -7.031407e+00 3.661605e+01
C.4.23 -1.979907e+00 -7.038354e+00 3.703067e+01
C.4.24 -2.098280e+00 -6.998643e+00 3.742616e+01
C.5.02 8.880278e+00 7.370424e-01 3.867540e+01
C.5.03 8.309075e+00 1.180136e+00 3.889031e+01
C.5.04 7.735036e+00 1.668389e+00 3.886063e+01
C.5.05 7.237493e+00 2.086333e+00 3.871921e+01
C.5.06 6.754385e+00 2.489291e+00 3.850372e+01
C.5.07 6.303347e+00 2.885167e+00 3.821720e+01
C.5.08 5.940564e+00 3.239240e+00 3.793906e+01
C.5.09 5.574802e+00 3.592542e+00 3.766383e+01
C.5.10 5.233885e+00 3.909098e+00 3.732044e+01
C.5.11 4.907361e+00 4.156538e+00 3.695800e+01
C.5.12 4.530102e+00 4.382014e+00 3.663239e+01
C.5.14 3.727259e+00 4.790205e+00 3.658454e+01
C.5.15 3.404427e+00 4.967869e+00 3.674538e+01
C.5.16 3.069760e+00 5.093734e+00 3.692925e+01
C.5.17 2.710429e+00 5.113745e+00 3.703856e+01
C.5.18 2.373252e+00 5.031079e+00 3.718329e+01
C.5.20 2.528049e+00 4.809223e+00 3.776954e+01
C.5.21 2.357729e+00 4.957394e+00 3.831735e+01
C.5.22 2.155193e+00 5.140481e+00 3.884322e+01
C.5.23 1.997179e+00 5.064171e+00 3.929884e+01
C.5.24 1.748420e+00 4.953810e+00 3.970420e+01
C.6.02 -2.528235e+00 -7.026021e+00 3.809259e+01
C.6.03 -2.863781e+00 -7.136281e+00 3.831234e+01
C.6.04 -3.256100e+00 -7.271694e+00 3.834034e+01
C.6.05 -3.734364e+00 -7.343684e+00 3.847137e+01
C.6.06 -4.189817e+00 -7.390540e+00 3.867500e+01
C.6.08 -4.539209e+00 -7.526103e+00 3.944434e+01
C.6.09 -4.479518e+00 -7.568869e+00 3.981025e+01
C.6.10 -4.332604e+00 -7.598734e+00 4.015203e+01
C.6.11 -3.842164e+00 -7.697957e+00 4.002546e+01
C.6.12 -3.338327e+00 -7.783695e+00 4.009751e+01
C.6.13 -2.873639e+00 -7.691245e+00 4.030224e+01
C.6.14 -2.723414e+00 -7.388299e+00 4.037323e+01
C.6.15 -2.576175e+00 -7.077255e+00 4.040401e+01
C.6.17 -2.256615e+00 -6.868011e+00 4.081348e+01
C.6.18 -1.937366e+00 -7.098161e+00 4.092519e+01
C.6.19 -1.624920e+00 -7.362225e+00 4.092992e+01
C.6.20 -1.378605e+00 -7.564700e+00 4.091864e+01
C.6.21 -1.148988e+00 -7.785464e+00 4.093693e+01
C.7.02 1.212085e+00 4.982977e+00 4.036649e+01
C.7.03 9.554397e-01 5.155742e+00 4.062392e+01
C.7.04 6.764278e-01 5.416563e+00 4.075082e+01
C.7.05 2.998618e-01 5.606796e+00 4.098306e+01
C.7.06 -7.776593e-02 5.758021e+00 4.124087e+01
C.7.08 -3.535391e-01 5.643217e+00 4.216781e+01
C.7.09 -2.376666e-01 5.416484e+00 4.264955e+01
C.7.10 2.954964e-01 5.322502e+00 4.258966e+01
C.7.11 6.978506e-01 5.156276e+00 4.258028e+01
C.7.12 1.032802e+00 4.906821e+00 4.270358e+01
C.7.13 1.210524e+00 4.594903e+00 4.294999e+01
C.7.14 1.066779e+00 4.405899e+00 4.295700e+01
C.7.15 8.959221e-01 4.254529e+00 4.289118e+01
C.7.17 1.061005e+00 3.854034e+00 4.303275e+01
C.7.18 1.394514e+00 3.778441e+00 4.319482e+01
C.7.19 1.766027e+00 3.732061e+00 4.324994e+01
C.7.20 2.104534e+00 3.651693e+00 4.325243e+01
C.7.21 2.423990e+00 3.525991e+00 4.330899e+01
C.8.02 -3.781147e-02 -8.319477e+00 4.041905e+01
C.8.03 9.301090e-01 -8.725303e+00 4.052472e+01
C.8.04 1.718271e+00 -9.160189e+00 4.107471e+01
C.8.05 2.150831e+00 -9.267309e+00 4.113165e+01
C.8.06 2.580019e+00 -9.334846e+00 4.124593e+01
C.8.07 3.023845e+00 -9.348070e+00 4.131424e+01
C.8.08 3.565708e+00 -9.328895e+00 4.140967e+01
C.8.09 4.104067e+00 -9.220134e+00 4.137202e+01
C.8.10 4.643586e+00 -9.110754e+00 4.136689e+01
C.8.11 5.078074e+00 -9.023184e+00 4.142806e+01
C.8.12 5.504561e+00 -8.924802e+00 4.152093e+01
C.8.13 5.926659e+00 -8.822312e+00 4.162827e+01
C.8.14 6.522724e+00 -8.684989e+00 4.177683e+01
C.8.15 7.115061e+00 -8.541189e+00 4.193394e+01
C.8.17 8.563611e+00 -8.078971e+00 4.253977e+01
C.8.18 9.439685e+00 -7.737891e+00 4.290641e+01
C.8.19 1.026811e+01 -7.244883e+00 4.320459e+01
C.8.20 1.083568e+01 -6.673518e+00 4.331755e+01
C.8.21 1.130485e+01 -6.022852e+00 4.318347e+01
C.9.02 3.887703e+00 3.674583e+00 4.273441e+01
C.9.03 5.071734e+00 3.456532e+00 4.333731e+01
C.9.04 6.205770e+00 3.251985e+00 4.337560e+01
C.9.05 6.783852e+00 3.009117e+00 4.345261e+01
C.9.06 7.235417e+00 2.570110e+00 4.340296e+01
C.9.07 7.674223e+00 2.120924e+00 4.333376e+01
C.9.08 8.040536e+00 1.799479e+00 4.334806e+01
C.9.09 8.395416e+00 1.470322e+00 4.340674e+01
C.9.10 8.720697e+00 1.116637e+00 4.332416e+01
C.9.11 9.019893e+00 7.978698e-01 4.323852e+01
C.9.12 9.320231e+00 4.713555e-01 4.319793e+01
C.9.13 9.600500e+00 1.251375e-01 4.320470e+01
C.9.14 9.813594e+00 -2.214753e-01 4.326414e+01
C.9.15 9.994288e+00 -5.839843e-01 4.333496e+01
C.9.17 1.059413e+01 -1.786049e+00 4.371161e+01
C.9.18 1.104534e+01 -2.643873e+00 4.388401e+01
C.9.19 1.142555e+01 -3.551481e+00 4.391340e+01
C.9.20 1.157799e+01 -4.213046e+00 4.379850e+01
C.9.21 1.166179e+01 -4.796590e+00 4.344271e+01
