# Supplementary material for: Ontogenetic changes and sexual dimorphism in the cranium and mandible of the Atlantic walrus (Odobenus rosmarus rosmarus L.)
Source: Anat Rec (Hoboken). 2025 Sep 12;309(7):1875–903. doi: 10.1002/ar.70050 (PMC13251751; doi:10.1002/ar.70050)
Supplement: Supplementary file 1 — Data S1: Supporting information. [file AR-309-1875-s001.zip › PTS files/Ontogeny_Mandible/4764_M_A.pts]

Version 1.0
222
S.1 1.862490e+01 -2.040339e+00 4.200883e+01
S.2 1.886453e+01 -3.440203e+00 4.237769e+01
S.3 1.930615e+01 -8.725691e-01 4.225561e+01
S.4 1.398945e+01 -3.331417e+00 4.026410e+01
S.5 1.452946e+01 6.867848e-01 4.064227e+01
S.6 5.819913e+00 -4.483521e+00 4.026577e+01
S.7 7.275833e+00 4.375764e+00 4.096264e+01
S.8 1.053233e+01 -1.391051e+00 4.740416e+01
S.9 -1.658648e+00 -6.471758e+00 3.564564e+01
S.10 6.251984e-01 9.154437e+00 3.667352e+01
S.11 -3.178806e+00 -6.321821e+00 3.623417e+01
S.12 -9.046463e-01 9.333814e+00 3.728085e+01
S.13 -6.474299e+00 -6.565404e+00 3.950847e+01
S.14 -4.023960e+00 1.004898e+01 4.044730e+01
S.15 -5.931474e+00 -9.218290e+00 3.989631e+01
S.16 -2.729375e+00 1.257574e+01 4.086489e+01
S.17 -5.892529e+00 -3.643820e+00 3.987386e+01
S.18 -4.390372e+00 7.209499e+00 4.040144e+01
S.19 1.169045e+01 -4.046131e+00 4.333947e+01
S.20 1.249423e+01 1.629433e+00 4.437742e+01
S.21 8.763736e-01 -7.361764e+00 4.004780e+01
S.22 3.261583e+00 8.594088e+00 4.161990e+01
S.23 -3.906913e+00 -5.839968e+00 3.854307e+01
S.24 -1.563500e+00 8.928442e+00 3.931577e+01
S.25 -3.633330e+00 -6.319089e+00 4.332738e+01
S.26 -1.546545e+00 8.244180e+00 4.418589e+01
S.27 -5.521963e+00 -5.693136e+00 4.205767e+01
S.28 -3.442178e+00 8.434091e+00 4.270426e+01
S.29 -2.048109e+00 -6.797845e+00 4.312087e+01
S.30 6.384714e-01 8.381258e+00 4.438445e+01
S.31 7.384498e+00 -4.740698e+00 4.665627e+01
S.32 8.496877e+00 2.745990e+00 4.761338e+01
C.1.02 1.866931e+01 -3.584930e+00 4.190704e+01
C.1.03 1.828286e+01 -3.445194e+00 4.157279e+01
C.1.04 1.792998e+01 -3.294159e+00 4.120777e+01
C.1.05 1.757012e+01 -3.278600e+00 4.095115e+01
C.1.06 1.720999e+01 -3.157807e+00 4.072463e+01
C.1.07 1.681549e+01 -3.085304e+00 4.053832e+01
C.1.08 1.637544e+01 -3.091477e+00 4.039160e+01
C.1.09 1.595942e+01 -3.261540e+00 4.027669e+01
C.1.10 1.550229e+01 -3.312315e+00 4.021600e+01
C.1.11 1.499500e+01 -3.365575e+00 4.017266e+01
C.1.12 1.448427e+01 -3.386962e+00 4.014516e+01
C.2.02 1.904393e+01 -7.833577e-01 4.201690e+01
C.2.03 1.878871e+01 -6.983878e-01 4.176922e+01
C.2.04 1.855736e+01 -5.733418e-01 4.151517e+01
C.2.05 1.816103e+01 -5.419782e-01 4.131424e+01
C.2.06 1.778267e+01 -4.511890e-01 4.109738e+01
C.2.07 1.739709e+01 -3.130550e-01 4.092225e+01
C.2.08 1.695968e+01 -1.236730e-01 4.078770e+01
C.2.09 1.655076e+01 1.378122e-01 4.068916e+01
C.2.10 1.613147e+01 3.922932e-01 4.062032e+01
C.2.11 1.561493e+01 5.741569e-01 4.056843e+01
C.2.12 1.507146e+01 6.575700e-01 4.055304e+01
C.3.02 1.853618e+01 -1.969698e+00 4.160489e+01
C.3.03 1.833771e+01 -1.890223e+00 4.124386e+01
C.3.04 1.803452e+01 -1.813498e+00 4.096416e+01
C.3.05 1.753769e+01 -1.716217e+00 4.073672e+01
C.3.06 1.699210e+01 -1.642031e+00 4.066703e+01
C.3.07 1.645169e+01 -1.548928e+00 4.058136e+01
C.3.08 1.581712e+01 -1.476955e+00 4.062998e+01
C.3.09 1.518417e+01 -1.399607e+00 4.069015e+01
C.3.10 1.459034e+01 -1.352735e+00 4.092551e+01
C.3.11 1.392928e+01 -1.276502e+00 4.121990e+01
C.3.12 1.326128e+01 -1.178743e+00 4.149142e+01
C.3.13 1.264774e+01 -1.105132e+00 4.187563e+01
C.3.14 1.213768e+01 -1.043371e+00 4.218878e+01
C.3.15 1.165079e+01 -9.713198e-01 4.253489e+01
C.3.16 1.134093e+01 -9.933971e-01 4.305018e+01
C.3.17 1.141053e+01 -8.895636e-01 4.362644e+01
C.3.18 1.088859e+01 -9.471586e-01 4.389705e+01
C.3.19 1.031079e+01 -9.785490e-01 4.401275e+01
C.3.20 1.002020e+01 -9.919809e-01 4.433154e+01
C.3.21 9.846037e+00 -1.019904e+00 4.472539e+01
C.3.22 9.741641e+00 -1.054099e+00 4.514272e+01
C.3.23 9.688852e+00 -1.063552e+00 4.553065e+01
C.3.24 9.670847e+00 -1.059349e+00 4.592183e+01
C.3.25 9.699104e+00 -1.078697e+00 4.631195e+01
C.3.26 9.863843e+00 -1.165485e+00 4.676156e+01
C.3.27 1.013190e+01 -1.277573e+00 4.715196e+01
C.3.29 1.079587e+01 -1.447613e+00 4.749990e+01
C.3.30 1.107776e+01 -1.484935e+00 4.753111e+01
C.3.31 1.136198e+01 -1.515215e+00 4.752020e+01
C.3.32 1.167697e+01 -1.513687e+00 4.747674e+01
C.3.33 1.199321e+01 -1.487522e+00 4.749757e+01
C.3.34 1.230873e+01 -1.510036e+00 4.746505e+01
C.3.35 1.268326e+01 -1.623631e+00 4.737438e+01
C.3.36 1.302955e+01 -1.744528e+00 4.721044e+01
C.3.37 1.339364e+01 -1.878472e+00 4.710605e+01
C.3.38 1.384952e+01 -1.977770e+00 4.701769e+01
C.3.39 1.425934e+01 -2.028568e+00 4.678321e+01
C.3.40 1.467184e+01 -2.050473e+00 4.654897e+01
C.3.41 1.500743e+01 -2.066967e+00 4.639635e+01
C.3.42 1.535480e+01 -2.096208e+00 4.627523e+01
C.3.43 1.569273e+01 -2.120087e+00 4.612889e+01
C.3.44 1.603721e+01 -2.159071e+00 4.596856e+01
C.3.45 1.636415e+01 -2.191339e+00 4.577371e+01
C.3.46 1.669812e+01 -2.233396e+00 4.559319e+01
C.3.47 1.695712e+01 -2.228766e+00 4.536044e+01
C.3.48 1.718355e+01 -2.204461e+00 4.509697e+01
C.3.49 1.735822e+01 -2.176260e+00 4.479702e+01
C.3.50 1.762890e+01 -2.165055e+00 4.439047e+01
C.3.51 1.781368e+01 -2.134725e+00 4.393922e+01
C.3.52 1.803168e+01 -2.121241e+00 4.350220e+01
C.3.53 1.819016e+01 -2.076134e+00 4.299078e+01
C.3.54 1.839995e+01 -2.063225e+00 4.249626e+01
C.4.02 4.994073e+00 -4.810630e+00 4.027111e+01
C.4.03 4.178328e+00 -5.127492e+00 4.011879e+01
C.4.04 3.422345e+00 -5.403274e+00 3.974266e+01
C.4.05 2.635103e+00 -5.712493e+00 3.919707e+01
C.4.06 1.973961e+00 -5.956451e+00 3.847848e+01
C.4.07 1.353201e+00 -6.128139e+00 3.770499e+01
C.4.08 8.485402e-01 -6.150631e+00 3.714405e+01
C.4.09 2.692514e-01 -6.087347e+00 3.666419e+01
C.4.10 -3.182236e-01 -6.086459e+00 3.619016e+01
C.4.11 -7.332495e-01 -6.197906e+00 3.592261e+01
C.4.12 -1.171993e+00 -6.360007e+00 3.572895e+01
C.4.14 -1.970209e+00 -6.474232e+00 3.566148e+01
C.4.15 -2.274309e+00 -6.440535e+00 3.572245e+01
C.4.16 -2.567443e+00 -6.401821e+00 3.582196e+01
C.4.17 -2.791009e+00 -6.373468e+00 3.592989e+01
C.4.18 -3.004162e+00 -6.343560e+00 3.605680e+01
C.4.20 -3.378348e+00 -6.305786e+00 3.670899e+01
C.4.21 -3.465232e+00 -6.296457e+00 3.721683e+01
C.4.22 -3.603950e+00 -6.236387e+00 3.770947e+01
C.4.23 -3.669144e+00 -6.167112e+00 3.802697e+01
C.4.24 -3.767616e+00 -6.036108e+00 3.831507e+01
C.5.02 6.796598e+00 4.815373e+00 4.107991e+01
C.5.03 6.296916e+00 5.243662e+00 4.102017e+01
C.5.04 5.799335e+00 5.653607e+00 4.087513e+01
C.5.05 5.137824e+00 6.167485e+00 4.052319e+01
C.5.06 4.509456e+00 6.629384e+00 4.005701e+01
C.5.07 3.951669e+00 7.030083e+00 3.946216e+01
C.5.08 3.504219e+00 7.363864e+00 3.882724e+01
C.5.09 3.029703e+00 7.689996e+00 3.820821e+01
C.5.10 2.477971e+00 8.039142e+00 3.767115e+01
C.5.11 1.911405e+00 8.408734e+00 3.724689e+01
C.5.12 1.294495e+00 8.792256e+00 3.691528e+01
C.5.14 3.656871e-01 9.247534e+00 3.668088e+01
C.5.15 1.056550e-01 9.314201e+00 3.674418e+01
C.5.16 -1.518190e-01 9.359459e+00 3.683208e+01
C.5.17 -4.292153e-01 9.377614e+00 3.693808e+01
C.5.18 -6.935457e-01 9.370293e+00 3.707441e+01
C.5.20 -1.077099e+00 9.319208e+00 3.756931e+01
C.5.21 -1.178445e+00 9.288465e+00 3.788860e+01
C.5.22 -1.239289e+00 9.213631e+00 3.821088e+01
C.5.23 -1.374951e+00 9.146340e+00 3.857916e+01
C.5.24 -1.429474e+00 9.013548e+00 3.895059e+01
C.6.02 -4.110122e+00 -6.023307e+00 3.900604e+01
C.6.03 -4.574298e+00 -6.157022e+00 3.924255e+01
C.6.04 -5.001336e+00 -6.437345e+00 3.907433e+01
C.6.05 -5.536738e+00 -6.487341e+00 3.902092e+01
C.6.06 -6.054734e+00 -6.523739e+00 3.917048e+01
C.6.08 -6.696613e+00 -6.596359e+00 3.997616e+01
C.6.09 -6.717031e+00 -6.617589e+00 4.049406e+01
C.6.10 -6.594422e+00 -6.636349e+00 4.099779e+01
C.6.11 -6.213990e+00 -6.696538e+00 4.112109e+01
C.6.12 -5.889201e+00 -6.745056e+00 4.135717e+01
C.6.13 -5.666733e+00 -6.656716e+00 4.168314e+01
C.6.14 -5.560328e+00 -6.344246e+00 4.181822e+01
C.6.15 -5.483346e+00 -6.002298e+00 4.188410e+01
C.6.17 -5.315877e+00 -5.571588e+00 4.245771e+01
C.6.18 -5.059650e+00 -5.586707e+00 4.284680e+01
C.6.19 -4.655625e+00 -5.715489e+00 4.304035e+01
C.6.20 -4.312644e+00 -5.865653e+00 4.323054e+01
C.6.21 -3.973209e+00 -6.074927e+00 4.336226e+01
C.7.02 -1.824161e+00 8.984024e+00 3.976543e+01
C.7.03 -2.228990e+00 9.152906e+00 4.004972e+01
C.7.04 -2.608057e+00 9.512455e+00 4.006538e+01
C.7.05 -3.102624e+00 9.740816e+00 3.998108e+01
C.7.06 -3.600697e+00 9.937153e+00 4.011235e+01
C.7.08 -4.205190e+00 9.996121e+00 4.094414e+01
C.7.09 -4.226705e+00 9.867370e+00 4.145935e+01
C.7.10 -4.090511e+00 9.695179e+00 4.194338e+01
C.7.11 -3.657325e+00 9.645733e+00 4.212952e+01
C.7.12 -3.359348e+00 9.537313e+00 4.248194e+01
C.7.13 -3.234594e+00 9.249097e+00 4.283706e+01
C.7.14 -3.226233e+00 8.920981e+00 4.275686e+01
C.7.15 -3.151683e+00 8.603162e+00 4.266978e+01
C.7.17 -3.261518e+00 8.372343e+00 4.315189e+01
C.7.18 -3.067845e+00 8.482398e+00 4.358455e+01
C.7.19 -2.718876e+00 8.545708e+00 4.391777e+01
C.7.20 -2.333555e+00 8.482091e+00 4.407196e+01
C.7.21 -1.944935e+00 8.376701e+00 4.419094e+01
C.8.02 -2.601592e+00 -6.461020e+00 4.307265e+01
C.8.03 -1.607978e+00 -6.718596e+00 4.338242e+01
C.8.04 -7.564083e-01 -6.941073e+00 4.399469e+01
C.8.05 -4.655239e-02 -6.986516e+00 4.427918e+01
C.8.06 6.651202e-01 -6.965445e+00 4.456197e+01
C.8.07 1.379522e+00 -6.889007e+00 4.482785e+01
C.8.08 2.096876e+00 -6.756557e+00 4.495428e+01
C.8.09 2.801472e+00 -6.572191e+00 4.508727e+01
C.8.10 3.483526e+00 -6.355511e+00 4.527697e+01
C.8.11 4.142251e+00 -6.053767e+00 4.550841e+01
C.8.12 4.768700e+00 -5.702148e+00 4.575834e+01
C.8.13 5.419043e+00 -5.377000e+00 4.598167e+01
C.8.14 6.076133e+00 -5.173415e+00 4.621252e+01
C.8.15 6.745486e+00 -5.004596e+00 4.643601e+01
C.8.17 8.169460e+00 -4.228097e+00 4.701006e+01
C.8.18 8.904659e+00 -3.648724e+00 4.736785e+01
C.8.19 9.558456e+00 -2.965348e+00 4.769904e+01
C.8.20 9.951952e+00 -2.460415e+00 4.777588e+01
C.8.21 1.030173e+01 -1.927987e+00 4.767656e+01
C.9.02 -2.045477e-01 8.283233e+00 4.402189e+01
C.9.03 9.705628e-01 8.117783e+00 4.467085e+01
C.9.04 2.128284e+00 7.871197e+00 4.532531e+01
C.9.05 2.841275e+00 7.591936e+00 4.561469e+01
C.9.06 3.518986e+00 7.199680e+00 4.585329e+01
C.9.07 4.201717e+00 6.772983e+00 4.600128e+01
C.9.08 4.844175e+00 6.332853e+00 4.616455e+01
C.9.09 5.446671e+00 5.855859e+00 4.637098e+01
C.9.10 6.011709e+00 5.369055e+00 4.664827e+01
C.9.11 6.455953e+00 4.968935e+00 4.686045e+01
C.9.12 6.885851e+00 4.550290e+00 4.706635e+01
C.9.13 7.309406e+00 4.107808e+00 4.723151e+01
C.9.14 7.719195e+00 3.664035e+00 4.735163e+01
C.9.15 8.118795e+00 3.211169e+00 4.747215e+01
C.9.17 9.053120e+00 2.067848e+00 4.783904e+01
C.9.18 9.611475e+00 1.377434e+00 4.801728e+01
C.9.19 1.006827e+01 6.044653e-01 4.813580e+01
C.9.20 1.030147e+01 -1.077989e-01 4.811069e+01
C.9.21 1.045545e+01 -7.946559e-01 4.785221e+01
