# Supplementary material for: Ontogenetic changes and sexual dimorphism in the cranium and mandible of the Atlantic walrus (Odobenus rosmarus rosmarus L.)
Source: Anat Rec (Hoboken). 2025 Sep 12;309(7):1875–903. doi: 10.1002/ar.70050 (PMC13251751; doi:10.1002/ar.70050)
Supplement: Supplementary file 1 — Data S1: Supporting information. [file AR-309-1875-s001.zip › PTS files/Ontogeny_Mandible/4765_M_A.pts]

Version 1.0
222
S.1 2.161575e+01 9.399316e-01 3.976068e+01
S.2 2.239336e+01 -5.829700e-02 3.990887e+01
S.3 2.240920e+01 1.729760e+00 3.965456e+01
S.4 1.733983e+01 -9.879551e-01 3.928371e+01
S.5 1.741625e+01 3.181229e+00 3.911303e+01
S.6 9.842909e+00 -3.883124e+00 4.097839e+01
S.7 9.896541e+00 5.855186e+00 4.068727e+01
S.8 1.587420e+01 1.256305e+00 4.725722e+01
S.9 1.971263e+00 -7.109611e+00 3.695631e+01
S.10 2.305739e+00 8.915808e+00 3.616016e+01
S.11 -8.753597e-01 -7.771933e+00 3.869623e+01
S.12 -4.574104e-01 9.843229e+00 3.803585e+01
S.13 -3.283962e+00 -8.108258e+00 4.316673e+01
S.14 -2.986411e+00 1.051573e+01 4.222939e+01
S.15 -1.936042e+00 -1.044043e+01 4.292745e+01
S.16 -1.685016e+00 1.295325e+01 4.225076e+01
S.17 -2.525427e+00 -5.113103e+00 4.213604e+01
S.18 -2.627170e+00 7.315574e+00 4.166503e+01
S.19 1.620180e+01 -2.087736e+00 4.393777e+01
S.20 1.614662e+01 4.530472e+00 4.353599e+01
S.21 5.293240e+00 -7.442876e+00 4.224894e+01
S.22 5.189253e+00 9.459744e+00 4.171232e+01
S.23 -2.322517e-01 -7.324861e+00 4.118700e+01
S.24 -2.594147e-01 9.081732e+00 4.060541e+01
S.25 1.313407e+00 -7.012315e+00 4.676585e+01
S.26 1.138687e+00 9.355327e+00 4.587103e+01
S.27 -1.554745e+00 -6.218936e+00 4.548225e+01
S.28 -1.614429e+00 8.905739e+00 4.468008e+01
S.29 3.382969e+00 -7.328572e+00 4.680139e+01
S.30 3.295521e+00 9.522231e+00 4.590465e+01
S.31 1.246447e+01 -3.504577e+00 4.798423e+01
S.32 1.190260e+01 5.682736e+00 4.796312e+01
C.1.02 2.211163e+01 -1.137389e-01 3.956739e+01
C.1.03 2.172270e+01 -1.119264e-01 3.934878e+01
C.1.04 2.131308e+01 -8.369750e-02 3.917421e+01
C.1.05 2.085346e+01 -9.092519e-02 3.905551e+01
C.1.06 2.038900e+01 -1.513115e-01 3.897780e+01
C.1.07 1.991497e+01 -1.776718e-01 3.897904e+01
C.1.08 1.954642e+01 -3.128658e-01 3.898714e+01
C.1.09 1.919633e+01 -4.869592e-01 3.902334e+01
C.1.10 1.884727e+01 -6.617935e-01 3.906533e+01
C.1.11 1.835460e+01 -8.318003e-01 3.911189e+01
C.1.12 1.784418e+01 -9.393581e-01 3.915304e+01
C.2.02 2.219814e+01 1.872712e+00 3.936958e+01
C.2.03 2.189292e+01 2.000036e+00 3.917770e+01
C.2.04 2.154076e+01 2.061207e+00 3.904193e+01
C.2.05 2.103272e+01 2.089469e+00 3.893398e+01
C.2.06 2.053610e+01 2.234397e+00 3.887976e+01
C.2.07 2.003886e+01 2.384306e+00 3.885051e+01
C.2.08 1.955873e+01 2.444521e+00 3.885915e+01
C.2.09 1.910376e+01 2.608561e+00 3.887740e+01
C.2.10 1.865749e+01 2.793188e+00 3.890870e+01
C.2.11 1.823331e+01 2.918545e+00 3.896240e+01
C.2.12 1.782949e+01 3.106855e+00 3.896391e+01
C.3.02 2.139429e+01 9.374840e-01 3.937087e+01
C.3.03 2.104450e+01 9.287919e-01 3.909054e+01
C.3.04 2.063119e+01 9.250852e-01 3.891687e+01
C.3.05 2.000384e+01 9.503385e-01 3.878236e+01
C.3.06 1.938524e+01 9.439760e-01 3.861050e+01
C.3.07 1.884932e+01 9.601919e-01 3.896426e+01
C.3.08 1.832495e+01 8.953215e-01 3.906292e+01
C.3.09 1.786145e+01 8.159100e-01 3.932327e+01
C.3.10 1.749719e+01 8.395309e-01 3.971783e+01
C.3.11 1.690543e+01 8.393083e-01 4.008079e+01
C.3.12 1.635551e+01 8.766734e-01 4.050278e+01
C.3.13 1.582018e+01 9.057204e-01 4.094378e+01
C.3.14 1.544046e+01 9.355849e-01 4.145400e+01
C.3.15 1.507714e+01 9.706053e-01 4.197573e+01
C.3.16 1.475044e+01 1.008924e+00 4.252088e+01
C.3.17 1.468332e+01 1.030871e+00 4.316270e+01
C.3.18 1.474357e+01 1.047190e+00 4.380536e+01
C.3.19 1.451549e+01 1.091920e+00 4.440776e+01
C.3.20 1.442220e+01 1.116995e+00 4.477201e+01
C.3.21 1.438261e+01 1.138074e+00 4.514616e+01
C.3.22 1.441957e+01 1.152168e+00 4.552091e+01
C.3.23 1.451980e+01 1.169797e+00 4.590041e+01
C.3.24 1.465805e+01 1.188967e+00 4.626772e+01
C.3.25 1.490699e+01 1.199581e+00 4.657153e+01
C.3.26 1.520423e+01 1.217373e+00 4.683781e+01
C.3.27 1.551007e+01 1.240217e+00 4.709374e+01
C.3.29 1.627878e+01 1.268246e+00 4.723321e+01
C.3.30 1.668124e+01 1.269761e+00 4.718395e+01
C.3.31 1.708028e+01 1.255061e+00 4.711362e+01
C.3.32 1.743881e+01 1.249054e+00 4.700303e+01
C.3.33 1.780015e+01 1.216735e+00 4.690720e+01
C.3.34 1.816491e+01 1.194395e+00 4.682207e+01
C.3.35 1.859114e+01 1.196188e+00 4.667496e+01
C.3.36 1.898389e+01 1.202300e+00 4.645354e+01
C.3.37 1.936967e+01 1.203857e+00 4.622013e+01
C.3.38 1.970790e+01 1.191295e+00 4.593068e+01
C.3.39 2.002202e+01 1.174712e+00 4.561541e+01
C.3.40 2.039895e+01 1.161449e+00 4.537859e+01
C.3.41 2.075649e+01 1.140046e+00 4.510046e+01
C.3.42 2.108229e+01 1.111079e+00 4.478635e+01
C.3.43 2.139570e+01 1.086598e+00 4.445949e+01
C.3.44 2.168673e+01 1.078730e+00 4.420438e+01
C.3.45 2.193283e+01 1.076805e+00 4.390560e+01
C.3.46 2.214815e+01 1.083411e+00 4.358399e+01
C.3.47 2.225028e+01 1.112135e+00 4.322395e+01
C.3.48 2.230417e+01 1.145815e+00 4.285403e+01
C.3.49 2.224855e+01 1.164168e+00 4.248327e+01
C.3.50 2.208506e+01 1.146420e+00 4.197550e+01
C.3.51 2.190685e+01 1.106574e+00 4.147396e+01
C.3.52 2.168062e+01 1.066126e+00 4.099223e+01
C.3.53 2.163105e+01 1.029769e+00 4.058304e+01
C.3.54 2.162052e+01 9.926343e-01 4.017106e+01
C.4.02 9.405201e+00 -4.127551e+00 4.149445e+01
C.4.03 8.732973e+00 -4.376083e+00 4.155777e+01
C.4.04 8.070578e+00 -4.634062e+00 4.144665e+01
C.4.05 7.159438e+00 -5.051375e+00 4.101519e+01
C.4.06 6.322659e+00 -5.452046e+00 4.044096e+01
C.4.07 5.578148e+00 -5.727938e+00 3.969258e+01
C.4.08 5.058529e+00 -5.864668e+00 3.912072e+01
C.4.09 4.487834e+00 -6.017121e+00 3.860415e+01
C.4.10 3.883197e+00 -6.226945e+00 3.815014e+01
C.4.11 3.282174e+00 -6.497743e+00 3.766301e+01
C.4.12 2.697152e+00 -6.796453e+00 3.717276e+01
C.4.14 1.471300e+00 -7.258465e+00 3.701417e+01
C.4.15 9.951703e-01 -7.367174e+00 3.720642e+01
C.4.16 5.831373e-01 -7.447488e+00 3.752147e+01
C.4.17 7.916717e-02 -7.555467e+00 3.789904e+01
C.4.18 -4.573684e-01 -7.684656e+00 3.822098e+01
C.4.20 -8.617878e-01 -7.732168e+00 3.912547e+01
C.4.21 -7.768115e-01 -7.672727e+00 3.954410e+01
C.4.22 -5.469833e-01 -7.577853e+00 3.989651e+01
C.4.23 -3.093050e-01 -7.455676e+00 4.027512e+01
C.4.24 -2.484525e-01 -7.365669e+00 4.072565e+01
C.5.02 9.581049e+00 6.348212e+00 4.114840e+01
C.5.03 9.000788e+00 6.811816e+00 4.108835e+01
C.5.04 8.395717e+00 7.218406e+00 4.093395e+01
C.5.05 7.591115e+00 7.515138e+00 4.055516e+01
C.5.06 6.825671e+00 7.672091e+00 4.003710e+01
C.5.07 6.156688e+00 7.792710e+00 3.939148e+01
C.5.08 5.475771e+00 7.925359e+00 3.862203e+01
C.5.09 4.761780e+00 8.080299e+00 3.788749e+01
C.5.10 3.991635e+00 8.290325e+00 3.722715e+01
C.5.11 3.483946e+00 8.442370e+00 3.674849e+01
C.5.12 2.942150e+00 8.637621e+00 3.632621e+01
C.5.14 1.890891e+00 9.156262e+00 3.622953e+01
C.5.15 1.508776e+00 9.402819e+00 3.639664e+01
C.5.16 1.120821e+00 9.589527e+00 3.661883e+01
C.5.17 5.422337e-01 9.736250e+00 3.702458e+01
C.5.18 -3.096036e-02 9.826316e+00 3.745383e+01
C.5.20 -3.780556e-01 9.739512e+00 3.848794e+01
C.5.21 -2.580903e-01 9.647337e+00 3.893354e+01
C.5.22 -1.006729e-01 9.507937e+00 3.935454e+01
C.5.23 -7.900842e-02 9.375437e+00 3.978334e+01
C.5.24 -1.135375e-01 9.228060e+00 4.020641e+01
C.6.02 -6.086456e-01 -7.265360e+00 4.183938e+01
C.6.03 -1.210321e+00 -7.587093e+00 4.216385e+01
C.6.04 -1.864128e+00 -7.965480e+00 4.217840e+01
C.6.05 -2.472470e+00 -8.069974e+00 4.228684e+01
C.6.06 -3.008876e+00 -8.135011e+00 4.260429e+01
C.6.08 -3.284314e+00 -8.043835e+00 4.369296e+01
C.6.09 -3.093626e+00 -7.958137e+00 4.418015e+01
C.6.10 -2.605884e+00 -7.796890e+00 4.431129e+01
C.6.11 -2.236008e+00 -7.706207e+00 4.448086e+01
C.6.12 -1.875805e+00 -7.593881e+00 4.465810e+01
C.6.13 -1.575505e+00 -7.374176e+00 4.484608e+01
C.6.14 -1.387660e+00 -6.979700e+00 4.501168e+01
C.6.15 -1.562343e+00 -6.586381e+00 4.519372e+01
C.6.17 -1.277427e+00 -6.134427e+00 4.594002e+01
C.6.18 -8.843950e-01 -6.285497e+00 4.628107e+01
C.6.19 -4.202793e-01 -6.472762e+00 4.648882e+01
C.6.20 1.591374e-01 -6.638477e+00 4.662716e+01
C.6.21 7.242006e-01 -6.826807e+00 4.679324e+01
C.7.02 -7.451894e-01 9.235267e+00 4.108488e+01
C.7.03 -1.382604e+00 9.514652e+00 4.115627e+01
C.7.04 -1.915938e+00 9.935396e+00 4.098899e+01
C.7.05 -2.374186e+00 1.019892e+01 4.128229e+01
C.7.06 -2.784911e+00 1.041833e+01 4.166782e+01
C.7.08 -3.060383e+00 1.049136e+01 4.265268e+01
C.7.09 -3.040485e+00 1.037957e+01 4.306784e+01
C.7.10 -2.905688e+00 1.021847e+01 4.344349e+01
C.7.11 -2.452520e+00 1.005267e+01 4.346799e+01
C.7.12 -2.055015e+00 9.801836e+00 4.357985e+01
C.7.13 -1.646988e+00 9.558973e+00 4.366919e+01
C.7.14 -1.327974e+00 9.381968e+00 4.396103e+01
C.7.15 -1.376929e+00 9.089762e+00 4.432230e+01
C.7.17 -1.332909e+00 8.763300e+00 4.510931e+01
C.7.18 -9.352981e-01 8.685564e+00 4.545521e+01
C.7.19 -4.603363e-01 8.720072e+00 4.569395e+01
C.7.20 8.535456e-02 8.889223e+00 4.579245e+01
C.7.21 6.221024e-01 9.092219e+00 4.587480e+01
C.8.02 2.382138e+00 -6.971175e+00 4.643860e+01
C.8.03 3.391507e+00 -7.261868e+00 4.682290e+01
C.8.04 4.457962e+00 -7.420805e+00 4.712033e+01
C.8.05 5.240740e+00 -7.388431e+00 4.730320e+01
C.8.06 6.009055e+00 -7.267664e+00 4.750896e+01
C.8.07 6.788221e+00 -7.067844e+00 4.752259e+01
C.8.08 7.534209e+00 -6.814850e+00 4.736945e+01
C.8.09 8.287760e+00 -6.546105e+00 4.730733e+01
C.8.10 9.031794e+00 -6.245517e+00 4.731453e+01
C.8.11 9.794950e+00 -5.848487e+00 4.739655e+01
C.8.12 1.048405e+01 -5.328332e+00 4.743357e+01
C.8.13 1.114550e+01 -4.776927e+00 4.750585e+01
C.8.14 1.161650e+01 -4.375297e+00 4.764201e+01
C.8.15 1.205564e+01 -3.933746e+00 4.775982e+01
C.8.17 1.305342e+01 -2.795257e+00 4.832025e+01
C.8.18 1.363754e+01 -2.043680e+00 4.855880e+01
C.8.19 1.421389e+01 -1.249540e+00 4.856483e+01
C.8.20 1.486456e+01 -3.090805e-01 4.858431e+01
C.8.21 1.536279e+01 4.625615e-01 4.790271e+01
C.9.02 2.145274e+00 9.403726e+00 4.577207e+01
C.9.03 3.152583e+00 9.437825e+00 4.586912e+01
C.9.04 4.081422e+00 9.423704e+00 4.627213e+01
C.9.05 4.779477e+00 9.358346e+00 4.654000e+01
C.9.06 5.493386e+00 9.219639e+00 4.672550e+01
C.9.07 6.201817e+00 9.007763e+00 4.685406e+01
C.9.08 6.954315e+00 8.713326e+00 4.689835e+01
C.9.09 7.696462e+00 8.402803e+00 4.698624e+01
C.9.10 8.419184e+00 8.063699e+00 4.711907e+01
C.9.11 9.117216e+00 7.706193e+00 4.720518e+01
C.9.12 9.803231e+00 7.333993e+00 4.732061e+01
C.9.13 1.045704e+01 6.896172e+00 4.737823e+01
C.9.14 1.097282e+01 6.506410e+00 4.751476e+01
C.9.15 1.145536e+01 6.109788e+00 4.773032e+01
C.9.17 1.243449e+01 4.976732e+00 4.819863e+01
C.9.18 1.291790e+01 4.231656e+00 4.841760e+01
C.9.19 1.347217e+01 3.504133e+00 4.843433e+01
C.9.20 1.424419e+01 2.575673e+00 4.841407e+01
C.9.21 1.508467e+01 1.832976e+00 4.796616e+01
