# Supplementary material for: Ontogenetic changes and sexual dimorphism in the cranium and mandible of the Atlantic walrus (Odobenus rosmarus rosmarus L.)
Source: Anat Rec (Hoboken). 2025 Sep 12;309(7):1875–903. doi: 10.1002/ar.70050 (PMC13251751; doi:10.1002/ar.70050)
Supplement: Supplementary file 1 — Data S1: Supporting information. [file AR-309-1875-s001.zip › PTS files/Ontogeny_Mandible/4766_M_A.pts]

Version 1.0
222
S.1 2.579247e+01 -2.707577e+00 3.839402e+01
S.2 9999 9999 9999
S.3 9999 9999 9999
S.4 2.107809e+01 -4.606139e+00 3.592125e+01
S.5 2.108342e+01 -2.451496e-01 3.593019e+01
S.6 1.151475e+01 -6.567125e+00 3.819466e+01
S.7 1.244386e+01 3.162052e+00 3.828575e+01
S.8 1.760484e+01 -1.891042e+00 4.669083e+01
S.9 3.378659e+00 -7.937894e+00 3.383303e+01
S.10 4.016063e+00 6.486852e+00 3.357255e+01
S.11 1.585052e-01 -9.117220e+00 3.531751e+01
S.12 1.426250e+00 7.715231e+00 3.514083e+01
S.13 -2.031358e+00 -9.869666e+00 3.994929e+01
S.14 -1.166587e+00 8.569370e+00 4.007662e+01
S.15 -7.111076e-01 -1.277374e+01 3.992867e+01
S.16 1.254329e+00 1.135919e+01 3.980134e+01
S.17 -1.615210e+00 -6.602973e+00 3.955181e+01
S.18 -5.063156e-01 5.152587e+00 3.968699e+01
S.19 1.805347e+01 -6.251695e+00 4.169262e+01
S.20 1.867105e+01 1.961588e+00 4.179371e+01
S.21 6.334756e+00 -1.025443e+01 3.969532e+01
S.22 7.843203e+00 7.712479e+00 3.923109e+01
S.23 4.480370e-01 -8.805014e+00 3.816839e+01
S.24 1.661034e+00 7.509056e+00 3.807169e+01
S.25 2.252872e+00 -8.495811e+00 4.398951e+01
S.26 3.061779e+00 6.251040e+00 4.397790e+01
S.27 -7.727783e-01 -8.429064e+00 4.266122e+01
S.28 3.081604e-01 7.010015e+00 4.264440e+01
S.29 4.238564e+00 -9.474864e+00 4.397701e+01
S.30 4.958361e+00 7.312958e+00 4.377327e+01
S.31 1.278077e+01 -5.857752e+00 4.692829e+01
S.32 1.280293e+01 2.528278e+00 4.673396e+01
C.1.02 9999 9999 9999
C.1.03 9999 9999 9999
C.1.04 9999 9999 9999
C.1.05 9999 9999 9999
C.1.06 9999 9999 9999
C.1.07 9999 9999 9999
C.1.08 9999 9999 9999
C.1.09 9999 9999 9999
C.1.10 9999 9999 9999
C.1.11 9999 9999 9999
C.1.12 9999 9999 9999
C.2.02 9999 9999 9999
C.2.03 9999 9999 9999
C.2.04 9999 9999 9999
C.2.05 9999 9999 9999
C.2.06 9999 9999 9999
C.2.07 9999 9999 9999
C.2.08 9999 9999 9999
C.2.09 9999 9999 9999
C.2.10 9999 9999 9999
C.2.11 9999 9999 9999
C.2.12 9999 9999 9999
C.3.02 2.580001e+01 -2.663898e+00 3.800347e+01
C.3.03 2.566200e+01 -2.631581e+00 3.763684e+01
C.3.04 2.547665e+01 -2.601484e+00 3.729153e+01
C.3.05 2.520838e+01 -2.576171e+00 3.690759e+01
C.3.06 2.488975e+01 -2.558801e+00 3.656379e+01
C.3.07 2.452662e+01 -2.544954e+00 3.626722e+01
C.3.08 2.384948e+01 -2.482387e+00 3.601603e+01
C.3.09 2.319295e+01 -2.457585e+00 3.570957e+01
C.3.10 2.258637e+01 -2.490412e+00 3.531393e+01
C.3.11 2.190127e+01 -2.480708e+00 3.541175e+01
C.3.12 2.129018e+01 -2.467645e+00 3.573645e+01
C.3.13 2.077235e+01 -2.444219e+00 3.619508e+01
C.3.14 2.017363e+01 -2.460900e+00 3.666198e+01
C.3.15 1.951753e+01 -2.504311e+00 3.704202e+01
C.3.16 1.889108e+01 -2.499059e+00 3.747134e+01
C.3.17 1.808461e+01 -2.345448e+00 3.818469e+01
C.3.18 1.760563e+01 -2.148606e+00 3.914116e+01
C.3.19 1.700627e+01 -1.976303e+00 4.003223e+01
C.3.20 1.684833e+01 -1.963129e+00 4.083055e+01
C.3.21 1.636386e+01 -1.923429e+00 4.148336e+01
C.3.22 1.597546e+01 -1.878309e+00 4.219719e+01
C.3.23 1.586814e+01 -1.839488e+00 4.303512e+01
C.3.24 1.615459e+01 -1.806343e+00 4.383011e+01
C.3.25 1.644059e+01 -1.788620e+00 4.462576e+01
C.3.26 1.673581e+01 -1.806663e+00 4.537194e+01
C.3.27 1.705619e+01 -1.865031e+00 4.610558e+01
C.3.29 1.807893e+01 -1.901744e+00 4.688190e+01
C.3.30 1.858772e+01 -1.907988e+00 4.693195e+01
C.3.31 1.909851e+01 -1.925535e+00 4.691833e+01
C.3.32 1.960181e+01 -1.957603e+00 4.695633e+01
C.3.33 2.010414e+01 -2.001792e+00 4.691769e+01
C.3.34 2.060307e+01 -2.048297e+00 4.684902e+01
C.3.35 2.106981e+01 -2.085367e+00 4.667396e+01
C.3.36 2.153966e+01 -2.137699e+00 4.651147e+01
C.3.37 2.195680e+01 -2.173930e+00 4.623840e+01
C.3.38 2.235070e+01 -2.200893e+00 4.599740e+01
C.3.39 2.271913e+01 -2.221226e+00 4.571843e+01
C.3.40 2.307754e+01 -2.251369e+00 4.542758e+01
C.3.41 2.346517e+01 -2.304768e+00 4.506384e+01
C.3.42 2.378470e+01 -2.348536e+00 4.463793e+01
C.3.43 2.401179e+01 -2.396655e+00 4.415676e+01
C.3.44 2.436148e+01 -2.428483e+00 4.370304e+01
C.3.45 2.466896e+01 -2.459735e+00 4.321970e+01
C.3.46 2.496536e+01 -2.490709e+00 4.272948e+01
C.3.47 2.515876e+01 -2.525021e+00 4.230519e+01
C.3.48 2.537675e+01 -2.553717e+00 4.189256e+01
C.3.49 2.545467e+01 -2.590774e+00 4.143303e+01
C.3.50 2.557674e+01 -2.613277e+00 4.088500e+01
C.3.51 2.562157e+01 -2.637096e+00 4.032538e+01
C.3.52 2.569691e+01 -2.653518e+00 3.976879e+01
C.3.53 2.569660e+01 -2.677775e+00 3.930890e+01
C.3.54 2.572704e+01 -2.695667e+00 3.884972e+01
C.4.02 1.119943e+01 -6.638433e+00 3.864685e+01
C.4.03 1.068706e+01 -6.818251e+00 3.876572e+01
C.4.04 1.017452e+01 -6.995626e+00 3.864395e+01
C.4.05 9.231940e+00 -7.336901e+00 3.850277e+01
C.4.06 8.396822e+00 -7.652414e+00 3.802533e+01
C.4.07 7.722452e+00 -7.809853e+00 3.728683e+01
C.4.08 7.069468e+00 -7.864623e+00 3.650368e+01
C.4.09 6.367546e+00 -7.893489e+00 3.576257e+01
C.4.10 5.571352e+00 -7.910657e+00 3.512339e+01
C.4.11 4.906704e+00 -7.893024e+00 3.458324e+01
C.4.12 4.178524e+00 -7.872063e+00 3.413253e+01
C.4.14 2.620483e+00 -8.141645e+00 3.380277e+01
C.4.15 1.920954e+00 -8.417533e+00 3.403036e+01
C.4.16 1.318236e+00 -8.671387e+00 3.446575e+01
C.4.17 9.494489e-01 -8.830922e+00 3.476874e+01
C.4.18 5.544144e-01 -9.003494e+00 3.502840e+01
C.4.20 3.770307e-02 -9.190201e+00 3.592552e+01
C.4.21 1.839081e-01 -9.199437e+00 3.653227e+01
C.4.22 3.937981e-01 -9.135875e+00 3.711665e+01
C.4.23 4.628822e-01 -9.066469e+00 3.747667e+01
C.4.24 4.901003e-01 -8.968336e+00 3.783559e+01
C.5.02 1.203911e+01 3.681358e+00 3.864759e+01
C.5.03 1.149396e+01 4.198300e+00 3.864045e+01
C.5.04 1.090646e+01 4.647031e+00 3.850658e+01
C.5.05 9.947143e+00 5.187366e+00 3.810987e+01
C.5.06 9.124343e+00 5.540730e+00 3.735635e+01
C.5.07 8.416430e+00 5.808553e+00 3.646371e+01
C.5.08 7.646719e+00 5.950797e+00 3.575608e+01
C.5.09 6.925063e+00 6.000535e+00 3.498779e+01
C.5.10 6.053917e+00 6.075946e+00 3.439709e+01
C.5.11 5.380167e+00 6.170026e+00 3.407889e+01
C.5.12 4.724887e+00 6.299724e+00 3.373562e+01
C.5.14 3.434885e+00 6.713143e+00 3.362982e+01
C.5.15 2.911668e+00 6.962323e+00 3.386736e+01
C.5.16 2.436174e+00 7.204906e+00 3.419497e+01
C.5.17 2.127924e+00 7.398259e+00 3.453336e+01
C.5.18 1.739867e+00 7.592436e+00 3.477549e+01
C.5.20 1.260754e+00 7.671070e+00 3.567307e+01
C.5.21 1.188521e+00 7.568635e+00 3.621797e+01
C.5.22 1.333716e+00 7.401102e+00 3.673124e+01
C.5.23 1.552839e+00 7.296858e+00 3.714892e+01
C.5.24 1.658578e+00 7.343286e+00 3.761798e+01
C.6.02 1.545223e-01 -8.952741e+00 3.873753e+01
C.6.03 -4.370766e-01 -9.216784e+00 3.884797e+01
C.6.04 -1.008494e+00 -9.472742e+00 3.904769e+01
C.6.05 -1.404635e+00 -9.638071e+00 3.926618e+01
C.6.06 -1.756770e+00 -9.774262e+00 3.956525e+01
C.6.08 -2.042313e+00 -9.873108e+00 4.038585e+01
C.6.09 -2.079655e+00 -9.841516e+00 4.081982e+01
C.6.10 -2.049707e+00 -9.769423e+00 4.124949e+01
C.6.11 -1.677397e+00 -9.586786e+00 4.173297e+01
C.6.12 -1.049425e+00 -9.480434e+00 4.174117e+01
C.6.13 -5.964706e-01 -9.177538e+00 4.207104e+01
C.6.14 -4.590522e-01 -8.907653e+00 4.226795e+01
C.6.15 -5.275504e-01 -8.626135e+00 4.248368e+01
C.6.17 -5.776154e-01 -8.237528e+00 4.317722e+01
C.6.18 -1.229660e-01 -8.182363e+00 4.353959e+01
C.6.19 3.886520e-01 -8.193206e+00 4.382095e+01
C.6.20 9.966260e-01 -8.228586e+00 4.404979e+01
C.6.21 1.634205e+00 -8.339667e+00 4.411639e+01
C.7.02 1.382894e+00 7.635711e+00 3.869972e+01
C.7.03 7.923563e-01 7.909194e+00 3.895336e+01
C.7.04 1.600616e-01 8.198942e+00 3.901712e+01
C.7.05 -3.846492e-01 8.357030e+00 3.923558e+01
C.7.06 -8.944826e-01 8.488690e+00 3.953918e+01
C.7.08 -1.169621e+00 8.564422e+00 4.059785e+01
C.7.09 -1.131973e+00 8.533961e+00 4.111684e+01
C.7.10 -1.019272e+00 8.485031e+00 4.162341e+01
C.7.11 -5.201251e-01 8.408015e+00 4.165103e+01
C.7.12 -4.407632e-02 8.303894e+00 4.178656e+01
C.7.13 3.536903e-01 8.044874e+00 4.196131e+01
C.7.14 6.414744e-01 7.725178e+00 4.222482e+01
C.7.15 6.212937e-01 7.404303e+00 4.261357e+01
C.7.17 4.718216e-01 6.783084e+00 4.320410e+01
C.7.18 9.486398e-01 6.671898e+00 4.359378e+01
C.7.19 1.504196e+00 6.555678e+00 4.385725e+01
C.7.20 2.009531e+00 6.429502e+00 4.403704e+01
C.7.21 2.537644e+00 6.308804e+00 4.413773e+01
C.8.02 3.210944e+00 -8.936668e+00 4.373159e+01
C.8.03 4.202070e+00 -9.239744e+00 4.405500e+01
C.8.04 4.841456e+00 -9.569750e+00 4.486807e+01
C.8.05 5.659965e+00 -9.574724e+00 4.509819e+01
C.8.06 6.364513e+00 -9.527880e+00 4.557181e+01
C.8.07 7.134477e+00 -9.334954e+00 4.587656e+01
C.8.08 7.858235e+00 -9.096708e+00 4.624978e+01
C.8.09 8.594740e+00 -8.719007e+00 4.643643e+01
C.8.10 9.317498e+00 -8.275699e+00 4.640468e+01
C.8.11 1.006105e+01 -7.814184e+00 4.646481e+01
C.8.12 1.078967e+01 -7.326135e+00 4.648256e+01
C.8.13 1.149441e+01 -6.826346e+00 4.663421e+01
C.8.14 1.193161e+01 -6.513980e+00 4.673407e+01
C.8.15 1.236815e+01 -6.191247e+00 4.679708e+01
C.8.17 1.337036e+01 -5.322362e+00 4.715239e+01
C.8.18 1.393919e+01 -4.777745e+00 4.740592e+01
C.8.19 1.454674e+01 -4.231755e+00 4.753727e+01
C.8.20 1.556631e+01 -3.476454e+00 4.714756e+01
C.8.21 1.659549e+01 -2.752348e+00 4.672530e+01
C.9.02 3.926745e+00 6.731143e+00 4.371564e+01
C.9.03 4.922967e+00 6.727602e+00 4.394999e+01
C.9.04 5.522962e+00 7.136212e+00 4.467147e+01
C.9.05 6.156157e+00 7.190971e+00 4.512371e+01
C.9.06 6.851325e+00 6.989152e+00 4.541434e+01
C.9.07 7.559916e+00 6.738976e+00 4.562355e+01
C.9.08 8.342778e+00 6.475118e+00 4.568065e+01
C.9.09 9.101568e+00 6.181249e+00 4.583439e+01
C.9.10 9.786621e+00 5.789328e+00 4.608510e+01
C.9.11 1.032319e+01 5.309622e+00 4.631271e+01
C.9.12 1.083593e+01 4.768186e+00 4.642982e+01
C.9.13 1.137409e+01 4.239981e+00 4.639554e+01
C.9.14 1.188742e+01 3.688354e+00 4.643444e+01
C.9.15 1.234971e+01 3.104305e+00 4.655477e+01
C.9.17 1.347215e+01 1.794516e+00 4.702392e+01
C.9.18 1.417614e+01 1.087952e+00 4.729885e+01
C.9.19 1.494888e+01 4.001829e-01 4.731383e+01
C.9.20 1.586136e+01 -3.390292e-01 4.710496e+01
C.9.21 1.671949e+01 -1.163203e+00 4.702114e+01
