# Supplementary material for: Ontogenetic changes and sexual dimorphism in the cranium and mandible of the Atlantic walrus (Odobenus rosmarus rosmarus L.)
Source: Anat Rec (Hoboken). 2025 Sep 12;309(7):1875–903. doi: 10.1002/ar.70050 (PMC13251751; doi:10.1002/ar.70050)
Supplement: Supplementary file 1 — Data S1: Supporting information. [file AR-309-1875-s001.zip › PTS files/Ontogeny_Mandible/4768_M_A.pts]

Version 1.0
222
S.1 2.278084e+01 -5.852654e+00 4.149886e+01
S.2 2.352723e+01 -7.176982e+00 4.175751e+01
S.3 2.359653e+01 -5.066958e+00 4.215703e+01
S.4 1.926018e+01 -6.537367e+00 3.997219e+01
S.5 1.923596e+01 -3.542934e+00 4.086120e+01
S.6 1.116841e+01 -8.076991e+00 4.029168e+01
S.7 1.267991e+01 4.579355e-01 4.218880e+01
S.8 1.572806e+01 -5.811417e+00 4.714425e+01
S.9 3.809469e+00 -8.155685e+00 3.530917e+01
S.10 5.785331e+00 5.099826e+00 3.780492e+01
S.11 1.350259e+00 -8.492508e+00 3.608146e+01
S.12 4.032277e+00 5.782117e+00 3.856141e+01
S.13 -1.978233e+00 -9.573594e+00 4.007028e+01
S.14 1.056828e+00 6.122470e+00 4.301239e+01
S.15 -1.099886e+00 -1.209694e+01 4.005328e+01
S.16 2.723403e+00 7.839272e+00 4.398687e+01
S.17 -9.835485e-01 -6.832771e+00 3.994067e+01
S.18 9.123791e-01 3.556554e+00 4.195821e+01
S.19 1.718171e+01 -7.617831e+00 4.273628e+01
S.20 1.757516e+01 -2.180831e+00 4.452787e+01
S.21 6.456398e+00 -1.025155e+01 4.013905e+01
S.22 9.219408e+00 3.938380e+00 4.317063e+01
S.23 6.750126e-01 -9.126577e+00 3.901515e+01
S.24 3.328114e+00 5.357341e+00 4.192306e+01
S.25 2.041125e+00 -9.538855e+00 4.395578e+01
S.26 4.438850e+00 3.249377e+00 4.636615e+01
S.27 -2.605896e-01 -9.355354e+00 4.244881e+01
S.28 2.268062e+00 4.390154e+00 4.502281e+01
S.29 2.979751e+00 -1.018406e+01 4.356237e+01
S.30 6.575648e+00 3.522426e+00 4.642850e+01
S.31 1.220058e+01 -8.723616e+00 4.707863e+01
S.32 1.365780e+01 -1.948875e+00 4.833662e+01
C.1.02 2.328119e+01 -7.115252e+00 4.132893e+01
C.1.03 2.292006e+01 -6.992855e+00 4.100857e+01
C.1.04 2.255246e+01 -6.828734e+00 4.071537e+01
C.1.05 2.228942e+01 -6.785391e+00 4.054429e+01
C.1.06 2.200150e+01 -6.742692e+00 4.041932e+01
C.1.07 2.170981e+01 -6.736862e+00 4.029593e+01
C.1.08 2.137354e+01 -6.661903e+00 4.023991e+01
C.1.09 2.107272e+01 -6.739774e+00 4.008094e+01
C.1.10 2.075410e+01 -6.812135e+00 3.995815e+01
C.1.11 2.022090e+01 -6.746707e+00 3.990065e+01
C.1.12 1.970978e+01 -6.712249e+00 3.972895e+01
C.2.02 2.353065e+01 -4.983679e+00 4.188248e+01
C.2.03 2.343010e+01 -4.841032e+00 4.164542e+01
C.2.04 2.327496e+01 -4.696794e+00 4.144102e+01
C.2.05 2.290854e+01 -4.712831e+00 4.113119e+01
C.2.06 2.256151e+01 -4.514038e+00 4.086553e+01
C.2.07 2.216181e+01 -4.340727e+00 4.066372e+01
C.2.08 2.170151e+01 -4.250409e+00 4.055899e+01
C.2.09 2.128109e+01 -4.017625e+00 4.056629e+01
C.2.10 2.096081e+01 -3.660933e+00 4.053185e+01
C.2.11 2.037505e+01 -3.453738e+00 4.050534e+01
C.2.12 1.975907e+01 -3.389835e+00 4.056178e+01
C.3.02 2.267632e+01 -5.801452e+00 4.122682e+01
C.3.03 2.265075e+01 -5.744419e+00 4.093760e+01
C.3.04 2.243756e+01 -5.674382e+00 4.074474e+01
C.3.05 2.197953e+01 -5.552705e+00 4.055753e+01
C.3.06 2.149790e+01 -5.428766e+00 4.044650e+01
C.3.07 2.100239e+01 -5.320544e+00 4.039752e+01
C.3.08 2.045974e+01 -5.201392e+00 4.031622e+01
C.3.09 1.991997e+01 -5.124839e+00 4.045063e+01
C.3.10 1.944729e+01 -5.129698e+00 4.075367e+01
C.3.11 1.905025e+01 -5.086989e+00 4.099659e+01
C.3.12 1.865248e+01 -5.009385e+00 4.122946e+01
C.3.13 1.829879e+01 -4.984978e+00 4.153408e+01
C.3.14 1.783436e+01 -5.025249e+00 4.207644e+01
C.3.15 1.732368e+01 -5.051231e+00 4.257643e+01
C.3.16 1.677883e+01 -5.064968e+00 4.303948e+01
C.3.17 1.654269e+01 -5.093966e+00 4.355183e+01
C.3.18 1.605545e+01 -5.075591e+00 4.383706e+01
C.3.19 1.554242e+01 -5.065320e+00 4.407335e+01
C.3.20 1.519686e+01 -5.060203e+00 4.431674e+01
C.3.21 1.489907e+01 -5.066370e+00 4.461666e+01
C.3.22 1.474125e+01 -5.120715e+00 4.500501e+01
C.3.23 1.473964e+01 -5.213721e+00 4.542892e+01
C.3.24 1.478942e+01 -5.311172e+00 4.584887e+01
C.3.25 1.498435e+01 -5.433597e+00 4.621679e+01
C.3.26 1.518848e+01 -5.561938e+00 4.655941e+01
C.3.27 1.542706e+01 -5.696839e+00 4.687629e+01
C.3.29 1.600531e+01 -5.882690e+00 4.735983e+01
C.3.30 1.630868e+01 -5.936483e+00 4.754281e+01
C.3.31 1.661629e+01 -5.992422e+00 4.771795e+01
C.3.32 1.696344e+01 -6.038153e+00 4.782065e+01
C.3.33 1.732524e+01 -6.074633e+00 4.785102e+01
C.3.34 1.768616e+01 -6.105451e+00 4.780692e+01
C.3.35 1.808512e+01 -6.216922e+00 4.779829e+01
C.3.36 1.847630e+01 -6.307696e+00 4.769625e+01
C.3.37 1.887195e+01 -6.395134e+00 4.760973e+01
C.3.38 1.921384e+01 -6.413720e+00 4.749401e+01
C.3.39 1.955470e+01 -6.413967e+00 4.737385e+01
C.3.40 1.989238e+01 -6.415518e+00 4.724501e+01
C.3.41 2.020568e+01 -6.424993e+00 4.704922e+01
C.3.42 2.052466e+01 -6.440176e+00 4.686320e+01
C.3.43 2.083840e+01 -6.449606e+00 4.666811e+01
C.3.44 2.113215e+01 -6.461016e+00 4.654407e+01
C.3.45 2.138956e+01 -6.430742e+00 4.635800e+01
C.3.46 2.163007e+01 -6.417414e+00 4.614876e+01
C.3.47 2.193606e+01 -6.449403e+00 4.585760e+01
C.3.48 2.227622e+01 -6.506776e+00 4.561174e+01
C.3.49 2.254029e+01 -6.522841e+00 4.528093e+01
C.3.50 2.273865e+01 -6.472727e+00 4.488369e+01
C.3.51 2.287078e+01 -6.395457e+00 4.446389e+01
C.3.52 2.285948e+01 -6.296694e+00 4.402826e+01
C.3.53 2.283153e+01 -6.133682e+00 4.318774e+01
C.3.54 2.278978e+01 -5.983571e+00 4.234539e+01
C.4.02 1.032346e+01 -8.321027e+00 4.030003e+01
C.4.03 9.508208e+00 -8.502619e+00 4.002445e+01
C.4.04 8.733755e+00 -8.668699e+00 3.964208e+01
C.4.05 8.001605e+00 -8.829718e+00 3.912576e+01
C.4.06 7.416612e+00 -8.930601e+00 3.843571e+01
C.4.07 6.959453e+00 -8.912107e+00 3.764880e+01
C.4.08 6.454655e+00 -8.735796e+00 3.697453e+01
C.4.09 5.863008e+00 -8.518497e+00 3.638862e+01
C.4.10 5.128776e+00 -8.355288e+00 3.597053e+01
C.4.11 4.703464e+00 -8.266648e+00 3.572734e+01
C.4.12 4.270082e+00 -8.186841e+00 3.549559e+01
C.4.14 3.352572e+00 -8.233153e+00 3.530494e+01
C.4.15 2.915960e+00 -8.362041e+00 3.539175e+01
C.4.16 2.497567e+00 -8.464800e+00 3.556253e+01
C.4.17 2.123082e+00 -8.468216e+00 3.575768e+01
C.4.18 1.719816e+00 -8.449656e+00 3.588166e+01
C.4.20 1.359015e+00 -8.555250e+00 3.664722e+01
C.4.21 1.296256e+00 -8.805413e+00 3.715475e+01
C.4.22 9.195839e-01 -8.921682e+00 3.756546e+01
C.4.23 8.341385e-01 -9.016890e+00 3.805201e+01
C.4.24 8.619282e-01 -9.077767e+00 3.855064e+01
C.5.02 1.204173e+01 8.700646e-01 4.216399e+01
C.5.03 1.143027e+01 1.318330e+00 4.211001e+01
C.5.04 1.084786e+01 1.764308e+00 4.191094e+01
C.5.05 1.026105e+01 2.281168e+00 4.157404e+01
C.5.06 9.726782e+00 2.785877e+00 4.114419e+01
C.5.07 9.220889e+00 3.204648e+00 4.060223e+01
C.5.08 8.710672e+00 3.505006e+00 3.992836e+01
C.5.09 8.140145e+00 3.758699e+00 3.928430e+01
C.5.10 7.471499e+00 4.068025e+00 3.877254e+01
C.5.11 6.927619e+00 4.380112e+00 3.838190e+01
C.5.12 6.387591e+00 4.728240e+00 3.801715e+01
C.5.14 5.470537e+00 5.312226e+00 3.784219e+01
C.5.15 5.181538e+00 5.500165e+00 3.800575e+01
C.5.16 4.890433e+00 5.635800e+00 3.821181e+01
C.5.17 4.606917e+00 5.686206e+00 3.833703e+01
C.5.18 4.308293e+00 5.707129e+00 3.843184e+01
C.5.20 3.853428e+00 5.756261e+00 3.895645e+01
C.5.21 3.731491e+00 5.803682e+00 3.937072e+01
C.5.22 3.629351e+00 5.809214e+00 3.979293e+01
C.5.23 3.596255e+00 5.606938e+00 4.049937e+01
C.5.24 3.481761e+00 5.463036e+00 4.121156e+01
C.6.02 3.631542e-01 -9.172991e+00 3.940979e+01
C.6.03 -1.062232e-01 -9.260252e+00 3.957479e+01
C.6.04 -5.848644e-01 -9.416471e+00 3.953425e+01
C.6.05 -1.113523e+00 -9.455750e+00 3.953334e+01
C.6.06 -1.618772e+00 -9.498957e+00 3.968787e+01
C.6.08 -2.091838e+00 -9.560155e+00 4.043896e+01
C.6.09 -2.089279e+00 -9.516236e+00 4.082246e+01
C.6.10 -1.784706e+00 -9.599695e+00 4.104443e+01
C.6.11 -1.222783e+00 -9.801828e+00 4.112737e+01
C.6.12 -7.356173e-01 -9.945787e+00 4.145210e+01
C.6.13 -3.365910e-01 -9.991762e+00 4.190171e+01
C.6.14 -2.457239e-01 -9.798670e+00 4.209652e+01
C.6.15 -2.087173e-01 -9.553687e+00 4.224519e+01
C.6.17 5.232642e-02 -9.248837e+00 4.290645e+01
C.6.18 4.587097e-01 -9.248267e+00 4.329831e+01
C.6.19 9.412668e-01 -9.299791e+00 4.358671e+01
C.6.20 1.304063e+00 -9.356681e+00 4.373734e+01
C.6.21 1.666294e+00 -9.431569e+00 4.388129e+01
C.7.02 2.999809e+00 5.360871e+00 4.220798e+01
C.7.03 2.625069e+00 5.465772e+00 4.240173e+01
C.7.04 2.251787e+00 5.670374e+00 4.248990e+01
C.7.05 1.814122e+00 5.889307e+00 4.242283e+01
C.7.06 1.434439e+00 5.995244e+00 4.272050e+01
C.7.08 8.862864e-01 6.072162e+00 4.351041e+01
C.7.09 8.537836e-01 5.879858e+00 4.400194e+01
C.7.10 1.342713e+00 5.809432e+00 4.419065e+01
C.7.11 1.827409e+00 5.676584e+00 4.431062e+01
C.7.12 2.183986e+00 5.438888e+00 4.459930e+01
C.7.13 2.434208e+00 5.151854e+00 4.494856e+01
C.7.14 2.405537e+00 4.892500e+00 4.499149e+01
C.7.15 2.359768e+00 4.632812e+00 4.497150e+01
C.7.17 2.417655e+00 4.095576e+00 4.538449e+01
C.7.18 2.689346e+00 3.930565e+00 4.575722e+01
C.7.19 3.095083e+00 3.757953e+00 4.597066e+01
C.7.20 3.499962e+00 3.564976e+00 4.620770e+01
C.7.21 3.951051e+00 3.388371e+00 4.635828e+01
C.8.02 2.998357e+00 -1.011570e+01 4.357340e+01
C.8.03 4.090237e+00 -1.049878e+01 4.381062e+01
C.8.04 5.128449e+00 -1.081649e+01 4.427592e+01
C.8.05 5.862039e+00 -1.096420e+01 4.448080e+01
C.8.06 6.595358e+00 -1.101587e+01 4.472900e+01
C.8.07 7.339781e+00 -1.096677e+01 4.494205e+01
C.8.08 7.957259e+00 -1.082732e+01 4.514772e+01
C.8.09 8.549364e+00 -1.060115e+01 4.535088e+01
C.8.10 9.131755e+00 -1.036284e+01 4.556785e+01
C.8.11 9.640594e+00 -1.016930e+01 4.579606e+01
C.8.12 1.012198e+01 -9.965346e+00 4.607015e+01
C.8.13 1.059429e+01 -9.730825e+00 4.633546e+01
C.8.14 1.111923e+01 -9.416990e+00 4.663282e+01
C.8.15 1.166938e+01 -9.076590e+00 4.684256e+01
C.8.17 1.281499e+01 -8.325596e+00 4.737152e+01
C.8.18 1.347270e+01 -7.923044e+00 4.753603e+01
C.8.19 1.409372e+01 -7.454356e+00 4.766394e+01
C.8.20 1.469378e+01 -6.932191e+00 4.758853e+01
C.8.21 1.525203e+01 -6.429901e+00 4.731547e+01
C.9.02 5.746464e+00 3.458073e+00 4.625460e+01
C.9.03 6.985243e+00 3.321302e+00 4.671564e+01
C.9.04 8.136243e+00 3.059639e+00 4.732607e+01
C.9.05 8.881158e+00 2.792264e+00 4.746473e+01
C.9.06 9.529669e+00 2.385747e+00 4.770922e+01
C.9.07 1.016181e+01 1.936832e+00 4.792012e+01
C.9.08 1.070661e+01 1.515565e+00 4.794668e+01
C.9.09 1.122120e+01 1.057652e+00 4.792382e+01
C.9.10 1.170835e+01 5.740331e-01 4.798537e+01
C.9.11 1.206305e+01 2.266182e-01 4.805203e+01
C.9.12 1.239541e+01 -1.329705e-01 4.815788e+01
C.9.13 1.270840e+01 -5.133299e-01 4.824915e+01
C.9.14 1.303364e+01 -9.847897e-01 4.829923e+01
C.9.15 1.334328e+01 -1.469251e+00 4.829657e+01
C.9.17 1.420842e+01 -2.660269e+00 4.851517e+01
C.9.18 1.483039e+01 -3.334274e+00 4.851033e+01
C.9.19 1.535317e+01 -4.074597e+00 4.836982e+01
C.9.20 1.562644e+01 -4.671879e+00 4.804262e+01
C.9.21 1.576936e+01 -5.255689e+00 4.762165e+01
