# Supplementary material for: Ontogenetic changes and sexual dimorphism in the cranium and mandible of the Atlantic walrus (Odobenus rosmarus rosmarus L.)
Source: Anat Rec (Hoboken). 2025 Sep 12;309(7):1875–903. doi: 10.1002/ar.70050 (PMC13251751; doi:10.1002/ar.70050)
Supplement: Supplementary file 1 — Data S1: Supporting information. [file AR-309-1875-s001.zip › PTS files/Ontogeny_Mandible/4787_M_A.pts]

Version 1.0
222
S.1 1.926605e+01 -3.929784e+00 3.447799e+01
S.2 1.934506e+01 -5.185805e+00 3.441718e+01
S.3 2.020321e+01 -3.016703e+00 3.463653e+01
S.4 1.502784e+01 -4.080955e+00 3.393725e+01
S.5 1.603493e+01 -1.175893e+00 3.414573e+01
S.6 8.031057e+00 -4.601972e+00 3.589029e+01
S.7 1.081420e+01 3.370840e+00 3.612564e+01
S.8 1.349058e+01 -2.387148e+00 4.165526e+01
S.9 1.142122e+00 -4.129941e+00 3.194854e+01
S.10 5.088418e+00 8.575407e+00 3.237524e+01
S.11 -8.274540e-01 -3.803434e+00 3.308380e+01
S.12 3.752450e+00 9.185304e+00 3.339007e+01
S.13 -4.396550e+00 -4.130367e+00 3.778967e+01
S.14 9.745771e-01 1.126336e+01 3.825817e+01
S.15 -4.308632e+00 -6.832424e+00 3.750325e+01
S.16 3.344751e+00 1.280156e+01 3.790775e+01
S.17 -3.219023e+00 -1.465580e+00 3.744450e+01
S.18 -9.408110e-02 8.240969e+00 3.777588e+01
S.19 1.326017e+01 -5.608530e+00 3.831440e+01
S.20 1.513791e+01 7.997253e-01 3.858245e+01
S.21 3.680928e+00 -7.384062e+00 3.742509e+01
S.22 7.778563e+00 8.290415e+00 3.687730e+01
S.23 -1.796102e+00 -4.085227e+00 3.633401e+01
S.24 3.024562e+00 9.153364e+00 3.659106e+01
S.25 -4.319226e-01 -5.005149e+00 4.118758e+01
S.26 3.922367e+00 8.346956e+00 4.168583e+01
S.27 -3.047966e+00 -3.579943e+00 3.988536e+01
S.28 1.338165e+00 9.130156e+00 4.023503e+01
S.29 1.057484e+00 -6.350090e+00 4.064854e+01
S.30 5.934788e+00 8.884340e+00 4.116779e+01
S.31 9.232329e+00 -5.588861e+00 4.246319e+01
S.32 1.144485e+01 3.436903e+00 4.301968e+01
C.1.02 1.909326e+01 -5.123864e+00 3.410931e+01
C.1.03 1.876935e+01 -4.958763e+00 3.393657e+01
C.1.04 1.842653e+01 -4.830204e+00 3.376933e+01
C.1.05 1.801085e+01 -4.675236e+00 3.370408e+01
C.1.06 1.764600e+01 -4.418504e+00 3.374883e+01
C.1.07 1.728947e+01 -4.653034e+00 3.361123e+01
C.1.08 1.687607e+01 -4.590761e+00 3.368927e+01
C.1.09 1.645139e+01 -4.574861e+00 3.370560e+01
C.1.10 1.606227e+01 -4.742768e+00 3.367004e+01
C.1.11 1.565062e+01 -4.598397e+00 3.372736e+01
C.1.12 1.526317e+01 -4.389912e+00 3.373047e+01
C.2.02 2.003517e+01 -2.882376e+00 3.445261e+01
C.2.03 1.982904e+01 -2.748972e+00 3.431181e+01
C.2.04 1.957195e+01 -2.690066e+00 3.420911e+01
C.2.05 1.917101e+01 -2.653792e+00 3.413307e+01
C.2.06 1.879932e+01 -2.520926e+00 3.402327e+01
C.2.07 1.848745e+01 -2.313486e+00 3.385724e+01
C.2.08 1.799086e+01 -2.674936e+00 3.420261e+01
C.2.09 1.781793e+01 -2.067484e+00 3.389275e+01
C.2.10 1.723815e+01 -1.670000e+00 3.385041e+01
C.2.11 1.684876e+01 -1.420733e+00 3.389922e+01
C.2.12 1.643705e+01 -1.205283e+00 3.391422e+01
C.3.02 1.920494e+01 -3.914477e+00 3.413937e+01
C.3.03 1.896779e+01 -3.804359e+00 3.391517e+01
C.3.04 1.869593e+01 -3.704482e+00 3.372879e+01
C.3.05 1.826197e+01 -3.570598e+00 3.357870e+01
C.3.06 1.780329e+01 -3.448447e+00 3.351994e+01
C.3.07 1.736676e+01 -3.279766e+00 3.342123e+01
C.3.08 1.698640e+01 -3.121274e+00 3.347533e+01
C.3.09 1.661549e+01 -2.950179e+00 3.355186e+01
C.3.10 1.626237e+01 -2.817821e+00 3.372655e+01
C.3.11 1.586188e+01 -2.722606e+00 3.404270e+01
C.3.12 1.546334e+01 -2.691090e+00 3.437368e+01
C.3.13 1.505551e+01 -2.647856e+00 3.469179e+01
C.3.14 1.466897e+01 -2.535000e+00 3.518056e+01
C.3.15 1.433959e+01 -2.401136e+00 3.570464e+01
C.3.16 1.406977e+01 -2.315173e+00 3.627109e+01
C.3.17 1.368965e+01 -2.134844e+00 3.668931e+01
C.3.18 1.333675e+01 -2.001960e+00 3.714725e+01
C.3.19 1.320422e+01 -2.066933e+00 3.772181e+01
C.3.20 1.302485e+01 -2.132586e+00 3.836889e+01
C.3.21 1.253832e+01 -1.968355e+00 3.880653e+01
C.3.22 1.227679e+01 -1.926334e+00 3.942707e+01
C.3.23 1.228643e+01 -1.931100e+00 3.998573e+01
C.3.24 1.251976e+01 -2.016383e+00 4.048625e+01
C.3.25 1.277581e+01 -2.102046e+00 4.097547e+01
C.3.26 1.297222e+01 -2.186423e+00 4.125445e+01
C.3.27 1.318785e+01 -2.272608e+00 4.151828e+01
C.3.29 1.386938e+01 -2.487732e+00 4.162217e+01
C.3.30 1.423469e+01 -2.633108e+00 4.161130e+01
C.3.31 1.459945e+01 -2.715616e+00 4.148946e+01
C.3.32 1.493654e+01 -2.768260e+00 4.137358e+01
C.3.33 1.526357e+01 -2.878466e+00 4.126997e+01
C.3.34 1.558526e+01 -2.955901e+00 4.112730e+01
C.3.35 1.595017e+01 -3.062292e+00 4.095495e+01
C.3.36 1.630769e+01 -3.176731e+00 4.077252e+01
C.3.37 1.664628e+01 -3.288443e+00 4.055560e+01
C.3.38 1.690776e+01 -3.388673e+00 4.032922e+01
C.3.39 1.716489e+01 -3.500190e+00 4.010313e+01
C.3.40 1.742910e+01 -3.606092e+00 3.988257e+01
C.3.41 1.771318e+01 -3.716695e+00 3.963425e+01
C.3.42 1.799310e+01 -3.806864e+00 3.937329e+01
C.3.43 1.828857e+01 -3.933676e+00 3.914701e+01
C.3.44 1.857246e+01 -4.044086e+00 3.883895e+01
C.3.45 1.883049e+01 -4.125236e+00 3.850054e+01
C.3.46 1.906189e+01 -4.186226e+00 3.813942e+01
C.3.47 1.922396e+01 -4.229335e+00 3.784259e+01
C.3.48 1.935753e+01 -4.244581e+00 3.752927e+01
C.3.49 1.943349e+01 -4.219854e+00 3.719783e+01
C.3.50 1.958695e+01 -4.261179e+00 3.683898e+01
C.3.51 1.973382e+01 -4.294046e+00 3.647651e+01
C.3.52 1.971676e+01 -4.279975e+00 3.608467e+01
C.3.53 1.951378e+01 -4.177406e+00 3.555392e+01
C.3.54 1.929774e+01 -3.993592e+00 3.505100e+01
C.4.02 7.474644e+00 -4.748229e+00 3.616028e+01
C.4.03 6.847163e+00 -4.845828e+00 3.613547e+01
C.4.04 6.225673e+00 -4.907526e+00 3.601780e+01
C.4.05 5.437924e+00 -4.981291e+00 3.575892e+01
C.4.06 4.716936e+00 -4.996009e+00 3.534302e+01
C.4.07 4.108674e+00 -4.903497e+00 3.478225e+01
C.4.08 3.600335e+00 -4.710191e+00 3.421177e+01
C.4.09 3.148597e+00 -4.443772e+00 3.362333e+01
C.4.10 2.741137e+00 -4.229255e+00 3.298365e+01
C.4.11 2.308417e+00 -4.173550e+00 3.249207e+01
C.4.12 1.781099e+00 -4.157154e+00 3.210007e+01
C.4.14 7.761517e-01 -4.095073e+00 3.196367e+01
C.4.15 4.192271e-01 -4.045705e+00 3.203814e+01
C.4.16 8.057820e-02 -3.988745e+00 3.217025e+01
C.4.17 -2.768938e-01 -3.906331e+00 3.241812e+01
C.4.18 -6.031498e-01 -3.812037e+00 3.270219e+01
C.4.20 -1.113306e+00 -3.874669e+00 3.357990e+01
C.4.21 -1.307502e+00 -4.016864e+00 3.410431e+01
C.4.22 -1.401165e+00 -4.121278e+00 3.466397e+01
C.4.23 -1.511298e+00 -4.144067e+00 3.522839e+01
C.4.24 -1.591319e+00 -4.131968e+00 3.579819e+01
C.5.02 1.063629e+01 3.685057e+00 3.646620e+01
C.5.03 1.031653e+01 4.062074e+00 3.651060e+01
C.5.04 9.968092e+00 4.413797e+00 3.647509e+01
C.5.05 9.313005e+00 5.019507e+00 3.632017e+01
C.5.06 8.655884e+00 5.566234e+00 3.602132e+01
C.5.07 8.030466e+00 6.012558e+00 3.554209e+01
C.5.08 7.397096e+00 6.359656e+00 3.478611e+01
C.5.09 6.800179e+00 6.639287e+00 3.397449e+01
C.5.10 6.263644e+00 6.978493e+00 3.314367e+01
C.5.11 5.908690e+00 7.434157e+00 3.269572e+01
C.5.12 5.542325e+00 8.004381e+00 3.242196e+01
C.5.14 4.884409e+00 8.758993e+00 3.244759e+01
C.5.15 4.670818e+00 8.914595e+00 3.255115e+01
C.5.16 4.446588e+00 9.042884e+00 3.266871e+01
C.5.17 4.175542e+00 9.139250e+00 3.285922e+01
C.5.18 3.925882e+00 9.190339e+00 3.309184e+01
C.5.20 3.605931e+00 9.173933e+00 3.384885e+01
C.5.21 3.400977e+00 9.230059e+00 3.428121e+01
C.5.22 3.320001e+00 9.213262e+00 3.475580e+01
C.5.23 3.289105e+00 9.160766e+00 3.537730e+01
C.5.24 3.206601e+00 9.117578e+00 3.599479e+01
C.6.02 -2.130696e+00 -3.991987e+00 3.668435e+01
C.6.03 -2.623169e+00 -3.991135e+00 3.671426e+01
C.6.04 -3.103469e+00 -4.044611e+00 3.681344e+01
C.6.05 -3.659797e+00 -4.090119e+00 3.696328e+01
C.6.06 -4.149093e+00 -4.073698e+00 3.727047e+01
C.6.08 -4.471291e+00 -4.150503e+00 3.809719e+01
C.6.09 -4.502460e+00 -4.145045e+00 3.841273e+01
C.6.10 -4.460841e+00 -4.155939e+00 3.872691e+01
C.6.11 -4.119371e+00 -4.305408e+00 3.890535e+01
C.6.12 -3.758699e+00 -4.456920e+00 3.903853e+01
C.6.13 -3.416344e+00 -4.414761e+00 3.926610e+01
C.6.14 -3.102520e+00 -4.229101e+00 3.946776e+01
C.6.15 -2.921253e+00 -3.918925e+00 3.967882e+01
C.6.17 -2.837488e+00 -3.702816e+00 4.042057e+01
C.6.18 -2.567398e+00 -4.030511e+00 4.082742e+01
C.6.19 -2.170264e+00 -4.356885e+00 4.111310e+01
C.6.20 -1.629162e+00 -4.630486e+00 4.135656e+01
C.6.21 -1.021026e+00 -4.858197e+00 4.142901e+01
C.7.02 2.761944e+00 9.374209e+00 3.703616e+01
C.7.03 2.382658e+00 9.720902e+00 3.726378e+01
C.7.04 2.083968e+00 1.019444e+01 3.721452e+01
C.7.05 1.689216e+00 1.062327e+01 3.746133e+01
C.7.06 1.302627e+00 1.101047e+01 3.777957e+01
C.7.08 8.783084e-01 1.120664e+01 3.867731e+01
C.7.09 7.997117e-01 1.102601e+01 3.906380e+01
C.7.10 7.824532e-01 1.077782e+01 3.941914e+01
C.7.11 1.168895e+00 1.044208e+01 3.948539e+01
C.7.12 1.532510e+00 1.007576e+01 3.947889e+01
C.7.13 1.847657e+00 9.670506e+00 3.953271e+01
C.7.14 1.960732e+00 9.434258e+00 3.984918e+01
C.7.15 1.714243e+00 9.250322e+00 4.012153e+01
C.7.17 1.566389e+00 8.916372e+00 4.064949e+01
C.7.18 1.911429e+00 8.757708e+00 4.100350e+01
C.7.19 2.296045e+00 8.596194e+00 4.131259e+01
C.7.20 2.801674e+00 8.461186e+00 4.153881e+01
C.7.21 3.354086e+00 8.381716e+00 4.165534e+01
C.8.02 2.520476e-02 -5.659664e+00 4.053554e+01
C.8.03 8.885003e-01 -6.215742e+00 4.044594e+01
C.8.04 1.688821e+00 -6.573588e+00 4.098814e+01
C.8.05 2.351940e+00 -6.769219e+00 4.118496e+01
C.8.06 3.038872e+00 -6.846927e+00 4.138202e+01
C.8.07 3.748926e+00 -6.878492e+00 4.148959e+01
C.8.08 4.445987e+00 -6.946560e+00 4.157874e+01
C.8.09 5.146316e+00 -6.997752e+00 4.165217e+01
C.8.10 5.848251e+00 -6.973970e+00 4.172416e+01
C.8.11 6.491621e+00 -6.880251e+00 4.184229e+01
C.8.12 7.120029e+00 -6.714869e+00 4.196234e+01
C.8.13 7.729400e+00 -6.487927e+00 4.208001e+01
C.8.14 8.262479e+00 -6.250234e+00 4.222063e+01
C.8.15 8.766468e+00 -5.949037e+00 4.234609e+01
C.8.17 9.699620e+00 -5.099362e+00 4.270564e+01
C.8.18 1.012813e+01 -4.568906e+00 4.293311e+01
C.8.19 1.063694e+01 -4.077121e+00 4.305958e+01
C.8.20 1.145004e+01 -3.462770e+00 4.235752e+01
C.8.21 1.234784e+01 -2.848527e+00 4.176753e+01
C.9.02 4.750741e+00 8.831751e+00 4.118984e+01
C.9.03 5.822097e+00 8.762119e+00 4.106858e+01
C.9.04 6.601533e+00 8.728401e+00 4.181596e+01
C.9.05 7.068258e+00 8.637779e+00 4.204221e+01
C.9.06 7.494586e+00 8.352385e+00 4.216081e+01
C.9.07 7.895915e+00 8.023813e+00 4.225149e+01
C.9.08 8.297518e+00 7.718549e+00 4.236254e+01
C.9.09 8.674100e+00 7.369689e+00 4.241994e+01
C.9.10 9.047525e+00 7.014850e+00 4.245820e+01
C.9.11 9.452677e+00 6.652724e+00 4.245531e+01
C.9.12 9.851865e+00 6.284076e+00 4.245858e+01
C.9.13 1.020764e+01 5.877877e+00 4.251940e+01
C.9.14 1.071231e+01 5.111676e+00 4.268347e+01
C.9.15 1.114323e+01 4.302487e+00 4.285110e+01
C.9.17 1.149209e+01 2.425256e+00 4.323520e+01
C.9.18 1.142289e+01 1.406116e+00 4.340454e+01
C.9.19 1.149161e+01 3.783714e-01 4.351004e+01
C.9.20 1.205318e+01 -3.771279e-01 4.253659e+01
C.9.21 1.263628e+01 -1.345337e+00 4.179081e+01
