# Supplementary material for: Ontogenetic changes and sexual dimorphism in the cranium and mandible of the Atlantic walrus (Odobenus rosmarus rosmarus L.)
Source: Anat Rec (Hoboken). 2025 Sep 12;309(7):1875–903. doi: 10.1002/ar.70050 (PMC13251751; doi:10.1002/ar.70050)
Supplement: Supplementary file 1 — Data S1: Supporting information. [file AR-309-1875-s001.zip › PTS files/Ontogeny_Mandible/4788_M_A.pts]

Version 1.0
222
S.1 2.049395e+01 -2.738267e+00 3.832278e+01
S.2 2.140061e+01 -4.355911e+00 3.783855e+01
S.3 2.147051e+01 -1.248882e+00 3.850402e+01
S.4 1.527636e+01 -4.151845e+00 3.643290e+01
S.5 1.568963e+01 -2.294601e-01 3.676802e+01
S.6 6.879399e+00 -6.305888e+00 3.820366e+01
S.7 7.560702e+00 3.137306e+00 3.912968e+01
S.8 1.133956e+01 -2.913699e+00 4.638077e+01
S.9 -1.825677e+00 -7.775051e+00 3.336969e+01
S.10 -7.869183e-01 6.753355e+00 3.426265e+01
S.11 -3.718562e+00 -8.084818e+00 3.366616e+01
S.12 -2.386053e+00 7.692145e+00 3.488580e+01
S.13 -7.556500e+00 -8.986994e+00 3.807386e+01
S.14 -5.894281e+00 8.092839e+00 3.959703e+01
S.15 -6.469556e+00 -1.257044e+01 3.826048e+01
S.16 -4.384805e+00 1.153637e+01 4.048205e+01
S.17 -6.184913e+00 -5.688555e+00 3.773597e+01
S.18 -5.741028e+00 5.357076e+00 3.862632e+01
S.19 1.390721e+01 -5.713251e+00 4.154715e+01
S.20 1.415132e+01 7.361893e-01 4.227086e+01
S.21 1.464310e+00 -9.653154e+00 3.864436e+01
S.22 2.975555e+00 7.170178e+00 3.986596e+01
S.23 -3.908915e+00 -8.339230e+00 3.622342e+01
S.24 -2.818208e+00 7.069800e+00 3.801775e+01
S.25 -3.364094e+00 -8.408732e+00 4.244248e+01
S.26 -2.057120e+00 5.844152e+00 4.355242e+01
S.27 -6.347353e+00 -7.452620e+00 4.077203e+01
S.28 -5.182305e+00 5.820561e+00 4.168924e+01
S.29 -5.389179e-01 -8.910189e+00 4.300358e+01
S.30 7.300255e-01 6.634212e+00 4.419219e+01
S.31 8.342692e+00 -6.615643e+00 4.604749e+01
S.32 7.496974e+00 2.449203e+00 4.691527e+01
C.1.02 2.107167e+01 -4.510605e+00 3.747730e+01
C.1.03 2.063133e+01 -4.547546e+00 3.721773e+01
C.1.04 2.018235e+01 -4.416424e+00 3.700830e+01
C.1.05 1.969773e+01 -4.280769e+00 3.679978e+01
C.1.06 1.922744e+01 -4.037669e+00 3.667144e+01
C.1.07 1.869906e+01 -4.015595e+00 3.654080e+01
C.1.08 1.810722e+01 -4.089567e+00 3.653019e+01
C.1.09 1.751725e+01 -4.146169e+00 3.659793e+01
C.1.10 1.692214e+01 -4.179940e+00 3.662164e+01
C.1.11 1.637463e+01 -4.283662e+00 3.658302e+01
C.1.12 1.582899e+01 -4.212991e+00 3.648656e+01
C.2.02 2.120124e+01 -1.114540e+00 3.790836e+01
C.2.03 2.075491e+01 -1.051422e+00 3.741622e+01
C.2.04 2.022291e+01 -9.926087e-01 3.701760e+01
C.2.05 1.970539e+01 -1.034868e+00 3.688203e+01
C.2.06 1.920148e+01 -9.258793e-01 3.673308e+01
C.2.07 1.867332e+01 -8.438057e-01 3.668509e+01
C.2.08 1.818924e+01 -6.729254e-01 3.669078e+01
C.2.09 1.768177e+01 -7.211887e-01 3.675158e+01
C.2.10 1.723870e+01 -4.640038e-01 3.678461e+01
C.2.11 1.673839e+01 -3.009103e-01 3.676314e+01
C.2.12 1.621558e+01 -2.405614e-01 3.674311e+01
C.3.02 2.037589e+01 -2.709972e+00 3.785727e+01
C.3.03 2.021165e+01 -2.678757e+00 3.740616e+01
C.3.04 2.002032e+01 -2.649927e+00 3.696571e+01
C.3.05 1.955175e+01 -2.598014e+00 3.657069e+01
C.3.06 1.897574e+01 -2.545368e+00 3.636155e+01
C.3.07 1.837206e+01 -2.502797e+00 3.625172e+01
C.3.08 1.775816e+01 -2.461060e+00 3.620063e+01
C.3.09 1.715091e+01 -2.412827e+00 3.609992e+01
C.3.10 1.654256e+01 -2.371161e+00 3.619681e+01
C.3.11 1.604082e+01 -2.333775e+00 3.642936e+01
C.3.12 1.556932e+01 -2.306259e+00 3.671947e+01
C.3.13 1.508677e+01 -2.285156e+00 3.699139e+01
C.3.14 1.440145e+01 -2.268880e+00 3.736740e+01
C.3.15 1.374020e+01 -2.267728e+00 3.778461e+01
C.3.16 1.308069e+01 -2.261410e+00 3.820452e+01
C.3.17 1.241938e+01 -2.227528e+00 3.868166e+01
C.3.18 1.186170e+01 -2.229049e+00 3.927760e+01
C.3.19 1.132598e+01 -2.278091e+00 3.989142e+01
C.3.20 1.062885e+01 -2.275839e+00 4.051115e+01
C.3.21 9.851446e+00 -2.143411e+00 4.100935e+01
C.3.22 9.238372e+00 -2.114468e+00 4.171173e+01
C.3.23 8.904813e+00 -2.195865e+00 4.251238e+01
C.3.24 8.842109e+00 -2.340161e+00 4.336922e+01
C.3.25 9.006448e+00 -2.489836e+00 4.421154e+01
C.3.26 9.513415e+00 -2.633408e+00 4.519934e+01
C.3.27 1.030871e+01 -2.739948e+00 4.598006e+01
C.3.29 1.187370e+01 -2.931851e+00 4.646349e+01
C.3.30 1.239823e+01 -2.907054e+00 4.659279e+01
C.3.31 1.293745e+01 -2.901180e+00 4.663394e+01
C.3.32 1.360150e+01 -2.931722e+00 4.674393e+01
C.3.33 1.427278e+01 -2.981909e+00 4.677385e+01
C.3.34 1.493759e+01 -3.009891e+00 4.687989e+01
C.3.35 1.534307e+01 -3.025289e+00 4.688392e+01
C.3.36 1.574777e+01 -3.035017e+00 4.685590e+01
C.3.37 1.615052e+01 -3.049200e+00 4.680844e+01
C.3.38 1.655112e+01 -3.080496e+00 4.675571e+01
C.3.39 1.693324e+01 -3.102276e+00 4.662251e+01
C.3.40 1.730375e+01 -3.127367e+00 4.646022e+01
C.3.41 1.780301e+01 -3.161055e+00 4.617830e+01
C.3.42 1.827433e+01 -3.190367e+00 4.585136e+01
C.3.43 1.874051e+01 -3.219453e+00 4.551712e+01
C.3.44 1.912601e+01 -3.226972e+00 4.516030e+01
C.3.45 1.949869e+01 -3.232835e+00 4.479008e+01
C.3.46 1.984553e+01 -3.239005e+00 4.439556e+01
C.3.47 2.020381e+01 -3.248675e+00 4.394480e+01
C.3.48 2.055275e+01 -3.259114e+00 4.348677e+01
C.3.49 2.075529e+01 -3.250975e+00 4.294773e+01
C.3.50 2.091837e+01 -3.235690e+00 4.220901e+01
C.3.51 2.096118e+01 -3.207277e+00 4.145406e+01
C.3.52 2.104127e+01 -3.152212e+00 4.070363e+01
C.3.53 2.083730e+01 -3.037362e+00 3.991080e+01
C.3.54 2.063373e+01 -2.895985e+00 3.912217e+01
C.4.02 6.135901e+00 -6.545380e+00 3.838052e+01
C.4.03 5.380461e+00 -6.800044e+00 3.830360e+01
C.4.04 4.656533e+00 -7.039321e+00 3.805839e+01
C.4.05 3.901659e+00 -7.310844e+00 3.759651e+01
C.4.06 3.217864e+00 -7.562035e+00 3.702535e+01
C.4.07 2.617635e+00 -7.717651e+00 3.633804e+01
C.4.08 2.104345e+00 -7.766722e+00 3.564714e+01
C.4.09 1.517386e+00 -7.790915e+00 3.501616e+01
C.4.10 8.829716e-01 -7.784817e+00 3.443246e+01
C.4.11 1.087340e-01 -7.748330e+00 3.380295e+01
C.4.12 -8.326403e-01 -7.745080e+00 3.346990e+01
C.4.14 -1.970055e+00 -7.772267e+00 3.337176e+01
C.4.15 -2.114364e+00 -7.766794e+00 3.337323e+01
C.4.16 -2.257439e+00 -7.777182e+00 3.338993e+01
C.4.17 -2.774482e+00 -7.849780e+00 3.342692e+01
C.4.18 -3.282820e+00 -7.971432e+00 3.339926e+01
C.4.20 -3.628374e+00 -8.158833e+00 3.412528e+01
C.4.21 -3.600566e+00 -8.388387e+00 3.453873e+01
C.4.22 -3.572268e+00 -8.528234e+00 3.499044e+01
C.4.23 -3.639130e+00 -8.534646e+00 3.542254e+01
C.4.24 -3.723699e+00 -8.450354e+00 3.584320e+01
C.5.02 7.137626e+00 3.600732e+00 3.940522e+01
C.5.03 6.639753e+00 4.070552e+00 3.937219e+01
C.5.04 6.111404e+00 4.475347e+00 3.920884e+01
C.5.05 5.354680e+00 4.899660e+00 3.882088e+01
C.5.06 4.648362e+00 5.225403e+00 3.827480e+01
C.5.07 4.005750e+00 5.484323e+00 3.762426e+01
C.5.08 3.210302e+00 5.768632e+00 3.663509e+01
C.5.09 2.292705e+00 6.081540e+00 3.576780e+01
C.5.10 1.253145e+00 6.368848e+00 3.504067e+01
C.5.11 5.957775e-01 6.501013e+00 3.472450e+01
C.5.12 -8.258005e-02 6.615064e+00 3.444804e+01
C.5.14 -1.128108e+00 6.842931e+00 3.422247e+01
C.5.15 -1.462640e+00 6.956729e+00 3.418822e+01
C.5.16 -1.785007e+00 7.102692e+00 3.421679e+01
C.5.17 -2.034436e+00 7.307921e+00 3.439553e+01
C.5.18 -2.261182e+00 7.537731e+00 3.457461e+01
C.5.20 -2.313662e+00 7.717822e+00 3.542122e+01
C.5.21 -2.301110e+00 7.756536e+00 3.596056e+01
C.5.22 -2.297397e+00 7.682996e+00 3.649642e+01
C.5.23 -2.236029e+00 7.440641e+00 3.704119e+01
C.5.24 -2.493716e+00 7.264771e+00 3.755302e+01
C.6.02 -4.165407e+00 -8.319010e+00 3.701068e+01
C.6.03 -4.841800e+00 -8.528884e+00 3.744022e+01
C.6.04 -5.565794e+00 -8.929811e+00 3.747279e+01
C.6.05 -6.300025e+00 -8.924204e+00 3.742698e+01
C.6.06 -7.018022e+00 -8.885824e+00 3.758289e+01
C.6.08 -7.948462e+00 -9.244727e+00 3.861470e+01
C.6.09 -7.915015e+00 -9.553449e+00 3.925986e+01
C.6.10 -7.295468e+00 -9.607796e+00 3.961452e+01
C.6.11 -6.955480e+00 -9.439026e+00 3.990975e+01
C.6.12 -6.658010e+00 -9.147364e+00 4.014990e+01
C.6.13 -6.397333e+00 -8.781363e+00 4.032114e+01
C.6.14 -6.046725e+00 -8.263564e+00 4.028888e+01
C.6.15 -5.853436e+00 -7.697999e+00 4.047552e+01
C.6.17 -6.039650e+00 -7.546172e+00 4.134652e+01
C.6.18 -5.615563e+00 -7.865350e+00 4.173609e+01
C.6.19 -5.106687e+00 -8.173178e+00 4.201854e+01
C.6.20 -4.545615e+00 -8.316166e+00 4.220148e+01
C.6.21 -3.966675e+00 -8.383722e+00 4.237177e+01
C.7.02 -3.425047e+00 7.282295e+00 3.843165e+01
C.7.03 -4.064336e+00 7.668399e+00 3.859586e+01
C.7.04 -4.720437e+00 8.049608e+00 3.869049e+01
C.7.05 -5.207185e+00 8.141024e+00 3.884010e+01
C.7.06 -5.495122e+00 8.099566e+00 3.926793e+01
C.7.08 -6.389709e+00 8.121343e+00 4.005215e+01
C.7.09 -6.491460e+00 8.083334e+00 4.071670e+01
C.7.10 -5.909757e+00 8.104767e+00 4.105516e+01
C.7.11 -5.505886e+00 7.915826e+00 4.131587e+01
C.7.12 -5.126336e+00 7.648620e+00 4.154247e+01
C.7.13 -4.850816e+00 7.238719e+00 4.169361e+01
C.7.14 -4.634646e+00 6.694234e+00 4.165008e+01
C.7.15 -4.680673e+00 6.111245e+00 4.159460e+01
C.7.17 -4.892507e+00 5.696035e+00 4.235104e+01
C.7.18 -4.329845e+00 5.816293e+00 4.280540e+01
C.7.19 -3.694504e+00 5.957874e+00 4.314270e+01
C.7.20 -3.155216e+00 5.968321e+00 4.331930e+01
C.7.21 -2.616357e+00 5.918673e+00 4.349044e+01
C.8.02 -2.096675e+00 -8.631815e+00 4.248025e+01
C.8.03 -8.772793e-01 -8.890558e+00 4.280217e+01
C.8.04 1.713860e-01 -9.184631e+00 4.348882e+01
C.8.05 7.349443e-01 -9.240568e+00 4.357121e+01
C.8.06 1.270512e+00 -9.286412e+00 4.376762e+01
C.8.07 1.781071e+00 -9.323130e+00 4.402355e+01
C.8.08 2.552849e+00 -9.206072e+00 4.419004e+01
C.8.09 3.315163e+00 -9.045637e+00 4.436382e+01
C.8.10 4.050574e+00 -8.853849e+00 4.460760e+01
C.8.11 4.726345e+00 -8.568636e+00 4.483124e+01
C.8.12 5.365294e+00 -8.250554e+00 4.511158e+01
C.8.13 6.002898e+00 -7.938982e+00 4.540211e+01
C.8.14 6.795963e+00 -7.587977e+00 4.574297e+01
C.8.15 7.587572e+00 -7.157542e+00 4.598051e+01
C.8.17 8.763274e+00 -6.315681e+00 4.618128e+01
C.8.18 9.160742e+00 -5.987881e+00 4.632032e+01
C.8.19 9.518541e+00 -5.628051e+00 4.648544e+01
C.8.20 1.015049e+01 -4.748561e+00 4.670679e+01
C.8.21 1.074994e+01 -3.832340e+00 4.655474e+01
C.9.02 -6.415527e-01 6.140434e+00 4.371342e+01
C.9.03 6.915139e-01 6.186904e+00 4.429508e+01
C.9.04 1.872958e+00 6.258367e+00 4.514163e+01
C.9.05 2.752510e+00 6.052205e+00 4.551480e+01
C.9.06 3.620299e+00 5.635575e+00 4.568437e+01
C.9.07 4.462895e+00 5.206637e+00 4.593224e+01
C.9.08 5.034240e+00 4.923947e+00 4.606271e+01
C.9.09 5.589034e+00 4.609406e+00 4.619176e+01
C.9.10 6.115745e+00 4.236287e+00 4.627366e+01
C.9.11 6.612689e+00 3.775378e+00 4.640446e+01
C.9.12 7.057775e+00 3.275804e+00 4.657426e+01
C.9.13 7.468007e+00 2.760477e+00 4.678083e+01
C.9.14 7.492541e+00 2.656374e+00 4.682213e+01
C.9.15 7.481009e+00 2.549556e+00 4.686217e+01
C.9.17 8.103482e+00 1.536351e+00 4.706244e+01
C.9.18 8.748950e+00 6.410761e-01 4.713030e+01
C.9.19 9.385005e+00 -2.564541e-01 4.724276e+01
C.9.20 1.004141e+01 -1.189888e+00 4.712881e+01
C.9.21 1.070222e+01 -2.002841e+00 4.666230e+01
