# Supplementary material for: Ontogenetic changes and sexual dimorphism in the cranium and mandible of the Atlantic walrus (Odobenus rosmarus rosmarus L.)
Source: Anat Rec (Hoboken). 2025 Sep 12;309(7):1875–903. doi: 10.1002/ar.70050 (PMC13251751; doi:10.1002/ar.70050)
Supplement: Supplementary file 1 — Data S1: Supporting information. [file AR-309-1875-s001.zip › PTS files/Ontogeny_Mandible/4789_M_A.pts]

Version 1.0
222
S.1 1.675626e+01 -4.636458e+00 4.014522e+01
S.2 1.710944e+01 -5.493948e+00 4.026302e+01
S.3 1.717349e+01 -3.847706e+00 4.032023e+01
S.4 1.243341e+01 -6.393137e+00 3.870462e+01
S.5 1.269834e+01 -2.144893e+00 3.864576e+01
S.6 4.402122e+00 -8.232859e+00 3.947474e+01
S.7 5.442227e+00 1.238428e+00 3.977106e+01
S.8 9.650818e+00 -3.910758e+00 4.679185e+01
S.9 -2.646074e+00 -9.317770e+00 3.533461e+01
S.10 -1.115635e+00 4.117787e+00 3.550533e+01
S.11 -4.745025e+00 -9.720085e+00 3.612786e+01
S.12 -3.114174e+00 5.057642e+00 3.663971e+01
S.13 -9.147905e+00 -1.133890e+01 3.973211e+01
S.14 -7.120561e+00 6.507442e+00 4.005882e+01
S.15 -8.451895e+00 -1.409339e+01 4.006732e+01
S.16 -5.653353e+00 9.324476e+00 4.039169e+01
S.17 -8.374357e+00 -8.260019e+00 3.920379e+01
S.18 -7.186206e+00 3.640750e+00 3.987189e+01
S.19 1.062309e+01 -7.121896e+00 4.282815e+01
S.20 1.112815e+01 -1.051129e+00 4.293922e+01
S.21 -5.338877e-01 -1.112288e+01 3.950361e+01
S.22 6.491646e-01 5.285025e+00 3.947880e+01
S.23 -5.151290e+00 -9.987648e+00 3.857441e+01
S.24 -3.281748e+00 4.998260e+00 3.862568e+01
S.25 -5.038223e+00 -1.055615e+01 4.374031e+01
S.26 -3.469270e+00 4.789786e+00 4.424186e+01
S.27 -8.052699e+00 -9.761610e+00 4.214119e+01
S.28 -6.578127e+00 5.248085e+00 4.272733e+01
S.29 -2.180568e+00 -1.090047e+01 4.363341e+01
S.30 -4.224522e-01 5.127975e+00 4.391473e+01
S.31 5.111274e+00 -8.775984e+00 4.643090e+01
S.32 6.546124e+00 9.064480e-01 4.652911e+01
C.1.02 1.688812e+01 -5.711248e+00 3.999182e+01
C.1.03 1.657365e+01 -5.653882e+00 3.973185e+01
C.1.04 1.625059e+01 -5.573953e+00 3.948893e+01
C.1.05 1.585685e+01 -5.354577e+00 3.922442e+01
C.1.06 1.554910e+01 -5.656531e+00 3.892904e+01
C.1.07 1.505613e+01 -5.689715e+00 3.875869e+01
C.1.08 1.455210e+01 -5.291131e+00 3.933796e+01
C.1.09 1.373935e+01 -5.576410e+00 3.940205e+01
C.1.10 1.375481e+01 -6.097229e+00 3.871036e+01
C.1.11 1.332071e+01 -6.219323e+00 3.867377e+01
C.1.12 1.287766e+01 -6.307763e+00 3.869782e+01
C.2.02 1.718185e+01 -3.792047e+00 4.008921e+01
C.2.03 1.712184e+01 -3.715753e+00 3.987215e+01
C.2.04 1.694804e+01 -3.654622e+00 3.972184e+01
C.2.05 1.659634e+01 -3.555709e+00 3.950884e+01
C.2.06 1.624557e+01 -3.436101e+00 3.930512e+01
C.2.07 1.590650e+01 -3.272319e+00 3.911263e+01
C.2.08 1.540961e+01 -3.096052e+00 3.885463e+01
C.2.09 1.488966e+01 -3.286489e+00 3.865993e+01
C.2.10 1.446356e+01 -2.889250e+00 3.858821e+01
C.2.11 1.393422e+01 -2.513121e+00 3.851734e+01
C.2.12 1.329991e+01 -2.357436e+00 3.850562e+01
C.3.02 1.669834e+01 -4.618481e+00 3.980830e+01
C.3.03 1.653801e+01 -4.598501e+00 3.950646e+01
C.3.04 1.631539e+01 -4.578249e+00 3.924719e+01
C.3.05 1.584771e+01 -4.540807e+00 3.895076e+01
C.3.06 1.531731e+01 -4.516015e+00 3.878928e+01
C.3.07 1.481445e+01 -4.488921e+00 3.855609e+01
C.3.08 1.443145e+01 -4.521808e+00 3.848134e+01
C.3.09 1.404893e+01 -4.562000e+00 3.840770e+01
C.3.10 1.366270e+01 -4.585002e+00 3.846806e+01
C.3.11 1.314025e+01 -4.549639e+00 3.872878e+01
C.3.12 1.263706e+01 -4.470852e+00 3.901648e+01
C.3.13 1.211586e+01 -4.389376e+00 3.926925e+01
C.3.14 1.155573e+01 -4.316110e+00 3.953901e+01
C.3.15 1.103315e+01 -4.241998e+00 3.987566e+01
C.3.16 1.059259e+01 -4.178390e+00 4.031585e+01
C.3.17 1.015250e+01 -4.102273e+00 4.073466e+01
C.3.18 9.709301e+00 -4.028478e+00 4.115061e+01
C.3.19 9.309435e+00 -3.954767e+00 4.160839e+01
C.3.20 8.844062e+00 -3.891648e+00 4.203471e+01
C.3.21 8.423090e+00 -3.843220e+00 4.250666e+01
C.3.22 8.010576e+00 -3.786308e+00 4.298510e+01
C.3.23 7.786621e+00 -3.731054e+00 4.361802e+01
C.3.24 7.792117e+00 -3.705812e+00 4.429119e+01
C.3.25 7.983743e+00 -3.703896e+00 4.493700e+01
C.3.26 8.349648e+00 -3.745122e+00 4.571746e+01
C.3.27 8.901391e+00 -3.798855e+00 4.637885e+01
C.3.29 1.008448e+01 -4.007299e+00 4.697767e+01
C.3.30 1.053495e+01 -4.104866e+00 4.711720e+01
C.3.31 1.100790e+01 -4.167890e+00 4.718244e+01
C.3.32 1.147904e+01 -4.156478e+00 4.717883e+01
C.3.33 1.193700e+01 -4.108397e+00 4.707829e+01
C.3.34 1.239253e+01 -4.081360e+00 4.696044e+01
C.3.35 1.283057e+01 -4.104291e+00 4.668078e+01
C.3.36 1.324858e+01 -4.153826e+00 4.637510e+01
C.3.37 1.366246e+01 -4.214474e+00 4.606585e+01
C.3.38 1.399983e+01 -4.266838e+00 4.580984e+01
C.3.39 1.432914e+01 -4.314102e+00 4.554259e+01
C.3.40 1.461357e+01 -4.379336e+00 4.523123e+01
C.3.41 1.489715e+01 -4.420839e+00 4.498148e+01
C.3.42 1.518302e+01 -4.448920e+00 4.473245e+01
C.3.43 1.544619e+01 -4.458029e+00 4.445827e+01
C.3.44 1.572454e+01 -4.456028e+00 4.407322e+01
C.3.45 1.593140e+01 -4.457879e+00 4.364549e+01
C.3.46 1.607052e+01 -4.448882e+00 4.319128e+01
C.3.47 1.613980e+01 -4.411638e+00 4.269985e+01
C.3.48 1.628064e+01 -4.376696e+00 4.222380e+01
C.3.49 1.635228e+01 -4.363753e+00 4.173147e+01
C.3.50 1.641704e+01 -4.398499e+00 4.150451e+01
C.3.51 1.646526e+01 -4.459699e+00 4.127903e+01
C.3.52 1.653580e+01 -4.515243e+00 4.105801e+01
C.3.53 1.669542e+01 -4.564795e+00 4.078233e+01
C.3.54 1.674095e+01 -4.604901e+00 4.046569e+01
C.4.02 3.703037e+00 -8.420405e+00 3.959807e+01
C.4.03 2.996059e+00 -8.618403e+00 3.959079e+01
C.4.04 2.315763e+00 -8.810412e+00 3.939214e+01
C.4.05 1.584714e+00 -9.061995e+00 3.903498e+01
C.4.06 9.181579e-01 -9.300497e+00 3.856156e+01
C.4.07 3.595035e-01 -9.408326e+00 3.792789e+01
C.4.08 -1.670782e-01 -9.364341e+00 3.726311e+01
C.4.09 -6.986170e-01 -9.243814e+00 3.661185e+01
C.4.10 -1.260373e+00 -9.153682e+00 3.598139e+01
C.4.11 -1.647913e+00 -9.172911e+00 3.562077e+01
C.4.12 -2.126233e+00 -9.243621e+00 3.540438e+01
C.4.14 -3.041070e+00 -9.343676e+00 3.539137e+01
C.4.15 -3.432101e+00 -9.364100e+00 3.547259e+01
C.4.16 -3.819221e+00 -9.419662e+00 3.555612e+01
C.4.17 -4.185107e+00 -9.503973e+00 3.567268e+01
C.4.18 -4.536599e+00 -9.610209e+00 3.581315e+01
C.4.20 -4.769811e+00 -9.908129e+00 3.648167e+01
C.4.21 -4.847722e+00 -1.007017e+01 3.684061e+01
C.4.22 -4.879107e+00 -1.017315e+01 3.722735e+01
C.4.23 -4.988380e+00 -1.017902e+01 3.768367e+01
C.4.24 -5.000823e+00 -1.011382e+01 3.814822e+01
C.5.02 5.015404e+00 1.568647e+00 3.990422e+01
C.5.03 4.571234e+00 1.891655e+00 3.981857e+01
C.5.04 4.098993e+00 2.170507e+00 3.972807e+01
C.5.05 3.376595e+00 2.576648e+00 3.946227e+01
C.5.06 2.680092e+00 2.939143e+00 3.908689e+01
C.5.07 2.027669e+00 3.229577e+00 3.858946e+01
C.5.08 1.403831e+00 3.422408e+00 3.788358e+01
C.5.09 8.126019e-01 3.545588e+00 3.713528e+01
C.5.10 2.313599e-01 3.675925e+00 3.638040e+01
C.5.11 -1.456367e-01 3.775495e+00 3.596048e+01
C.5.12 -5.970307e-01 3.911096e+00 3.563455e+01
C.5.14 -1.484138e+00 4.316112e+00 3.549419e+01
C.5.15 -1.833352e+00 4.533187e+00 3.557281e+01
C.5.16 -2.188390e+00 4.723921e+00 3.568604e+01
C.5.17 -2.586113e+00 4.899459e+00 3.588575e+01
C.5.18 -2.911497e+00 5.040944e+00 3.620668e+01
C.5.20 -3.258345e+00 5.110211e+00 3.695311e+01
C.5.21 -3.337919e+00 5.129149e+00 3.729237e+01
C.5.22 -3.355063e+00 5.122026e+00 3.764083e+01
C.5.23 -3.332003e+00 5.102225e+00 3.797351e+01
C.5.24 -3.264038e+00 5.060010e+00 3.829786e+01
C.6.02 -5.749078e+00 -1.015106e+01 3.891652e+01
C.6.03 -6.401452e+00 -1.034652e+01 3.910963e+01
C.6.04 -7.055324e+00 -1.057923e+01 3.924886e+01
C.6.05 -7.772811e+00 -1.093425e+01 3.917738e+01
C.6.06 -8.531635e+00 -1.119205e+01 3.923758e+01
C.6.08 -9.287650e+00 -1.126962e+01 4.016039e+01
C.6.09 -9.304714e+00 -1.111822e+01 4.058997e+01
C.6.10 -9.297805e+00 -1.094802e+01 4.101275e+01
C.6.11 -8.970167e+00 -1.082537e+01 4.122636e+01
C.6.12 -8.577426e+00 -1.073820e+01 4.130503e+01
C.6.13 -8.266319e+00 -1.053599e+01 4.147924e+01
C.6.14 -7.967297e+00 -1.026468e+01 4.165200e+01
C.6.15 -7.756329e+00 -9.955178e+00 4.188132e+01
C.6.17 -7.574903e+00 -9.914517e+00 4.272754e+01
C.6.18 -7.088089e+00 -1.013998e+01 4.328222e+01
C.6.19 -6.408431e+00 -1.038510e+01 4.355330e+01
C.6.20 -5.962117e+00 -1.048918e+01 4.364808e+01
C.6.21 -5.505851e+00 -1.053755e+01 4.374031e+01
C.7.02 -3.627412e+00 5.257007e+00 3.906919e+01
C.7.03 -4.134599e+00 5.492753e+00 3.933437e+01
C.7.04 -4.680529e+00 5.726667e+00 3.950874e+01
C.7.05 -5.549169e+00 6.072445e+00 3.945144e+01
C.7.06 -6.450236e+00 6.327411e+00 3.942983e+01
C.7.08 -7.249655e+00 6.497440e+00 4.037606e+01
C.7.09 -7.281323e+00 6.416852e+00 4.070759e+01
C.7.10 -7.308797e+00 6.306388e+00 4.103078e+01
C.7.11 -7.261810e+00 6.155699e+00 4.139088e+01
C.7.12 -6.920159e+00 6.055940e+00 4.155807e+01
C.7.13 -6.649217e+00 5.905881e+00 4.180028e+01
C.7.14 -6.416486e+00 5.643591e+00 4.204631e+01
C.7.15 -6.342869e+00 5.484990e+00 4.215158e+01
C.7.17 -6.273535e+00 5.071962e+00 4.316107e+01
C.7.18 -5.897516e+00 4.958135e+00 4.355804e+01
C.7.19 -5.403965e+00 4.881464e+00 4.380794e+01
C.7.20 -4.772879e+00 4.817308e+00 4.401521e+01
C.7.21 -4.135975e+00 4.791222e+00 4.421276e+01
C.8.02 -3.938555e+00 -1.065004e+01 4.336540e+01
C.8.03 -2.790453e+00 -1.082751e+01 4.346036e+01
C.8.04 -1.716351e+00 -1.101232e+01 4.387365e+01
C.8.05 -1.047423e+00 -1.099175e+01 4.412790e+01
C.8.06 -3.859856e-01 -1.083032e+01 4.434924e+01
C.8.07 2.662716e-01 -1.067480e+01 4.460007e+01
C.8.08 8.792706e-01 -1.053778e+01 4.476310e+01
C.8.09 1.493737e+00 -1.037588e+01 4.489475e+01
C.8.10 2.099592e+00 -1.019054e+01 4.503521e+01
C.8.11 2.682583e+00 -1.000565e+01 4.521349e+01
C.8.12 3.250264e+00 -9.812022e+00 4.542823e+01
C.8.13 3.796188e+00 -9.584470e+00 4.566492e+01
C.8.14 4.268561e+00 -9.335854e+00 4.588322e+01
C.8.15 4.705188e+00 -9.043409e+00 4.612078e+01
C.8.17 5.949931e+00 -8.228834e+00 4.698012e+01
C.8.18 6.770703e+00 -7.461076e+00 4.718350e+01
C.8.19 7.571658e+00 -6.656172e+00 4.730598e+01
C.8.20 8.338954e+00 -5.768607e+00 4.728186e+01
C.8.21 9.061420e+00 -4.917291e+00 4.692059e+01
C.9.02 -2.305087e+00 4.538671e+00 4.353013e+01
C.9.03 -9.563934e-01 4.536188e+00 4.385581e+01
C.9.04 1.629591e-01 4.820812e+00 4.462466e+01
C.9.05 8.446612e-01 4.634602e+00 4.474413e+01
C.9.06 1.485262e+00 4.362637e+00 4.491536e+01
C.9.07 2.108655e+00 4.099608e+00 4.515174e+01
C.9.08 2.613546e+00 3.917129e+00 4.518887e+01
C.9.09 3.119290e+00 3.753691e+00 4.527312e+01
C.9.10 3.607162e+00 3.527330e+00 4.529160e+01
C.9.11 4.226552e+00 3.253561e+00 4.549291e+01
C.9.12 4.813659e+00 2.866154e+00 4.555865e+01
C.9.13 5.356741e+00 2.444217e+00 4.572021e+01
C.9.14 5.797039e+00 1.964852e+00 4.598574e+01
C.9.15 6.172061e+00 1.437130e+00 4.625963e+01
C.9.17 7.118539e+00 1.698246e-01 4.692976e+01
C.9.18 7.710571e+00 -5.799267e-01 4.727350e+01
C.9.19 8.304257e+00 -1.394899e+00 4.739239e+01
C.9.20 8.818726e+00 -2.221882e+00 4.730109e+01
C.9.21 9.291335e+00 -3.027922e+00 4.701155e+01
