# Supplementary material for: Ontogenetic changes and sexual dimorphism in the cranium and mandible of the Atlantic walrus (Odobenus rosmarus rosmarus L.)
Source: Anat Rec (Hoboken). 2025 Sep 12;309(7):1875–903. doi: 10.1002/ar.70050 (PMC13251751; doi:10.1002/ar.70050)
Supplement: Supplementary file 1 — Data S1: Supporting information. [file AR-309-1875-s001.zip › PTS files/Ontogeny_Mandible/4790_M_A.pts]

Version 1.0
222
S.1 1.645291e+01 -1.842864e+00 3.925612e+01
S.2 1.701920e+01 -3.127911e+00 3.936123e+01
S.3 1.706947e+01 -8.946606e-01 3.905796e+01
S.4 1.244296e+01 -3.447879e+00 3.814907e+01
S.5 1.211026e+01 -3.695652e-01 3.798135e+01
S.6 4.156260e+00 -6.820374e+00 3.969637e+01
S.7 3.415080e+00 2.444238e+00 3.893449e+01
S.8 8.962756e+00 -1.397111e+00 4.626360e+01
S.9 -3.928841e+00 -9.747511e+00 3.523856e+01
S.10 -4.791467e+00 3.744719e+00 3.381151e+01
S.11 -6.755875e+00 -1.095371e+01 3.581043e+01
S.12 -7.473234e+00 4.137756e+00 3.409965e+01
S.13 -1.013623e+01 -1.263658e+01 4.047421e+01
S.14 -1.137497e+01 5.905592e+00 3.847631e+01
S.15 -8.352365e+00 -1.492608e+01 4.111401e+01
S.16 -9.623934e+00 9.061586e+00 3.829315e+01
S.17 -9.831523e+00 -9.269336e+00 3.920878e+01
S.18 -1.045469e+01 3.312344e+00 3.749468e+01
S.19 1.043968e+01 -4.671275e+00 4.222388e+01
S.20 9.617464e+00 1.162991e+00 4.209330e+01
S.21 -1.270523e+00 -1.097391e+01 4.059090e+01
S.22 -1.986745e+00 6.144341e+00 3.911864e+01
S.23 -6.741433e+00 -1.134618e+01 3.822722e+01
S.24 -8.188329e+00 5.173725e+00 3.713815e+01
S.25 -5.497247e+00 -1.065239e+01 4.457437e+01
S.26 -7.195266e+00 5.284072e+00 4.289220e+01
S.27 -9.053088e+00 -1.094449e+01 4.261782e+01
S.28 -1.028137e+01 5.365262e+00 4.092418e+01
S.29 -4.376384e+00 -1.110842e+01 4.443617e+01
S.30 -5.722511e+00 6.117045e+00 4.262708e+01
S.31 5.172736e+00 -5.575922e+00 4.705808e+01
S.32 4.987991e+00 2.966734e+00 4.626814e+01
C.1.02 1.667945e+01 -3.083280e+00 3.907575e+01
C.1.03 1.631647e+01 -3.114791e+00 3.881849e+01
C.1.04 1.594299e+01 -3.061322e+00 3.858060e+01
C.1.05 1.556330e+01 -3.062202e+00 3.838267e+01
C.1.06 1.517054e+01 -3.070625e+00 3.821229e+01
C.1.07 1.476189e+01 -3.119059e+00 3.809397e+01
C.1.08 1.438113e+01 -3.212145e+00 3.807790e+01
C.1.09 1.405063e+01 -3.411116e+00 3.814927e+01
C.1.10 1.374739e+01 -3.656601e+00 3.819044e+01
C.1.11 1.330242e+01 -3.715311e+00 3.813768e+01
C.1.12 1.286333e+01 -3.610535e+00 3.811617e+01
C.2.02 1.681226e+01 -8.668404e-01 3.878841e+01
C.2.03 1.648648e+01 -8.701121e-01 3.860554e+01
C.2.04 1.615373e+01 -8.738998e-01 3.843567e+01
C.2.05 1.571589e+01 -8.678145e-01 3.821290e+01
C.2.06 1.526143e+01 -9.151651e-01 3.803243e+01
C.2.07 1.479724e+01 -8.357201e-01 3.789250e+01
C.2.08 1.432184e+01 -8.111969e-01 3.784536e+01
C.2.09 1.387816e+01 -6.328547e-01 3.785947e+01
C.2.10 1.345984e+01 -4.066963e-01 3.791143e+01
C.2.11 1.301589e+01 -2.952972e-01 3.784961e+01
C.2.12 1.255634e+01 -3.388160e-01 3.786560e+01
C.3.02 1.632891e+01 -1.904637e+00 3.880880e+01
C.3.03 1.600982e+01 -1.973248e+00 3.847300e+01
C.3.04 1.563492e+01 -2.013346e+00 3.819529e+01
C.3.05 1.509201e+01 -2.037257e+00 3.812592e+01
C.3.06 1.454645e+01 -2.007284e+00 3.808572e+01
C.3.07 1.400736e+01 -1.994425e+00 3.818258e+01
C.3.08 1.345970e+01 -1.959586e+00 3.819706e+01
C.3.09 1.293066e+01 -1.953333e+00 3.834342e+01
C.3.10 1.243727e+01 -1.942047e+00 3.858386e+01
C.3.11 1.161069e+01 -1.972262e+00 3.905920e+01
C.3.12 1.081867e+01 -2.026536e+00 3.958822e+01
C.3.13 1.003531e+01 -2.068196e+00 4.013110e+01
C.3.14 9.511386e+00 -2.062358e+00 4.063333e+01
C.3.15 8.990489e+00 -2.034222e+00 4.113799e+01
C.3.16 8.531559e+00 -1.999073e+00 4.169917e+01
C.3.17 8.303550e+00 -1.971051e+00 4.225210e+01
C.3.18 7.852744e+00 -1.912586e+00 4.264184e+01
C.3.19 7.523355e+00 -1.859789e+00 4.313906e+01
C.3.20 7.394441e+00 -1.829628e+00 4.344891e+01
C.3.21 7.425038e+00 -1.774835e+00 4.377996e+01
C.3.22 7.520923e+00 -1.718933e+00 4.409811e+01
C.3.23 7.653952e+00 -1.647045e+00 4.445851e+01
C.3.24 7.813437e+00 -1.573499e+00 4.480767e+01
C.3.25 8.008041e+00 -1.514262e+00 4.514140e+01
C.3.26 8.265301e+00 -1.460087e+00 4.556232e+01
C.3.27 8.596093e+00 -1.416057e+00 4.592970e+01
C.3.29 9.146870e+00 -1.415335e+00 4.641600e+01
C.3.30 9.352219e+00 -1.457481e+00 4.653225e+01
C.3.31 9.589061e+00 -1.482153e+00 4.655968e+01
C.3.32 9.974385e+00 -1.504068e+00 4.661861e+01
C.3.33 1.035891e+01 -1.494765e+00 4.655164e+01
C.3.34 1.072885e+01 -1.474737e+00 4.642849e+01
C.3.35 1.107094e+01 -1.455626e+00 4.633863e+01
C.3.36 1.141867e+01 -1.435664e+00 4.627428e+01
C.3.37 1.176116e+01 -1.432055e+00 4.618397e+01
C.3.38 1.213110e+01 -1.471235e+00 4.601323e+01
C.3.39 1.251640e+01 -1.519262e+00 4.588368e+01
C.3.40 1.289479e+01 -1.560883e+00 4.573323e+01
C.3.41 1.334360e+01 -1.571999e+00 4.562487e+01
C.3.42 1.376953e+01 -1.589317e+00 4.544718e+01
C.3.43 1.417693e+01 -1.613023e+00 4.523097e+01
C.3.44 1.453337e+01 -1.632533e+00 4.504374e+01
C.3.45 1.485345e+01 -1.662867e+00 4.480062e+01
C.3.46 1.514334e+01 -1.693518e+00 4.452222e+01
C.3.47 1.545347e+01 -1.731383e+00 4.418667e+01
C.3.48 1.580143e+01 -1.751823e+00 4.388881e+01
C.3.49 1.607181e+01 -1.768175e+00 4.351889e+01
C.3.50 1.640730e+01 -1.752137e+00 4.293140e+01
C.3.51 1.660941e+01 -1.760509e+00 4.228561e+01
C.3.52 1.652215e+01 -1.815809e+00 4.161683e+01
C.3.53 1.624511e+01 -1.872470e+00 4.083843e+01
C.3.54 1.613208e+01 -1.889376e+00 4.001821e+01
C.4.02 3.204547e+00 -7.295990e+00 4.003371e+01
C.4.03 2.233770e+00 -7.829129e+00 3.989516e+01
C.4.04 1.298009e+00 -8.323013e+00 3.953983e+01
C.4.05 4.976694e-01 -8.740943e+00 3.904617e+01
C.4.06 -2.163864e-01 -9.103168e+00 3.839978e+01
C.4.07 -8.620907e-01 -9.357753e+00 3.764005e+01
C.4.08 -1.430441e+00 -9.485492e+00 3.703116e+01
C.4.09 -2.051462e+00 -9.555727e+00 3.646589e+01
C.4.10 -2.675906e+00 -9.615496e+00 3.590319e+01
C.4.11 -3.055541e+00 -9.643103e+00 3.561155e+01
C.4.12 -3.481467e+00 -9.670300e+00 3.539294e+01
C.4.14 -4.407470e+00 -9.908675e+00 3.516547e+01
C.4.15 -4.875793e+00 -1.011102e+01 3.517655e+01
C.4.16 -5.333337e+00 -1.031835e+01 3.526643e+01
C.4.17 -5.832531e+00 -1.052089e+01 3.539713e+01
C.4.18 -6.326585e+00 -1.072379e+01 3.554560e+01
C.4.20 -6.891727e+00 -1.115688e+01 3.621227e+01
C.4.21 -6.720178e+00 -1.121496e+01 3.664634e+01
C.4.22 -6.680299e+00 -1.132657e+01 3.710150e+01
C.4.23 -6.720393e+00 -1.138459e+01 3.747727e+01
C.4.24 -6.791770e+00 -1.140264e+01 3.785246e+01
C.5.02 2.690541e+00 2.822675e+00 3.909613e+01
C.5.03 1.937166e+00 3.159160e+00 3.898000e+01
C.5.04 1.177462e+00 3.443292e+00 3.878921e+01
C.5.05 4.189208e-01 3.662379e+00 3.837663e+01
C.5.06 -3.018515e-01 3.815482e+00 3.787597e+01
C.5.07 -9.375389e-01 3.881714e+00 3.725539e+01
C.5.08 -1.618191e+00 3.861817e+00 3.645560e+01
C.5.09 -2.292459e+00 3.799222e+00 3.565263e+01
C.5.10 -3.019040e+00 3.743710e+00 3.489611e+01
C.5.11 -3.547036e+00 3.714725e+00 3.443784e+01
C.5.12 -4.141910e+00 3.710278e+00 3.406942e+01
C.5.14 -5.241834e+00 3.803421e+00 3.374294e+01
C.5.15 -5.694707e+00 3.879243e+00 3.373139e+01
C.5.16 -6.147950e+00 3.953461e+00 3.373779e+01
C.5.17 -6.602369e+00 3.975978e+00 3.384889e+01
C.5.18 -7.065633e+00 4.004031e+00 3.391171e+01
C.5.20 -7.802230e+00 4.539990e+00 3.445763e+01
C.5.21 -8.006617e+00 4.995638e+00 3.484336e+01
C.5.22 -8.085281e+00 5.308112e+00 3.538590e+01
C.5.23 -7.951856e+00 5.329942e+00 3.597656e+01
C.5.24 -7.991022e+00 5.306286e+00 3.658078e+01
C.6.02 -6.213169e+00 -1.144867e+01 3.916767e+01
C.6.03 -7.171422e+00 -1.169307e+01 3.961031e+01
C.6.04 -8.176467e+00 -1.209574e+01 3.965214e+01
C.6.05 -8.917488e+00 -1.248691e+01 3.948375e+01
C.6.06 -9.720892e+00 -1.264748e+01 3.972731e+01
C.6.08 -1.017931e+01 -1.261729e+01 4.086808e+01
C.6.09 -1.010927e+01 -1.256218e+01 4.125462e+01
C.6.10 -9.968664e+00 -1.248325e+01 4.161707e+01
C.6.11 -9.532661e+00 -1.240325e+01 4.172738e+01
C.6.12 -9.166792e+00 -1.231276e+01 4.198544e+01
C.6.13 -8.849707e+00 -1.207678e+01 4.221443e+01
C.6.14 -8.768045e+00 -1.164645e+01 4.231765e+01
C.6.15 -8.742922e+00 -1.121171e+01 4.243104e+01
C.6.17 -8.707269e+00 -1.057584e+01 4.323122e+01
C.6.18 -8.090618e+00 -1.040987e+01 4.370448e+01
C.6.19 -7.387935e+00 -1.033888e+01 4.406912e+01
C.6.20 -6.749461e+00 -1.036075e+01 4.425098e+01
C.6.21 -6.110741e+00 -1.046915e+01 4.439756e+01
C.7.02 -8.671278e+00 5.208934e+00 3.759531e+01
C.7.03 -9.316618e+00 5.319758e+00 3.771670e+01
C.7.04 -9.915793e+00 5.571355e+00 3.757118e+01
C.7.05 -1.049643e+01 5.690068e+00 3.772398e+01
C.7.06 -1.104618e+01 5.792860e+00 3.797256e+01
C.7.08 -1.147320e+01 5.932470e+00 3.889487e+01
C.7.09 -1.141950e+01 5.896799e+00 3.932078e+01
C.7.10 -1.118475e+01 5.947850e+00 3.967834e+01
C.7.11 -1.071191e+01 6.076197e+00 3.981100e+01
C.7.12 -1.031206e+01 6.137112e+00 4.011768e+01
C.7.13 -1.006960e+01 6.091719e+00 4.056132e+01
C.7.14 -1.000208e+01 5.851460e+00 4.073171e+01
C.7.15 -1.011407e+01 5.612934e+00 4.087965e+01
C.7.17 -1.001574e+01 5.117801e+00 4.154479e+01
C.7.18 -9.502478e+00 5.200388e+00 4.204147e+01
C.7.19 -8.854361e+00 5.222100e+00 4.235204e+01
C.7.20 -8.336283e+00 5.220505e+00 4.263703e+01
C.7.21 -7.782617e+00 5.236175e+00 4.284393e+01
C.8.02 -4.615295e+00 -1.057093e+01 4.442044e+01
C.8.03 -3.928013e+00 -1.051677e+01 4.499739e+01
C.8.04 -3.145529e+00 -1.037903e+01 4.541807e+01
C.8.05 -2.489520e+00 -1.018395e+01 4.563535e+01
C.8.06 -1.871955e+00 -9.933679e+00 4.590291e+01
C.8.07 -1.225729e+00 -9.659372e+00 4.605389e+01
C.8.08 -4.663069e-01 -9.305252e+00 4.629888e+01
C.8.09 2.997632e-01 -8.925901e+00 4.647581e+01
C.8.10 1.089577e+00 -8.559549e+00 4.653977e+01
C.8.11 1.838300e+00 -8.177534e+00 4.660018e+01
C.8.12 2.559314e+00 -7.752289e+00 4.669769e+01
C.8.13 3.278964e+00 -7.313843e+00 4.669037e+01
C.8.14 3.967316e+00 -6.782991e+00 4.673356e+01
C.8.15 4.603791e+00 -6.200997e+00 4.685053e+01
C.8.17 5.828111e+00 -4.665797e+00 4.748071e+01
C.8.18 6.662876e+00 -3.815055e+00 4.760735e+01
C.8.19 7.491957e+00 -2.952736e+00 4.753289e+01
C.8.20 8.068428e+00 -2.374989e+00 4.726050e+01
C.8.21 8.641744e+00 -2.067063e+00 4.669765e+01
C.9.02 -5.799887e+00 5.532662e+00 4.278325e+01
C.9.03 -4.526628e+00 5.554477e+00 4.341495e+01
C.9.04 -3.284882e+00 5.678451e+00 4.409576e+01
C.9.05 -2.149860e+00 5.655707e+00 4.462312e+01
C.9.06 -9.739811e-01 5.272239e+00 4.481599e+01
C.9.07 2.005964e-01 4.952493e+00 4.510765e+01
C.9.08 7.341825e-01 4.805822e+00 4.519796e+01
C.9.09 1.260936e+00 4.663908e+00 4.532752e+01
C.9.10 1.763091e+00 4.548095e+00 4.554847e+01
C.9.11 2.339667e+00 4.342515e+00 4.571096e+01
C.9.12 2.910817e+00 4.081833e+00 4.579415e+01
C.9.13 3.473191e+00 3.806662e+00 4.588976e+01
C.9.14 3.996378e+00 3.548041e+00 4.598973e+01
C.9.15 4.507905e+00 3.282938e+00 4.612632e+01
C.9.17 5.956600e+00 2.186608e+00 4.667170e+01
C.9.18 6.900359e+00 1.343958e+00 4.700174e+01
C.9.19 7.814868e+00 4.099593e-01 4.703262e+01
C.9.20 8.312011e+00 -1.924832e-01 4.696085e+01
C.9.21 8.707244e+00 -8.356398e-01 4.674806e+01
