# Supplementary material for: Ontogenetic changes and sexual dimorphism in the cranium and mandible of the Atlantic walrus (Odobenus rosmarus rosmarus L.)
Source: Anat Rec (Hoboken). 2025 Sep 12;309(7):1875–903. doi: 10.1002/ar.70050 (PMC13251751; doi:10.1002/ar.70050)
Supplement: Supplementary file 1 — Data S1: Supporting information. [file AR-309-1875-s001.zip › PTS files/Ontogeny_Mandible/4793_F_A.pts]

Version 1.0
222
S.1 1.854140e+01 -2.452034e+00 3.619367e+01
S.2 1.905660e+01 -3.613204e+00 3.629343e+01
S.3 1.940258e+01 -1.684895e+00 3.662908e+01
S.4 1.495717e+01 -2.883461e+00 3.561022e+01
S.5 1.546881e+01 -4.013012e-01 3.615305e+01
S.6 8.502520e+00 -3.889071e+00 3.625499e+01
S.7 1.022813e+01 3.100170e+00 3.769273e+01
S.8 1.247448e+01 -2.236503e+00 4.200092e+01
S.9 2.178521e+00 -3.814078e+00 3.272429e+01
S.10 5.053515e+00 7.391902e+00 3.477304e+01
S.11 3.778667e-01 -4.071491e+00 3.358582e+01
S.12 3.362670e+00 8.123823e+00 3.578095e+01
S.13 -2.640136e+00 -5.261958e+00 3.643447e+01
S.14 9.451958e-01 9.285152e+00 3.912831e+01
S.15 -2.085546e+00 -7.347895e+00 3.616955e+01
S.16 2.299019e+00 1.068899e+01 3.951566e+01
S.17 -1.861855e+00 -2.960297e+00 3.651574e+01
S.18 5.176193e-01 7.011992e+00 3.871154e+01
S.19 1.303598e+01 -4.250026e+00 3.851944e+01
S.20 1.434823e+01 2.136391e-01 3.918903e+01
S.21 4.315465e+00 -5.363698e+00 3.641956e+01
S.22 6.741084e+00 6.499584e+00 3.842382e+01
S.23 1.572950e-02 -4.517408e+00 3.515076e+01
S.24 2.685981e+00 8.109062e+00 3.778561e+01
S.25 9.485863e-01 -5.324807e+00 3.943059e+01
S.26 3.810990e+00 6.537814e+00 4.172450e+01
S.27 -1.078184e+00 -5.250155e+00 3.821188e+01
S.28 2.021636e+00 7.465192e+00 4.083046e+01
S.29 2.945604e+00 -5.822146e+00 3.889817e+01
S.30 5.834404e+00 6.195923e+00 4.125535e+01
S.31 1.037605e+01 -4.391152e+00 4.141462e+01
S.32 1.157345e+01 4.020973e-01 4.254569e+01
C.1.02 1.887167e+01 -3.737989e+00 3.598199e+01
C.1.03 1.860409e+01 -3.778574e+00 3.571085e+01
C.1.04 1.831658e+01 -3.666719e+00 3.548369e+01
C.1.05 1.802875e+01 -3.640853e+00 3.533424e+01
C.1.06 1.774441e+01 -3.508097e+00 3.524837e+01
C.1.07 1.742992e+01 -3.429600e+00 3.522050e+01
C.1.08 1.700689e+01 -3.295359e+00 3.529009e+01
C.1.09 1.656668e+01 -3.321786e+00 3.537576e+01
C.1.10 1.614368e+01 -3.400427e+00 3.550499e+01
C.1.11 1.580397e+01 -3.155974e+00 3.527120e+01
C.1.12 1.537170e+01 -3.072357e+00 3.546084e+01
C.2.02 1.930023e+01 -1.473601e+00 3.639003e+01
C.2.03 1.900579e+01 -1.452497e+00 3.623151e+01
C.2.04 1.874334e+01 -1.354939e+00 3.604745e+01
C.2.05 1.848384e+01 -1.303344e+00 3.590862e+01
C.2.06 1.820150e+01 -1.294911e+00 3.581123e+01
C.2.07 1.795893e+01 -1.134995e+00 3.574144e+01
C.2.08 1.758268e+01 -1.016079e+00 3.575038e+01
C.2.09 1.723363e+01 -8.378659e-01 3.579723e+01
C.2.10 1.688022e+01 -6.715790e-01 3.585423e+01
C.2.11 1.643678e+01 -4.214943e-01 3.586013e+01
C.2.12 1.593767e+01 -3.880216e-01 3.595501e+01
C.3.02 1.866783e+01 -2.517024e+00 3.590851e+01
C.3.03 1.848218e+01 -2.435192e+00 3.566280e+01
C.3.04 1.823065e+01 -2.376260e+00 3.547628e+01
C.3.05 1.786217e+01 -2.253926e+00 3.537634e+01
C.3.06 1.748685e+01 -2.114673e+00 3.535461e+01
C.3.07 1.710389e+01 -1.999662e+00 3.538354e+01
C.3.08 1.661316e+01 -1.895205e+00 3.543011e+01
C.3.09 1.615444e+01 -1.817775e+00 3.562374e+01
C.3.10 1.570604e+01 -1.763153e+00 3.584703e+01
C.3.11 1.506913e+01 -1.692967e+00 3.617521e+01
C.3.12 1.450448e+01 -1.670299e+00 3.662127e+01
C.3.13 1.397127e+01 -1.666158e+00 3.710498e+01
C.3.14 1.372580e+01 -1.693926e+00 3.742946e+01
C.3.15 1.348789e+01 -1.725793e+00 3.775916e+01
C.3.16 1.324674e+01 -1.749776e+00 3.808716e+01
C.3.17 1.297409e+01 -1.751841e+00 3.839048e+01
C.3.18 1.273702e+01 -1.771264e+00 3.872179e+01
C.3.19 1.248448e+01 -1.765354e+00 3.904197e+01
C.3.20 1.223046e+01 -1.740542e+00 3.936680e+01
C.3.21 1.204841e+01 -1.741950e+00 3.973762e+01
C.3.22 1.194718e+01 -1.769227e+00 4.013720e+01
C.3.23 1.192655e+01 -1.820317e+00 4.050418e+01
C.3.24 1.193265e+01 -1.885990e+00 4.086939e+01
C.3.25 1.198299e+01 -1.965843e+00 4.122829e+01
C.3.26 1.207764e+01 -2.046951e+00 4.152819e+01
C.3.27 1.224917e+01 -2.140580e+00 4.178759e+01
C.3.29 1.274938e+01 -2.312617e+00 4.208851e+01
C.3.30 1.303610e+01 -2.365653e+00 4.202509e+01
C.3.31 1.331448e+01 -2.411000e+00 4.192768e+01
C.3.32 1.359091e+01 -2.456880e+00 4.181236e+01
C.3.33 1.384322e+01 -2.491132e+00 4.164808e+01
C.3.34 1.408165e+01 -2.510120e+00 4.146205e+01
C.3.35 1.438048e+01 -2.538973e+00 4.125169e+01
C.3.36 1.468472e+01 -2.575600e+00 4.105050e+01
C.3.37 1.498039e+01 -2.601524e+00 4.083535e+01
C.3.38 1.519397e+01 -2.611636e+00 4.066426e+01
C.3.39 1.540790e+01 -2.619855e+00 4.049351e+01
C.3.40 1.562572e+01 -2.634074e+00 4.032816e+01
C.3.41 1.583198e+01 -2.647291e+00 4.014850e+01
C.3.42 1.603017e+01 -2.659482e+00 3.995990e+01
C.3.43 1.623886e+01 -2.682425e+00 3.978408e+01
C.3.44 1.644120e+01 -2.711874e+00 3.961692e+01
C.3.45 1.662247e+01 -2.734261e+00 3.942613e+01
C.3.46 1.678906e+01 -2.744563e+00 3.922144e+01
C.3.47 1.696086e+01 -2.729290e+00 3.900329e+01
C.3.48 1.712701e+01 -2.693120e+00 3.878326e+01
C.3.49 1.732719e+01 -2.677060e+00 3.859089e+01
C.3.50 1.756345e+01 -2.655566e+00 3.824126e+01
C.3.51 1.771743e+01 -2.622240e+00 3.784922e+01
C.3.52 1.792591e+01 -2.593957e+00 3.748281e+01
C.3.53 1.806627e+01 -2.537362e+00 3.701739e+01
C.3.54 1.821477e+01 -2.456503e+00 3.655811e+01
C.4.02 7.898665e+00 -4.071910e+00 3.620034e+01
C.4.03 7.289701e+00 -4.208072e+00 3.609227e+01
C.4.04 6.692626e+00 -4.301950e+00 3.590321e+01
C.4.05 5.911372e+00 -4.393538e+00 3.556916e+01
C.4.06 5.220423e+00 -4.430491e+00 3.506759e+01
C.4.07 4.629872e+00 -4.373939e+00 3.445247e+01
C.4.08 4.195037e+00 -4.178947e+00 3.396387e+01
C.4.09 3.737849e+00 -3.904045e+00 3.353812e+01
C.4.10 3.212945e+00 -3.691596e+00 3.315714e+01
C.4.11 2.878798e+00 -3.680349e+00 3.297829e+01
C.4.12 2.535361e+00 -3.740543e+00 3.282930e+01
C.4.14 1.829496e+00 -3.878583e+00 3.276235e+01
C.4.15 1.499649e+00 -3.947750e+00 3.288002e+01
C.4.16 1.181206e+00 -4.004840e+00 3.303089e+01
C.4.17 8.904213e-01 -4.029314e+00 3.318503e+01
C.4.18 6.025816e-01 -4.041317e+00 3.334602e+01
C.4.20 4.068837e-01 -4.125951e+00 3.386734e+01
C.4.21 3.952755e-01 -4.168313e+00 3.415218e+01
C.4.22 4.081264e-01 -4.236684e+00 3.443187e+01
C.4.23 3.031067e-01 -4.313069e+00 3.469124e+01
C.4.24 1.733208e-01 -4.416069e+00 3.492932e+01
C.5.02 9.800805e+00 3.528963e+00 3.774218e+01
C.5.03 9.390284e+00 3.976537e+00 3.773630e+01
C.5.04 8.988798e+00 4.427362e+00 3.766949e+01
C.5.05 8.476097e+00 5.034541e+00 3.757738e+01
C.5.06 8.033504e+00 5.634520e+00 3.728730e+01
C.5.07 7.604166e+00 6.139441e+00 3.683928e+01
C.5.08 7.198686e+00 6.364697e+00 3.631479e+01
C.5.09 6.719598e+00 6.456537e+00 3.581247e+01
C.5.10 6.165125e+00 6.610690e+00 3.541364e+01
C.5.11 5.806453e+00 6.835371e+00 3.512841e+01
C.5.12 5.471642e+00 7.112867e+00 3.486126e+01
C.5.14 4.766498e+00 7.559388e+00 3.483269e+01
C.5.15 4.491776e+00 7.722735e+00 3.494148e+01
C.5.16 4.214949e+00 7.872313e+00 3.506389e+01
C.5.17 3.899701e+00 7.990457e+00 3.525093e+01
C.5.18 3.605363e+00 8.065870e+00 3.548758e+01
C.5.20 3.424208e+00 7.946139e+00 3.602852e+01
C.5.21 3.345773e+00 8.085870e+00 3.629490e+01
C.5.22 3.277606e+00 8.134934e+00 3.659422e+01
C.5.23 3.199240e+00 8.054346e+00 3.703951e+01
C.5.24 2.993478e+00 8.047772e+00 3.745005e+01
C.6.02 -3.232955e-01 -4.704797e+00 3.545760e+01
C.6.03 -7.438748e-01 -4.891285e+00 3.563797e+01
C.6.04 -1.199280e+00 -5.069400e+00 3.570919e+01
C.6.05 -1.792022e+00 -5.112135e+00 3.564181e+01
C.6.06 -2.300507e+00 -5.157256e+00 3.595346e+01
C.6.08 -2.668762e+00 -5.340088e+00 3.672231e+01
C.6.09 -2.650051e+00 -5.419250e+00 3.701069e+01
C.6.10 -2.561483e+00 -5.515622e+00 3.728020e+01
C.6.11 -2.259169e+00 -5.636684e+00 3.741438e+01
C.6.12 -1.915232e+00 -5.692021e+00 3.736233e+01
C.6.13 -1.599977e+00 -5.690137e+00 3.751944e+01
C.6.14 -1.332464e+00 -5.590894e+00 3.771260e+01
C.6.15 -1.111428e+00 -5.466701e+00 3.794594e+01
C.6.17 -9.337805e-01 -5.161421e+00 3.863750e+01
C.6.18 -5.601014e-01 -5.105629e+00 3.889663e+01
C.6.19 -1.736355e-01 -5.102207e+00 3.914265e+01
C.6.20 2.012530e-01 -5.152133e+00 3.925632e+01
C.6.21 5.701976e-01 -5.225496e+00 3.937654e+01
C.7.02 2.464230e+00 8.303282e+00 3.807549e+01
C.7.03 2.172870e+00 8.548494e+00 3.823642e+01
C.7.04 1.879564e+00 8.836241e+00 3.828217e+01
C.7.05 1.498795e+00 9.087351e+00 3.840947e+01
C.7.06 1.161390e+00 9.226768e+00 3.871107e+01
C.7.08 9.031499e-01 9.248270e+00 3.949147e+01
C.7.09 9.515464e-01 9.156879e+00 3.984404e+01
C.7.10 1.132385e+00 8.994764e+00 4.011976e+01
C.7.11 1.585164e+00 8.771886e+00 4.015534e+01
C.7.12 1.975581e+00 8.564573e+00 4.040137e+01
C.7.13 2.253971e+00 8.237581e+00 4.066883e+01
C.7.14 2.246212e+00 7.960054e+00 4.071317e+01
C.7.15 2.137475e+00 7.701409e+00 4.073130e+01
C.7.17 2.126121e+00 7.228230e+00 4.112489e+01
C.7.18 2.390282e+00 7.090132e+00 4.137966e+01
C.7.19 2.686139e+00 6.951685e+00 4.159661e+01
C.7.20 3.054558e+00 6.802609e+00 4.168507e+01
C.7.21 3.420349e+00 6.644116e+00 4.176789e+01
C.8.02 1.821974e+00 -5.569547e+00 3.887258e+01
C.8.03 2.882605e+00 -5.647741e+00 3.892817e+01
C.8.04 3.594002e+00 -5.890977e+00 3.968246e+01
C.8.05 4.000604e+00 -5.928872e+00 3.992049e+01
C.8.06 4.395545e+00 -5.898248e+00 4.017837e+01
C.8.07 4.841856e+00 -5.834076e+00 4.032018e+01
C.8.08 5.382749e+00 -5.722461e+00 4.046562e+01
C.8.09 5.929637e+00 -5.580107e+00 4.054827e+01
C.8.10 6.479588e+00 -5.436877e+00 4.060494e+01
C.8.11 7.118598e+00 -5.265614e+00 4.080065e+01
C.8.12 7.782033e+00 -5.096599e+00 4.088590e+01
C.8.13 8.446236e+00 -4.920986e+00 4.094866e+01
C.8.14 9.106671e+00 -4.764584e+00 4.106012e+01
C.8.15 9.762683e+00 -4.597816e+00 4.118200e+01
C.8.17 1.087130e+01 -4.104697e+00 4.172245e+01
C.8.18 1.131833e+01 -3.738806e+00 4.201974e+01
C.8.19 1.178355e+01 -3.301897e+00 4.214124e+01
C.8.20 1.207554e+01 -2.982719e+00 4.214336e+01
C.8.21 1.231933e+01 -2.628045e+00 4.209971e+01
C.9.02 4.875444e+00 6.439868e+00 4.120644e+01
C.9.03 5.927459e+00 5.898829e+00 4.131372e+01
C.9.04 6.684558e+00 5.565589e+00 4.216623e+01
C.9.05 7.390214e+00 4.977292e+00 4.235831e+01
C.9.06 7.995356e+00 4.263120e+00 4.242728e+01
C.9.07 8.693998e+00 3.643845e+00 4.233039e+01
C.9.08 9.050767e+00 3.291498e+00 4.233987e+01
C.9.09 9.395990e+00 2.927809e+00 4.234850e+01
C.9.10 9.741116e+00 2.563931e+00 4.234661e+01
C.9.11 1.006255e+01 2.200901e+00 4.234456e+01
C.9.12 1.035692e+01 1.819166e+00 4.239710e+01
C.9.13 1.067143e+01 1.450164e+00 4.240356e+01
C.9.14 1.099143e+01 1.113529e+00 4.242305e+01
C.9.15 1.130762e+01 7.765335e-01 4.247343e+01
C.9.17 1.176513e+01 -6.291538e-02 4.264684e+01
C.9.18 1.193419e+01 -5.472000e-01 4.265675e+01
C.9.19 1.207597e+01 -1.040131e+00 4.264553e+01
C.9.20 1.221887e+01 -1.475545e+00 4.251386e+01
C.9.21 1.236439e+01 -1.857796e+00 4.226886e+01
