# Supplementary material for: Ontogenetic changes and sexual dimorphism in the cranium and mandible of the Atlantic walrus (Odobenus rosmarus rosmarus L.)
Source: Anat Rec (Hoboken). 2025 Sep 12;309(7):1875–903. doi: 10.1002/ar.70050 (PMC13251751; doi:10.1002/ar.70050)
Supplement: Supplementary file 1 — Data S1: Supporting information. [file AR-309-1875-s001.zip › PTS files/Ontogeny_Mandible/4795_U_N.pts]

Version 1.0
222
S.1 1.236650e+01 -5.437879e+00 3.200738e+01
S.2 1.180647e+01 -5.688968e+00 3.202874e+01
S.3 1.297559e+01 -5.294900e+00 3.212102e+01
S.4 1.125947e+01 -4.195965e+00 3.158004e+01
S.5 1.286311e+01 -3.828694e+00 3.180457e+01
S.6 9.304163e+00 -2.283052e+00 3.178449e+01
S.7 1.324802e+01 -1.119028e+00 3.282393e+01
S.8 1.127282e+01 -3.488087e+00 3.459859e+01
S.9 6.891525e+00 7.722669e-01 3.042879e+01
S.10 1.431564e+01 2.842263e+00 3.192147e+01
S.11 6.392802e+00 1.338748e+00 3.101906e+01
S.12 1.411927e+01 3.488679e+00 3.249731e+01
S.13 6.106549e+00 2.044756e+00 3.301766e+01
S.14 1.335183e+01 3.875535e+00 3.443409e+01
S.15 5.353941e+00 1.062411e+00 3.253521e+01
S.16 1.439671e+01 3.568499e+00 3.464311e+01
S.17 7.262352e+00 2.263064e+00 3.333221e+01
S.18 1.250687e+01 3.387515e+00 3.373762e+01
S.19 1.031485e+01 -4.444494e+00 3.284119e+01
S.20 1.310804e+01 -3.709840e+00 3.345808e+01
S.21 7.266801e+00 -6.413773e-01 3.218708e+01
S.22 1.397228e+01 1.353211e+00 3.361738e+01
S.23 6.604869e+00 1.596926e+00 3.230318e+01
S.24 1.343919e+01 3.370618e+00 3.352876e+01
S.25 7.006999e+00 3.907738e-01 3.400500e+01
S.26 1.279519e+01 2.029188e+00 3.506162e+01
S.27 6.564865e+00 1.038951e+00 3.409495e+01
S.28 1.321530e+01 2.827603e+00 3.537500e+01
S.29 7.066416e+00 -1.928611e-01 3.363908e+01
S.30 1.337680e+01 1.259663e+00 3.489680e+01
S.31 9.441446e+00 -3.014848e+00 3.405546e+01
S.32 1.229029e+01 -2.543433e+00 3.476368e+01
C.1.02 1.176492e+01 -5.633948e+00 3.181473e+01
C.1.03 1.171387e+01 -5.551317e+00 3.161194e+01
C.1.04 1.167184e+01 -5.386760e+00 3.146461e+01
C.1.05 1.165303e+01 -5.253773e+00 3.140721e+01
C.1.06 1.162658e+01 -5.113776e+00 3.137503e+01
C.1.07 1.157192e+01 -4.978566e+00 3.136699e+01
C.1.08 1.145942e+01 -4.885906e+00 3.137935e+01
C.1.09 1.133095e+01 -4.821404e+00 3.140638e+01
C.1.10 1.122930e+01 -4.721658e+00 3.143975e+01
C.1.11 1.119193e+01 -4.535681e+00 3.142949e+01
C.1.12 1.123601e+01 -4.360263e+00 3.148759e+01
C.2.02 1.297698e+01 -5.252452e+00 3.200715e+01
C.2.03 1.298632e+01 -5.195127e+00 3.190039e+01
C.2.04 1.301094e+01 -5.124080e+00 3.180492e+01
C.2.05 1.305519e+01 -5.047519e+00 3.174075e+01
C.2.06 1.307825e+01 -4.944675e+00 3.171196e+01
C.2.07 1.308169e+01 -4.835525e+00 3.170865e+01
C.2.08 1.308495e+01 -4.678936e+00 3.173023e+01
C.2.09 1.309708e+01 -4.524418e+00 3.176146e+01
C.2.10 1.309109e+01 -4.368027e+00 3.178387e+01
C.2.11 1.304824e+01 -4.175453e+00 3.178133e+01
C.2.12 1.295914e+01 -3.999416e+00 3.178094e+01
C.3.02 1.237805e+01 -5.390384e+00 3.180150e+01
C.3.03 1.237291e+01 -5.305405e+00 3.160778e+01
C.3.04 1.233843e+01 -5.142017e+00 3.147782e+01
C.3.05 1.228509e+01 -4.975691e+00 3.146200e+01
C.3.06 1.222590e+01 -4.828271e+00 3.153636e+01
C.3.07 1.217242e+01 -4.689972e+00 3.163003e+01
C.3.08 1.213933e+01 -4.487163e+00 3.165738e+01
C.3.09 1.209804e+01 -4.333430e+00 3.179019e+01
C.3.10 1.203938e+01 -4.260262e+00 3.197506e+01
C.3.11 1.199093e+01 -4.257159e+00 3.212446e+01
C.3.12 1.194090e+01 -4.250431e+00 3.227322e+01
C.3.13 1.188040e+01 -4.158950e+00 3.238569e+01
C.3.14 1.182601e+01 -4.038298e+00 3.247836e+01
C.3.15 1.178376e+01 -3.950588e+00 3.260730e+01
C.3.16 1.173880e+01 -3.880664e+00 3.274583e+01
C.3.17 1.168874e+01 -3.832661e+00 3.290509e+01
C.3.18 1.163950e+01 -3.790703e+00 3.306631e+01
C.3.19 1.158412e+01 -3.703840e+00 3.320617e+01
C.3.20 1.151513e+01 -3.567404e+00 3.336527e+01
C.3.21 1.144936e+01 -3.427078e+00 3.352234e+01
C.3.22 1.138857e+01 -3.298661e+00 3.369116e+01
C.3.23 1.134958e+01 -3.208978e+00 3.383407e+01
C.3.24 1.131723e+01 -3.113641e+00 3.397497e+01
C.3.25 1.129263e+01 -3.122930e+00 3.414613e+01
C.3.26 1.127145e+01 -3.192152e+00 3.433624e+01
C.3.27 1.126035e+01 -3.309443e+00 3.450209e+01
C.3.29 1.129897e+01 -3.619434e+00 3.459893e+01
C.3.30 1.133322e+01 -3.746356e+00 3.457337e+01
C.3.31 1.137253e+01 -3.871154e+00 3.454482e+01
C.3.32 1.142033e+01 -3.991987e+00 3.450706e+01
C.3.33 1.147339e+01 -4.101900e+00 3.444862e+01
C.3.34 1.152510e+01 -4.206687e+00 3.438037e+01
C.3.35 1.158822e+01 -4.331242e+00 3.426783e+01
C.3.36 1.165027e+01 -4.454652e+00 3.415344e+01
C.3.37 1.171030e+01 -4.582319e+00 3.404270e+01
C.3.38 1.174934e+01 -4.675011e+00 3.395840e+01
C.3.39 1.178375e+01 -4.752037e+00 3.385788e+01
C.3.40 1.182099e+01 -4.827717e+00 3.375734e+01
C.3.41 1.186093e+01 -4.907505e+00 3.368235e+01
C.3.42 1.190342e+01 -4.982947e+00 3.360432e+01
C.3.43 1.194109e+01 -5.048011e+00 3.351525e+01
C.3.44 1.196801e+01 -5.112478e+00 3.343131e+01
C.3.45 1.199023e+01 -5.180140e+00 3.334852e+01
C.3.46 1.201434e+01 -5.244029e+00 3.326330e+01
C.3.47 1.204707e+01 -5.313937e+00 3.317056e+01
C.3.48 1.208565e+01 -5.377698e+00 3.307567e+01
C.3.49 1.211994e+01 -5.400342e+00 3.296223e+01
C.3.50 1.216815e+01 -5.421960e+00 3.279826e+01
C.3.51 1.221513e+01 -5.434094e+00 3.263295e+01
C.3.52 1.225933e+01 -5.437706e+00 3.246648e+01
C.3.53 1.229696e+01 -5.433231e+00 3.231378e+01
C.3.54 1.232935e+01 -5.427653e+00 3.215992e+01
C.4.02 9.005005e+00 -1.971539e+00 3.189199e+01
C.4.03 8.713675e+00 -1.635887e+00 3.191611e+01
C.4.04 8.424070e+00 -1.300873e+00 3.187148e+01
C.4.05 8.104023e+00 -9.407429e-01 3.180373e+01
C.4.06 7.815164e+00 -5.926587e-01 3.162452e+01
C.4.07 7.572131e+00 -2.846301e-01 3.133683e+01
C.4.08 7.417558e+00 -9.066923e-02 3.111359e+01
C.4.09 7.291327e+00 7.533012e-02 3.085310e+01
C.4.10 7.191821e+00 2.412024e-01 3.058118e+01
C.4.11 7.093051e+00 4.073312e-01 3.049416e+01
C.4.12 6.996293e+00 5.884603e-01 3.044166e+01
C.4.14 6.811803e+00 9.031935e-01 3.046047e+01
C.4.15 6.734574e+00 1.021580e+00 3.052772e+01
C.4.16 6.655553e+00 1.124082e+00 3.061575e+01
C.4.17 6.553870e+00 1.214453e+00 3.073005e+01
C.4.18 6.458122e+00 1.279855e+00 3.086468e+01
C.4.20 6.397220e+00 1.362329e+00 3.130521e+01
C.4.21 6.539248e+00 1.268928e+00 3.153667e+01
C.4.22 6.599179e+00 1.277713e+00 3.181736e+01
C.4.23 6.580019e+00 1.378252e+00 3.199549e+01
C.4.24 6.534930e+00 1.535210e+00 3.212015e+01
C.5.02 1.332482e+01 -8.169430e-01 3.282348e+01
C.5.03 1.344622e+01 -5.307394e-01 3.284589e+01
C.5.04 1.353986e+01 -2.358879e-01 3.288394e+01
C.5.05 1.362011e+01 7.977986e-02 3.291125e+01
C.5.06 1.369992e+01 3.965079e-01 3.292333e+01
C.5.07 1.378630e+01 7.109495e-01 3.290104e+01
C.5.08 1.391962e+01 1.044196e+00 3.279456e+01
C.5.09 1.407043e+01 1.345128e+00 3.263066e+01
C.5.10 1.419409e+01 1.642753e+00 3.244016e+01
C.5.11 1.430480e+01 1.979072e+00 3.215450e+01
C.5.12 1.435368e+01 2.391367e+00 3.196851e+01
C.5.14 1.430270e+01 2.998469e+00 3.199393e+01
C.5.15 1.430570e+01 3.134619e+00 3.210010e+01
C.5.16 1.428073e+01 3.253155e+00 3.222316e+01
C.5.17 1.423423e+01 3.341882e+00 3.230997e+01
C.5.18 1.417362e+01 3.421941e+00 3.239650e+01
C.5.20 1.405644e+01 3.499636e+00 3.270956e+01
C.5.21 1.399796e+01 3.454486e+00 3.291851e+01
C.5.22 1.390234e+01 3.410245e+00 3.311350e+01
C.5.23 1.377375e+01 3.403745e+00 3.328164e+01
C.5.24 1.361520e+01 3.418665e+00 3.342123e+01
C.6.02 6.510978e+00 1.685628e+00 3.241766e+01
C.6.03 6.404984e+00 1.809233e+00 3.247486e+01
C.6.04 6.311237e+00 1.901557e+00 3.258656e+01
C.6.05 6.234300e+00 1.961212e+00 3.272176e+01
C.6.06 6.167600e+00 2.008303e+00 3.286698e+01
C.6.08 6.040696e+00 2.013843e+00 3.322725e+01
C.6.09 6.003701e+00 1.911284e+00 3.342048e+01
C.6.10 6.005641e+00 1.762462e+00 3.358500e+01
C.6.11 6.044950e+00 1.587511e+00 3.366806e+01
C.6.12 6.102845e+00 1.407363e+00 3.372501e+01
C.6.13 6.191251e+00 1.256503e+00 3.381707e+01
C.6.14 6.302161e+00 1.168158e+00 3.391440e+01
C.6.15 6.433778e+00 1.105295e+00 3.400553e+01
C.6.17 6.668349e+00 9.588679e-01 3.413277e+01
C.6.18 6.768556e+00 8.670424e-01 3.414182e+01
C.6.19 6.855672e+00 7.624694e-01 3.413641e+01
C.6.20 6.926072e+00 6.398307e-01 3.411453e+01
C.6.21 6.977912e+00 5.128506e-01 3.407374e+01
C.7.02 1.349200e+01 3.404825e+00 3.363808e+01
C.7.03 1.350991e+01 3.513896e+00 3.369883e+01
C.7.04 1.351465e+01 3.629523e+00 3.374900e+01
C.7.05 1.346885e+01 3.739883e+00 3.396827e+01
C.7.06 1.340208e+01 3.804076e+00 3.420016e+01
C.7.08 1.333647e+01 3.848472e+00 3.465086e+01
C.7.09 1.334091e+01 3.758235e+00 3.485035e+01
C.7.10 1.334976e+01 3.633232e+00 3.502996e+01
C.7.11 1.339691e+01 3.451886e+00 3.507160e+01
C.7.12 1.342296e+01 3.279802e+00 3.515255e+01
C.7.13 1.339880e+01 3.120897e+00 3.525747e+01
C.7.14 1.335870e+01 3.015598e+00 3.530746e+01
C.7.15 1.329409e+01 2.917155e+00 3.534391e+01
C.7.17 1.310460e+01 2.711050e+00 3.538314e+01
C.7.18 1.299475e+01 2.596379e+00 3.535685e+01
C.7.19 1.290815e+01 2.471556e+00 3.530368e+01
C.7.20 1.284811e+01 2.324474e+00 3.523354e+01
C.7.21 1.280798e+01 2.174210e+00 3.515629e+01
C.8.02 7.035656e+00 8.974224e-02 3.374140e+01
C.8.03 7.174059e+00 -2.840881e-01 3.369636e+01
C.8.04 7.308268e+00 -6.260603e-01 3.385752e+01
C.8.05 7.402144e+00 -8.161510e-01 3.390768e+01
C.8.06 7.518965e+00 -9.970611e-01 3.394065e+01
C.8.07 7.643171e+00 -1.169846e+00 3.398736e+01
C.8.08 7.782441e+00 -1.351382e+00 3.402308e+01
C.8.09 7.933601e+00 -1.526730e+00 3.401734e+01
C.8.10 8.088285e+00 -1.699027e+00 3.401378e+01
C.8.11 8.305334e+00 -1.936635e+00 3.398930e+01
C.8.12 8.525101e+00 -2.168379e+00 3.394276e+01
C.8.13 8.752335e+00 -2.397566e+00 3.394193e+01
C.8.14 8.968048e+00 -2.623091e+00 3.395962e+01
C.8.15 9.189637e+00 -2.841366e+00 3.399063e+01
C.8.17 9.765871e+00 -3.136748e+00 3.426382e+01
C.8.18 1.014174e+01 -3.203907e+00 3.439702e+01
C.8.19 1.051470e+01 -3.284522e+00 3.453090e+01
C.8.20 1.076162e+01 -3.369681e+00 3.456372e+01
C.8.21 1.101491e+01 -3.440167e+00 3.457668e+01
C.9.02 1.316905e+01 1.673882e+00 3.487154e+01
C.9.03 1.322038e+01 1.126588e+00 3.486974e+01
C.9.04 1.330733e+01 6.135559e-01 3.504694e+01
C.9.05 1.331304e+01 1.904433e-01 3.503997e+01
C.9.06 1.325010e+01 -2.280101e-01 3.503342e+01
C.9.07 1.316704e+01 -6.359832e-01 3.495750e+01
C.9.08 1.312190e+01 -9.165915e-01 3.489932e+01
C.9.09 1.306798e+01 -1.197143e+00 3.484879e+01
C.9.10 1.299723e+01 -1.476150e+00 3.481249e+01
C.9.11 1.292984e+01 -1.690414e+00 3.479369e+01
C.9.12 1.284658e+01 -1.897580e+00 3.476284e+01
C.9.13 1.273795e+01 -2.094704e+00 3.475082e+01
C.9.14 1.259937e+01 -2.254660e+00 3.475426e+01
C.9.15 1.244163e+01 -2.395785e+00 3.475377e+01
C.9.17 1.213250e+01 -2.743989e+00 3.480093e+01
C.9.18 1.198016e+01 -2.946061e+00 3.485058e+01
C.9.19 1.182068e+01 -3.147444e+00 3.482785e+01
C.9.20 1.165557e+01 -3.292968e+00 3.475959e+01
C.9.21 1.147472e+01 -3.409595e+00 3.467719e+01
