# Supplementary material for: Ontogenetic changes and sexual dimorphism in the cranium and mandible of the Atlantic walrus (Odobenus rosmarus rosmarus L.)
Source: Anat Rec (Hoboken). 2025 Sep 12;309(7):1875–903. doi: 10.1002/ar.70050 (PMC13251751; doi:10.1002/ar.70050)
Supplement: Supplementary file 1 — Data S1: Supporting information. [file AR-309-1875-s001.zip › PTS files/Ontogeny_Mandible/4797_U_N.pts]

Version 1.0
222
S.1 7.327868e+00 2.819131e+00 3.467558e+01
S.2 7.967355e+00 3.098670e+00 3.478486e+01
S.3 6.638324e+00 2.822660e+00 3.439330e+01
S.4 8.297821e+00 1.737464e+00 3.504153e+01
S.5 6.836595e+00 1.499799e+00 3.467148e+01
S.6 1.022289e+01 -1.035838e+00 3.697857e+01
S.7 5.327105e+00 -1.743831e+00 3.607187e+01
S.8 6.862828e+00 1.491977e+00 3.740274e+01
S.9 1.226924e+01 -4.142924e+00 3.695506e+01
S.10 4.508763e+00 -5.357948e+00 3.551514e+01
S.11 1.230382e+01 -4.888278e+00 3.786216e+01
S.12 4.136187e+00 -5.833104e+00 3.618260e+01
S.13 1.161789e+01 -4.945728e+00 3.945566e+01
S.14 3.891259e+00 -6.061602e+00 3.770726e+01
S.15 1.276664e+01 -4.222339e+00 3.911555e+01
S.16 3.024931e+00 -5.493915e+00 3.716032e+01
S.17 1.062946e+01 -5.000663e+00 3.938993e+01
S.18 5.113519e+00 -5.606613e+00 3.806551e+01
S.19 8.760888e+00 1.555646e+00 3.688937e+01
S.20 5.828253e+00 1.343197e+00 3.606681e+01
S.21 1.154763e+01 -2.451726e+00 3.790357e+01
S.22 4.060938e+00 -3.789867e+00 3.650169e+01
S.23 1.181300e+01 -4.511812e+00 3.844004e+01
S.24 4.221274e+00 -5.579264e+00 3.696798e+01
S.25 1.086827e+01 -2.953676e+00 3.995925e+01
S.26 4.037927e+00 -4.143993e+00 3.849768e+01
S.27 1.112391e+01 -3.659502e+00 4.013777e+01
S.28 4.052886e+00 -4.803111e+00 3.865236e+01
S.29 1.094763e+01 -2.384048e+00 3.943147e+01
S.30 3.901000e+00 -3.656989e+00 3.797781e+01
S.31 8.731305e+00 3.766459e-01 3.851760e+01
S.32 5.600879e+00 3.347771e-01 3.776862e+01
C.1.02 8.087274e+00 3.058335e+00 3.480441e+01
C.1.03 8.195919e+00 2.992987e+00 3.482214e+01
C.1.04 8.283007e+00 2.900297e+00 3.483673e+01
C.1.05 8.340736e+00 2.787658e+00 3.483752e+01
C.1.06 8.379222e+00 2.667293e+00 3.483031e+01
C.1.07 8.422305e+00 2.548304e+00 3.482780e+01
C.1.08 8.466477e+00 2.397726e+00 3.485450e+01
C.1.09 8.478087e+00 2.245332e+00 3.489898e+01
C.1.10 8.510242e+00 2.092964e+00 3.493195e+01
C.1.11 8.547480e+00 1.922595e+00 3.492392e+01
C.1.12 8.448213e+00 1.785623e+00 3.496711e+01
C.2.02 6.581189e+00 2.729778e+00 3.437762e+01
C.2.03 6.544830e+00 2.626134e+00 3.436906e+01
C.2.04 6.523416e+00 2.518543e+00 3.435891e+01
C.2.05 6.514398e+00 2.393743e+00 3.433781e+01
C.2.06 6.529075e+00 2.268706e+00 3.432193e+01
C.2.07 6.551061e+00 2.143845e+00 3.432721e+01
C.2.08 6.568160e+00 1.995069e+00 3.435101e+01
C.2.09 6.587554e+00 1.847985e+00 3.438234e+01
C.2.10 6.612349e+00 1.702077e+00 3.441534e+01
C.2.11 6.652467e+00 1.551009e+00 3.443877e+01
C.2.12 6.746535e+00 1.478852e+00 3.454329e+01
C.3.02 7.367334e+00 2.740521e+00 3.458717e+01
C.3.03 7.409270e+00 2.646886e+00 3.451627e+01
C.3.04 7.455363e+00 2.538095e+00 3.447637e+01
C.3.05 7.502768e+00 2.377438e+00 3.450330e+01
C.3.06 7.497852e+00 2.250794e+00 3.461610e+01
C.3.07 7.496442e+00 2.125530e+00 3.473051e+01
C.3.08 7.511767e+00 1.975769e+00 3.479016e+01
C.3.09 7.526000e+00 1.823455e+00 3.484327e+01
C.3.10 7.522130e+00 1.698413e+00 3.494608e+01
C.3.11 7.471944e+00 1.575318e+00 3.514196e+01
C.3.12 7.412434e+00 1.617339e+00 3.536723e+01
C.3.13 7.362131e+00 1.705593e+00 3.558106e+01
C.3.14 7.318095e+00 1.576024e+00 3.577065e+01
C.3.15 7.253118e+00 1.638829e+00 3.598628e+01
C.3.16 7.189597e+00 1.619875e+00 3.621050e+01
C.3.17 7.161034e+00 1.570033e+00 3.634469e+01
C.3.18 7.140327e+00 1.496215e+00 3.646889e+01
C.3.19 7.118514e+00 1.421343e+00 3.659228e+01
C.3.20 7.099540e+00 1.354689e+00 3.670287e+01
C.3.21 7.083337e+00 1.266572e+00 3.679777e+01
C.3.22 7.052307e+00 1.222460e+00 3.691661e+01
C.3.23 7.022975e+00 1.285379e+00 3.701292e+01
C.3.24 6.990218e+00 1.315107e+00 3.712309e+01
C.3.25 6.939963e+00 1.343077e+00 3.722695e+01
C.3.26 6.892502e+00 1.346595e+00 3.731644e+01
C.3.27 6.886982e+00 1.393605e+00 3.740611e+01
C.3.29 6.851621e+00 1.601821e+00 3.739868e+01
C.3.30 6.849844e+00 1.712108e+00 3.739216e+01
C.3.31 6.853474e+00 1.814727e+00 3.735136e+01
C.3.32 6.860727e+00 1.877944e+00 3.732748e+01
C.3.33 6.869691e+00 1.940293e+00 3.730195e+01
C.3.34 6.871410e+00 2.000055e+00 3.726963e+01
C.3.35 6.851806e+00 2.101772e+00 3.720637e+01
C.3.36 6.830056e+00 2.188772e+00 3.712458e+01
C.3.37 6.823124e+00 2.257453e+00 3.702474e+01
C.3.38 6.849950e+00 2.324957e+00 3.688723e+01
C.3.39 6.893229e+00 2.388775e+00 3.675216e+01
C.3.40 6.929815e+00 2.463060e+00 3.662051e+01
C.3.41 6.941671e+00 2.503170e+00 3.653434e+01
C.3.42 6.947703e+00 2.541314e+00 3.644668e+01
C.3.43 6.953528e+00 2.581625e+00 3.635999e+01
C.3.44 6.961571e+00 2.629015e+00 3.626469e+01
C.3.45 6.969962e+00 2.679774e+00 3.617117e+01
C.3.46 6.978038e+00 2.731975e+00 3.607842e+01
C.3.47 6.984172e+00 2.800159e+00 3.592705e+01
C.3.48 6.990678e+00 2.848298e+00 3.576817e+01
C.3.49 7.012946e+00 2.874102e+00 3.560557e+01
C.3.50 7.052783e+00 2.926123e+00 3.546703e+01
C.3.51 7.106662e+00 2.968266e+00 3.532990e+01
C.3.52 7.155656e+00 3.016920e+00 3.519308e+01
C.3.53 7.214679e+00 3.053001e+00 3.499795e+01
C.3.54 7.273051e+00 2.937962e+00 3.483601e+01
C.4.02 1.040296e+01 -1.269177e+00 3.699769e+01
C.4.03 1.060041e+01 -1.478144e+00 3.706544e+01
C.4.04 1.077984e+01 -1.704782e+00 3.712611e+01
C.4.05 1.098522e+01 -2.024644e+00 3.718092e+01
C.4.06 1.118085e+01 -2.354481e+00 3.716019e+01
C.4.07 1.138485e+01 -2.676173e+00 3.711118e+01
C.4.08 1.160546e+01 -2.954901e+00 3.704954e+01
C.4.09 1.183074e+01 -3.217350e+00 3.694692e+01
C.4.10 1.203729e+01 -3.502227e+00 3.686727e+01
C.4.11 1.213300e+01 -3.711582e+00 3.687719e+01
C.4.12 1.220584e+01 -3.929330e+00 3.689635e+01
C.4.14 1.230475e+01 -4.311396e+00 3.707322e+01
C.4.15 1.232327e+01 -4.451770e+00 3.722672e+01
C.4.16 1.237341e+01 -4.626255e+00 3.732991e+01
C.4.17 1.238278e+01 -4.761073e+00 3.748297e+01
C.4.18 1.235425e+01 -4.829110e+00 3.767336e+01
C.4.20 1.222236e+01 -4.854247e+00 3.798188e+01
C.4.21 1.212325e+01 -4.770182e+00 3.805428e+01
C.4.22 1.203714e+01 -4.707142e+00 3.815791e+01
C.4.23 1.198152e+01 -4.662987e+00 3.828156e+01
C.4.24 1.191404e+01 -4.598816e+00 3.838953e+01
C.5.02 5.277411e+00 -1.996706e+00 3.599250e+01
C.5.03 5.152555e+00 -2.233486e+00 3.595996e+01
C.5.04 5.032473e+00 -2.474788e+00 3.596832e+01
C.5.05 4.953371e+00 -2.740630e+00 3.597823e+01
C.5.06 4.893336e+00 -3.011357e+00 3.598963e+01
C.5.07 4.839181e+00 -3.283066e+00 3.597338e+01
C.5.08 4.769901e+00 -3.656282e+00 3.588042e+01
C.5.09 4.718872e+00 -4.019718e+00 3.574607e+01
C.5.10 4.701783e+00 -4.377060e+00 3.558875e+01
C.5.11 4.674558e+00 -4.699093e+00 3.547800e+01
C.5.12 4.601722e+00 -5.032701e+00 3.546734e+01
C.5.14 4.438066e+00 -5.457578e+00 3.559878e+01
C.5.15 4.357089e+00 -5.520135e+00 3.570579e+01
C.5.16 4.285731e+00 -5.589267e+00 3.581556e+01
C.5.17 4.224337e+00 -5.667355e+00 3.593510e+01
C.5.18 4.175008e+00 -5.747338e+00 3.605892e+01
C.5.20 4.145103e+00 -5.851807e+00 3.626268e+01
C.5.21 4.164540e+00 -5.865307e+00 3.634194e+01
C.5.22 4.182996e+00 -5.877047e+00 3.642171e+01
C.5.23 4.197584e+00 -5.853101e+00 3.663614e+01
C.5.24 4.210761e+00 -5.701787e+00 3.679008e+01
C.6.02 1.181382e+01 -4.649326e+00 3.861576e+01
C.6.03 1.189704e+01 -4.791683e+00 3.876608e+01
C.6.04 1.187920e+01 -4.888270e+00 3.896643e+01
C.6.05 1.180263e+01 -4.916822e+00 3.913451e+01
C.6.06 1.171022e+01 -4.951258e+00 3.929326e+01
C.6.08 1.154104e+01 -4.887130e+00 3.960413e+01
C.6.09 1.147342e+01 -4.797155e+00 3.974096e+01
C.6.10 1.142064e+01 -4.667809e+00 3.984991e+01
C.6.11 1.138055e+01 -4.433323e+00 3.994037e+01
C.6.12 1.137053e+01 -4.180446e+00 3.991335e+01
C.6.13 1.134182e+01 -3.927690e+00 3.992156e+01
C.6.14 1.129750e+01 -3.803294e+00 3.997013e+01
C.6.15 1.121455e+01 -3.724224e+00 4.005178e+01
C.6.17 1.103989e+01 -3.557203e+00 4.019309e+01
C.6.18 1.096100e+01 -3.440176e+00 4.021888e+01
C.6.19 1.091043e+01 -3.309607e+00 4.018758e+01
C.6.20 1.087959e+01 -3.182679e+00 4.012895e+01
C.6.21 1.086544e+01 -3.062957e+00 4.005172e+01
C.7.02 4.195329e+00 -5.647972e+00 3.713223e+01
C.7.03 4.138194e+00 -5.812127e+00 3.717875e+01
C.7.04 4.084446e+00 -5.964450e+00 3.725802e+01
C.7.05 4.023188e+00 -6.056487e+00 3.738985e+01
C.7.06 3.951655e+00 -6.063474e+00 3.754617e+01
C.7.08 3.867135e+00 -6.107551e+00 3.785006e+01
C.7.09 3.829980e+00 -6.200570e+00 3.796793e+01
C.7.10 3.828766e+00 -6.109014e+00 3.808759e+01
C.7.11 3.753221e+00 -5.865527e+00 3.823441e+01
C.7.12 3.700216e+00 -5.586532e+00 3.831127e+01
C.7.13 3.697466e+00 -5.295135e+00 3.835168e+01
C.7.14 3.783059e+00 -5.078397e+00 3.841734e+01
C.7.15 3.906611e+00 -4.878270e+00 3.847469e+01
C.7.17 4.070425e+00 -4.710254e+00 3.871739e+01
C.7.18 4.061487e+00 -4.598739e+00 3.874276e+01
C.7.19 4.051419e+00 -4.485143e+00 3.873038e+01
C.7.20 4.047212e+00 -4.359169e+00 3.867126e+01
C.7.21 4.043274e+00 -4.241593e+00 3.859682e+01
C.8.02 1.088793e+01 -2.764364e+00 3.960831e+01
C.8.03 1.084087e+01 -2.421662e+00 3.940899e+01
C.8.04 1.064660e+01 -2.075382e+00 3.945063e+01
C.8.05 1.051894e+01 -1.894921e+00 3.941196e+01
C.8.06 1.039142e+01 -1.719117e+00 3.935548e+01
C.8.07 1.026350e+01 -1.544024e+00 3.929773e+01
C.8.08 1.011573e+01 -1.339710e+00 3.924725e+01
C.8.09 9.963067e+00 -1.137372e+00 3.920395e+01
C.8.10 9.820401e+00 -9.345716e-01 3.913583e+01
C.8.11 9.675977e+00 -7.353140e-01 3.905050e+01
C.8.12 9.524436e+00 -5.431862e-01 3.896125e+01
C.8.13 9.367206e+00 -3.545806e-01 3.887436e+01
C.8.14 9.160084e+00 -1.034337e-01 3.876184e+01
C.8.15 8.953246e+00 1.450652e-01 3.864309e+01
C.8.17 8.449416e+00 6.226935e-01 3.838482e+01
C.8.18 8.144180e+00 8.514234e-01 3.827462e+01
C.8.19 7.838713e+00 1.051713e+00 3.811907e+01
C.8.20 7.482678e+00 1.231387e+00 3.794730e+01
C.8.21 7.157439e+00 1.382114e+00 3.770222e+01
C.9.02 3.950040e+00 -3.881120e+00 3.812872e+01
C.9.03 3.979702e+00 -3.440279e+00 3.799550e+01
C.9.04 4.039601e+00 -2.983617e+00 3.802445e+01
C.9.05 4.149844e+00 -2.550580e+00 3.799466e+01
C.9.06 4.303727e+00 -2.130058e+00 3.800172e+01
C.9.07 4.471424e+00 -1.718102e+00 3.794941e+01
C.9.08 4.569990e+00 -1.476318e+00 3.791535e+01
C.9.09 4.677422e+00 -1.239013e+00 3.787688e+01
C.9.10 4.793416e+00 -1.003361e+00 3.785821e+01
C.9.11 4.929094e+00 -7.574403e-01 3.782813e+01
C.9.12 5.072927e+00 -5.187649e-01 3.778190e+01
C.9.13 5.219432e+00 -2.782778e-01 3.775971e+01
C.9.14 5.341903e+00 -7.084759e-02 3.775193e+01
C.9.15 5.467385e+00 1.349195e-01 3.775065e+01
C.9.17 5.803079e+00 5.976898e-01 3.777479e+01
C.9.18 6.016579e+00 8.504227e-01 3.775050e+01
C.9.19 6.248022e+00 1.087578e+00 3.773510e+01
C.9.20 6.451756e+00 1.256171e+00 3.766264e+01
C.9.21 6.667828e+00 1.397939e+00 3.757101e+01
