# Supplementary material for: Ontogenetic changes and sexual dimorphism in the cranium and mandible of the Atlantic walrus (Odobenus rosmarus rosmarus L.)
Source: Anat Rec (Hoboken). 2025 Sep 12;309(7):1875–903. doi: 10.1002/ar.70050 (PMC13251751; doi:10.1002/ar.70050)
Supplement: Supplementary file 1 — Data S1: Supporting information. [file AR-309-1875-s001.zip › PTS files/Ontogeny_Mandible/4799_U_N.pts]

Version 1.0
222
S.1 1.359471e+01 -8.566688e-01 3.508631e+01
S.2 1.379107e+01 -1.513630e+00 3.520255e+01
S.3 1.373697e+01 -3.311105e-01 3.512967e+01
S.4 1.290854e+01 -1.325995e+00 3.453836e+01
S.5 1.286737e+01 -2.843445e-01 3.463335e+01
S.6 9.924397e+00 -2.881019e+00 3.484191e+01
S.7 9.662482e+00 9.791499e-01 3.488977e+01
S.8 1.154093e+01 -9.554344e-01 3.708146e+01
S.9 7.035854e+00 -4.496542e+00 3.301857e+01
S.10 6.770774e+00 2.598502e+00 3.322239e+01
S.11 6.514830e+00 -4.653513e+00 3.330949e+01
S.12 6.225563e+00 2.579162e+00 3.357180e+01
S.13 5.589859e+00 -4.417047e+00 3.495293e+01
S.14 5.300004e+00 2.186321e+00 3.512154e+01
S.15 6.113034e+00 -5.288880e+00 3.478175e+01
S.16 5.830203e+00 3.099686e+00 3.501609e+01
S.17 5.417093e+00 -3.481391e+00 3.481823e+01
S.18 5.240086e+00 1.257467e+00 3.488143e+01
S.19 1.207585e+01 -2.277774e+00 3.571857e+01
S.20 1.196641e+01 3.410606e-01 3.592487e+01
S.21 7.980182e+00 -4.320271e+00 3.471375e+01
S.22 7.740685e+00 2.243733e+00 3.495110e+01
S.23 6.241076e+00 -4.375350e+00 3.419426e+01
S.24 5.989576e+00 2.252301e+00 3.415129e+01
S.25 6.777179e+00 -3.652289e+00 3.611774e+01
S.26 6.596022e+00 1.320362e+00 3.617550e+01
S.27 6.132161e+00 -4.084075e+00 3.601679e+01
S.28 5.866407e+00 1.853367e+00 3.624247e+01
S.29 7.419383e+00 -3.928408e+00 3.601869e+01
S.30 7.160866e+00 1.746419e+00 3.622358e+01
S.31 1.048349e+01 -2.285786e+00 3.682467e+01
S.32 1.047215e+01 2.751967e-01 3.692706e+01
C.1.02 1.379830e+01 -1.444773e+00 3.509849e+01
C.1.03 1.379202e+01 -1.386896e+00 3.498789e+01
C.1.04 1.375633e+01 -1.343193e+00 3.487635e+01
C.1.05 1.370424e+01 -1.329422e+00 3.477701e+01
C.1.06 1.362786e+01 -1.334725e+00 3.469389e+01
C.1.07 1.353744e+01 -1.346354e+00 3.462710e+01
C.1.08 1.344160e+01 -1.369097e+00 3.457615e+01
C.1.09 1.333965e+01 -1.397869e+00 3.454330e+01
C.1.10 1.323104e+01 -1.410132e+00 3.452454e+01
C.1.11 1.311980e+01 -1.396849e+00 3.451934e+01
C.1.12 1.301205e+01 -1.368760e+00 3.453263e+01
C.2.02 1.368531e+01 -2.754957e-01 3.501809e+01
C.2.03 1.362030e+01 -2.281899e-01 3.490969e+01
C.2.04 1.352884e+01 -1.962869e-01 3.481572e+01
C.2.05 1.346132e+01 -1.887766e-01 3.476983e+01
C.2.06 1.338876e+01 -1.878366e-01 3.473169e+01
C.2.07 1.331248e+01 -1.850435e-01 3.470176e+01
C.2.08 1.324134e+01 -1.736965e-01 3.468804e+01
C.2.09 1.316986e+01 -1.590842e-01 3.468065e+01
C.2.10 1.309789e+01 -1.562514e-01 3.466684e+01
C.2.11 1.301437e+01 -1.832011e-01 3.464828e+01
C.2.12 1.293777e+01 -2.293894e-01 3.464167e+01
C.3.02 1.360552e+01 -8.481244e-01 3.494418e+01
C.3.03 1.357788e+01 -8.393723e-01 3.480435e+01
C.3.04 1.347729e+01 -8.337633e-01 3.470315e+01
C.3.05 1.335655e+01 -8.426455e-01 3.466163e+01
C.3.06 1.322970e+01 -8.520287e-01 3.467576e+01
C.3.07 1.311222e+01 -8.688809e-01 3.472363e+01
C.3.08 1.299455e+01 -8.719441e-01 3.472430e+01
C.3.09 1.288245e+01 -8.641943e-01 3.468927e+01
C.3.10 1.276813e+01 -8.700735e-01 3.466188e+01
C.3.11 1.261525e+01 -9.053907e-01 3.475658e+01
C.3.12 1.252112e+01 -9.248825e-01 3.491262e+01
C.3.13 1.245665e+01 -9.399827e-01 3.508350e+01
C.3.14 1.236854e+01 -9.509974e-01 3.529932e+01
C.3.15 1.224936e+01 -9.475898e-01 3.549995e+01
C.3.16 1.214974e+01 -9.569014e-01 3.571078e+01
C.3.17 1.198422e+01 -9.719025e-01 3.589666e+01
C.3.18 1.178930e+01 -9.832733e-01 3.605178e+01
C.3.19 1.160318e+01 -1.000030e+00 3.621687e+01
C.3.20 1.147201e+01 -1.006431e+00 3.631455e+01
C.3.21 1.134644e+01 -1.020801e+00 3.641855e+01
C.3.22 1.127117e+01 -1.033949e+00 3.656329e+01
C.3.23 1.125453e+01 -1.039105e+00 3.663615e+01
C.3.24 1.125351e+01 -1.045028e+00 3.671081e+01
C.3.25 1.125603e+01 -1.038198e+00 3.678536e+01
C.3.26 1.128421e+01 -9.988794e-01 3.693066e+01
C.3.27 1.139809e+01 -9.773836e-01 3.703077e+01
C.3.29 1.163565e+01 -9.606130e-01 3.710509e+01
C.3.30 1.173132e+01 -9.791773e-01 3.711285e+01
C.3.31 1.182664e+01 -9.896078e-01 3.709377e+01
C.3.32 1.194897e+01 -9.880029e-01 3.705980e+01
C.3.33 1.207193e+01 -9.827765e-01 3.702859e+01
C.3.34 1.219266e+01 -9.777929e-01 3.698958e+01
C.3.35 1.229616e+01 -9.764993e-01 3.694710e+01
C.3.36 1.239641e+01 -9.765276e-01 3.689741e+01
C.3.37 1.249098e+01 -9.782947e-01 3.683764e+01
C.3.38 1.256338e+01 -9.830359e-01 3.678159e+01
C.3.39 1.262854e+01 -9.894009e-01 3.671741e+01
C.3.40 1.268916e+01 -9.903814e-01 3.664864e+01
C.3.41 1.276162e+01 -9.792444e-01 3.656718e+01
C.3.42 1.283368e+01 -9.624163e-01 3.648634e+01
C.3.43 1.290456e+01 -9.494972e-01 3.640376e+01
C.3.44 1.298654e+01 -9.437523e-01 3.630264e+01
C.3.45 1.306698e+01 -9.419991e-01 3.620014e+01
C.3.46 1.314703e+01 -9.401890e-01 3.609735e+01
C.3.47 1.320282e+01 -9.390771e-01 3.602747e+01
C.3.48 1.325887e+01 -9.378559e-01 3.595779e+01
C.3.49 1.331461e+01 -9.325340e-01 3.588805e+01
C.3.50 1.338722e+01 -9.182134e-01 3.578569e+01
C.3.51 1.344532e+01 -9.045365e-01 3.567436e+01
C.3.52 1.349375e+01 -8.917509e-01 3.555841e+01
C.3.53 1.354513e+01 -8.770234e-01 3.540559e+01
C.3.54 1.356687e+01 -8.668926e-01 3.524547e+01
C.4.02 9.740850e+00 -3.008889e+00 3.467530e+01
C.4.03 9.553082e+00 -3.205566e+00 3.461318e+01
C.4.04 9.334633e+00 -3.372819e+00 3.456727e+01
C.4.05 9.047231e+00 -3.530490e+00 3.448429e+01
C.4.06 8.762983e+00 -3.668480e+00 3.436385e+01
C.4.07 8.503344e+00 -3.801622e+00 3.419296e+01
C.4.08 8.289109e+00 -3.931196e+00 3.398537e+01
C.4.09 8.085883e+00 -4.056844e+00 3.376471e+01
C.4.10 7.881380e+00 -4.170768e+00 3.353893e+01
C.4.11 7.658010e+00 -4.282739e+00 3.328342e+01
C.4.12 7.365886e+00 -4.395339e+00 3.311105e+01
C.4.14 6.932275e+00 -4.522506e+00 3.302741e+01
C.4.15 6.834711e+00 -4.543727e+00 3.306630e+01
C.4.16 6.743144e+00 -4.566136e+00 3.311725e+01
C.4.17 6.659795e+00 -4.599661e+00 3.317112e+01
C.4.18 6.581829e+00 -4.636022e+00 3.323089e+01
C.4.20 6.484955e+00 -4.627309e+00 3.346511e+01
C.4.21 6.465351e+00 -4.586466e+00 3.361922e+01
C.4.22 6.432808e+00 -4.544396e+00 3.377078e+01
C.4.23 6.362674e+00 -4.507944e+00 3.391998e+01
C.4.24 6.268499e+00 -4.463461e+00 3.405287e+01
C.5.02 9.522015e+00 1.075614e+00 3.478469e+01
C.5.03 9.381247e+00 1.208281e+00 3.473310e+01
C.5.04 9.216629e+00 1.317196e+00 3.469965e+01
C.5.05 8.936771e+00 1.441303e+00 3.460667e+01
C.5.06 8.658022e+00 1.546635e+00 3.449018e+01
C.5.07 8.393380e+00 1.668484e+00 3.435796e+01
C.5.08 8.104010e+00 1.863985e+00 3.413403e+01
C.5.09 7.858171e+00 2.066137e+00 3.386796e+01
C.5.10 7.612142e+00 2.254417e+00 3.359205e+01
C.5.11 7.384314e+00 2.398139e+00 3.339012e+01
C.5.12 7.094924e+00 2.520740e+00 3.326945e+01
C.5.14 6.669234e+00 2.608590e+00 3.324867e+01
C.5.15 6.575758e+00 2.616884e+00 3.329660e+01
C.5.16 6.487865e+00 2.615893e+00 3.335471e+01
C.5.17 6.394666e+00 2.611613e+00 3.342130e+01
C.5.18 6.307304e+00 2.602592e+00 3.349494e+01
C.5.20 6.138776e+00 2.523266e+00 3.367569e+01
C.5.21 6.108575e+00 2.441240e+00 3.379321e+01
C.5.22 6.059414e+00 2.368359e+00 3.391035e+01
C.5.23 6.017299e+00 2.332928e+00 3.398568e+01
C.5.24 6.003187e+00 2.287726e+00 3.406606e+01
C.6.02 6.192449e+00 -4.374223e+00 3.436147e+01
C.6.03 6.034511e+00 -4.411550e+00 3.442464e+01
C.6.04 5.890902e+00 -4.432639e+00 3.452087e+01
C.6.05 5.776317e+00 -4.431415e+00 3.465467e+01
C.6.06 5.678021e+00 -4.420408e+00 3.480045e+01
C.6.08 5.570586e+00 -4.423915e+00 3.510438e+01
C.6.09 5.614278e+00 -4.425417e+00 3.525082e+01
C.6.10 5.672023e+00 -4.422750e+00 3.539230e+01
C.6.11 5.747346e+00 -4.421931e+00 3.553657e+01
C.6.12 5.854970e+00 -4.409869e+00 3.565806e+01
C.6.13 5.947682e+00 -4.370688e+00 3.578595e+01
C.6.14 6.019500e+00 -4.290321e+00 3.587215e+01
C.6.15 6.077570e+00 -4.186340e+00 3.594189e+01
C.6.17 6.211891e+00 -3.991304e+00 3.608097e+01
C.6.18 6.309762e+00 -3.903364e+00 3.612305e+01
C.6.19 6.422377e+00 -3.824439e+00 3.613614e+01
C.6.20 6.536644e+00 -3.758091e+00 3.613760e+01
C.6.21 6.655127e+00 -3.699614e+00 3.613577e+01
C.7.02 5.906785e+00 2.220283e+00 3.434499e+01
C.7.03 5.763200e+00 2.205248e+00 3.450170e+01
C.7.04 5.597668e+00 2.206626e+00 3.463586e+01
C.7.05 5.477560e+00 2.202652e+00 3.478413e+01
C.7.06 5.388957e+00 2.198401e+00 3.495311e+01
C.7.08 5.259955e+00 2.156603e+00 3.528780e+01
C.7.09 5.282910e+00 2.119978e+00 3.545592e+01
C.7.10 5.332916e+00 2.090856e+00 3.561958e+01
C.7.11 5.424491e+00 2.091553e+00 3.578759e+01
C.7.12 5.553516e+00 2.100776e+00 3.592860e+01
C.7.13 5.679467e+00 2.078970e+00 3.607099e+01
C.7.14 5.753230e+00 2.020686e+00 3.613589e+01
C.7.15 5.812351e+00 1.937859e+00 3.618779e+01
C.7.17 5.947589e+00 1.754292e+00 3.630050e+01
C.7.18 6.046936e+00 1.657551e+00 3.632383e+01
C.7.19 6.153470e+00 1.566128e+00 3.633195e+01
C.7.20 6.300102e+00 1.469001e+00 3.630389e+01
C.7.21 6.449017e+00 1.386961e+00 3.625085e+01
C.8.02 7.127517e+00 -3.792393e+00 3.601812e+01
C.8.03 7.512088e+00 -3.819385e+00 3.607881e+01
C.8.04 7.831937e+00 -3.794572e+00 3.630101e+01
C.8.05 8.020324e+00 -3.728878e+00 3.638171e+01
C.8.06 8.197627e+00 -3.622169e+00 3.644085e+01
C.8.07 8.382354e+00 -3.520895e+00 3.648488e+01
C.8.08 8.626975e+00 -3.413663e+00 3.654409e+01
C.8.09 8.880186e+00 -3.315296e+00 3.657656e+01
C.8.10 9.128185e+00 -3.204505e+00 3.660922e+01
C.8.11 9.355803e+00 -3.080260e+00 3.665156e+01
C.8.12 9.585345e+00 -2.952554e+00 3.665781e+01
C.8.13 9.805716e+00 -2.811724e+00 3.668322e+01
C.8.14 1.003785e+01 -2.643969e+00 3.672869e+01
C.8.15 1.026438e+01 -2.467578e+00 3.676955e+01
C.8.17 1.073874e+01 -2.077390e+00 3.690337e+01
C.8.18 1.099064e+01 -1.864012e+00 3.697942e+01
C.8.19 1.122433e+01 -1.624430e+00 3.703201e+01
C.8.20 1.137314e+01 -1.422816e+00 3.704206e+01
C.8.21 1.147378e+01 -1.197046e+00 3.708439e+01
C.9.02 6.953449e+00 1.568607e+00 3.613645e+01
C.9.03 7.349841e+00 1.618680e+00 3.631329e+01
C.9.04 7.719893e+00 1.621274e+00 3.654559e+01
C.9.05 8.050447e+00 1.543504e+00 3.661814e+01
C.9.06 8.356165e+00 1.395168e+00 3.668964e+01
C.9.07 8.669451e+00 1.250632e+00 3.672889e+01
C.9.08 8.905867e+00 1.176522e+00 3.675248e+01
C.9.09 9.144550e+00 1.106346e+00 3.675935e+01
C.9.10 9.375914e+00 1.015535e+00 3.677215e+01
C.9.11 9.572420e+00 9.003644e-01 3.680355e+01
C.9.12 9.756377e+00 7.642576e-01 3.682597e+01
C.9.13 9.940989e+00 6.295460e-01 3.685126e+01
C.9.14 1.011953e+01 5.141249e-01 3.687894e+01
C.9.15 1.029854e+01 3.990395e-01 3.690496e+01
C.9.17 1.075280e+01 5.968275e-02 3.700733e+01
C.9.18 1.102878e+01 -1.646852e-01 3.707909e+01
C.9.19 1.128615e+01 -4.177618e-01 3.711606e+01
C.9.20 1.141380e+01 -5.760269e-01 3.710488e+01
C.9.21 1.150660e+01 -7.571238e-01 3.711246e+01
