# Supplementary material for: Ontogenetic changes and sexual dimorphism in the cranium and mandible of the Atlantic walrus (Odobenus rosmarus rosmarus L.)
Source: Anat Rec (Hoboken). 2025 Sep 12;309(7):1875–903. doi: 10.1002/ar.70050 (PMC13251751; doi:10.1002/ar.70050)
Supplement: Supplementary file 1 — Data S1: Supporting information. [file AR-309-1875-s001.zip › PTS files/Ontogeny_Mandible/4803_M_N.pts]

Version 1.0
222
S.1 1.286466e+01 2.102540e+00 3.421500e+01
S.2 1.275857e+01 2.616613e+00 3.374163e+01
S.3 1.330452e+01 1.656736e+00 3.468431e+01
S.4 1.132172e+01 2.564310e+00 3.405373e+01
S.5 1.191441e+01 1.291793e+00 3.535727e+01
S.6 7.672712e+00 1.952881e+00 3.301272e+01
S.7 9.202772e+00 -1.151912e+00 3.647493e+01
S.8 1.125611e+01 -2.720114e-01 3.277054e+01
S.9 3.931541e+00 3.083492e+00 3.354356e+01
S.10 6.906812e+00 -1.779609e+00 3.916570e+01
S.11 3.009143e+00 2.191674e+00 3.312096e+01
S.12 5.880688e+00 -2.814391e+00 3.881756e+01
S.13 2.805280e+00 9.510609e-01 3.226868e+01
S.14 5.405286e+00 -3.812761e+00 3.781153e+01
S.15 2.913226e+00 1.981880e+00 3.161728e+01
S.16 6.364098e+00 -4.226493e+00 3.854341e+01
S.17 3.210037e+00 4.588760e-01 3.323009e+01
S.18 5.054039e+00 -2.869201e+00 3.729615e+01
S.19 1.059228e+01 1.654724e+00 3.268233e+01
S.20 1.163834e+01 -2.812689e-01 3.465955e+01
S.21 5.670696e+00 2.069667e+00 3.206342e+01
S.22 7.970136e+00 -2.783895e+00 3.748374e+01
S.23 3.379254e+00 1.582895e+00 3.280628e+01
S.24 5.925892e+00 -3.042305e+00 3.807896e+01
S.25 4.810817e+00 2.447346e-01 3.162081e+01
S.26 6.734021e+00 -3.489665e+00 3.609983e+01
S.27 3.864384e+00 9.639070e-02 3.177340e+01
S.28 6.010197e+00 -3.904534e+00 3.645507e+01
S.29 5.123719e+00 6.478104e-01 3.140503e+01
S.30 7.584781e+00 -3.687790e+00 3.619130e+01
S.31 9.634478e+00 2.615494e-01 3.188244e+01
S.32 1.070251e+01 -1.323923e+00 3.355495e+01
C.1.02 1.262072e+01 2.769490e+00 3.384758e+01
C.1.03 1.242385e+01 2.820631e+00 3.395816e+01
C.1.04 1.220896e+01 2.842988e+00 3.404137e+01
C.1.05 1.209704e+01 2.843707e+00 3.404848e+01
C.1.06 1.198663e+01 2.837753e+00 3.402972e+01
C.1.07 1.187787e+01 2.823016e+00 3.400665e+01
C.1.08 1.177852e+01 2.805278e+00 3.398008e+01
C.1.09 1.167879e+01 2.795025e+00 3.395111e+01
C.1.10 1.157543e+01 2.784473e+00 3.394132e+01
C.1.11 1.146309e+01 2.747418e+00 3.397512e+01
C.1.12 1.138102e+01 2.664905e+00 3.401500e+01
C.2.02 1.322893e+01 1.658583e+00 3.484028e+01
C.2.03 1.312287e+01 1.652419e+00 3.497723e+01
C.2.04 1.298981e+01 1.644691e+00 3.508803e+01
C.2.05 1.288867e+01 1.647056e+00 3.514825e+01
C.2.06 1.278459e+01 1.650170e+00 3.520321e+01
C.2.07 1.268160e+01 1.631090e+00 3.525698e+01
C.2.08 1.257895e+01 1.561910e+00 3.530387e+01
C.2.09 1.248494e+01 1.477272e+00 3.534282e+01
C.2.10 1.238998e+01 1.399917e+00 3.539300e+01
C.2.11 1.223350e+01 1.349487e+00 3.545661e+01
C.2.12 1.205768e+01 1.340356e+00 3.544775e+01
C.3.02 1.280569e+01 2.202487e+00 3.437156e+01
C.3.03 1.269388e+01 2.258763e+00 3.452091e+01
C.3.04 1.254399e+01 2.239611e+00 3.464396e+01
C.3.05 1.243656e+01 2.179015e+00 3.466681e+01
C.3.06 1.233949e+01 2.101484e+00 3.464940e+01
C.3.07 1.223271e+01 2.036707e+00 3.463770e+01
C.3.08 1.206862e+01 1.990174e+00 3.466204e+01
C.3.09 1.190595e+01 1.934679e+00 3.467401e+01
C.3.10 1.178213e+01 1.828503e+00 3.461854e+01
C.3.11 1.165712e+01 1.698463e+00 3.452950e+01
C.3.12 1.158915e+01 1.558421e+00 3.440208e+01
C.3.13 1.154149e+01 1.420244e+00 3.426388e+01
C.3.14 1.148616e+01 1.319028e+00 3.416477e+01
C.3.15 1.143329e+01 1.218531e+00 3.406360e+01
C.3.16 1.138787e+01 1.113741e+00 3.396317e+01
C.3.17 1.135548e+01 1.002852e+00 3.386460e+01
C.3.18 1.130234e+01 8.822864e-01 3.378908e+01
C.3.19 1.123609e+01 7.641172e-01 3.372045e+01
C.3.20 1.114699e+01 5.990126e-01 3.358916e+01
C.3.21 1.101387e+01 4.354348e-01 3.349997e+01
C.3.22 1.086272e+01 2.749265e-01 3.343813e+01
C.3.23 1.078285e+01 1.255327e-01 3.335593e+01
C.3.24 1.074203e+01 -3.375651e-02 3.326421e+01
C.3.25 1.075073e+01 -1.759506e-01 3.314109e+01
C.3.26 1.080967e+01 -2.657596e-01 3.292027e+01
C.3.27 1.101656e+01 -3.180905e-01 3.279873e+01
C.3.29 1.133660e+01 -2.259929e-01 3.276158e+01
C.3.30 1.141236e+01 -1.720329e-01 3.275674e+01
C.3.31 1.148755e+01 -1.174059e-01 3.276295e+01
C.3.32 1.160610e+01 -3.750617e-02 3.279575e+01
C.3.33 1.172036e+01 4.186236e-02 3.284221e+01
C.3.34 1.183214e+01 1.224472e-01 3.289246e+01
C.3.35 1.190288e+01 1.725139e-01 3.292567e+01
C.3.36 1.197423e+01 2.226138e-01 3.295749e+01
C.3.37 1.204022e+01 2.805126e-01 3.298759e+01
C.3.38 1.211642e+01 3.694000e-01 3.302045e+01
C.3.39 1.218646e+01 4.643487e-01 3.304990e+01
C.3.40 1.224883e+01 5.618851e-01 3.308711e+01
C.3.41 1.231581e+01 6.825465e-01 3.314361e+01
C.3.42 1.238580e+01 8.024681e-01 3.319799e+01
C.3.43 1.245906e+01 9.189588e-01 3.325544e+01
C.3.44 1.251070e+01 9.979129e-01 3.330546e+01
C.3.45 1.256668e+01 1.072504e+00 3.335746e+01
C.3.46 1.262681e+01 1.145794e+00 3.340659e+01
C.3.47 1.268238e+01 1.209076e+00 3.344549e+01
C.3.48 1.274181e+01 1.269977e+00 3.348244e+01
C.3.49 1.279903e+01 1.334994e+00 3.351566e+01
C.3.50 1.285897e+01 1.448063e+00 3.358463e+01
C.3.51 1.288613e+01 1.559816e+00 3.367357e+01
C.3.52 1.290514e+01 1.670813e+00 3.376550e+01
C.3.53 1.291305e+01 1.823251e+00 3.390900e+01
C.3.54 1.290673e+01 1.970651e+00 3.405775e+01
C.4.02 7.399478e+00 2.029041e+00 3.307866e+01
C.4.03 7.121263e+00 2.110462e+00 3.305095e+01
C.4.04 6.832872e+00 2.145341e+00 3.303054e+01
C.4.05 6.419670e+00 2.163661e+00 3.304868e+01
C.4.06 6.016082e+00 2.220695e+00 3.312122e+01
C.4.07 5.629254e+00 2.331045e+00 3.321913e+01
C.4.08 5.265396e+00 2.484978e+00 3.329798e+01
C.4.09 4.943333e+00 2.698676e+00 3.341162e+01
C.4.10 4.659659e+00 2.943608e+00 3.355942e+01
C.4.11 4.429165e+00 3.041224e+00 3.358545e+01
C.4.12 4.181921e+00 3.085128e+00 3.356886e+01
C.4.14 3.719255e+00 3.003854e+00 3.351334e+01
C.4.15 3.528574e+00 2.883408e+00 3.347520e+01
C.4.16 3.361426e+00 2.738120e+00 3.341798e+01
C.4.17 3.221635e+00 2.563743e+00 3.332485e+01
C.4.18 3.072334e+00 2.398196e+00 3.323038e+01
C.4.20 3.017425e+00 2.076859e+00 3.306805e+01
C.4.21 3.073353e+00 1.970483e+00 3.302798e+01
C.4.22 3.134098e+00 1.870554e+00 3.297926e+01
C.4.23 3.184965e+00 1.767627e+00 3.289565e+01
C.4.24 3.285993e+00 1.672784e+00 3.286452e+01
C.5.02 9.167395e+00 -1.163873e+00 3.670037e+01
C.5.03 9.093597e+00 -1.306844e+00 3.686265e+01
C.5.04 8.942508e+00 -1.426158e+00 3.698577e+01
C.5.05 8.679254e+00 -1.532223e+00 3.718156e+01
C.5.06 8.407919e+00 -1.604401e+00 3.738170e+01
C.5.07 8.140433e+00 -1.672620e+00 3.758830e+01
C.5.08 7.865926e+00 -1.739131e+00 3.791396e+01
C.5.09 7.630712e+00 -1.772350e+00 3.827370e+01
C.5.10 7.433438e+00 -1.746923e+00 3.865615e+01
C.5.11 7.291956e+00 -1.728064e+00 3.886114e+01
C.5.12 7.114223e+00 -1.727457e+00 3.903666e+01
C.5.14 6.713506e+00 -1.895411e+00 3.921664e+01
C.5.15 6.528045e+00 -2.024540e+00 3.926461e+01
C.5.16 6.367036e+00 -2.184349e+00 3.922088e+01
C.5.17 6.164335e+00 -2.394455e+00 3.914391e+01
C.5.18 6.013720e+00 -2.610078e+00 3.899566e+01
C.5.20 5.861642e+00 -2.856729e+00 3.872707e+01
C.5.21 5.845492e+00 -2.884606e+00 3.863059e+01
C.5.22 5.832076e+00 -2.930850e+00 3.854101e+01
C.5.23 5.859309e+00 -2.965446e+00 3.837577e+01
C.5.24 5.937838e+00 -2.953120e+00 3.822437e+01
C.6.02 3.241383e+00 1.451604e+00 3.272537e+01
C.6.03 3.047386e+00 1.422403e+00 3.265975e+01
C.6.04 2.904887e+00 1.311301e+00 3.255903e+01
C.6.05 2.845431e+00 1.194203e+00 3.246861e+01
C.6.06 2.810912e+00 1.070288e+00 3.237440e+01
C.6.08 2.808423e+00 8.322633e-01 3.213161e+01
C.6.09 2.854725e+00 7.262204e-01 3.199189e+01
C.6.10 2.948091e+00 6.333264e-01 3.186714e+01
C.6.11 3.132893e+00 5.511668e-01 3.173376e+01
C.6.12 3.354742e+00 5.170303e-01 3.164264e+01
C.6.13 3.567640e+00 4.158836e-01 3.158668e+01
C.6.14 3.683662e+00 3.136190e-01 3.162688e+01
C.6.15 3.764597e+00 2.044466e-01 3.171093e+01
C.6.17 4.044406e+00 5.531524e-02 3.178401e+01
C.6.18 4.222101e+00 9.389416e-03 3.176114e+01
C.6.19 4.404044e+00 1.499200e-03 3.172885e+01
C.6.20 4.568472e+00 3.267680e-02 3.169319e+01
C.6.21 4.717656e+00 1.040609e-01 3.164929e+01
C.7.02 5.819650e+00 -3.191931e+00 3.806327e+01
C.7.03 5.685800e+00 -3.312807e+00 3.810064e+01
C.7.04 5.568958e+00 -3.454371e+00 3.808545e+01
C.7.05 5.492697e+00 -3.581271e+00 3.801740e+01
C.7.06 5.427345e+00 -3.700368e+00 3.792742e+01
C.7.08 5.400424e+00 -4.000754e+00 3.761602e+01
C.7.09 5.474051e+00 -4.162190e+00 3.741082e+01
C.7.10 5.652722e+00 -4.183506e+00 3.720783e+01
C.7.11 5.846340e+00 -4.156156e+00 3.713638e+01
C.7.12 6.010940e+00 -4.181075e+00 3.701136e+01
C.7.13 6.092636e+00 -4.184660e+00 3.681991e+01
C.7.14 6.086476e+00 -4.102865e+00 3.668578e+01
C.7.15 6.051680e+00 -3.995070e+00 3.657674e+01
C.7.17 6.052787e+00 -3.847950e+00 3.631328e+01
C.7.18 6.159202e+00 -3.790516e+00 3.621081e+01
C.7.19 6.287930e+00 -3.716599e+00 3.615524e+01
C.7.20 6.443418e+00 -3.631560e+00 3.610190e+01
C.7.21 6.583912e+00 -3.552062e+00 3.601136e+01
C.8.02 5.063366e+00 5.132673e-01 3.151516e+01
C.8.03 5.406215e+00 5.860338e-01 3.135950e+01
C.8.04 5.725555e+00 5.754074e-01 3.114746e+01
C.8.05 6.045459e+00 5.797006e-01 3.108356e+01
C.8.06 6.371283e+00 5.639316e-01 3.108925e+01
C.8.07 6.696562e+00 5.447124e-01 3.110555e+01
C.8.08 6.981462e+00 5.337346e-01 3.111776e+01
C.8.09 7.265337e+00 5.223158e-01 3.114462e+01
C.8.10 7.546892e+00 5.111916e-01 3.118978e+01
C.8.11 7.842648e+00 5.048918e-01 3.126165e+01
C.8.12 8.132483e+00 5.020862e-01 3.135473e+01
C.8.13 8.419500e+00 4.845798e-01 3.145469e+01
C.8.14 8.827529e+00 4.400679e-01 3.160384e+01
C.8.15 9.232809e+00 3.725083e-01 3.175183e+01
C.8.17 9.967453e+00 1.289609e-01 3.200624e+01
C.8.18 1.028629e+01 -6.027763e-03 3.216084e+01
C.8.19 1.060790e+01 -8.526730e-02 3.234542e+01
C.8.20 1.082773e+01 -1.312814e-01 3.248816e+01
C.8.21 1.104365e+01 -2.063759e-01 3.262438e+01
C.9.02 7.175155e+00 -3.606650e+00 3.623436e+01
C.9.03 7.609426e+00 -3.527878e+00 3.605664e+01
C.9.04 8.006186e+00 -3.634800e+00 3.581676e+01
C.9.05 8.328129e+00 -3.534587e+00 3.564751e+01
C.9.06 8.606081e+00 -3.401413e+00 3.542992e+01
C.9.07 8.876046e+00 -3.241286e+00 3.522060e+01
C.9.08 9.130136e+00 -3.086776e+00 3.504319e+01
C.9.09 9.375175e+00 -2.919947e+00 3.486418e+01
C.9.10 9.607120e+00 -2.716247e+00 3.470728e+01
C.9.11 9.819116e+00 -2.497430e+00 3.454683e+01
C.9.12 1.001638e+01 -2.272169e+00 3.437680e+01
C.9.13 1.020217e+01 -2.049500e+00 3.419113e+01
C.9.14 1.037635e+01 -1.806362e+00 3.398635e+01
C.9.15 1.053605e+01 -1.569254e+00 3.376350e+01
C.9.17 1.086768e+01 -1.122633e+00 3.335649e+01
C.9.18 1.104964e+01 -9.033988e-01 3.319516e+01
C.9.19 1.120331e+01 -6.570852e-01 3.304381e+01
C.9.20 1.126012e+01 -5.318002e-01 3.295650e+01
C.9.21 1.129000e+01 -4.029702e-01 3.286135e+01
