# Supplementary material for: Ontogenetic changes and sexual dimorphism in the cranium and mandible of the Atlantic walrus (Odobenus rosmarus rosmarus L.)
Source: Anat Rec (Hoboken). 2025 Sep 12;309(7):1875–903. doi: 10.1002/ar.70050 (PMC13251751; doi:10.1002/ar.70050)
Supplement: Supplementary file 1 — Data S1: Supporting information. [file AR-309-1875-s001.zip › PTS files/Ontogeny_Mandible/4804_M_N.pts]

Version 1.0
222
S.1 1.403429e+01 -1.246413e+00 3.430951e+01
S.2 1.405365e+01 -1.793370e+00 3.426688e+01
S.3 1.426798e+01 -7.200069e-01 3.437606e+01
S.4 1.247676e+01 -1.536219e+00 3.374245e+01
S.5 1.290158e+01 -1.036381e-01 3.390612e+01
S.6 8.328066e+00 -2.364542e+00 3.367718e+01
S.7 9.672610e+00 2.809431e+00 3.435807e+01
S.8 1.116583e+01 -7.543285e-01 3.695071e+01
S.9 4.906722e+00 -2.857663e+00 3.136952e+01
S.10 7.324047e+00 5.636575e+00 3.245448e+01
S.11 3.586433e+00 -2.903721e+00 3.185399e+01
S.12 6.118630e+00 6.105257e+00 3.295730e+01
S.13 2.461412e+00 -2.499958e+00 3.368659e+01
S.14 4.768848e+00 6.079425e+00 3.494054e+01
S.15 2.948271e+00 -3.865012e+00 3.353649e+01
S.16 6.077233e+00 6.954970e+00 3.487143e+01
S.17 2.802878e+00 -1.100898e+00 3.394040e+01
S.18 4.582877e+00 4.848179e+00 3.453944e+01
S.19 1.136176e+01 -2.451300e+00 3.526771e+01
S.20 1.220908e+01 9.903164e-01 3.568953e+01
S.21 5.973046e+00 -3.104757e+00 3.371228e+01
S.22 7.926352e+00 4.804074e+00 3.490548e+01
S.23 3.484729e+00 -2.485573e+00 3.323320e+01
S.24 5.811352e+00 5.643502e+00 3.416942e+01
S.25 4.536714e+00 -2.236027e+00 3.552402e+01
S.26 6.315719e+00 4.135999e+00 3.622818e+01
S.27 3.397319e+00 -2.190638e+00 3.521675e+01
S.28 5.399058e+00 4.896234e+00 3.601722e+01
S.29 5.203249e+00 -3.076640e+00 3.533471e+01
S.30 7.130958e+00 4.711633e+00 3.634076e+01
S.31 9.669518e+00 -1.839377e+00 3.657973e+01
S.32 1.044564e+01 1.026207e+00 3.697553e+01
C.1.02 1.399217e+01 -1.836667e+00 3.413024e+01
C.1.03 1.389502e+01 -1.850726e+00 3.400903e+01
C.1.04 1.378716e+01 -1.857113e+00 3.389654e+01
C.1.05 1.365264e+01 -1.836475e+00 3.378823e+01
C.1.06 1.350691e+01 -1.798851e+00 3.370105e+01
C.1.07 1.334546e+01 -1.774451e+00 3.364111e+01
C.1.08 1.318594e+01 -1.784804e+00 3.363306e+01
C.1.09 1.302890e+01 -1.808030e+00 3.365360e+01
C.1.10 1.286981e+01 -1.822861e+00 3.366304e+01
C.1.11 1.269304e+01 -1.786513e+00 3.363173e+01
C.1.12 1.255262e+01 -1.669361e+00 3.364211e+01
C.2.02 1.423983e+01 -6.409209e-01 3.426163e+01
C.2.03 1.419134e+01 -5.622506e-01 3.415393e+01
C.2.04 1.411050e+01 -4.930238e-01 3.406004e+01
C.2.05 1.400853e+01 -4.352012e-01 3.397760e+01
C.2.06 1.389613e+01 -3.797695e-01 3.390810e+01
C.2.07 1.377987e+01 -3.097917e-01 3.386201e+01
C.2.08 1.365823e+01 -2.103064e-01 3.385873e+01
C.2.09 1.354033e+01 -1.093581e-01 3.388352e+01
C.2.10 1.341183e+01 -1.957420e-02 3.389510e+01
C.2.11 1.324022e+01 5.549420e-02 3.383402e+01
C.2.12 1.304945e+01 6.258544e-03 3.383632e+01
C.3.02 1.398530e+01 -1.206597e+00 3.414507e+01
C.3.03 1.395135e+01 -1.169443e+00 3.397628e+01
C.3.04 1.387300e+01 -1.130703e+00 3.382337e+01
C.3.05 1.370408e+01 -1.078430e+00 3.376057e+01
C.3.06 1.353063e+01 -1.032047e+00 3.381513e+01
C.3.07 1.336166e+01 -9.923806e-01 3.388645e+01
C.3.08 1.314093e+01 -9.349936e-01 3.387944e+01
C.3.09 1.291987e+01 -8.810537e-01 3.386228e+01
C.3.10 1.273731e+01 -8.513073e-01 3.399590e+01
C.3.11 1.253546e+01 -8.346003e-01 3.420109e+01
C.3.12 1.242078e+01 -8.518740e-01 3.446504e+01
C.3.13 1.221639e+01 -8.262971e-01 3.466676e+01
C.3.14 1.200538e+01 -7.883575e-01 3.484327e+01
C.3.15 1.183453e+01 -7.654781e-01 3.506101e+01
C.3.16 1.174162e+01 -7.531244e-01 3.532241e+01
C.3.17 1.165376e+01 -7.326338e-01 3.552174e+01
C.3.18 1.152706e+01 -7.180356e-01 3.569951e+01
C.3.19 1.135690e+01 -6.985198e-01 3.583564e+01
C.3.20 1.124837e+01 -6.772494e-01 3.593656e+01
C.3.21 1.115390e+01 -6.599608e-01 3.605141e+01
C.3.22 1.107540e+01 -6.456264e-01 3.617810e+01
C.3.23 1.101863e+01 -6.262950e-01 3.632059e+01
C.3.24 1.099237e+01 -6.001478e-01 3.647066e+01
C.3.25 1.094408e+01 -6.098463e-01 3.661720e+01
C.3.26 1.097590e+01 -6.502599e-01 3.675660e+01
C.3.27 1.104953e+01 -7.005370e-01 3.687547e+01
C.3.29 1.126668e+01 -7.889296e-01 3.696566e+01
C.3.30 1.136965e+01 -8.169308e-01 3.695121e+01
C.3.31 1.147145e+01 -8.454285e-01 3.693075e+01
C.3.32 1.158897e+01 -8.821980e-01 3.690502e+01
C.3.33 1.170648e+01 -9.233230e-01 3.688697e+01
C.3.34 1.182383e+01 -9.535309e-01 3.685316e+01
C.3.35 1.194962e+01 -9.712811e-01 3.681266e+01
C.3.36 1.207633e+01 -9.815055e-01 3.677246e+01
C.3.37 1.219985e+01 -9.937434e-01 3.672377e+01
C.3.38 1.231931e+01 -1.010219e+00 3.666452e+01
C.3.39 1.243522e+01 -1.028840e+00 3.659916e+01
C.3.40 1.254658e+01 -1.051636e+00 3.652751e+01
C.3.41 1.268146e+01 -1.089061e+00 3.642393e+01
C.3.42 1.281001e+01 -1.129556e+00 3.631366e+01
C.3.43 1.294375e+01 -1.168693e+00 3.620924e+01
C.3.44 1.309962e+01 -1.202030e+00 3.608442e+01
C.3.45 1.324668e+01 -1.226112e+00 3.594738e+01
C.3.46 1.340184e+01 -1.252919e+00 3.582013e+01
C.3.47 1.354557e+01 -1.276441e+00 3.570864e+01
C.3.48 1.367696e+01 -1.294303e+00 3.558191e+01
C.3.49 1.377485e+01 -1.305682e+00 3.542722e+01
C.3.50 1.385853e+01 -1.309418e+00 3.528233e+01
C.3.51 1.394765e+01 -1.307516e+00 3.514069e+01
C.3.52 1.403253e+01 -1.307198e+00 3.499645e+01
C.3.53 1.407089e+01 -1.293619e+00 3.476847e+01
C.3.54 1.406109e+01 -1.270898e+00 3.453822e+01
C.4.02 7.994138e+00 -2.401812e+00 3.362455e+01
C.4.03 7.668719e+00 -2.468451e+00 3.355154e+01
C.4.04 7.353633e+00 -2.526105e+00 3.343725e+01
C.4.05 6.970151e+00 -2.590895e+00 3.323191e+01
C.4.06 6.607304e+00 -2.652644e+00 3.299118e+01
C.4.07 6.276440e+00 -2.711347e+00 3.270745e+01
C.4.08 6.005178e+00 -2.762977e+00 3.242371e+01
C.4.09 5.787932e+00 -2.810964e+00 3.209622e+01
C.4.10 5.578144e+00 -2.847784e+00 3.176247e+01
C.4.11 5.384202e+00 -2.861616e+00 3.158522e+01
C.4.12 5.155269e+00 -2.863766e+00 3.145558e+01
C.4.14 4.688547e+00 -2.837930e+00 3.135183e+01
C.4.15 4.471242e+00 -2.813226e+00 3.137346e+01
C.4.16 4.259408e+00 -2.804798e+00 3.143144e+01
C.4.17 4.023299e+00 -2.838907e+00 3.155454e+01
C.4.18 3.815399e+00 -2.897326e+00 3.171400e+01
C.4.20 3.504637e+00 -2.853645e+00 3.204685e+01
C.4.21 3.487824e+00 -2.768988e+00 3.225959e+01
C.4.22 3.483481e+00 -2.689206e+00 3.247540e+01
C.4.23 3.437936e+00 -2.606406e+00 3.272367e+01
C.4.24 3.423460e+00 -2.549451e+00 3.298273e+01
C.5.02 9.515781e+00 2.976015e+00 3.430465e+01
C.5.03 9.370329e+00 3.158121e+00 3.427496e+01
C.5.04 9.215755e+00 3.329057e+00 3.422927e+01
C.5.05 8.976095e+00 3.563456e+00 3.413742e+01
C.5.06 8.742561e+00 3.788160e+00 3.401178e+01
C.5.07 8.534932e+00 4.020490e+00 3.385776e+01
C.5.08 8.297011e+00 4.360702e+00 3.362284e+01
C.5.09 8.109879e+00 4.685576e+00 3.332792e+01
C.5.10 7.968314e+00 4.976224e+00 3.297717e+01
C.5.11 7.813840e+00 5.198611e+00 3.273817e+01
C.5.12 7.595038e+00 5.420047e+00 3.255505e+01
C.5.14 7.145842e+00 5.763679e+00 3.245008e+01
C.5.15 6.963926e+00 5.880488e+00 3.248464e+01
C.5.16 6.776957e+00 5.977994e+00 3.254352e+01
C.5.17 6.537829e+00 6.055665e+00 3.263723e+01
C.5.18 6.305527e+00 6.097207e+00 3.276494e+01
C.5.20 6.106187e+00 6.069822e+00 3.314349e+01
C.5.21 6.088992e+00 6.062029e+00 3.333247e+01
C.5.22 6.047837e+00 6.035516e+00 3.351598e+01
C.5.23 5.933841e+00 5.947038e+00 3.374908e+01
C.5.24 5.812102e+00 5.818588e+00 3.395845e+01
C.6.02 3.300943e+00 -2.459472e+00 3.332269e+01
C.6.03 3.095661e+00 -2.477426e+00 3.332070e+01
C.6.04 2.893193e+00 -2.481960e+00 3.335883e+01
C.6.05 2.732163e+00 -2.487654e+00 3.344503e+01
C.6.06 2.582822e+00 -2.494550e+00 3.355012e+01
C.6.08 2.404696e+00 -2.503936e+00 3.390754e+01
C.6.09 2.386877e+00 -2.506993e+00 3.413498e+01
C.6.10 2.454146e+00 -2.535194e+00 3.435115e+01
C.6.11 2.647040e+00 -2.664701e+00 3.460573e+01
C.6.12 2.920023e+00 -2.811750e+00 3.475622e+01
C.6.13 3.154199e+00 -2.832717e+00 3.500823e+01
C.6.14 3.281897e+00 -2.648647e+00 3.510511e+01
C.6.15 3.348294e+00 -2.415877e+00 3.513650e+01
C.6.17 3.546255e+00 -2.111351e+00 3.537664e+01
C.6.18 3.748112e+00 -2.150198e+00 3.548515e+01
C.6.19 3.968648e+00 -2.201396e+00 3.553786e+01
C.6.20 4.157743e+00 -2.221053e+00 3.554709e+01
C.6.21 4.347777e+00 -2.231761e+00 3.554668e+01
C.7.02 5.685607e+00 5.747871e+00 3.434491e+01
C.7.03 5.465862e+00 5.843628e+00 3.435141e+01
C.7.04 5.253023e+00 5.946577e+00 3.439147e+01
C.7.05 5.060447e+00 6.027238e+00 3.453562e+01
C.7.06 4.891991e+00 6.076782e+00 3.471875e+01
C.7.08 4.722054e+00 6.010753e+00 3.518330e+01
C.7.09 4.765594e+00 5.893977e+00 3.540760e+01
C.7.10 4.862174e+00 5.759326e+00 3.560351e+01
C.7.11 5.174842e+00 5.586116e+00 3.574062e+01
C.7.12 5.490324e+00 5.445626e+00 3.590581e+01
C.7.13 5.481835e+00 5.202214e+00 3.620116e+01
C.7.14 5.462379e+00 5.088986e+00 3.615500e+01
C.7.15 5.433293e+00 5.001895e+00 3.607194e+01
C.7.17 5.453021e+00 4.706737e+00 3.612213e+01
C.7.18 5.615268e+00 4.593725e+00 3.622574e+01
C.7.19 5.800554e+00 4.485847e+00 3.628788e+01
C.7.20 5.977343e+00 4.373244e+00 3.628799e+01
C.7.21 6.144961e+00 4.248035e+00 3.627534e+01
C.8.02 4.836246e+00 -2.657760e+00 3.540892e+01
C.8.03 5.310047e+00 -2.887864e+00 3.546733e+01
C.8.04 5.615466e+00 -3.014545e+00 3.588144e+01
C.8.05 5.841354e+00 -3.042328e+00 3.598173e+01
C.8.06 6.075423e+00 -2.994341e+00 3.605074e+01
C.8.07 6.311792e+00 -2.937462e+00 3.610320e+01
C.8.08 6.638280e+00 -2.887174e+00 3.616483e+01
C.8.09 6.967733e+00 -2.820883e+00 3.616312e+01
C.8.10 7.295275e+00 -2.762348e+00 3.621019e+01
C.8.11 7.670399e+00 -2.712497e+00 3.629534e+01
C.8.12 8.050238e+00 -2.665693e+00 3.635833e+01
C.8.13 8.424554e+00 -2.566539e+00 3.638071e+01
C.8.14 8.860885e+00 -2.353270e+00 3.641605e+01
C.8.15 9.272048e+00 -2.097650e+00 3.646828e+01
C.8.17 9.967540e+00 -1.665833e+00 3.670794e+01
C.8.18 1.024772e+01 -1.496778e+00 3.687617e+01
C.8.19 1.052076e+01 -1.301277e+00 3.702651e+01
C.8.20 1.075140e+01 -1.134696e+00 3.702948e+01
C.8.21 1.097018e+01 -9.569834e-01 3.699071e+01
C.9.02 6.739310e+00 4.444773e+00 3.627588e+01
C.9.03 7.233256e+00 4.407788e+00 3.645393e+01
C.9.04 7.596469e+00 4.243360e+00 3.679754e+01
C.9.05 8.052118e+00 4.011212e+00 3.685621e+01
C.9.06 8.430857e+00 3.675867e+00 3.695139e+01
C.9.07 8.801419e+00 3.328854e+00 3.703638e+01
C.9.08 9.041531e+00 3.122712e+00 3.703693e+01
C.9.09 9.270247e+00 2.905602e+00 3.701054e+01
C.9.10 9.486356e+00 2.674685e+00 3.702153e+01
C.9.11 9.657747e+00 2.462736e+00 3.703655e+01
C.9.12 9.815545e+00 2.240484e+00 3.702147e+01
C.9.13 9.962065e+00 2.011556e+00 3.699607e+01
C.9.14 1.013779e+01 1.690783e+00 3.696689e+01
C.9.15 1.029588e+01 1.360137e+00 3.694939e+01
C.9.17 1.060227e+01 6.987676e-01 3.706399e+01
C.9.18 1.076008e+01 3.739325e-01 3.715967e+01
C.9.19 1.090108e+01 3.672900e-02 3.723704e+01
C.9.20 1.100527e+01 -2.440347e-01 3.721201e+01
C.9.21 1.109304e+01 -5.157464e-01 3.711832e+01
