# Supplementary material for: Ontogenetic changes and sexual dimorphism in the cranium and mandible of the Atlantic walrus (Odobenus rosmarus rosmarus L.)
Source: Anat Rec (Hoboken). 2025 Sep 12;309(7):1875–903. doi: 10.1002/ar.70050 (PMC13251751; doi:10.1002/ar.70050)
Supplement: Supplementary file 1 — Data S1: Supporting information. [file AR-309-1875-s001.zip › PTS files/Ontogeny_Mandible/4815_M_A.pts]

Version 1.0
222
S.1 1.953871e+01 -3.846568e+00 4.258585e+01
S.2 2.015172e+01 -5.172107e+00 4.254658e+01
S.3 2.033060e+01 -2.746374e+00 4.245309e+01
S.4 1.573651e+01 -5.198318e+00 4.247071e+01
S.5 1.638543e+01 -1.556818e+00 4.273113e+01
S.6 9.207830e+00 -6.496146e+00 4.480873e+01
S.7 1.034385e+01 1.956064e+00 4.441645e+01
S.8 1.432928e+01 -2.624198e+00 4.954254e+01
S.9 1.721882e+00 -7.785799e+00 4.235141e+01
S.10 3.656519e+00 5.004365e+00 4.190363e+01
S.11 1.280815e-01 -7.833907e+00 4.373991e+01
S.12 2.271561e+00 5.794782e+00 4.324104e+01
S.13 -2.793312e+00 -8.247080e+00 4.747958e+01
S.14 -4.466301e-01 7.369757e+00 4.725620e+01
S.15 -1.001364e+00 -1.090879e+01 4.734183e+01
S.16 2.186091e+00 9.292341e+00 4.679258e+01
S.17 -2.155802e+00 -5.958072e+00 4.712136e+01
S.18 -1.220360e-01 4.635442e+00 4.672355e+01
S.19 1.468387e+01 -5.787768e+00 4.670199e+01
S.20 1.514798e+01 -3.575897e-01 4.651820e+01
S.21 4.739110e+00 -8.569199e+00 4.634647e+01
S.22 7.292033e+00 5.204257e+00 4.559908e+01
S.23 -7.731232e-01 -7.605243e+00 4.586074e+01
S.24 1.261951e+00 6.132510e+00 4.562295e+01
S.25 1.177885e+00 -7.197386e+00 4.969385e+01
S.26 3.500941e+00 5.617592e+00 4.963248e+01
S.27 -7.531303e-01 -7.095859e+00 4.910580e+01
S.28 1.372224e+00 5.628590e+00 4.907130e+01
S.29 3.841855e+00 -8.099398e+00 4.968499e+01
S.30 5.612872e+00 5.429280e+00 4.927253e+01
S.31 1.169648e+01 -5.997653e+00 5.090136e+01
S.32 1.245889e+01 1.514962e+00 5.056796e+01
C.1.02 1.979173e+01 -5.259982e+00 4.248719e+01
C.1.03 1.941970e+01 -5.251731e+00 4.243855e+01
C.1.04 1.905451e+01 -5.312544e+00 4.237702e+01
C.1.05 1.875412e+01 -5.193675e+00 4.231985e+01
C.1.06 1.843654e+01 -5.126519e+00 4.227223e+01
C.1.07 1.811185e+01 -5.106297e+00 4.222966e+01
C.1.08 1.778154e+01 -5.059713e+00 4.224282e+01
C.1.09 1.746342e+01 -5.160395e+00 4.225292e+01
C.1.10 1.713124e+01 -5.162633e+00 4.228600e+01
C.1.11 1.667812e+01 -5.020385e+00 4.240858e+01
C.1.12 1.621874e+01 -5.190091e+00 4.238137e+01
C.2.02 2.013572e+01 -2.662988e+00 4.232595e+01
C.2.03 1.990300e+01 -2.605090e+00 4.226604e+01
C.2.04 1.966115e+01 -2.566744e+00 4.223235e+01
C.2.05 1.934399e+01 -2.460814e+00 4.217943e+01
C.2.06 1.901269e+01 -2.392491e+00 4.216604e+01
C.2.07 1.868925e+01 -2.293023e+00 4.215607e+01
C.2.08 1.833306e+01 -2.154557e+00 4.213976e+01
C.2.09 1.796160e+01 -2.068423e+00 4.216996e+01
C.2.10 1.761045e+01 -1.922812e+00 4.221239e+01
C.2.11 1.718658e+01 -1.766253e+00 4.232125e+01
C.2.12 1.676495e+01 -1.652763e+00 4.248053e+01
C.3.02 1.921953e+01 -3.835751e+00 4.233789e+01
C.3.03 1.882117e+01 -3.773043e+00 4.230842e+01
C.3.04 1.844707e+01 -3.743816e+00 4.215788e+01
C.3.05 1.803416e+01 -3.666982e+00 4.225666e+01
C.3.06 1.763981e+01 -3.582562e+00 4.240998e+01
C.3.07 1.723141e+01 -3.501213e+00 4.252286e+01
C.3.08 1.680624e+01 -3.427220e+00 4.260099e+01
C.3.09 1.642592e+01 -3.369520e+00 4.281164e+01
C.3.10 1.605844e+01 -3.307627e+00 4.304288e+01
C.3.11 1.565862e+01 -3.225616e+00 4.337025e+01
C.3.12 1.531655e+01 -3.148878e+00 4.375867e+01
C.3.13 1.498069e+01 -3.063166e+00 4.415058e+01
C.3.14 1.469216e+01 -2.967106e+00 4.455136e+01
C.3.15 1.440150e+01 -2.864076e+00 4.494885e+01
C.3.16 1.410148e+01 -2.776622e+00 4.534310e+01
C.3.17 1.392546e+01 -2.731118e+00 4.573352e+01
C.3.18 1.357045e+01 -2.703783e+00 4.597575e+01
C.3.19 1.324802e+01 -2.663283e+00 4.625838e+01
C.3.20 1.303510e+01 -2.605506e+00 4.665958e+01
C.3.21 1.286499e+01 -2.541299e+00 4.707981e+01
C.3.22 1.287628e+01 -2.499357e+00 4.753561e+01
C.3.23 1.298728e+01 -2.471023e+00 4.793164e+01
C.3.24 1.315176e+01 -2.448271e+00 4.830899e+01
C.3.25 1.335394e+01 -2.446370e+00 4.866827e+01
C.3.26 1.363019e+01 -2.483328e+00 4.901584e+01
C.3.27 1.395439e+01 -2.546103e+00 4.931487e+01
C.3.29 1.462520e+01 -2.690305e+00 4.962780e+01
C.3.30 1.492779e+01 -2.759346e+00 4.968148e+01
C.3.31 1.523270e+01 -2.828914e+00 4.964414e+01
C.3.32 1.557023e+01 -2.897938e+00 4.957402e+01
C.3.33 1.589934e+01 -2.961064e+00 4.946763e+01
C.3.34 1.621905e+01 -3.018728e+00 4.933319e+01
C.3.35 1.650574e+01 -3.057921e+00 4.918751e+01
C.3.36 1.677397e+01 -3.093338e+00 4.900933e+01
C.3.37 1.704803e+01 -3.143941e+00 4.884417e+01
C.3.38 1.731536e+01 -3.237246e+00 4.868374e+01
C.3.39 1.756996e+01 -3.351234e+00 4.851612e+01
C.3.40 1.782151e+01 -3.442486e+00 4.833091e+01
C.3.41 1.822668e+01 -3.528470e+00 4.804752e+01
C.3.42 1.859480e+01 -3.582136e+00 4.771070e+01
C.3.43 1.899541e+01 -3.645449e+00 4.741513e+01
C.3.44 1.937156e+01 -3.711314e+00 4.710337e+01
C.3.45 1.972765e+01 -3.774398e+00 4.676832e+01
C.3.46 2.005364e+01 -3.825281e+00 4.640202e+01
C.3.47 2.026805e+01 -3.840785e+00 4.598742e+01
C.3.48 2.035694e+01 -3.833873e+00 4.552900e+01
C.3.49 2.032610e+01 -3.827460e+00 4.506304e+01
C.3.50 2.019205e+01 -3.841483e+00 4.464877e+01
C.3.51 2.003094e+01 -3.870376e+00 4.424502e+01
C.3.52 1.984105e+01 -3.880429e+00 4.385307e+01
C.3.53 1.959192e+01 -3.847939e+00 4.347559e+01
C.3.54 1.964431e+01 -3.874304e+00 4.302595e+01
C.4.02 8.510685e+00 -6.611089e+00 4.501861e+01
C.4.03 7.791398e+00 -6.772048e+00 4.501868e+01
C.4.04 7.088457e+00 -6.947077e+00 4.488255e+01
C.4.05 6.209539e+00 -7.210680e+00 4.462543e+01
C.4.06 5.387557e+00 -7.481998e+00 4.422685e+01
C.4.07 4.637824e+00 -7.658843e+00 4.366589e+01
C.4.08 4.114291e+00 -7.605872e+00 4.326237e+01
C.4.09 3.577645e+00 -7.450990e+00 4.290498e+01
C.4.10 2.977862e+00 -7.365483e+00 4.263538e+01
C.4.11 2.559926e+00 -7.460161e+00 4.247974e+01
C.4.12 2.150935e+00 -7.633872e+00 4.237771e+01
C.4.14 1.366627e+00 -7.843471e+00 4.241305e+01
C.4.15 1.036275e+00 -7.859132e+00 4.256782e+01
C.4.16 7.518864e-01 -7.863740e+00 4.279681e+01
C.4.17 4.657260e-01 -7.870552e+00 4.305670e+01
C.4.18 2.449518e-01 -7.878082e+00 4.337402e+01
C.4.20 1.215077e-01 -7.743819e+00 4.414810e+01
C.4.21 -1.004817e-01 -7.757822e+00 4.450208e+01
C.4.22 -3.279659e-01 -7.731382e+00 4.485184e+01
C.4.23 -4.458319e-01 -7.689909e+00 4.520140e+01
C.4.24 -5.889190e-01 -7.641518e+00 4.554049e+01
C.5.02 9.867650e+00 2.228331e+00 4.458632e+01
C.5.03 9.377256e+00 2.525372e+00 4.461874e+01
C.5.04 8.892073e+00 2.813663e+00 4.451272e+01
C.5.05 8.348043e+00 3.162163e+00 4.433785e+01
C.5.06 7.822675e+00 3.501838e+00 4.409991e+01
C.5.07 7.305858e+00 3.776917e+00 4.377549e+01
C.5.08 6.722045e+00 3.978582e+00 4.336652e+01
C.5.09 6.134628e+00 4.123558e+00 4.293909e+01
C.5.10 5.532569e+00 4.289596e+00 4.254069e+01
C.5.11 4.922330e+00 4.492838e+00 4.224757e+01
C.5.12 4.293785e+00 4.720927e+00 4.201839e+01
C.5.14 3.346081e+00 5.222202e+00 4.198525e+01
C.5.15 3.087478e+00 5.464220e+00 4.214349e+01
C.5.16 2.823350e+00 5.662927e+00 4.234657e+01
C.5.17 2.570186e+00 5.757054e+00 4.258588e+01
C.5.18 2.406009e+00 5.778347e+00 4.290655e+01
C.5.20 2.197037e+00 5.802238e+00 4.364994e+01
C.5.21 2.008868e+00 5.924045e+00 4.400002e+01
C.5.22 1.874071e+00 5.982115e+00 4.438894e+01
C.5.23 1.657168e+00 6.072688e+00 4.478941e+01
C.5.24 1.437148e+00 6.138763e+00 4.519296e+01
C.6.02 -9.790694e-01 -7.743783e+00 4.616818e+01
C.6.03 -1.262250e+00 -7.865799e+00 4.641527e+01
C.6.04 -1.596407e+00 -8.054293e+00 4.650977e+01
C.6.05 -2.104002e+00 -8.173002e+00 4.665570e+01
C.6.06 -2.491687e+00 -8.201708e+00 4.703239e+01
C.6.08 -2.789423e+00 -8.288523e+00 4.795331e+01
C.6.09 -2.622582e+00 -8.323864e+00 4.839723e+01
C.6.10 -2.200700e+00 -8.291921e+00 4.861435e+01
C.6.11 -1.762338e+00 -8.391459e+00 4.863253e+01
C.6.12 -1.327042e+00 -8.435842e+00 4.873717e+01
C.6.13 -9.629433e-01 -8.261818e+00 4.893601e+01
C.6.14 -7.573260e-01 -7.906148e+00 4.896816e+01
C.6.15 -7.586297e-01 -7.495887e+00 4.900699e+01
C.6.17 -4.402483e-01 -6.996002e+00 4.933078e+01
C.6.18 -8.597772e-02 -7.084208e+00 4.948949e+01
C.6.19 2.786368e-01 -7.165176e+00 4.962730e+01
C.6.20 5.762891e-01 -7.191097e+00 4.967196e+01
C.6.21 8.761403e-01 -7.195914e+00 4.970849e+01
C.7.02 1.199684e+00 6.350399e+00 4.598927e+01
C.7.03 9.779938e-01 6.614232e+00 4.624772e+01
C.7.04 7.115388e-01 6.945338e+00 4.631777e+01
C.7.05 2.227908e-01 7.160123e+00 4.642860e+01
C.7.06 -1.397518e-01 7.300537e+00 4.681088e+01
C.7.08 -3.759660e-01 7.264095e+00 4.777689e+01
C.7.09 -2.252186e-01 7.065036e+00 4.825117e+01
C.7.10 2.194452e-01 6.940160e+00 4.852311e+01
C.7.11 7.824315e-01 6.837214e+00 4.834733e+01
C.7.12 1.355496e+00 6.695398e+00 4.844697e+01
C.7.13 1.639840e+00 6.540352e+00 4.895050e+01
C.7.14 1.544508e+00 6.236020e+00 4.899550e+01
C.7.15 1.468548e+00 5.923245e+00 4.898396e+01
C.7.17 1.694996e+00 5.533617e+00 4.930222e+01
C.7.18 2.053302e+00 5.609233e+00 4.948234e+01
C.7.19 2.446087e+00 5.673122e+00 4.957279e+01
C.7.20 2.796044e+00 5.664676e+00 4.962603e+01
C.7.21 3.148614e+00 5.646311e+00 4.965312e+01
C.8.02 2.443823e+00 -7.649712e+00 4.946868e+01
C.8.03 3.772962e+00 -7.902190e+00 4.963490e+01
C.8.04 5.064166e+00 -8.068472e+00 5.003875e+01
C.8.05 5.725748e+00 -8.119125e+00 5.011311e+01
C.8.06 6.392948e+00 -8.099721e+00 5.009741e+01
C.8.07 7.053872e+00 -8.044186e+00 5.017416e+01
C.8.08 7.616556e+00 -7.961874e+00 5.022164e+01
C.8.09 8.168074e+00 -7.846398e+00 5.031184e+01
C.8.10 8.707903e+00 -7.688239e+00 5.040781e+01
C.8.11 9.225202e+00 -7.495932e+00 5.057042e+01
C.8.12 9.714718e+00 -7.273779e+00 5.077552e+01
C.8.13 1.020456e+01 -7.012082e+00 5.092581e+01
C.8.14 1.072317e+01 -6.706864e+00 5.097651e+01
C.8.15 1.122450e+01 -6.373219e+00 5.093087e+01
C.8.17 1.221206e+01 -5.505938e+00 5.103283e+01
C.8.18 1.266955e+01 -4.951086e+00 5.094520e+01
C.8.19 1.310597e+01 -4.410913e+00 5.073870e+01
C.8.20 1.356693e+01 -3.867535e+00 5.030558e+01
C.8.21 1.398519e+01 -3.328962e+00 4.982574e+01
C.9.02 4.556620e+00 5.402134e+00 4.925517e+01
C.9.03 5.686337e+00 5.248630e+00 4.931373e+01
C.9.04 6.796679e+00 5.109592e+00 4.953966e+01
C.9.05 7.385173e+00 4.981850e+00 4.962922e+01
C.9.06 7.960893e+00 4.786846e+00 4.966365e+01
C.9.07 8.519785e+00 4.552080e+00 4.972012e+01
C.9.08 9.041790e+00 4.278122e+00 4.982664e+01
C.9.09 9.531618e+00 3.978990e+00 4.999841e+01
C.9.10 1.001026e+01 3.656825e+00 5.015973e+01
C.9.11 1.047121e+01 3.322583e+00 5.031030e+01
C.9.12 1.091836e+01 2.965033e+00 5.044845e+01
C.9.13 1.135946e+01 2.588281e+00 5.055019e+01
C.9.14 1.174837e+01 2.253886e+00 5.058257e+01
C.9.15 1.211981e+01 1.900551e+00 5.054637e+01
C.9.17 1.293892e+01 8.518102e-01 5.073297e+01
C.9.18 1.332690e+01 1.138388e-01 5.068494e+01
C.9.19 1.366123e+01 -6.406340e-01 5.055679e+01
C.9.20 1.382781e+01 -1.220006e+00 5.004762e+01
C.9.21 1.411828e+01 -1.897302e+00 4.976559e+01
