# Supplementary material for: Ontogenetic changes and sexual dimorphism in the cranium and mandible of the Atlantic walrus (Odobenus rosmarus rosmarus L.)
Source: Anat Rec (Hoboken). 2025 Sep 12;309(7):1875–903. doi: 10.1002/ar.70050 (PMC13251751; doi:10.1002/ar.70050)
Supplement: Supplementary file 1 — Data S1: Supporting information. [file AR-309-1875-s001.zip › PTS files/Ontogeny_Mandible/4816_M_A.pts]

Version 1.0
222
S.1 1.988078e+01 -5.553494e-01 4.461836e+01
S.2 2.084970e+01 -1.171084e+00 4.522715e+01
S.3 2.052177e+01 4.465099e-01 4.454214e+01
S.4 1.658564e+01 -2.634325e+00 4.547557e+01
S.5 1.597985e+01 1.977023e-01 4.483479e+01
S.6 1.009822e+01 -5.795938e+00 4.860380e+01
S.7 8.951929e+00 2.603155e+00 4.663768e+01
S.8 1.382360e+01 4.426325e-01 5.294625e+01
S.9 3.226944e+00 -1.062198e+01 4.632381e+01
S.10 9.620392e-01 3.096415e+00 4.325732e+01
S.11 8.930229e-01 -1.029105e+01 4.709946e+01
S.12 -1.482356e+00 2.483222e+00 4.411955e+01
S.13 -1.493999e+00 -1.172099e+01 5.206627e+01
S.14 -4.462962e+00 5.076950e+00 4.801371e+01
S.15 3.164164e-01 -1.369773e+01 5.280820e+01
S.16 -3.447406e+00 7.858696e+00 4.823383e+01
S.17 -1.631581e+00 -8.831220e+00 5.103862e+01
S.18 -3.851500e+00 2.130128e+00 4.844811e+01
S.19 1.531217e+01 -3.784172e+00 5.007671e+01
S.20 1.386948e+01 3.004656e+00 4.854160e+01
S.21 6.229636e+00 -9.796496e+00 5.042266e+01
S.22 3.443475e+00 5.217844e+00 4.669949e+01
S.23 7.245844e-01 -1.025961e+01 4.990109e+01
S.24 -1.875581e+00 3.973696e+00 4.659119e+01
S.25 2.027106e+00 -8.967960e+00 5.482755e+01
S.26 -6.184849e-01 4.719998e+00 5.180474e+01
S.27 -1.010330e-01 -9.680120e+00 5.421017e+01
S.28 -2.782757e+00 4.835054e+00 5.099044e+01
S.29 5.179259e+00 -9.232236e+00 5.456472e+01
S.30 1.955653e+00 6.131285e+00 5.091987e+01
S.31 1.103528e+01 -4.657182e+00 5.537788e+01
S.32 8.823946e+00 4.735476e+00 5.305111e+01
C.1.02 2.055341e+01 -1.345537e+00 4.506453e+01
C.1.03 2.019197e+01 -1.393877e+00 4.495638e+01
C.1.04 1.984133e+01 -1.511970e+00 4.486819e+01
C.1.05 1.949825e+01 -1.575058e+00 4.482433e+01
C.1.06 1.916361e+01 -1.682866e+00 4.482605e+01
C.1.07 1.885130e+01 -1.842755e+00 4.484855e+01
C.1.08 1.841148e+01 -1.955191e+00 4.497228e+01
C.1.09 1.796836e+01 -2.078098e+00 4.507194e+01
C.1.10 1.768130e+01 -2.401372e+00 4.525761e+01
C.1.11 1.730006e+01 -2.541175e+00 4.531327e+01
C.1.12 1.691342e+01 -2.648570e+00 4.522991e+01
C.2.02 2.019876e+01 3.507944e-01 4.449159e+01
C.2.03 1.987137e+01 2.737884e-01 4.443737e+01
C.2.04 1.954208e+01 1.930450e-01 4.440401e+01
C.2.05 1.920327e+01 9.114490e-02 4.438854e+01
C.2.06 1.885621e+01 4.546290e-02 4.433483e+01
C.2.07 1.850331e+01 1.924710e-02 4.432096e+01
C.2.08 1.807081e+01 4.136047e-02 4.435815e+01
C.2.09 1.764338e+01 9.611916e-02 4.441479e+01
C.2.10 1.722380e+01 2.064407e-01 4.444128e+01
C.2.11 1.677413e+01 3.065924e-01 4.445568e+01
C.2.12 1.632101e+01 2.848769e-01 4.453737e+01
C.3.02 1.968992e+01 -6.908578e-01 4.438197e+01
C.3.03 1.939528e+01 -7.782457e-01 4.425460e+01
C.3.04 1.907104e+01 -8.418690e-01 4.421587e+01
C.3.05 1.867384e+01 -9.029883e-01 4.421149e+01
C.3.06 1.827545e+01 -9.552853e-01 4.422058e+01
C.3.07 1.788106e+01 -1.030521e+00 4.420253e+01
C.3.08 1.739536e+01 -1.070464e+00 4.439582e+01
C.3.09 1.697175e+01 -1.067628e+00 4.470473e+01
C.3.10 1.658052e+01 -1.049934e+00 4.505328e+01
C.3.11 1.608646e+01 -1.050013e+00 4.547385e+01
C.3.12 1.560687e+01 -1.047359e+00 4.591084e+01
C.3.13 1.515223e+01 -1.004814e+00 4.637176e+01
C.3.14 1.468814e+01 -8.837034e-01 4.687535e+01
C.3.15 1.429152e+01 -7.122706e-01 4.742030e+01
C.3.16 1.396370e+01 -5.650919e-01 4.801571e+01
C.3.17 1.376625e+01 -5.064118e-01 4.847480e+01
C.3.18 1.361991e+01 -4.667045e-01 4.895460e+01
C.3.19 1.345507e+01 -4.315020e-01 4.942869e+01
C.3.20 1.315991e+01 -4.211489e-01 4.987647e+01
C.3.21 1.298830e+01 -2.862521e-01 5.036646e+01
C.3.22 1.297317e+01 -1.693271e-01 5.088974e+01
C.3.23 1.309615e+01 -9.963097e-02 5.131177e+01
C.3.24 1.315841e+01 -1.235413e-02 5.174374e+01
C.3.25 1.327707e+01 8.602160e-02 5.216127e+01
C.3.26 1.339215e+01 2.012556e-01 5.247260e+01
C.3.27 1.354689e+01 3.362427e-01 5.275769e+01
C.3.29 1.416539e+01 4.735990e-01 5.299170e+01
C.3.30 1.449264e+01 4.440596e-01 5.288270e+01
C.3.31 1.479999e+01 3.955884e-01 5.273091e+01
C.3.32 1.514429e+01 4.416085e-01 5.263030e+01
C.3.33 1.546736e+01 4.644073e-01 5.246942e+01
C.3.34 1.578576e+01 4.834330e-01 5.229902e+01
C.3.35 1.613636e+01 4.809364e-01 5.209687e+01
C.3.36 1.650154e+01 4.777630e-01 5.192247e+01
C.3.37 1.685753e+01 4.757559e-01 5.173000e+01
C.3.38 1.721590e+01 4.854652e-01 5.156011e+01
C.3.39 1.754805e+01 4.950663e-01 5.134339e+01
C.3.40 1.785970e+01 5.066754e-01 5.109821e+01
C.3.41 1.820067e+01 5.248514e-01 5.073572e+01
C.3.42 1.853420e+01 5.480528e-01 5.036663e+01
C.3.43 1.888968e+01 5.643741e-01 5.001825e+01
C.3.44 1.928242e+01 5.458084e-01 4.966924e+01
C.3.45 1.966827e+01 5.055696e-01 4.931439e+01
C.3.46 1.999589e+01 4.579691e-01 4.890598e+01
C.3.47 2.029097e+01 4.302827e-01 4.848404e+01
C.3.48 2.031633e+01 3.558529e-01 4.797441e+01
C.3.49 2.021690e+01 2.604206e-01 4.747754e+01
C.3.50 2.013770e+01 1.387034e-01 4.699390e+01
C.3.51 1.996062e+01 -1.765088e-03 4.654235e+01
C.3.52 1.994028e+01 -1.401466e-01 4.605715e+01
C.3.53 1.996768e+01 -2.813447e-01 4.557739e+01
C.3.54 1.990730e+01 -4.175546e-01 4.509918e+01
C.4.02 9.445689e+00 -6.303920e+00 4.892418e+01
C.4.03 8.758640e+00 -6.859241e+00 4.900221e+01
C.4.04 8.078469e+00 -7.412922e+00 4.887068e+01
C.4.05 7.350688e+00 -7.993832e+00 4.857331e+01
C.4.06 6.704191e+00 -8.522487e+00 4.806525e+01
C.4.07 6.004249e+00 -9.004056e+00 4.758179e+01
C.4.08 5.463647e+00 -9.264030e+00 4.720661e+01
C.4.09 4.892260e+00 -9.466194e+00 4.684155e+01
C.4.10 4.317781e+00 -9.729973e+00 4.652378e+01
C.4.11 3.977844e+00 -1.003669e+01 4.637797e+01
C.4.12 3.639051e+00 -1.037558e+01 4.634239e+01
C.4.14 2.783985e+00 -1.062631e+01 4.631341e+01
C.4.15 2.355826e+00 -1.051314e+01 4.632822e+01
C.4.16 1.932546e+00 -1.040910e+01 4.640796e+01
C.4.17 1.524291e+00 -1.036403e+01 4.653831e+01
C.4.18 1.163308e+00 -1.029695e+01 4.676389e+01
C.4.20 1.061367e+00 -1.022569e+01 4.755897e+01
C.4.21 1.198824e+00 -1.039551e+01 4.800174e+01
C.4.22 1.254869e+00 -1.046775e+01 4.848693e+01
C.4.23 1.139953e+00 -1.043992e+01 4.898682e+01
C.4.24 9.852468e-01 -1.036133e+01 4.947031e+01
C.5.02 8.219728e+00 2.740527e+00 4.674952e+01
C.5.03 7.480685e+00 2.857207e+00 4.683730e+01
C.5.04 6.739043e+00 2.924327e+00 4.672345e+01
C.5.05 5.895650e+00 3.038335e+00 4.652729e+01
C.5.06 5.096489e+00 3.079111e+00 4.617731e+01
C.5.07 4.400516e+00 2.959282e+00 4.566346e+01
C.5.08 3.759139e+00 2.819445e+00 4.511275e+01
C.5.09 3.095046e+00 2.719262e+00 4.458064e+01
C.5.10 2.428300e+00 2.668068e+00 4.404490e+01
C.5.11 1.971169e+00 2.773728e+00 4.370411e+01
C.5.12 1.502529e+00 2.965467e+00 4.342154e+01
C.5.14 4.957234e-01 3.072611e+00 4.323890e+01
C.5.15 4.309156e-02 2.979129e+00 4.330779e+01
C.5.16 -3.882544e-01 2.867292e+00 4.344848e+01
C.5.17 -7.903813e-01 2.698216e+00 4.359299e+01
C.5.18 -1.164309e+00 2.517432e+00 4.378964e+01
C.5.20 -1.527141e+00 2.777779e+00 4.445234e+01
C.5.21 -1.527648e+00 3.155242e+00 4.469115e+01
C.5.22 -1.578318e+00 3.469409e+00 4.500461e+01
C.5.23 -1.616710e+00 3.708755e+00 4.551981e+01
C.5.24 -1.695335e+00 3.858016e+00 4.606362e+01
C.6.02 5.118300e-01 -1.057529e+01 5.028346e+01
C.6.03 1.948415e-01 -1.081631e+01 5.064754e+01
C.6.04 -1.421790e-01 -1.117873e+01 5.086246e+01
C.6.05 -6.178409e-01 -1.148484e+01 5.117537e+01
C.6.06 -1.030167e+00 -1.150189e+01 5.167294e+01
C.6.08 -1.477931e+00 -1.154072e+01 5.257021e+01
C.6.09 -1.514880e+00 -1.119121e+01 5.297416e+01
C.6.10 -1.047823e+00 -1.121148e+01 5.323505e+01
C.6.11 -6.404449e-01 -1.108504e+01 5.338223e+01
C.6.12 -3.233179e-01 -1.084488e+01 5.359524e+01
C.6.13 -1.466980e-02 -1.056792e+01 5.377316e+01
C.6.14 1.014245e-01 -1.024306e+01 5.386318e+01
C.6.15 7.966817e-02 -9.927622e+00 5.402794e+01
C.6.17 6.534487e-03 -9.408962e+00 5.457312e+01
C.6.18 4.089338e-01 -9.229812e+00 5.472419e+01
C.6.19 8.507074e-01 -9.088931e+00 5.476679e+01
C.6.20 1.231557e+00 -8.994429e+00 5.485247e+01
C.6.21 1.629782e+00 -8.952966e+00 5.488433e+01
C.7.02 -2.175183e+00 4.171214e+00 4.694837e+01
C.7.03 -2.586443e+00 4.370183e+00 4.716660e+01
C.7.04 -3.038108e+00 4.577810e+00 4.726283e+01
C.7.05 -3.561707e+00 4.768461e+00 4.739514e+01
C.7.06 -3.986920e+00 4.882822e+00 4.776134e+01
C.7.08 -4.539267e+00 5.148501e+00 4.863109e+01
C.7.09 -4.476877e+00 5.113968e+00 4.925321e+01
C.7.10 -3.888255e+00 5.130438e+00 4.946614e+01
C.7.11 -3.528730e+00 5.186645e+00 4.970235e+01
C.7.12 -3.150173e+00 5.228763e+00 4.991006e+01
C.7.13 -2.827834e+00 5.212304e+00 5.019997e+01
C.7.14 -2.694405e+00 5.093569e+00 5.044999e+01
C.7.15 -2.695569e+00 4.935403e+00 5.071342e+01
C.7.17 -2.611374e+00 4.790956e+00 5.136861e+01
C.7.18 -2.278595e+00 4.735440e+00 5.161459e+01
C.7.19 -1.871515e+00 4.673531e+00 5.168378e+01
C.7.20 -1.458995e+00 4.664956e+00 5.178303e+01
C.7.21 -1.039680e+00 4.686811e+00 5.184462e+01
C.8.02 3.427024e+00 -8.936159e+00 5.427610e+01
C.8.03 4.920014e+00 -8.751326e+00 5.423573e+01
C.8.04 6.027115e+00 -8.378469e+00 5.518450e+01
C.8.05 6.606149e+00 -8.117682e+00 5.536724e+01
C.8.06 7.165727e+00 -7.786919e+00 5.548619e+01
C.8.07 7.747396e+00 -7.475577e+00 5.544859e+01
C.8.08 8.079398e+00 -7.293254e+00 5.543826e+01
C.8.09 8.403230e+00 -7.097010e+00 5.542426e+01
C.8.10 8.717072e+00 -6.885558e+00 5.540513e+01
C.8.11 9.147134e+00 -6.568919e+00 5.537142e+01
C.8.12 9.563810e+00 -6.233208e+00 5.536583e+01
C.8.13 9.962151e+00 -5.876170e+00 5.535184e+01
C.8.14 1.033885e+01 -5.486684e+00 5.533744e+01
C.8.15 1.069500e+01 -5.078437e+00 5.535466e+01
C.8.17 1.180375e+01 -3.838088e+00 5.535836e+01
C.8.18 1.259032e+01 -3.056108e+00 5.518046e+01
C.8.19 1.319407e+01 -2.204386e+00 5.476592e+01
C.8.20 1.360397e+01 -1.244523e+00 5.433527e+01
C.8.21 1.374973e+01 -2.385260e-01 5.384374e+01
C.9.02 5.770493e-01 5.159589e+00 5.109595e+01
C.9.03 1.965209e+00 5.583754e+00 5.096267e+01
C.9.04 2.960224e+00 6.131677e+00 5.187621e+01
C.9.05 3.586857e+00 6.165977e+00 5.202924e+01
C.9.06 4.193274e+00 6.064707e+00 5.222742e+01
C.9.07 4.815518e+00 5.965337e+00 5.236958e+01
C.9.08 5.275542e+00 5.947096e+00 5.241133e+01
C.9.09 5.737539e+00 5.932989e+00 5.241897e+01
C.9.10 6.195309e+00 5.887058e+00 5.246403e+01
C.9.11 6.679975e+00 5.771628e+00 5.251453e+01
C.9.12 7.151937e+00 5.621987e+00 5.258962e+01
C.9.13 7.608501e+00 5.453595e+00 5.270779e+01
C.9.14 8.022650e+00 5.237395e+00 5.283724e+01
C.9.15 8.418596e+00 4.977989e+00 5.294198e+01
C.9.17 9.999710e+00 4.200700e+00 5.343248e+01
C.9.18 1.121287e+01 3.669371e+00 5.367722e+01
C.9.19 1.234600e+01 2.941528e+00 5.368359e+01
C.9.20 1.304411e+01 2.182147e+00 5.358654e+01
C.9.21 1.352131e+01 1.266907e+00 5.349648e+01
