# Supplementary material for: Ontogenetic changes and sexual dimorphism in the cranium and mandible of the Atlantic walrus (Odobenus rosmarus rosmarus L.)
Source: Anat Rec (Hoboken). 2025 Sep 12;309(7):1875–903. doi: 10.1002/ar.70050 (PMC13251751; doi:10.1002/ar.70050)
Supplement: Supplementary file 1 — Data S1: Supporting information. [file AR-309-1875-s001.zip › PTS files/Ontogeny_Mandible/4817_M_A.pts]

Version 1.0
222
S.1 1.693009e+01 1.224281e+00 4.374743e+01
S.2 1.802745e+01 3.500419e-01 4.405900e+01
S.3 1.725828e+01 2.431765e+00 4.343476e+01
S.4 1.301255e+01 -1.575951e+00 4.470848e+01
S.5 1.216864e+01 8.499235e-01 4.326775e+01
S.6 5.491914e+00 -5.179202e+00 4.918943e+01
S.7 2.848849e+00 2.691284e+00 4.556627e+01
S.8 9.743220e+00 2.787714e+00 5.259690e+01
S.9 -6.214202e-01 -1.018893e+01 4.809677e+01
S.10 -4.248867e+00 1.657057e+00 4.284703e+01
S.11 -3.064999e+00 -1.062847e+01 4.999591e+01
S.12 -6.671950e+00 1.993718e+00 4.425973e+01
S.13 -6.064809e+00 -1.098268e+01 5.532499e+01
S.14 -1.058532e+01 4.431287e+00 4.805526e+01
S.15 -4.177382e+00 -1.272129e+01 5.673777e+01
S.16 -9.969291e+00 7.523267e+00 4.745484e+01
S.17 -6.556594e+00 -8.125914e+00 5.344279e+01
S.18 -9.338549e+00 1.512102e+00 4.860252e+01
S.19 1.218339e+01 -1.164841e+00 5.016602e+01
S.20 1.019249e+01 4.749959e+00 4.770282e+01
S.21 2.733032e+00 -8.402618e+00 5.288649e+01
S.22 -1.659015e+00 5.654179e+00 4.627148e+01
S.23 -3.383107e+00 -1.028557e+01 5.270354e+01
S.24 -7.750621e+00 3.732471e+00 4.637334e+01
S.25 -2.323390e+00 -7.357273e+00 5.702639e+01
S.26 -6.237520e+00 5.625611e+00 5.098880e+01
S.27 -4.492003e+00 -8.166826e+00 5.639524e+01
S.28 -8.184430e+00 4.809864e+00 5.059007e+01
S.29 -6.669900e-02 -7.334685e+00 5.667853e+01
S.30 -4.396509e+00 6.413415e+00 5.025745e+01
S.31 7.332730e+00 -2.815968e-01 5.609664e+01
S.32 4.144094e+00 6.302640e+00 5.260494e+01
C.1.02 1.767955e+01 9.764895e-02 4.406356e+01
C.1.03 1.728134e+01 -6.419132e-02 4.406552e+01
C.1.04 1.691962e+01 -2.962589e-01 4.407310e+01
C.1.05 1.653869e+01 -4.501335e-01 4.407574e+01
C.1.06 1.620195e+01 -6.832978e-01 4.404368e+01
C.1.07 1.581297e+01 -8.084900e-01 4.408633e+01
C.1.08 1.529406e+01 -1.038008e+00 4.415548e+01
C.1.09 1.474562e+01 -1.020468e+00 4.431545e+01
C.1.10 1.423959e+01 -1.256304e+00 4.443803e+01
C.1.11 1.387551e+01 -1.513619e+00 4.448292e+01
C.1.12 1.343623e+01 -1.532588e+00 4.456924e+01
C.2.02 1.699942e+01 2.544022e+00 4.313932e+01
C.2.03 1.661193e+01 2.461212e+00 4.303972e+01
C.2.04 1.623133e+01 2.384016e+00 4.291291e+01
C.2.05 1.573627e+01 2.151175e+00 4.290392e+01
C.2.06 1.522725e+01 1.976214e+00 4.280571e+01
C.2.07 1.472730e+01 1.756880e+00 4.276945e+01
C.2.08 1.429528e+01 1.516723e+00 4.278034e+01
C.2.09 1.385817e+01 1.285711e+00 4.277966e+01
C.2.10 1.340167e+01 1.095918e+00 4.277601e+01
C.2.11 1.296651e+01 9.518498e-01 4.282032e+01
C.2.12 1.257546e+01 8.921202e-01 4.305608e+01
C.3.02 1.667068e+01 1.007031e+00 4.347179e+01
C.3.03 1.637233e+01 8.017570e-01 4.322821e+01
C.3.04 1.599764e+01 6.162278e-01 4.310310e+01
C.3.05 1.551873e+01 4.560870e-01 4.310461e+01
C.3.06 1.503505e+01 3.131187e-01 4.312975e+01
C.3.07 1.455256e+01 1.816225e-01 4.319996e+01
C.3.08 1.399300e+01 4.363479e-02 4.332618e+01
C.3.09 1.344978e+01 -2.526987e-02 4.354587e+01
C.3.10 1.299842e+01 3.138100e-02 4.392155e+01
C.3.11 1.231617e+01 1.283043e-01 4.462352e+01
C.3.12 1.161175e+01 1.770566e-01 4.530843e+01
C.3.13 1.093365e+01 2.572508e-01 4.601653e+01
C.3.14 1.041838e+01 3.713547e-01 4.655024e+01
C.3.15 1.001393e+01 5.733833e-01 4.714935e+01
C.3.16 9.728213e+00 7.154965e-01 4.782873e+01
C.3.17 9.225290e+00 7.772021e-01 4.843319e+01
C.3.18 8.747274e+00 8.496398e-01 4.905636e+01
C.3.19 8.170590e+00 8.936876e-01 4.959265e+01
C.3.20 7.928749e+00 1.054892e+00 5.006384e+01
C.3.21 7.734969e+00 1.257020e+00 5.054144e+01
C.3.22 7.718891e+00 1.509205e+00 5.103402e+01
C.3.23 7.845413e+00 1.731292e+00 5.143401e+01
C.3.24 8.074781e+00 1.950867e+00 5.178686e+01
C.3.25 8.395362e+00 2.163864e+00 5.206467e+01
C.3.26 8.793078e+00 2.397847e+00 5.232951e+01
C.3.27 9.252475e+00 2.609633e+00 5.249433e+01
C.3.29 1.013259e+01 2.940931e+00 5.268349e+01
C.3.30 1.053078e+01 3.085475e+00 5.273955e+01
C.3.31 1.094434e+01 3.185018e+00 5.269903e+01
C.3.32 1.138341e+01 3.301171e+00 5.260868e+01
C.3.33 1.181080e+01 3.391809e+00 5.245514e+01
C.3.34 1.224295e+01 3.491062e+00 5.232163e+01
C.3.35 1.267420e+01 3.601622e+00 5.223806e+01
C.3.36 1.309210e+01 3.652328e+00 5.207083e+01
C.3.37 1.351935e+01 3.716787e+00 5.193486e+01
C.3.38 1.390105e+01 3.734431e+00 5.177123e+01
C.3.39 1.427129e+01 3.726545e+00 5.158242e+01
C.3.40 1.462031e+01 3.719070e+00 5.135679e+01
C.3.41 1.499058e+01 3.682384e+00 5.096928e+01
C.3.42 1.535901e+01 3.667468e+00 5.057855e+01
C.3.43 1.566785e+01 3.602879e+00 5.014376e+01
C.3.44 1.596414e+01 3.520732e+00 4.971961e+01
C.3.45 1.630740e+01 3.445736e+00 4.933103e+01
C.3.46 1.658569e+01 3.344905e+00 4.889880e+01
C.3.47 1.688546e+01 3.255487e+00 4.846201e+01
C.3.48 1.720462e+01 3.171970e+00 4.803800e+01
C.3.49 1.743615e+01 3.038494e+00 4.757194e+01
C.3.50 1.746845e+01 2.755826e+00 4.690386e+01
C.3.51 1.743358e+01 2.452971e+00 4.624482e+01
C.3.52 1.726098e+01 2.129180e+00 4.561819e+01
C.3.53 1.709839e+01 1.809956e+00 4.500669e+01
C.3.54 1.712043e+01 1.547948e+00 4.434849e+01
C.4.02 4.921293e+00 -5.456379e+00 4.969124e+01
C.4.03 4.317776e+00 -5.900556e+00 4.999580e+01
C.4.04 3.724417e+00 -6.423476e+00 5.016538e+01
C.4.05 3.052334e+00 -7.181406e+00 5.028146e+01
C.4.06 2.459943e+00 -7.991367e+00 5.010069e+01
C.4.07 1.961391e+00 -8.701089e+00 4.956462e+01
C.4.08 1.497330e+00 -9.058870e+00 4.915345e+01
C.4.09 9.391080e-01 -9.297380e+00 4.877406e+01
C.4.10 4.037598e-01 -9.560849e+00 4.837857e+01
C.4.11 8.378348e-02 -9.769549e+00 4.821105e+01
C.4.12 -2.541183e-01 -9.991564e+00 4.810841e+01
C.4.14 -1.133554e+00 -1.036032e+01 4.825011e+01
C.4.15 -1.622540e+00 -1.047188e+01 4.850234e+01
C.4.16 -2.061937e+00 -1.053963e+01 4.884515e+01
C.4.17 -2.411051e+00 -1.054427e+01 4.921909e+01
C.4.18 -2.767875e+00 -1.055791e+01 4.958545e+01
C.4.20 -3.089876e+00 -1.060957e+01 5.048756e+01
C.4.21 -3.042982e+00 -1.063091e+01 5.097752e+01
C.4.22 -3.081668e+00 -1.060901e+01 5.146815e+01
C.4.23 -3.161433e+00 -1.054314e+01 5.189572e+01
C.4.24 -3.269564e+00 -1.045105e+01 5.231207e+01
C.5.02 2.291007e+00 3.034727e+00 4.583315e+01
C.5.03 1.627368e+00 3.279509e+00 4.584030e+01
C.5.04 9.556196e-01 3.447312e+00 4.569555e+01
C.5.05 2.041902e-01 3.609007e+00 4.545586e+01
C.5.06 -5.294616e-01 3.700956e+00 4.513715e+01
C.5.07 -1.140193e+00 3.598861e+00 4.462257e+01
C.5.08 -1.633456e+00 3.333227e+00 4.413375e+01
C.5.09 -2.112730e+00 2.973802e+00 4.369340e+01
C.5.10 -2.633854e+00 2.596776e+00 4.332045e+01
C.5.11 -3.137533e+00 2.257649e+00 4.308003e+01
C.5.12 -3.641758e+00 1.895846e+00 4.287663e+01
C.5.14 -4.713706e+00 1.638893e+00 4.293780e+01
C.5.15 -5.160479e+00 1.696984e+00 4.308500e+01
C.5.16 -5.569210e+00 1.784246e+00 4.330854e+01
C.5.17 -5.945065e+00 1.830456e+00 4.362556e+01
C.5.18 -6.327290e+00 1.847040e+00 4.393787e+01
C.5.20 -6.884940e+00 2.421959e+00 4.459650e+01
C.5.21 -6.797806e+00 2.850924e+00 4.498449e+01
C.5.22 -7.183547e+00 3.263673e+00 4.513617e+01
C.5.23 -7.384051e+00 3.511458e+00 4.550709e+01
C.5.24 -7.612718e+00 3.673729e+00 4.590780e+01
C.6.02 -3.848457e+00 -1.019292e+01 5.331866e+01
C.6.03 -4.368213e+00 -1.037139e+01 5.386773e+01
C.6.04 -4.926692e+00 -1.070376e+01 5.429332e+01
C.6.05 -5.357625e+00 -1.085819e+01 5.459263e+01
C.6.06 -5.813949e+00 -1.102882e+01 5.484119e+01
C.6.08 -6.109855e+00 -1.074918e+01 5.588615e+01
C.6.09 -6.047124e+00 -1.045211e+01 5.641462e+01
C.6.10 -5.746927e+00 -1.005506e+01 5.676631e+01
C.6.11 -5.215213e+00 -9.851034e+00 5.655814e+01
C.6.12 -4.684432e+00 -9.567738e+00 5.648265e+01
C.6.13 -4.363143e+00 -9.053930e+00 5.650370e+01
C.6.14 -4.330571e+00 -8.756598e+00 5.641291e+01
C.6.15 -4.404439e+00 -8.461756e+00 5.633996e+01
C.6.17 -4.298375e+00 -7.819379e+00 5.670519e+01
C.6.18 -3.903017e+00 -7.600772e+00 5.692922e+01
C.6.19 -3.436867e+00 -7.470847e+00 5.707101e+01
C.6.20 -3.065382e+00 -7.425799e+00 5.705607e+01
C.6.21 -2.696205e+00 -7.363088e+00 5.706147e+01
C.7.02 -8.228954e+00 3.865257e+00 4.688028e+01
C.7.03 -8.829131e+00 4.008270e+00 4.723069e+01
C.7.04 -9.502951e+00 4.172196e+00 4.738078e+01
C.7.05 -9.921826e+00 4.231584e+00 4.751033e+01
C.7.06 -1.027816e+01 4.331455e+00 4.775286e+01
C.7.08 -1.072005e+01 4.551439e+00 4.864239e+01
C.7.09 -1.073455e+01 4.679921e+00 4.924285e+01
C.7.10 -1.019599e+01 4.840564e+00 4.949067e+01
C.7.11 -9.669406e+00 5.025344e+00 4.945919e+01
C.7.12 -9.161512e+00 5.257468e+00 4.948336e+01
C.7.13 -8.705188e+00 5.445272e+00 4.974588e+01
C.7.14 -8.431704e+00 5.253159e+00 4.998104e+01
C.7.15 -8.242078e+00 4.986872e+00 5.022628e+01
C.7.17 -7.965691e+00 4.884401e+00 5.090591e+01
C.7.18 -7.639160e+00 5.065595e+00 5.102308e+01
C.7.19 -7.291315e+00 5.244946e+00 5.102238e+01
C.7.20 -6.939829e+00 5.369483e+00 5.098450e+01
C.7.21 -6.586373e+00 5.491670e+00 5.095977e+01
C.8.02 -1.089412e+00 -7.405183e+00 5.660656e+01
C.8.03 1.412220e-01 -7.144686e+00 5.695161e+01
C.8.04 1.214379e+00 -6.685556e+00 5.753364e+01
C.8.05 1.802189e+00 -6.468337e+00 5.762455e+01
C.8.06 2.336911e+00 -6.164224e+00 5.777477e+01
C.8.07 2.862815e+00 -5.820737e+00 5.785478e+01
C.8.08 3.430305e+00 -5.411882e+00 5.777160e+01
C.8.09 3.954248e+00 -4.965107e+00 5.762330e+01
C.8.10 4.434415e+00 -4.519340e+00 5.736473e+01
C.8.11 4.997542e+00 -3.924096e+00 5.715264e+01
C.8.12 5.528249e+00 -3.295709e+00 5.695303e+01
C.8.13 6.001628e+00 -2.607895e+00 5.681428e+01
C.8.14 6.499875e+00 -1.864876e+00 5.657267e+01
C.8.15 6.954577e+00 -1.094699e+00 5.633024e+01
C.8.17 7.543787e+00 5.447301e-01 5.585847e+01
C.8.18 7.770143e+00 1.285625e+00 5.542959e+01
C.8.19 8.131126e+00 1.840087e+00 5.484110e+01
C.8.20 8.630320e+00 2.295053e+00 5.413160e+01
C.8.21 9.173094e+00 2.532064e+00 5.335132e+01
C.9.02 -4.993783e+00 6.109420e+00 5.030151e+01
C.9.03 -3.940181e+00 6.992151e+00 5.090513e+01
C.9.04 -2.655354e+00 7.711894e+00 5.119595e+01
C.9.05 -1.863677e+00 7.838371e+00 5.126168e+01
C.9.06 -1.069236e+00 7.837245e+00 5.138792e+01
C.9.07 -2.744345e-01 7.789136e+00 5.150216e+01
C.9.08 3.339107e-01 7.713686e+00 5.155450e+01
C.9.09 9.390839e-01 7.643770e+00 5.164068e+01
C.9.10 1.534115e+00 7.496039e+00 5.169186e+01
C.9.11 2.031791e+00 7.399686e+00 5.176073e+01
C.9.12 2.523335e+00 7.311490e+00 5.187162e+01
C.9.13 2.990649e+00 7.157011e+00 5.201111e+01
C.9.14 3.396690e+00 6.889290e+00 5.219199e+01
C.9.15 3.749597e+00 6.581679e+00 5.241577e+01
C.9.17 5.058050e+00 5.933687e+00 5.307730e+01
C.9.18 6.030903e+00 5.574934e+00 5.342292e+01
C.9.19 6.990584e+00 5.054280e+00 5.347212e+01
C.9.20 7.991962e+00 4.339789e+00 5.333662e+01
C.9.21 8.767049e+00 3.502436e+00 5.285731e+01
