# Supplementary material for: Ontogenetic changes and sexual dimorphism in the cranium and mandible of the Atlantic walrus (Odobenus rosmarus rosmarus L.)
Source: Anat Rec (Hoboken). 2025 Sep 12;309(7):1875–903. doi: 10.1002/ar.70050 (PMC13251751; doi:10.1002/ar.70050)
Supplement: Supplementary file 1 — Data S1: Supporting information. [file AR-309-1875-s001.zip › PTS files/Ontogeny_Mandible/4818_F_A.pts]

Version 1.0
222
S.1 1.890394e+01 -3.119321e+00 3.966441e+01
S.2 1.901269e+01 -4.468211e+00 3.985867e+01
S.3 1.956562e+01 -2.059189e+00 3.975545e+01
S.4 1.478790e+01 -3.806526e+00 3.927644e+01
S.5 1.535777e+01 -9.261698e-01 3.926899e+01
S.6 8.570176e+00 -5.108899e+00 4.072594e+01
S.7 1.058933e+01 2.796920e+00 4.065087e+01
S.8 1.358561e+01 -2.012900e+00 4.553655e+01
S.9 1.151810e+00 -5.604360e+00 3.783319e+01
S.10 3.884299e+00 6.233993e+00 3.771888e+01
S.11 -1.089500e+00 -5.667093e+00 3.909936e+01
S.12 1.991604e+00 7.152238e+00 3.868096e+01
S.13 -3.462327e+00 -6.106246e+00 4.245880e+01
S.14 -4.008713e-01 8.716115e+00 4.235710e+01
S.15 -3.085278e+00 -8.301651e+00 4.253953e+01
S.16 1.007749e+00 1.052856e+01 4.261083e+01
S.17 -2.481786e+00 -3.739031e+00 4.253960e+01
S.18 -4.737053e-01 6.196303e+00 4.247167e+01
S.19 1.408083e+01 -4.260576e+00 4.242165e+01
S.20 1.453090e+01 1.758316e-01 4.252740e+01
S.21 4.686833e+00 -6.920165e+00 4.144559e+01
S.22 7.246078e+00 6.260705e+00 4.110943e+01
S.23 -8.020309e-01 -5.773592e+00 4.100135e+01
S.24 2.107556e+00 7.095958e+00 4.099370e+01
S.25 5.266655e-01 -5.956149e+00 4.550367e+01
S.26 3.492678e+00 6.877393e+00 4.542266e+01
S.27 -1.511546e+00 -5.595061e+00 4.456319e+01
S.28 1.033519e+00 7.533960e+00 4.430650e+01
S.29 2.518515e+00 -6.552482e+00 4.472388e+01
S.30 5.355997e+00 6.864100e+00 4.469778e+01
S.31 1.046860e+01 -4.917623e+00 4.564405e+01
S.32 1.213699e+01 1.651412e+00 4.574920e+01
C.1.02 1.878661e+01 -4.451701e+00 3.956457e+01
C.1.03 1.854621e+01 -4.233930e+00 3.938383e+01
C.1.04 1.824085e+01 -4.149896e+00 3.918999e+01
C.1.05 1.791225e+01 -4.083440e+00 3.904423e+01
C.1.06 1.756312e+01 -4.023316e+00 3.895408e+01
C.1.07 1.720341e+01 -4.047252e+00 3.889342e+01
C.1.08 1.680996e+01 -3.806168e+00 3.895317e+01
C.1.09 1.637007e+01 -3.957679e+00 3.895829e+01
C.1.10 1.594164e+01 -4.127534e+00 3.902228e+01
C.1.11 1.550267e+01 -4.240470e+00 3.904615e+01
C.1.12 1.512100e+01 -3.995134e+00 3.903253e+01
C.2.02 1.944423e+01 -1.951485e+00 3.950449e+01
C.2.03 1.922000e+01 -1.886054e+00 3.931804e+01
C.2.04 1.895472e+01 -1.853363e+00 3.918434e+01
C.2.05 1.860489e+01 -1.853497e+00 3.907840e+01
C.2.06 1.825072e+01 -1.814769e+00 3.899672e+01
C.2.07 1.790152e+01 -1.720762e+00 3.894352e+01
C.2.08 1.741344e+01 -1.717368e+00 3.889452e+01
C.2.09 1.693162e+01 -1.626037e+00 3.890499e+01
C.2.10 1.668719e+01 -1.201687e+00 3.887634e+01
C.2.11 1.623683e+01 -9.981907e-01 3.885544e+01
C.2.12 1.576198e+01 -1.001173e+00 3.899393e+01
C.3.02 1.873330e+01 -3.091020e+00 3.934749e+01
C.3.03 1.851764e+01 -3.051152e+00 3.906066e+01
C.3.04 1.819786e+01 -2.988624e+00 3.890514e+01
C.3.05 1.777125e+01 -2.901098e+00 3.873778e+01
C.3.06 1.733108e+01 -2.806436e+00 3.861552e+01
C.3.07 1.687867e+01 -2.715701e+00 3.868447e+01
C.3.08 1.645126e+01 -2.636238e+00 3.893488e+01
C.3.09 1.606441e+01 -2.563926e+00 3.924607e+01
C.3.10 1.567350e+01 -2.484190e+00 3.955025e+01
C.3.11 1.521371e+01 -2.370280e+00 3.989529e+01
C.3.12 1.476761e+01 -2.248863e+00 4.025542e+01
C.3.13 1.435380e+01 -2.139177e+00 4.065564e+01
C.3.14 1.411468e+01 -2.087575e+00 4.092794e+01
C.3.15 1.388906e+01 -2.044281e+00 4.121294e+01
C.3.16 1.367934e+01 -1.996009e+00 4.150906e+01
C.3.17 1.344827e+01 -1.930454e+00 4.198682e+01
C.3.18 1.339281e+01 -1.932794e+00 4.251869e+01
C.3.19 1.298231e+01 -1.771144e+00 4.282087e+01
C.3.20 1.281366e+01 -1.725530e+00 4.308607e+01
C.3.21 1.266800e+01 -1.691304e+00 4.336617e+01
C.3.22 1.256903e+01 -1.671043e+00 4.366724e+01
C.3.23 1.255283e+01 -1.675377e+00 4.406927e+01
C.3.24 1.264361e+01 -1.707287e+00 4.445998e+01
C.3.25 1.281198e+01 -1.762372e+00 4.482127e+01
C.3.26 1.301624e+01 -1.838708e+00 4.511885e+01
C.3.27 1.326413e+01 -1.926105e+00 4.537774e+01
C.3.29 1.390632e+01 -2.056891e+00 4.552747e+01
C.3.30 1.422719e+01 -2.073907e+00 4.548710e+01
C.3.31 1.453529e+01 -2.108166e+00 4.539343e+01
C.3.32 1.479165e+01 -2.168766e+00 4.528194e+01
C.3.33 1.502964e+01 -2.241136e+00 4.514071e+01
C.3.34 1.525846e+01 -2.299043e+00 4.497911e+01
C.3.35 1.555953e+01 -2.341154e+00 4.476170e+01
C.3.36 1.585004e+01 -2.369647e+00 4.452827e+01
C.3.37 1.611595e+01 -2.403837e+00 4.426787e+01
C.3.38 1.630406e+01 -2.454046e+00 4.404594e+01
C.3.39 1.648098e+01 -2.517596e+00 4.381831e+01
C.3.40 1.669611e+01 -2.583313e+00 4.362710e+01
C.3.41 1.692854e+01 -2.633464e+00 4.343013e+01
C.3.42 1.716216e+01 -2.677395e+00 4.323310e+01
C.3.43 1.737446e+01 -2.721233e+00 4.301322e+01
C.3.44 1.758750e+01 -2.775900e+00 4.286777e+01
C.3.45 1.777862e+01 -2.832325e+00 4.269510e+01
C.3.46 1.796725e+01 -2.888606e+00 4.251966e+01
C.3.47 1.815437e+01 -2.946287e+00 4.230713e+01
C.3.48 1.832206e+01 -3.001021e+00 4.207825e+01
C.3.49 1.847469e+01 -3.046480e+00 4.183713e+01
C.3.50 1.862497e+01 -3.096017e+00 4.147497e+01
C.3.51 1.869629e+01 -3.131238e+00 4.108783e+01
C.3.52 1.872291e+01 -3.140566e+00 4.069362e+01
C.3.53 1.885484e+01 -3.169544e+00 4.036189e+01
C.3.54 1.894744e+01 -3.172790e+00 4.001589e+01
C.4.02 7.903108e+00 -5.324252e+00 4.085448e+01
C.4.03 7.219566e+00 -5.525853e+00 4.085490e+01
C.4.04 6.545398e+00 -5.708375e+00 4.071328e+01
C.4.05 5.814208e+00 -5.914578e+00 4.033344e+01
C.4.06 5.173795e+00 -6.064307e+00 3.979593e+01
C.4.07 4.670569e+00 -6.044497e+00 3.911197e+01
C.4.08 4.086163e+00 -5.934793e+00 3.856998e+01
C.4.09 3.367482e+00 -5.777966e+00 3.824398e+01
C.4.10 2.611578e+00 -5.637631e+00 3.800674e+01
C.4.11 2.130549e+00 -5.605422e+00 3.791201e+01
C.4.12 1.642724e+00 -5.604595e+00 3.785342e+01
C.4.14 7.288617e-01 -5.579985e+00 3.789558e+01
C.4.15 3.240378e-01 -5.549844e+00 3.803188e+01
C.4.16 -4.905550e-02 -5.541268e+00 3.824188e+01
C.4.17 -4.484598e-01 -5.556121e+00 3.847297e+01
C.4.18 -8.364909e-01 -5.592356e+00 3.872049e+01
C.4.20 -9.174137e-01 -5.788240e+00 3.939088e+01
C.4.21 -7.262537e-01 -5.911473e+00 3.966935e+01
C.4.22 -6.941772e-01 -5.975286e+00 4.002174e+01
C.4.23 -6.979055e-01 -5.958426e+00 4.036009e+01
C.4.24 -7.389632e-01 -5.889039e+00 4.068914e+01
C.5.02 1.017403e+01 3.165608e+00 4.076554e+01
C.5.03 9.725790e+00 3.512882e+00 4.075925e+01
C.5.04 9.266325e+00 3.845130e+00 4.075255e+01
C.5.05 8.657911e+00 4.226425e+00 4.064320e+01
C.5.06 8.058926e+00 4.554606e+00 4.039628e+01
C.5.07 7.502631e+00 4.846510e+00 4.003185e+01
C.5.08 7.111314e+00 5.111442e+00 3.957714e+01
C.5.09 6.800946e+00 5.320207e+00 3.903848e+01
C.5.10 6.392978e+00 5.502528e+00 3.855849e+01
C.5.11 5.589485e+00 5.748477e+00 3.818263e+01
C.5.12 4.743345e+00 5.943277e+00 3.787679e+01
C.5.14 3.570529e+00 6.463084e+00 3.774741e+01
C.5.15 3.300344e+00 6.733000e+00 3.782419e+01
C.5.16 3.017343e+00 6.951879e+00 3.797831e+01
C.5.17 2.648110e+00 7.059100e+00 3.816434e+01
C.5.18 2.272647e+00 7.104016e+00 3.836296e+01
C.5.20 2.095062e+00 7.122693e+00 3.911256e+01
C.5.21 2.193763e+00 7.210199e+00 3.953733e+01
C.5.22 2.190974e+00 7.276514e+00 3.997714e+01
C.5.23 2.190583e+00 7.253774e+00 4.032452e+01
C.5.24 2.181384e+00 7.188895e+00 4.066643e+01
C.6.02 -9.959224e-01 -5.904026e+00 4.138627e+01
C.6.03 -1.357416e+00 -5.992214e+00 4.163990e+01
C.6.04 -1.779920e+00 -6.130857e+00 4.171098e+01
C.6.05 -2.417198e+00 -6.185403e+00 4.174219e+01
C.6.06 -2.986932e+00 -6.140650e+00 4.203113e+01
C.6.08 -3.533466e+00 -6.097329e+00 4.291563e+01
C.6.09 -3.463563e+00 -6.090557e+00 4.337269e+01
C.6.10 -3.282711e+00 -6.092562e+00 4.379826e+01
C.6.11 -2.691748e+00 -6.139693e+00 4.374414e+01
C.6.12 -2.100513e+00 -6.199764e+00 4.377914e+01
C.6.13 -1.569946e+00 -6.154834e+00 4.404534e+01
C.6.14 -1.419177e+00 -5.959454e+00 4.416498e+01
C.6.15 -1.460880e+00 -5.765575e+00 4.435445e+01
C.6.17 -1.254792e+00 -5.433818e+00 4.486956e+01
C.6.18 -8.799099e-01 -5.395411e+00 4.507878e+01
C.6.19 -4.952335e-01 -5.421626e+00 4.527145e+01
C.6.20 -1.424466e-01 -5.522889e+00 4.545022e+01
C.6.21 2.019661e-01 -5.714453e+00 4.555682e+01
C.7.02 2.023505e+00 7.392905e+00 4.136452e+01
C.7.03 1.705059e+00 7.698146e+00 4.155991e+01
C.7.04 1.346946e+00 8.008035e+00 4.165199e+01
C.7.05 7.269966e-01 8.346266e+00 4.160083e+01
C.7.06 1.267252e-01 8.554570e+00 4.191335e+01
C.7.08 -4.740217e-01 8.697906e+00 4.290627e+01
C.7.09 -3.735247e-01 8.702274e+00 4.345139e+01
C.7.10 3.739720e-02 8.376637e+00 4.363128e+01
C.7.11 5.149363e-01 8.306998e+00 4.357215e+01
C.7.12 9.941894e-01 8.240858e+00 4.362057e+01
C.7.13 1.332232e+00 8.035877e+00 4.390359e+01
C.7.14 1.388645e+00 7.788919e+00 4.399948e+01
C.7.15 1.211519e+00 7.626529e+00 4.412452e+01
C.7.17 1.229495e+00 7.382041e+00 4.477172e+01
C.7.18 1.608667e+00 7.250800e+00 4.511367e+01
C.7.19 2.090524e+00 7.107076e+00 4.527205e+01
C.7.20 2.551955e+00 6.990314e+00 4.532440e+01
C.7.21 3.016074e+00 6.923776e+00 4.542166e+01
C.8.02 1.563403e+00 -5.925084e+00 4.465762e+01
C.8.03 2.864592e+00 -6.219222e+00 4.454875e+01
C.8.04 3.759423e+00 -6.628367e+00 4.545620e+01
C.8.05 4.309505e+00 -6.662774e+00 4.556128e+01
C.8.06 4.860303e+00 -6.636777e+00 4.566518e+01
C.8.07 5.415828e+00 -6.575402e+00 4.561562e+01
C.8.08 5.910284e+00 -6.492517e+00 4.556313e+01
C.8.09 6.401300e+00 -6.378461e+00 4.556340e+01
C.8.10 6.888064e+00 -6.247486e+00 4.556829e+01
C.8.11 7.481818e+00 -6.075184e+00 4.555808e+01
C.8.12 8.070811e+00 -5.887086e+00 4.556466e+01
C.8.13 8.653422e+00 -5.680640e+00 4.554792e+01
C.8.14 9.269453e+00 -5.443830e+00 4.552724e+01
C.8.15 9.878402e+00 -5.188615e+00 4.552485e+01
C.8.17 1.109713e+01 -4.617578e+00 4.595533e+01
C.8.18 1.176172e+01 -4.245628e+00 4.599934e+01
C.8.19 1.237024e+01 -3.789567e+00 4.605999e+01
C.8.20 1.287088e+01 -3.240066e+00 4.597690e+01
C.8.21 1.327446e+01 -2.628841e+00 4.582517e+01
C.9.02 4.467613e+00 6.699169e+00 4.470581e+01
C.9.03 5.676974e+00 6.515720e+00 4.470687e+01
C.9.04 6.779401e+00 6.477502e+00 4.523550e+01
C.9.05 7.487958e+00 6.168202e+00 4.544147e+01
C.9.06 8.119273e+00 5.684550e+00 4.552943e+01
C.9.07 8.743937e+00 5.193357e+00 4.562276e+01
C.9.08 9.210075e+00 4.823215e+00 4.556689e+01
C.9.09 9.656015e+00 4.439460e+00 4.546066e+01
C.9.10 1.010524e+01 4.045679e+00 4.548386e+01
C.9.11 1.055567e+01 3.656158e+00 4.551102e+01
C.9.12 1.099687e+01 3.255494e+00 4.549834e+01
C.9.13 1.139747e+01 2.815225e+00 4.546605e+01
C.9.14 1.166899e+01 2.435771e+00 4.552613e+01
C.9.15 1.190357e+01 2.038959e+00 4.562018e+01
C.9.17 1.256098e+01 1.045008e+00 4.607703e+01
C.9.18 1.303088e+01 3.868030e-01 4.610750e+01
C.9.19 1.341102e+01 -3.276414e-01 4.610911e+01
C.9.20 1.358209e+01 -9.143823e-01 4.606656e+01
C.9.21 1.364134e+01 -1.468315e+00 4.581162e+01
