# Supplementary material for: Ontogenetic changes and sexual dimorphism in the cranium and mandible of the Atlantic walrus (Odobenus rosmarus rosmarus L.)
Source: Anat Rec (Hoboken). 2025 Sep 12;309(7):1875–903. doi: 10.1002/ar.70050 (PMC13251751; doi:10.1002/ar.70050)
Supplement: Supplementary file 1 — Data S1: Supporting information. [file AR-309-1875-s001.zip › PTS files/Ontogeny_Mandible/4819_U_A.pts]

Version 1.0
222
S.1 1.822843e+01 4.375014e+00 4.315929e+01
S.2 1.926182e+01 3.493224e+00 4.328883e+01
S.3 1.843587e+01 5.687325e+00 4.333822e+01
S.4 1.589579e+01 1.726508e+00 4.332327e+01
S.5 1.486117e+01 4.520825e+00 4.333726e+01
S.6 1.097028e+01 -2.553151e+00 4.473699e+01
S.7 8.457019e+00 4.471436e+00 4.433566e+01
S.8 1.293502e+01 2.291587e+00 4.869405e+01
S.9 4.638095e+00 -7.731016e+00 4.174924e+01
S.10 7.235833e-01 3.952321e+00 4.122572e+01
S.11 3.521658e+00 -8.478460e+00 4.303381e+01
S.12 -8.576393e-01 3.655158e+00 4.265263e+01
S.13 2.102682e+00 -9.043530e+00 4.611209e+01
S.14 -2.453416e+00 3.486253e+00 4.572795e+01
S.15 3.998144e+00 -1.064966e+01 4.646729e+01
S.16 -2.482064e+00 5.676091e+00 4.576504e+01
S.17 1.331927e+00 -7.058066e+00 4.565320e+01
S.18 -1.929361e+00 1.383452e+00 4.569924e+01
S.19 1.514789e+01 7.424492e-01 4.597621e+01
S.20 1.371828e+01 4.793830e+00 4.597520e+01
S.21 7.317661e+00 -6.955914e+00 4.501450e+01
S.22 2.817284e+00 5.138881e+00 4.445939e+01
S.23 3.772493e+00 -8.139104e+00 4.395090e+01
S.24 -7.987892e-01 3.658622e+00 4.380822e+01
S.25 4.508118e+00 -6.663421e+00 4.838486e+01
S.26 5.583828e-01 3.251762e+00 4.796485e+01
S.27 3.082708e+00 -8.005847e+00 4.822230e+01
S.28 -1.270139e+00 3.074541e+00 4.779716e+01
S.29 6.388958e+00 -6.986037e+00 4.792223e+01
S.30 1.822315e+00 4.536460e+00 4.740633e+01
S.31 1.156458e+01 -2.218661e+00 4.932856e+01
S.32 8.668576e+00 4.550462e+00 4.915604e+01
C.1.02 1.896573e+01 3.380271e+00 4.318537e+01
C.1.03 1.865300e+01 3.287238e+00 4.311702e+01
C.1.04 1.834163e+01 3.224516e+00 4.301579e+01
C.1.05 1.800829e+01 3.132366e+00 4.285201e+01
C.1.06 1.769516e+01 2.952820e+00 4.272495e+01
C.1.07 1.740407e+01 2.708431e+00 4.268058e+01
C.1.08 1.713816e+01 2.474201e+00 4.272832e+01
C.1.09 1.690804e+01 2.229020e+00 4.284994e+01
C.1.10 1.668356e+01 1.989042e+00 4.299091e+01
C.1.11 1.645999e+01 1.784082e+00 4.306798e+01
C.1.12 1.616444e+01 1.747479e+00 4.316417e+01
C.2.02 1.829877e+01 5.596454e+00 4.312872e+01
C.2.03 1.810738e+01 5.463228e+00 4.300000e+01
C.2.04 1.793515e+01 5.276966e+00 4.291883e+01
C.2.05 1.757906e+01 5.164092e+00 4.282893e+01
C.2.06 1.719781e+01 5.163826e+00 4.278117e+01
C.2.07 1.682116e+01 5.091077e+00 4.275933e+01
C.2.08 1.648012e+01 5.081138e+00 4.274732e+01
C.2.09 1.614324e+01 5.029874e+00 4.276790e+01
C.2.10 1.580681e+01 5.006993e+00 4.282119e+01
C.2.11 1.543200e+01 4.908370e+00 4.292658e+01
C.2.12 1.514276e+01 4.709974e+00 4.312222e+01
C.3.02 1.806220e+01 4.242675e+00 4.283505e+01
C.3.03 1.772964e+01 4.097076e+00 4.269907e+01
C.3.04 1.736528e+01 3.978778e+00 4.275846e+01
C.3.05 1.697187e+01 3.820268e+00 4.283937e+01
C.3.06 1.658900e+01 3.663548e+00 4.296303e+01
C.3.07 1.622256e+01 3.525830e+00 4.314523e+01
C.3.08 1.594081e+01 3.431322e+00 4.337091e+01
C.3.09 1.565960e+01 3.343159e+00 4.359979e+01
C.3.10 1.537018e+01 3.258285e+00 4.381951e+01
C.3.11 1.498495e+01 3.153387e+00 4.410437e+01
C.3.12 1.464808e+01 3.065975e+00 4.444996e+01
C.3.13 1.431452e+01 2.965996e+00 4.479535e+01
C.3.14 1.402758e+01 2.850037e+00 4.512815e+01
C.3.15 1.383568e+01 2.763602e+00 4.553094e+01
C.3.16 1.362363e+01 2.661596e+00 4.591975e+01
C.3.17 1.339406e+01 2.526405e+00 4.608873e+01
C.3.18 1.316994e+01 2.393947e+00 4.626699e+01
C.3.19 1.295793e+01 2.273871e+00 4.646741e+01
C.3.20 1.277771e+01 2.192236e+00 4.667839e+01
C.3.21 1.260650e+01 2.126195e+00 4.690196e+01
C.3.22 1.257706e+01 2.123632e+00 4.718967e+01
C.3.23 1.264464e+01 2.155247e+00 4.742748e+01
C.3.24 1.270838e+01 2.180558e+00 4.766710e+01
C.3.25 1.273765e+01 2.181340e+00 4.791461e+01
C.3.26 1.273526e+01 2.188323e+00 4.819357e+01
C.3.27 1.278891e+01 2.231702e+00 4.846396e+01
C.3.29 1.324197e+01 2.376174e+00 4.863505e+01
C.3.30 1.355724e+01 2.445600e+00 4.866031e+01
C.3.31 1.383277e+01 2.528197e+00 4.851160e+01
C.3.32 1.409214e+01 2.639210e+00 4.834359e+01
C.3.33 1.435589e+01 2.759405e+00 4.818924e+01
C.3.34 1.462787e+01 2.877835e+00 4.804842e+01
C.3.35 1.487447e+01 2.971916e+00 4.792181e+01
C.3.36 1.508969e+01 3.048865e+00 4.773891e+01
C.3.37 1.535131e+01 3.131461e+00 4.763682e+01
C.3.38 1.561886e+01 3.203613e+00 4.745160e+01
C.3.39 1.589953e+01 3.269503e+00 4.728436e+01
C.3.40 1.616516e+01 3.347373e+00 4.709869e+01
C.3.41 1.645267e+01 3.451695e+00 4.695348e+01
C.3.42 1.668357e+01 3.562962e+00 4.673228e+01
C.3.43 1.687828e+01 3.672157e+00 4.647773e+01
C.3.44 1.707224e+01 3.748376e+00 4.625186e+01
C.3.45 1.727858e+01 3.817703e+00 4.603489e+01
C.3.46 1.745950e+01 3.890973e+00 4.579752e+01
C.3.47 1.758027e+01 3.953003e+00 4.555875e+01
C.3.48 1.773247e+01 4.058100e+00 4.535569e+01
C.3.49 1.783689e+01 4.123247e+00 4.511013e+01
C.3.50 1.792163e+01 4.161963e+00 4.479821e+01
C.3.51 1.801705e+01 4.201516e+00 4.448949e+01
C.3.52 1.810241e+01 4.239370e+00 4.417764e+01
C.3.53 1.814717e+01 4.282847e+00 4.383802e+01
C.3.54 1.820475e+01 4.328727e+00 4.350066e+01
C.4.02 1.022986e+01 -3.345674e+00 4.464815e+01
C.4.03 9.492857e+00 -4.139455e+00 4.454356e+01
C.4.04 8.741590e+00 -4.860062e+00 4.422652e+01
C.4.05 8.186721e+00 -5.354994e+00 4.385226e+01
C.4.06 7.654143e+00 -5.793215e+00 4.338619e+01
C.4.07 7.112514e+00 -6.164285e+00 4.287445e+01
C.4.08 6.673823e+00 -6.412411e+00 4.249437e+01
C.4.09 6.197198e+00 -6.688736e+00 4.218626e+01
C.4.10 5.691518e+00 -7.008477e+00 4.198495e+01
C.4.11 5.340367e+00 -7.247846e+00 4.189766e+01
C.4.12 4.993941e+00 -7.486410e+00 4.179132e+01
C.4.14 4.372683e+00 -7.887158e+00 4.185243e+01
C.4.15 4.144897e+00 -8.007195e+00 4.205038e+01
C.4.16 3.935248e+00 -8.132067e+00 4.226469e+01
C.4.17 3.761914e+00 -8.266014e+00 4.249252e+01
C.4.18 3.624072e+00 -8.391479e+00 4.274775e+01
C.4.20 3.576538e+00 -8.416403e+00 4.319543e+01
C.4.21 3.635465e+00 -8.354281e+00 4.335560e+01
C.4.22 3.696454e+00 -8.289627e+00 4.351398e+01
C.4.23 3.741947e+00 -8.225827e+00 4.365117e+01
C.4.24 3.774890e+00 -8.174863e+00 4.379704e+01
C.5.02 7.632339e+00 4.514887e+00 4.429081e+01
C.5.03 6.813885e+00 4.593892e+00 4.420256e+01
C.5.04 5.998120e+00 4.679400e+00 4.409676e+01
C.5.05 5.185467e+00 4.781425e+00 4.387939e+01
C.5.06 4.446282e+00 4.888621e+00 4.347915e+01
C.5.07 3.809180e+00 4.936578e+00 4.292249e+01
C.5.08 3.434848e+00 4.874612e+00 4.247541e+01
C.5.09 3.000033e+00 4.736619e+00 4.210697e+01
C.5.10 2.518143e+00 4.572420e+00 4.181599e+01
C.5.11 1.940248e+00 4.374286e+00 4.155421e+01
C.5.12 1.335973e+00 4.150743e+00 4.139113e+01
C.5.14 3.649573e-01 3.853903e+00 4.132187e+01
C.5.15 3.449269e-02 3.783037e+00 4.150440e+01
C.5.16 -2.686323e-01 3.723224e+00 4.173262e+01
C.5.17 -5.039104e-01 3.691797e+00 4.201247e+01
C.5.18 -7.022873e-01 3.673620e+00 4.232068e+01
C.5.20 -8.316340e-01 3.638621e+00 4.283493e+01
C.5.21 -7.866972e-01 3.623515e+00 4.301363e+01
C.5.22 -7.424675e-01 3.616735e+00 4.319302e+01
C.5.23 -7.345901e-01 3.621568e+00 4.340037e+01
C.5.24 -7.568292e-01 3.635520e+00 4.360627e+01
C.6.02 3.678981e+00 -8.216578e+00 4.451782e+01
C.6.03 3.436738e+00 -8.322686e+00 4.503376e+01
C.6.04 3.004903e+00 -8.590190e+00 4.531318e+01
C.6.05 2.643726e+00 -8.884178e+00 4.536805e+01
C.6.06 2.337160e+00 -8.956253e+00 4.571548e+01
C.6.08 2.124772e+00 -9.072678e+00 4.656485e+01
C.6.09 2.297812e+00 -9.030230e+00 4.698272e+01
C.6.10 2.662551e+00 -8.786641e+00 4.710087e+01
C.6.11 2.953556e+00 -8.692015e+00 4.726391e+01
C.6.12 3.179010e+00 -8.599435e+00 4.751053e+01
C.6.13 3.287342e+00 -8.453948e+00 4.780602e+01
C.6.14 3.291242e+00 -8.301091e+00 4.797277e+01
C.6.15 3.234754e+00 -8.131673e+00 4.811169e+01
C.6.17 3.114492e+00 -7.686465e+00 4.848972e+01
C.6.18 3.363306e+00 -7.367023e+00 4.859259e+01
C.6.19 3.663691e+00 -7.077398e+00 4.861303e+01
C.6.20 3.928560e+00 -6.874774e+00 4.861336e+01
C.6.21 4.222165e+00 -6.734019e+00 4.854125e+01
C.7.02 -1.008623e+00 3.604574e+00 4.433479e+01
C.7.03 -1.368557e+00 3.592005e+00 4.477588e+01
C.7.04 -1.870967e+00 3.659833e+00 4.503514e+01
C.7.05 -2.212407e+00 3.628648e+00 4.510104e+01
C.7.06 -2.388448e+00 3.539472e+00 4.538906e+01
C.7.08 -2.701252e+00 3.505881e+00 4.608160e+01
C.7.09 -2.536479e+00 3.545920e+00 4.647927e+01
C.7.10 -2.168324e+00 3.541072e+00 4.670583e+01
C.7.11 -1.838739e+00 3.638230e+00 4.688345e+01
C.7.12 -1.594179e+00 3.725762e+00 4.717006e+01
C.7.13 -1.406223e+00 3.697278e+00 4.750692e+01
C.7.14 -1.303392e+00 3.512579e+00 4.762979e+01
C.7.15 -1.219830e+00 3.296033e+00 4.770666e+01
C.7.17 -1.098531e+00 3.006481e+00 4.807302e+01
C.7.18 -8.089768e-01 3.044073e+00 4.823092e+01
C.7.19 -4.865536e-01 3.096205e+00 4.829017e+01
C.7.20 -1.148319e-01 3.139897e+00 4.825219e+01
C.7.21 2.473454e-01 3.199953e+00 4.817003e+01
C.8.02 5.156505e+00 -6.872695e+00 4.744661e+01
C.8.03 6.280327e+00 -6.634235e+00 4.760371e+01
C.8.04 7.120996e+00 -6.355462e+00 4.835215e+01
C.8.05 7.580851e+00 -6.136654e+00 4.854137e+01
C.8.06 7.987059e+00 -5.844331e+00 4.875278e+01
C.8.07 8.407454e+00 -5.537335e+00 4.890825e+01
C.8.08 8.792248e+00 -5.282523e+00 4.898945e+01
C.8.09 9.183384e+00 -5.024896e+00 4.897418e+01
C.8.10 9.548909e+00 -4.735248e+00 4.901981e+01
C.8.11 9.932359e+00 -4.368938e+00 4.912110e+01
C.8.12 1.030294e+01 -3.981253e+00 4.918305e+01
C.8.13 1.065184e+01 -3.572776e+00 4.923690e+01
C.8.14 1.098849e+01 -3.143936e+00 4.928090e+01
C.8.15 1.130539e+01 -2.698133e+00 4.928277e+01
C.8.17 1.190885e+01 -1.306865e+00 4.954855e+01
C.8.18 1.223508e+01 -3.625630e-01 4.953654e+01
C.8.19 1.253435e+01 5.867950e-01 4.945016e+01
C.8.20 1.269534e+01 1.209581e+00 4.936522e+01
C.8.21 1.285066e+01 1.745097e+00 4.903344e+01
C.9.02 1.167183e+00 3.820696e+00 4.724706e+01
C.9.03 2.139521e+00 4.277611e+00 4.701199e+01
C.9.04 2.686138e+00 4.789182e+00 4.781762e+01
C.9.05 3.170710e+00 4.992668e+00 4.801032e+01
C.9.06 3.675601e+00 5.104593e+00 4.822460e+01
C.9.07 4.203928e+00 5.178903e+00 4.839405e+01
C.9.08 4.794606e+00 5.224175e+00 4.846178e+01
C.9.09 5.370553e+00 5.257164e+00 4.861257e+01
C.9.10 5.957643e+00 5.261372e+00 4.871670e+01
C.9.11 6.440564e+00 5.266283e+00 4.881515e+01
C.9.12 6.925439e+00 5.248496e+00 4.890166e+01
C.9.13 7.401269e+00 5.176570e+00 4.900811e+01
C.9.14 7.841054e+00 5.015419e+00 4.909229e+01
C.9.15 8.259951e+00 4.790555e+00 4.911301e+01
C.9.17 9.201174e+00 4.202563e+00 4.934038e+01
C.9.18 9.731480e+00 3.839703e+00 4.950095e+01
C.9.19 1.029790e+01 3.497844e+00 4.953204e+01
C.9.20 1.119334e+01 3.045544e+00 4.937041e+01
C.9.21 1.208871e+01 2.617431e+00 4.915242e+01
