# Supplementary material for: Ontogenetic changes and sexual dimorphism in the cranium and mandible of the Atlantic walrus (Odobenus rosmarus rosmarus L.)
Source: Anat Rec (Hoboken). 2025 Sep 12;309(7):1875–903. doi: 10.1002/ar.70050 (PMC13251751; doi:10.1002/ar.70050)
Supplement: Supplementary file 1 — Data S1: Supporting information. [file AR-309-1875-s001.zip › PTS files/Ontogeny_Mandible/4821_F_A.pts]

Version 1.0
222
S.1 1.758520e+01 -3.159482e+00 3.853557e+01
S.2 1.835540e+01 -4.095938e+00 3.913239e+01
S.3 1.851229e+01 -2.041497e+00 3.914457e+01
S.4 1.457614e+01 -4.814767e+00 3.857250e+01
S.5 1.440785e+01 -2.036986e+00 3.810212e+01
S.6 8.646748e+00 -7.172168e+00 3.991759e+01
S.7 8.490114e+00 2.864349e-01 3.921902e+01
S.8 1.257815e+01 -2.890203e+00 4.490811e+01
S.9 1.841600e+00 -9.301460e+00 3.731884e+01
S.10 1.665544e+00 2.014553e+00 3.621948e+01
S.11 -7.515026e-01 -9.821767e+00 3.901080e+01
S.12 -1.275448e-01 2.845745e+00 3.756611e+01
S.13 -1.817808e+00 -1.031674e+01 4.272744e+01
S.14 -1.514707e+00 4.208371e+00 4.134543e+01
S.15 -9.055660e-01 -1.279263e+01 4.255165e+01
S.16 -5.507517e-01 5.857233e+00 4.071308e+01
S.17 -1.457561e+00 -7.712540e+00 4.214955e+01
S.18 -1.627377e+00 1.351493e+00 4.141552e+01
S.19 1.359159e+01 -5.565135e+00 4.173566e+01
S.20 1.362535e+01 -9.831213e-01 4.114838e+01
S.21 4.673553e+00 -9.688318e+00 4.103232e+01
S.22 5.066884e+00 2.784621e+00 3.950208e+01
S.23 -2.553963e-01 -9.814497e+00 4.070270e+01
S.24 -1.121399e-01 3.013252e+00 3.954636e+01
S.25 1.526913e+00 -9.300504e+00 4.504633e+01
S.26 1.641583e+00 3.039856e+00 4.388086e+01
S.27 -6.757969e-01 -8.920273e+00 4.427872e+01
S.28 -5.692848e-01 2.557102e+00 4.332700e+01
S.29 4.167230e+00 -9.790525e+00 4.441450e+01
S.30 3.361404e+00 3.300400e+00 4.311605e+01
S.31 9.866101e+00 -6.635182e+00 4.506184e+01
S.32 9.552748e+00 3.744834e-01 4.462376e+01
C.1.02 1.812890e+01 -4.110221e+00 3.889191e+01
C.1.03 1.795057e+01 -4.196086e+00 3.862702e+01
C.1.04 1.775522e+01 -4.384426e+00 3.843810e+01
C.1.05 1.759146e+01 -4.472375e+00 3.835326e+01
C.1.06 1.740423e+01 -4.518915e+00 3.828600e+01
C.1.07 1.720449e+01 -4.539792e+00 3.824839e+01
C.1.08 1.689397e+01 -4.421277e+00 3.820992e+01
C.1.09 1.658666e+01 -4.290874e+00 3.818744e+01
C.1.10 1.626158e+01 -4.213953e+00 3.820633e+01
C.1.11 1.563840e+01 -4.289847e+00 3.833287e+01
C.1.12 1.512467e+01 -4.494891e+00 3.865565e+01
C.2.02 1.832132e+01 -2.057697e+00 3.885683e+01
C.2.03 1.807964e+01 -2.077741e+00 3.861040e+01
C.2.04 1.778931e+01 -2.122589e+00 3.842810e+01
C.2.05 1.743642e+01 -2.181277e+00 3.823147e+01
C.2.06 1.707001e+01 -2.229419e+00 3.805807e+01
C.2.07 1.668953e+01 -2.212054e+00 3.791119e+01
C.2.08 1.633199e+01 -2.171773e+00 3.785941e+01
C.2.09 1.601391e+01 -2.003783e+00 3.780688e+01
C.2.10 1.567167e+01 -1.881335e+00 3.780220e+01
C.2.11 1.522970e+01 -1.834943e+00 3.783198e+01
C.2.12 1.482116e+01 -1.913752e+00 3.799090e+01
C.3.02 1.738593e+01 -3.160497e+00 3.829501e+01
C.3.03 1.714030e+01 -3.167034e+00 3.810213e+01
C.3.04 1.686418e+01 -3.184746e+00 3.795715e+01
C.3.05 1.655785e+01 -3.219252e+00 3.791427e+01
C.3.06 1.625665e+01 -3.251763e+00 3.798563e+01
C.3.07 1.596843e+01 -3.269664e+00 3.810174e+01
C.3.08 1.559617e+01 -3.292875e+00 3.832669e+01
C.3.09 1.518205e+01 -3.329557e+00 3.845663e+01
C.3.10 1.478945e+01 -3.332541e+00 3.864526e+01
C.3.11 1.436827e+01 -3.294230e+00 3.883638e+01
C.3.12 1.401344e+01 -3.306947e+00 3.913524e+01
C.3.13 1.367942e+01 -3.291562e+00 3.945706e+01
C.3.14 1.340848e+01 -3.270842e+00 3.982666e+01
C.3.15 1.314779e+01 -3.255025e+00 4.020379e+01
C.3.16 1.292737e+01 -3.228682e+00 4.060523e+01
C.3.17 1.267616e+01 -3.192592e+00 4.105846e+01
C.3.18 1.231465e+01 -3.176026e+00 4.143111e+01
C.3.19 1.198679e+01 -3.156298e+00 4.183353e+01
C.3.20 1.176247e+01 -3.147038e+00 4.217737e+01
C.3.21 1.158169e+01 -3.141730e+00 4.254602e+01
C.3.22 1.149708e+01 -3.124176e+00 4.294747e+01
C.3.23 1.149303e+01 -3.100155e+00 4.328997e+01
C.3.24 1.152469e+01 -3.074934e+00 4.363096e+01
C.3.25 1.160477e+01 -3.045210e+00 4.396354e+01
C.3.26 1.181047e+01 -2.992167e+00 4.438654e+01
C.3.27 1.214985e+01 -2.935275e+00 4.471162e+01
C.3.29 1.280293e+01 -2.894239e+00 4.493121e+01
C.3.30 1.302404e+01 -2.911274e+00 4.488760e+01
C.3.31 1.323821e+01 -2.916574e+00 4.481564e+01
C.3.32 1.352821e+01 -2.892537e+00 4.467562e+01
C.3.33 1.380295e+01 -2.858115e+00 4.450945e+01
C.3.34 1.406748e+01 -2.849271e+00 4.432446e+01
C.3.35 1.432357e+01 -2.890570e+00 4.412181e+01
C.3.36 1.456306e+01 -2.956219e+00 4.390572e+01
C.3.37 1.479872e+01 -3.009217e+00 4.368208e+01
C.3.38 1.505494e+01 -3.032297e+00 4.345936e+01
C.3.39 1.530611e+01 -3.042739e+00 4.323002e+01
C.3.40 1.555244e+01 -3.048308e+00 4.299532e+01
C.3.41 1.579439e+01 -3.053090e+00 4.272638e+01
C.3.42 1.604217e+01 -3.050641e+00 4.246275e+01
C.3.43 1.629510e+01 -3.048052e+00 4.220407e+01
C.3.44 1.649530e+01 -3.045493e+00 4.198458e+01
C.3.45 1.670373e+01 -3.044288e+00 4.177288e+01
C.3.46 1.688633e+01 -3.042863e+00 4.153854e+01
C.3.47 1.705215e+01 -3.043239e+00 4.128437e+01
C.3.48 1.719225e+01 -3.046562e+00 4.101519e+01
C.3.49 1.733954e+01 -3.056842e+00 4.075006e+01
C.3.50 1.746492e+01 -3.076800e+00 4.042239e+01
C.3.51 1.756675e+01 -3.106263e+00 4.008738e+01
C.3.52 1.757411e+01 -3.118381e+00 3.973627e+01
C.3.53 1.761637e+01 -3.138456e+00 3.933593e+01
C.3.54 1.764438e+01 -3.157013e+00 3.893426e+01
C.4.02 7.949811e+00 -7.541663e+00 4.009769e+01
C.4.03 7.238282e+00 -7.926844e+00 4.010487e+01
C.4.04 6.556491e+00 -8.303751e+00 3.988625e+01
C.4.05 5.878689e+00 -8.710062e+00 3.958152e+01
C.4.06 5.251116e+00 -9.081514e+00 3.915067e+01
C.4.07 4.734376e+00 -9.293553e+00 3.851394e+01
C.4.08 4.182173e+00 -9.309612e+00 3.805676e+01
C.4.09 3.544061e+00 -9.220657e+00 3.774191e+01
C.4.10 2.871243e+00 -9.157663e+00 3.750196e+01
C.4.11 2.530835e+00 -9.178010e+00 3.740682e+01
C.4.12 2.187837e+00 -9.229539e+00 3.733583e+01
C.4.14 1.313162e+00 -9.414885e+00 3.743910e+01
C.4.15 8.174840e-01 -9.521782e+00 3.766148e+01
C.4.16 3.742477e-01 -9.624979e+00 3.797687e+01
C.4.17 -6.121967e-02 -9.700730e+00 3.825231e+01
C.4.18 -4.565927e-01 -9.762053e+00 3.858572e+01
C.4.20 -1.907804e-01 -9.632382e+00 3.910757e+01
C.4.21 9.114759e-02 -9.596613e+00 3.963517e+01
C.4.22 -3.438046e-01 -9.837798e+00 3.997027e+01
C.4.23 -3.477872e-01 -9.857377e+00 4.021883e+01
C.4.24 -3.214936e-01 -9.860886e+00 4.046677e+01
C.5.02 7.899007e+00 6.437719e-01 3.935531e+01
C.5.03 7.291003e+00 9.943066e-01 3.929921e+01
C.5.04 6.706988e+00 1.303311e+00 3.905608e+01
C.5.05 6.004068e+00 1.742184e+00 3.870936e+01
C.5.06 5.371159e+00 2.090116e+00 3.817527e+01
C.5.07 4.841855e+00 2.270566e+00 3.747233e+01
C.5.08 4.568106e+00 2.196661e+00 3.710312e+01
C.5.09 4.216219e+00 2.033107e+00 3.684595e+01
C.5.10 3.808858e+00 1.919138e+00 3.665153e+01
C.5.11 3.104214e+00 1.897897e+00 3.645093e+01
C.5.12 2.389372e+00 1.924264e+00 3.629115e+01
C.5.14 1.325950e+00 2.122712e+00 3.631002e+01
C.5.15 1.029254e+00 2.282073e+00 3.645766e+01
C.5.16 7.420601e-01 2.433624e+00 3.663022e+01
C.5.17 4.000919e-01 2.579030e+00 3.689437e+01
C.5.18 6.948494e-02 2.721164e+00 3.717429e+01
C.5.20 -1.776773e-02 2.879546e+00 3.781895e+01
C.5.21 1.175230e-01 2.952139e+00 3.805036e+01
C.5.22 8.483581e-02 3.027559e+00 3.831562e+01
C.5.23 7.957451e-02 3.040210e+00 3.873400e+01
C.5.24 -3.572520e-02 3.048627e+00 3.913632e+01
C.6.02 -3.795161e-01 -9.875330e+00 4.107917e+01
C.6.03 -6.137641e-01 -9.977770e+00 4.138815e+01
C.6.04 -8.996159e-01 -1.014833e+01 4.161182e+01
C.6.05 -1.408842e+00 -1.024883e+01 4.176117e+01
C.6.06 -1.726808e+00 -1.029222e+01 4.219561e+01
C.6.08 -1.707048e+00 -1.025505e+01 4.312073e+01
C.6.09 -1.552647e+00 -1.012965e+01 4.348293e+01
C.6.10 -1.187776e+00 -1.010265e+01 4.367495e+01
C.6.11 -8.005904e-01 -1.017727e+01 4.356130e+01
C.6.12 -4.398297e-01 -1.023956e+01 4.374671e+01
C.6.13 -1.505625e-01 -1.015315e+01 4.402465e+01
C.6.14 -3.953030e-01 -9.771095e+00 4.416644e+01
C.6.15 -6.728659e-01 -9.385466e+00 4.418100e+01
C.6.17 -3.434770e-01 -8.776145e+00 4.455517e+01
C.6.18 5.853457e-02 -8.851745e+00 4.475596e+01
C.6.19 4.585374e-01 -8.937836e+00 4.495654e+01
C.6.20 8.210369e-01 -9.026903e+00 4.503902e+01
C.6.21 1.182462e+00 -9.140544e+00 4.509003e+01
C.7.02 -2.018198e-01 3.161167e+00 4.000173e+01
C.7.03 -4.292711e-01 3.351215e+00 4.038826e+01
C.7.04 -7.406553e-01 3.663883e+00 4.059452e+01
C.7.05 -1.131127e+00 3.866747e+00 4.065805e+01
C.7.06 -1.407302e+00 4.080105e+00 4.093351e+01
C.7.08 -1.420526e+00 4.156044e+00 4.187965e+01
C.7.09 -1.158053e+00 4.003537e+00 4.233227e+01
C.7.10 -9.135838e-01 3.835255e+00 4.278933e+01
C.7.11 -5.568277e-01 3.734499e+00 4.264521e+01
C.7.12 -2.133198e-01 3.582936e+00 4.277645e+01
C.7.13 -1.484009e-01 3.547967e+00 4.316729e+01
C.7.14 -3.496162e-01 3.247364e+00 4.324024e+01
C.7.15 -4.690133e-01 2.898405e+00 4.322892e+01
C.7.17 -2.434891e-01 2.488479e+00 4.360103e+01
C.7.18 1.285092e-01 2.628386e+00 4.376830e+01
C.7.19 5.133305e-01 2.770454e+00 4.390128e+01
C.7.20 8.901647e-01 2.855772e+00 4.395721e+01
C.7.21 1.269948e+00 2.946221e+00 4.395527e+01
C.8.02 2.699290e+00 -9.106580e+00 4.390828e+01
C.8.03 4.314599e+00 -9.101012e+00 4.422156e+01
C.8.04 5.659934e+00 -9.189840e+00 4.516474e+01
C.8.05 6.042744e+00 -9.068388e+00 4.524013e+01
C.8.06 6.395526e+00 -8.865174e+00 4.527522e+01
C.8.07 6.748175e+00 -8.661385e+00 4.524216e+01
C.8.08 7.150594e+00 -8.460784e+00 4.518250e+01
C.8.09 7.549630e+00 -8.252485e+00 4.512661e+01
C.8.10 7.943894e+00 -8.028614e+00 4.511334e+01
C.8.11 8.247559e+00 -7.839540e+00 4.512191e+01
C.8.12 8.544397e+00 -7.639797e+00 4.512688e+01
C.8.13 8.835424e+00 -7.432073e+00 4.514059e+01
C.8.14 9.190725e+00 -7.181308e+00 4.510854e+01
C.8.15 9.539989e+00 -6.924660e+00 4.506066e+01
C.8.17 1.043739e+01 -6.034324e+00 4.543350e+01
C.8.18 1.095610e+01 -5.403794e+00 4.583218e+01
C.8.19 1.153668e+01 -4.708356e+00 4.576293e+01
C.8.20 1.195000e+01 -4.048882e+00 4.570305e+01
C.8.21 1.230331e+01 -3.414190e+00 4.541724e+01
C.9.02 2.469899e+00 3.090771e+00 4.323843e+01
C.9.03 3.514528e+00 3.186362e+00 4.320763e+01
C.9.04 4.393765e+00 3.245407e+00 4.377765e+01
C.9.05 5.067354e+00 3.099509e+00 4.398445e+01
C.9.06 5.720013e+00 2.847101e+00 4.415210e+01
C.9.07 6.377779e+00 2.560858e+00 4.420855e+01
C.9.08 6.814805e+00 2.369857e+00 4.420776e+01
C.9.09 7.244742e+00 2.165984e+00 4.424066e+01
C.9.10 7.664374e+00 1.939312e+00 4.423735e+01
C.9.11 8.063633e+00 1.697865e+00 4.422104e+01
C.9.12 8.456262e+00 1.452533e+00 4.428113e+01
C.9.13 8.828038e+00 1.184271e+00 4.436926e+01
C.9.14 9.091001e+00 9.232849e-01 4.443008e+01
C.9.15 9.329761e+00 6.368862e-01 4.447414e+01
C.9.17 9.973717e+00 -1.085596e-01 4.511917e+01
C.9.18 1.048480e+01 -6.205047e-01 4.548338e+01
C.9.19 1.105693e+01 -1.179790e+00 4.560911e+01
C.9.20 1.160120e+01 -1.765744e+00 4.551318e+01
C.9.21 1.210761e+01 -2.337268e+00 4.525687e+01
