# Supplementary material for: Ontogenetic changes and sexual dimorphism in the cranium and mandible of the Atlantic walrus (Odobenus rosmarus rosmarus L.)
Source: Anat Rec (Hoboken). 2025 Sep 12;309(7):1875–903. doi: 10.1002/ar.70050 (PMC13251751; doi:10.1002/ar.70050)
Supplement: Supplementary file 1 — Data S1: Supporting information. [file AR-309-1875-s001.zip › PTS files/Ontogeny_Mandible/4822_F_J.pts]

Version 1.0
222
S.1 2.022646e+01 -7.763728e+00 3.942979e+01
S.2 2.070494e+01 -8.966707e+00 3.926899e+01
S.3 2.114360e+01 -6.615315e+00 3.925458e+01
S.4 1.647165e+01 -8.790130e+00 3.939420e+01
S.5 1.719812e+01 -5.971586e+00 3.950528e+01
S.6 1.035306e+01 -1.034729e+01 4.052490e+01
S.7 1.203716e+01 -2.692542e+00 4.070332e+01
S.8 1.501692e+01 -7.177771e+00 4.492903e+01
S.9 3.093297e+00 -1.095100e+01 3.706967e+01
S.10 4.903259e+00 5.482346e-01 3.759469e+01
S.11 1.335554e+00 -1.132376e+01 3.855028e+01
S.12 2.898911e+00 1.680975e+00 3.918530e+01
S.13 -1.602013e+00 -1.152093e+01 4.145872e+01
S.14 7.842144e-01 2.533593e+00 4.202978e+01
S.15 -8.681631e-01 -1.413608e+01 4.108854e+01
S.16 2.567507e+00 4.308352e+00 4.168153e+01
S.17 -5.255066e-01 -9.058184e+00 4.130611e+01
S.18 9.020773e-01 9.099350e-02 4.181430e+01
S.19 1.511245e+01 -9.593538e+00 4.234978e+01
S.20 1.607084e+01 -4.850673e+00 4.260178e+01
S.21 5.957263e+00 -1.202452e+01 4.082711e+01
S.22 7.507010e+00 7.661438e-01 4.143753e+01
S.23 1.225927e+00 -1.132134e+01 3.972454e+01
S.24 2.709617e+00 1.401009e+00 4.056909e+01
S.25 2.868838e+00 -1.190575e+01 4.455933e+01
S.26 4.787110e+00 8.808657e-01 4.513095e+01
S.27 1.884277e-01 -1.143176e+01 4.338627e+01
S.28 2.186826e+00 1.348596e+00 4.404355e+01
S.29 4.133729e+00 -1.219829e+01 4.393785e+01
S.30 6.174769e+00 1.019259e+00 4.451357e+01
S.31 1.155452e+01 -1.066058e+01 4.556507e+01
S.32 1.110875e+01 -1.845236e+00 4.583162e+01
C.1.02 2.049504e+01 -9.059903e+00 3.892156e+01
C.1.03 2.015267e+01 -9.022390e+00 3.868738e+01
C.1.04 1.978224e+01 -8.947264e+00 3.851247e+01
C.1.05 1.937002e+01 -8.792573e+00 3.848554e+01
C.1.06 1.893034e+01 -8.810708e+00 3.851623e+01
C.1.07 1.850572e+01 -8.917396e+00 3.857018e+01
C.1.08 1.812967e+01 -9.016424e+00 3.868048e+01
C.1.09 1.776119e+01 -9.070182e+00 3.883770e+01
C.1.10 1.739564e+01 -9.128662e+00 3.899995e+01
C.1.11 1.702409e+01 -9.213680e+00 3.908480e+01
C.1.12 1.670002e+01 -9.012638e+00 3.916876e+01
C.2.02 2.099271e+01 -6.497336e+00 3.903538e+01
C.2.03 2.075576e+01 -6.442988e+00 3.887523e+01
C.2.04 2.048773e+01 -6.439840e+00 3.876170e+01
C.2.05 2.015613e+01 -6.382088e+00 3.867414e+01
C.2.06 1.981533e+01 -6.321584e+00 3.864041e+01
C.2.07 1.947135e+01 -6.270325e+00 3.864262e+01
C.2.08 1.911798e+01 -6.133181e+00 3.868798e+01
C.2.09 1.876995e+01 -6.018651e+00 3.879515e+01
C.2.10 1.844500e+01 -5.840772e+00 3.888732e+01
C.2.11 1.798551e+01 -5.742512e+00 3.899706e+01
C.2.12 1.758509e+01 -5.849729e+00 3.924404e+01
C.3.02 2.009216e+01 -7.712242e+00 3.906222e+01
C.3.03 1.984372e+01 -7.643140e+00 3.876339e+01
C.3.04 1.946436e+01 -7.559128e+00 3.869398e+01
C.3.05 1.891250e+01 -7.472441e+00 3.879203e+01
C.3.06 1.837427e+01 -7.399952e+00 3.895556e+01
C.3.07 1.785391e+01 -7.339799e+00 3.917302e+01
C.3.08 1.751657e+01 -7.307950e+00 3.944240e+01
C.3.09 1.716751e+01 -7.284225e+00 3.969728e+01
C.3.10 1.683478e+01 -7.259764e+00 3.997310e+01
C.3.11 1.654688e+01 -7.238309e+00 4.023852e+01
C.3.12 1.627575e+01 -7.218890e+00 4.052119e+01
C.3.13 1.606235e+01 -7.204596e+00 4.084991e+01
C.3.14 1.579346e+01 -7.170855e+00 4.123658e+01
C.3.15 1.554411e+01 -7.133514e+00 4.163581e+01
C.3.16 1.528933e+01 -7.094576e+00 4.203143e+01
C.3.17 1.517996e+01 -7.074624e+00 4.224146e+01
C.3.18 1.512353e+01 -7.060541e+00 4.247187e+01
C.3.19 1.513048e+01 -7.085424e+00 4.270809e+01
C.3.20 1.539869e+01 -7.149150e+00 4.299087e+01
C.3.21 1.523125e+01 -7.076450e+00 4.334105e+01
C.3.22 1.503433e+01 -7.047917e+00 4.368217e+01
C.3.23 1.487953e+01 -7.056690e+00 4.385857e+01
C.3.24 1.476927e+01 -7.044774e+00 4.406561e+01
C.3.25 1.475963e+01 -7.052750e+00 4.430013e+01
C.3.26 1.475490e+01 -7.079255e+00 4.454375e+01
C.3.27 1.484045e+01 -7.116098e+00 4.477049e+01
C.3.29 1.517204e+01 -7.235342e+00 4.498074e+01
C.3.30 1.533591e+01 -7.279993e+00 4.501539e+01
C.3.31 1.550422e+01 -7.295772e+00 4.505379e+01
C.3.32 1.576132e+01 -7.335368e+00 4.504504e+01
C.3.33 1.601804e+01 -7.366936e+00 4.501595e+01
C.3.34 1.626774e+01 -7.400356e+00 4.495052e+01
C.3.35 1.655148e+01 -7.428102e+00 4.485614e+01
C.3.36 1.684031e+01 -7.453688e+00 4.477799e+01
C.3.37 1.711297e+01 -7.484426e+00 4.465592e+01
C.3.38 1.739668e+01 -7.535227e+00 4.453102e+01
C.3.39 1.768769e+01 -7.603664e+00 4.443454e+01
C.3.40 1.794821e+01 -7.653079e+00 4.426613e+01
C.3.41 1.823412e+01 -7.699619e+00 4.409769e+01
C.3.42 1.847584e+01 -7.731324e+00 4.386781e+01
C.3.43 1.862989e+01 -7.724383e+00 4.357033e+01
C.3.44 1.879630e+01 -7.737332e+00 4.332640e+01
C.3.45 1.895664e+01 -7.756372e+00 4.307885e+01
C.3.46 1.912133e+01 -7.780140e+00 4.283457e+01
C.3.47 1.934566e+01 -7.832927e+00 4.261918e+01
C.3.48 1.954132e+01 -7.871442e+00 4.237476e+01
C.3.49 1.970440e+01 -7.899934e+00 4.210625e+01
C.3.50 1.992794e+01 -7.936791e+00 4.171553e+01
C.3.51 2.009987e+01 -7.955564e+00 4.129829e+01
C.3.52 2.019439e+01 -7.951186e+00 4.085666e+01
C.3.53 2.021693e+01 -7.911023e+00 4.037864e+01
C.3.54 2.021129e+01 -7.834541e+00 3.990453e+01
C.4.02 9.643274e+00 -1.041838e+01 4.031978e+01
C.4.03 8.925351e+00 -1.058667e+01 4.023505e+01
C.4.04 8.201076e+00 -1.071829e+01 4.014006e+01
C.4.05 7.367334e+00 -1.079489e+01 3.987101e+01
C.4.06 6.609709e+00 -1.080583e+01 3.942460e+01
C.4.07 5.972458e+00 -1.071592e+01 3.882526e+01
C.4.08 5.448053e+00 -1.063176e+01 3.829171e+01
C.4.09 4.943528e+00 -1.054481e+01 3.773976e+01
C.4.10 4.322362e+00 -1.054844e+01 3.731445e+01
C.4.11 3.922395e+00 -1.064934e+01 3.714557e+01
C.4.12 3.516151e+00 -1.081053e+01 3.705806e+01
C.4.14 2.711453e+00 -1.100604e+01 3.715282e+01
C.4.15 2.353684e+00 -1.102954e+01 3.731775e+01
C.4.16 2.037034e+00 -1.106909e+01 3.754994e+01
C.4.17 1.749920e+00 -1.115002e+01 3.784623e+01
C.4.18 1.501643e+00 -1.124251e+01 3.817268e+01
C.4.20 1.314947e+00 -1.134415e+01 3.873793e+01
C.4.21 1.321982e+00 -1.135706e+01 3.892724e+01
C.4.22 1.294426e+00 -1.136600e+01 3.911489e+01
C.4.23 1.262383e+00 -1.136329e+01 3.931771e+01
C.4.24 1.246519e+00 -1.134667e+01 3.952179e+01
C.5.02 1.144431e+01 -2.387719e+00 4.075835e+01
C.5.03 1.085608e+01 -2.069275e+00 4.076223e+01
C.5.04 1.027404e+01 -1.741027e+00 4.073221e+01
C.5.05 9.535264e+00 -1.314011e+00 4.063891e+01
C.5.06 8.810917e+00 -9.224626e-01 4.039622e+01
C.5.07 8.118464e+00 -5.899178e-01 4.001308e+01
C.5.08 7.565549e+00 -3.732721e-01 3.956124e+01
C.5.09 7.087392e+00 -2.343556e-01 3.900546e+01
C.5.10 6.589065e+00 -9.494020e-02 3.846782e+01
C.5.11 6.063443e+00 9.596772e-02 3.809457e+01
C.5.12 5.498326e+00 3.154717e-01 3.780387e+01
C.5.14 4.450065e+00 7.272146e-01 3.759470e+01
C.5.15 4.013247e+00 9.061974e-01 3.771542e+01
C.5.16 3.613220e+00 1.099753e+00 3.791526e+01
C.5.17 3.221949e+00 1.342746e+00 3.821046e+01
C.5.18 2.988149e+00 1.538269e+00 3.866475e+01
C.5.20 2.876458e+00 1.720352e+00 3.936499e+01
C.5.21 2.891417e+00 1.728909e+00 3.954951e+01
C.5.22 2.891093e+00 1.707696e+00 3.973362e+01
C.5.23 2.926285e+00 1.630819e+00 4.003364e+01
C.5.24 2.839761e+00 1.514557e+00 4.030961e+01
C.6.02 9.617682e-01 -1.137893e+01 4.016352e+01
C.6.03 5.065352e-01 -1.149745e+01 4.037450e+01
C.6.04 1.217100e-02 -1.160780e+01 4.047063e+01
C.6.05 -6.582173e-01 -1.160283e+01 4.053617e+01
C.6.06 -1.220093e+00 -1.155941e+01 4.090519e+01
C.6.08 -1.748085e+00 -1.152446e+01 4.199923e+01
C.6.09 -1.707233e+00 -1.155293e+01 4.255691e+01
C.6.10 -1.183769e+00 -1.155972e+01 4.275545e+01
C.6.11 -7.646645e-01 -1.174492e+01 4.266967e+01
C.6.12 -3.371990e-01 -1.192598e+01 4.271239e+01
C.6.13 5.040000e-02 -1.190414e+01 4.297045e+01
C.6.14 1.943122e-01 -1.177841e+01 4.309483e+01
C.6.15 2.143677e-01 -1.159626e+01 4.323052e+01
C.6.17 5.121516e-01 -1.130973e+01 4.382686e+01
C.6.18 9.567753e-01 -1.131016e+01 4.416763e+01
C.6.19 1.458304e+00 -1.144997e+01 4.437431e+01
C.6.20 1.927553e+00 -1.159380e+01 4.446640e+01
C.6.21 2.403014e+00 -1.172670e+01 4.454147e+01
C.7.02 2.510319e+00 1.548244e+00 4.092918e+01
C.7.03 2.163959e+00 1.741430e+00 4.111299e+01
C.7.04 1.796034e+00 1.949134e+00 4.122507e+01
C.7.05 1.393232e+00 2.276958e+00 4.132151e+01
C.7.06 1.000427e+00 2.547887e+00 4.154805e+01
C.7.08 5.596002e-01 2.925021e+00 4.261004e+01
C.7.09 6.817916e-01 2.925239e+00 4.333493e+01
C.7.10 1.018025e+00 2.281736e+00 4.344913e+01
C.7.11 1.509107e+00 2.380822e+00 4.325251e+01
C.7.12 2.003803e+00 2.282951e+00 4.344061e+01
C.7.13 2.363049e+00 2.023919e+00 4.374636e+01
C.7.14 2.362177e+00 1.782137e+00 4.383657e+01
C.7.15 2.267272e+00 1.553113e+00 4.390827e+01
C.7.17 2.470039e+00 1.180479e+00 4.450475e+01
C.7.18 2.922296e+00 1.158710e+00 4.484565e+01
C.7.19 3.451882e+00 1.139515e+00 4.504656e+01
C.7.20 3.899365e+00 1.070896e+00 4.508752e+01
C.7.21 4.342641e+00 9.754513e-01 4.511954e+01
C.8.02 3.557027e+00 -1.200069e+01 4.401797e+01
C.8.03 4.423005e+00 -1.216023e+01 4.403590e+01
C.8.04 5.126325e+00 -1.241963e+01 4.449823e+01
C.8.05 5.665678e+00 -1.241394e+01 4.470614e+01
C.8.06 6.189262e+00 -1.229177e+01 4.491850e+01
C.8.07 6.726161e+00 -1.213532e+01 4.506489e+01
C.8.08 7.228938e+00 -1.201310e+01 4.514405e+01
C.8.09 7.733278e+00 -1.188770e+01 4.520655e+01
C.8.10 8.234266e+00 -1.176251e+01 4.529214e+01
C.8.11 8.800408e+00 -1.161653e+01 4.534305e+01
C.8.12 9.362042e+00 -1.147104e+01 4.543147e+01
C.8.13 9.920199e+00 -1.130576e+01 4.550602e+01
C.8.14 1.047727e+01 -1.112259e+01 4.553507e+01
C.8.15 1.102610e+01 -1.091412e+01 4.553053e+01
C.8.17 1.232522e+01 -1.020408e+01 4.570552e+01
C.8.18 1.306309e+01 -9.682714e+00 4.578170e+01
C.8.19 1.374981e+01 -9.091330e+00 4.580929e+01
C.8.20 1.428143e+01 -8.460825e+00 4.568494e+01
C.8.21 1.469963e+01 -7.813821e+00 4.536538e+01
C.9.02 5.495191e+00 8.006551e-01 4.450808e+01
C.9.03 6.432218e+00 7.076248e-01 4.460369e+01
C.9.04 7.216186e+00 6.789873e-01 4.513319e+01
C.9.05 7.600806e+00 5.219467e-01 4.528879e+01
C.9.06 7.932142e+00 2.996342e-01 4.548272e+01
C.9.07 8.293541e+00 5.943370e-02 4.557496e+01
C.9.08 8.603220e+00 -1.279818e-01 4.562455e+01
C.9.09 8.911021e+00 -3.213988e-01 4.566110e+01
C.9.10 9.216872e+00 -5.164966e-01 4.570443e+01
C.9.11 9.533114e+00 -7.100971e-01 4.574989e+01
C.9.12 9.858782e+00 -8.931435e-01 4.575154e+01
C.9.13 1.018052e+01 -1.081442e+00 4.572726e+01
C.9.14 1.051206e+01 -1.312837e+00 4.571481e+01
C.9.15 1.082029e+01 -1.570973e+00 4.575953e+01
C.9.17 1.222157e+01 -2.842414e+00 4.607804e+01
C.9.18 1.334585e+01 -3.850597e+00 4.619211e+01
C.9.19 1.434850e+01 -4.982194e+00 4.610487e+01
C.9.20 1.478869e+01 -5.728294e+00 4.589834e+01
C.9.21 1.503631e+01 -6.462006e+00 4.545854e+01
