# Supplementary material for: Ontogenetic changes and sexual dimorphism in the cranium and mandible of the Atlantic walrus (Odobenus rosmarus rosmarus L.)
Source: Anat Rec (Hoboken). 2025 Sep 12;309(7):1875–903. doi: 10.1002/ar.70050 (PMC13251751; doi:10.1002/ar.70050)
Supplement: Supplementary file 1 — Data S1: Supporting information. [file AR-309-1875-s001.zip › PTS files/Ontogeny_Mandible/4823_F_A.pts]

Version 1.0
222
S.1 2.054512e+01 -2.249108e+00 4.202033e+01
S.2 2.090800e+01 -3.150815e+00 4.233179e+01
S.3 2.070633e+01 -1.404547e+00 4.216479e+01
S.4 1.703546e+01 -4.091076e+00 4.181414e+01
S.5 1.692340e+01 -1.242388e+00 4.206572e+01
S.6 1.121047e+01 -6.861140e+00 4.309992e+01
S.7 1.066267e+01 5.303154e-01 4.330339e+01
S.8 1.520029e+01 -2.960335e+00 4.767327e+01
S.9 4.629272e+00 -9.545599e+00 3.999059e+01
S.10 3.616729e+00 2.140288e+00 4.015972e+01
S.11 2.860790e+00 -1.017563e+01 4.082623e+01
S.12 1.811841e+00 2.422487e+00 4.124145e+01
S.13 -1.518799e-01 -1.161734e+01 4.461006e+01
S.14 -1.349949e+00 3.232405e+00 4.507898e+01
S.15 9.042503e-01 -1.311344e+01 4.418155e+01
S.16 -7.662939e-01 4.898887e+00 4.509367e+01
S.17 2.212858e-01 -9.142202e+00 4.432670e+01
S.18 -5.695126e-01 9.307289e-01 4.478007e+01
S.19 1.586321e+01 -4.920669e+00 4.471180e+01
S.20 1.565719e+01 -7.584015e-01 4.450518e+01
S.21 7.567216e+00 -9.728675e+00 4.392468e+01
S.22 6.402923e+00 2.942416e+00 4.397409e+01
S.23 2.371817e+00 -1.021166e+01 4.286889e+01
S.24 1.408478e+00 2.564548e+00 4.316658e+01
S.25 3.047623e+00 -1.003489e+01 4.705324e+01
S.26 2.268895e+00 1.998021e+00 4.743505e+01
S.27 9.277653e-01 -1.023777e+01 4.612397e+01
S.28 -5.566860e-02 1.861784e+00 4.657706e+01
S.29 5.395053e+00 -1.025857e+01 4.679162e+01
S.30 4.052754e+00 2.742913e+00 4.702214e+01
S.31 1.274904e+01 -6.175459e+00 4.820076e+01
S.32 1.082298e+01 7.431750e-01 4.816970e+01
C.1.02 2.072361e+01 -3.277790e+00 4.212379e+01
C.1.03 2.043750e+01 -3.309500e+00 4.202119e+01
C.1.04 2.014394e+01 -3.288324e+00 4.193896e+01
C.1.05 1.981255e+01 -3.326527e+00 4.180407e+01
C.1.06 1.947928e+01 -3.381607e+00 4.168009e+01
C.1.07 1.913582e+01 -3.456318e+00 4.160307e+01
C.1.08 1.873373e+01 -3.384868e+00 4.159574e+01
C.1.09 1.842352e+01 -3.650142e+00 4.161074e+01
C.1.10 1.802976e+01 -3.747581e+00 4.165869e+01
C.1.11 1.771492e+01 -3.925709e+00 4.158003e+01
C.1.12 1.736883e+01 -3.976301e+00 4.170132e+01
C.2.02 2.052639e+01 -1.246862e+00 4.202942e+01
C.2.03 2.030123e+01 -1.139733e+00 4.191367e+01
C.2.04 2.005019e+01 -1.082546e+00 4.181737e+01
C.2.05 1.973579e+01 -1.119583e+00 4.176950e+01
C.2.06 1.943652e+01 -1.232775e+00 4.175796e+01
C.2.07 1.913600e+01 -1.237465e+00 4.164761e+01
C.2.08 1.882640e+01 -1.354991e+00 4.166396e+01
C.2.09 1.849809e+01 -1.400599e+00 4.167232e+01
C.2.10 1.817346e+01 -1.383683e+00 4.173753e+01
C.2.11 1.780026e+01 -1.168539e+00 4.190935e+01
C.2.12 1.734525e+01 -1.250839e+00 4.187320e+01
C.3.02 2.033098e+01 -2.268713e+00 4.174427e+01
C.3.03 1.999806e+01 -2.312582e+00 4.164580e+01
C.3.04 1.965233e+01 -2.345824e+00 4.160310e+01
C.3.05 1.924291e+01 -2.348865e+00 4.158929e+01
C.3.06 1.883729e+01 -2.332138e+00 4.164427e+01
C.3.07 1.843146e+01 -2.344979e+00 4.169872e+01
C.3.08 1.803278e+01 -2.385074e+00 4.181293e+01
C.3.09 1.766170e+01 -2.425302e+00 4.199811e+01
C.3.10 1.730699e+01 -2.465143e+00 4.221304e+01
C.3.11 1.685296e+01 -2.507287e+00 4.247636e+01
C.3.12 1.642128e+01 -2.546492e+00 4.277529e+01
C.3.13 1.603925e+01 -2.573789e+00 4.313660e+01
C.3.14 1.573555e+01 -2.589045e+00 4.347477e+01
C.3.15 1.545412e+01 -2.624227e+00 4.383029e+01
C.3.16 1.526800e+01 -2.604099e+00 4.424474e+01
C.3.17 1.515086e+01 -2.602811e+00 4.466230e+01
C.3.18 1.495548e+01 -2.712753e+00 4.503357e+01
C.3.19 1.463006e+01 -2.841777e+00 4.528957e+01
C.3.20 1.439673e+01 -2.884804e+00 4.553831e+01
C.3.21 1.426664e+01 -2.931698e+00 4.585303e+01
C.3.22 1.422265e+01 -2.956826e+00 4.619303e+01
C.3.23 1.424335e+01 -2.955582e+00 4.644551e+01
C.3.24 1.430590e+01 -2.944813e+00 4.669076e+01
C.3.25 1.438705e+01 -2.950486e+00 4.693069e+01
C.3.26 1.459162e+01 -2.961157e+00 4.724790e+01
C.3.27 1.485653e+01 -2.960306e+00 4.751699e+01
C.3.29 1.544597e+01 -2.947438e+00 4.777013e+01
C.3.30 1.570875e+01 -2.930659e+00 4.779409e+01
C.3.31 1.595660e+01 -2.919853e+00 4.770263e+01
C.3.32 1.618175e+01 -2.902490e+00 4.757780e+01
C.3.33 1.639445e+01 -2.880993e+00 4.743332e+01
C.3.34 1.659112e+01 -2.854380e+00 4.726843e+01
C.3.35 1.681083e+01 -2.809865e+00 4.709921e+01
C.3.36 1.703166e+01 -2.758874e+00 4.693328e+01
C.3.37 1.723072e+01 -2.719590e+00 4.673907e+01
C.3.38 1.743352e+01 -2.710157e+00 4.651071e+01
C.3.39 1.767438e+01 -2.706731e+00 4.632272e+01
C.3.40 1.790923e+01 -2.686454e+00 4.612830e+01
C.3.41 1.815608e+01 -2.632723e+00 4.591888e+01
C.3.42 1.839685e+01 -2.564842e+00 4.570654e+01
C.3.43 1.862724e+01 -2.508012e+00 4.547989e+01
C.3.44 1.880621e+01 -2.482087e+00 4.526125e+01
C.3.45 1.897551e+01 -2.468162e+00 4.503399e+01
C.3.46 1.912938e+01 -2.454004e+00 4.479602e+01
C.3.47 1.937683e+01 -2.422392e+00 4.449952e+01
C.3.48 1.957376e+01 -2.393157e+00 4.416708e+01
C.3.49 1.970494e+01 -2.376384e+00 4.380285e+01
C.3.50 1.983590e+01 -2.358115e+00 4.343634e+01
C.3.51 1.994433e+01 -2.338216e+00 4.306263e+01
C.3.52 2.018404e+01 -2.303277e+00 4.275744e+01
C.3.53 2.027978e+01 -2.288100e+00 4.249883e+01
C.3.54 2.044055e+01 -2.264758e+00 4.227547e+01
C.4.02 1.057287e+01 -7.217011e+00 4.332334e+01
C.4.03 9.923687e+00 -7.612865e+00 4.339387e+01
C.4.04 9.277864e+00 -7.981865e+00 4.322110e+01
C.4.05 8.530696e+00 -8.499066e+00 4.280429e+01
C.4.06 7.867501e+00 -8.923076e+00 4.218795e+01
C.4.07 7.284514e+00 -9.181282e+00 4.141791e+01
C.4.08 6.881723e+00 -9.225775e+00 4.106602e+01
C.4.09 6.410630e+00 -9.200753e+00 4.081009e+01
C.4.10 5.907547e+00 -9.233598e+00 4.062601e+01
C.4.11 5.482951e+00 -9.323006e+00 4.040115e+01
C.4.12 5.075054e+00 -9.429911e+00 4.015410e+01
C.4.14 4.326115e+00 -9.593180e+00 4.010255e+01
C.4.15 4.022503e+00 -9.648889e+00 4.020940e+01
C.4.16 3.718025e+00 -9.736901e+00 4.028844e+01
C.4.17 3.393744e+00 -9.874994e+00 4.041282e+01
C.4.18 3.094353e+00 -1.003195e+01 4.057227e+01
C.4.20 2.881531e+00 -1.019580e+01 4.117681e+01
C.4.21 2.861119e+00 -1.032257e+01 4.150431e+01
C.4.22 2.766167e+00 -1.044285e+01 4.182096e+01
C.4.23 2.637772e+00 -1.043122e+01 4.218716e+01
C.4.24 2.569337e+00 -1.030769e+01 4.254877e+01
C.5.02 9.875247e+00 9.384261e-01 4.347573e+01
C.5.03 9.058712e+00 1.324543e+00 4.349633e+01
C.5.04 8.271610e+00 1.694855e+00 4.325222e+01
C.5.05 7.658006e+00 1.967282e+00 4.288960e+01
C.5.06 7.128945e+00 2.184248e+00 4.238441e+01
C.5.07 6.646708e+00 2.308317e+00 4.180622e+01
C.5.08 6.139392e+00 2.255374e+00 4.127187e+01
C.5.09 5.495540e+00 2.206511e+00 4.091297e+01
C.5.10 4.809566e+00 2.165829e+00 4.064185e+01
C.5.11 4.411954e+00 2.147403e+00 4.046404e+01
C.5.12 4.047610e+00 2.130602e+00 4.022526e+01
C.5.14 3.265330e+00 2.182598e+00 4.020922e+01
C.5.15 2.931681e+00 2.242792e+00 4.032227e+01
C.5.16 2.624789e+00 2.300097e+00 4.049621e+01
C.5.17 2.309583e+00 2.333931e+00 4.069765e+01
C.5.18 2.018419e+00 2.369866e+00 4.093220e+01
C.5.20 1.831849e+00 2.500746e+00 4.157676e+01
C.5.21 1.780221e+00 2.678315e+00 4.186792e+01
C.5.22 1.693454e+00 2.789629e+00 4.218262e+01
C.5.23 1.624752e+00 2.771472e+00 4.253368e+01
C.5.24 1.458907e+00 2.717172e+00 4.284648e+01
C.6.02 2.128844e+00 -1.040204e+01 4.331935e+01
C.6.03 1.761011e+00 -1.064471e+01 4.364185e+01
C.6.04 1.311568e+00 -1.092304e+01 4.377869e+01
C.6.05 7.373985e-01 -1.116816e+01 4.384824e+01
C.6.06 2.801363e-01 -1.141370e+01 4.420206e+01
C.6.08 -1.444680e-01 -1.159344e+01 4.496331e+01
C.6.09 -1.110053e-01 -1.158759e+01 4.531582e+01
C.6.10 1.172276e-01 -1.149727e+01 4.557108e+01
C.6.11 6.472973e-01 -1.153835e+01 4.544229e+01
C.6.12 1.181073e+00 -1.148111e+01 4.554734e+01
C.6.13 1.507659e+00 -1.116345e+01 4.585010e+01
C.6.14 1.468310e+00 -1.078133e+01 4.594645e+01
C.6.15 1.206498e+00 -1.048832e+01 4.599595e+01
C.6.17 1.229849e+00 -1.007773e+01 4.643660e+01
C.6.18 1.649731e+00 -1.007431e+01 4.663230e+01
C.6.19 2.076972e+00 -1.008908e+01 4.681078e+01
C.6.20 2.400376e+00 -1.007304e+01 4.690093e+01
C.6.21 2.713237e+00 -1.004320e+01 4.702015e+01
C.7.02 1.105822e+00 2.580668e+00 4.367283e+01
C.7.03 6.440810e-01 2.711511e+00 4.401609e+01
C.7.04 1.178379e-01 2.899019e+00 4.420598e+01
C.7.05 -4.658720e-01 3.029029e+00 4.429419e+01
C.7.06 -8.574079e-01 3.134181e+00 4.474258e+01
C.7.08 -1.302888e+00 3.218558e+00 4.547677e+01
C.7.09 -1.302886e+00 3.175037e+00 4.587521e+01
C.7.10 -9.400789e-01 3.105945e+00 4.603082e+01
C.7.11 -4.011292e-01 3.021269e+00 4.593282e+01
C.7.12 1.438816e-01 2.932962e+00 4.598177e+01
C.7.13 3.531906e-01 2.885566e+00 4.649281e+01
C.7.14 2.690509e-01 2.516522e+00 4.651935e+01
C.7.15 1.444492e-01 2.162807e+00 4.646168e+01
C.7.17 2.952789e-01 1.804337e+00 4.689387e+01
C.7.18 6.806477e-01 1.958146e+00 4.712768e+01
C.7.19 1.108226e+00 2.083498e+00 4.729590e+01
C.7.20 1.487042e+00 2.088925e+00 4.742793e+01
C.7.21 1.879131e+00 2.059438e+00 4.750767e+01
C.8.02 4.285948e+00 -1.000413e+01 4.632815e+01
C.8.03 5.626870e+00 -9.945129e+00 4.683677e+01
C.8.04 6.801467e+00 -9.957823e+00 4.766162e+01
C.8.05 7.451777e+00 -9.788416e+00 4.775592e+01
C.8.06 8.059607e+00 -9.548841e+00 4.793934e+01
C.8.07 8.661789e+00 -9.246264e+00 4.801884e+01
C.8.08 9.179648e+00 -8.934329e+00 4.800170e+01
C.8.09 9.677505e+00 -8.591774e+00 4.797776e+01
C.8.10 1.017592e+01 -8.251085e+00 4.801354e+01
C.8.11 1.061688e+01 -7.971690e+00 4.806563e+01
C.8.12 1.105797e+01 -7.688016e+00 4.807963e+01
C.8.13 1.148039e+01 -7.377162e+00 4.806712e+01
C.8.14 1.191959e+01 -6.991736e+00 4.808928e+01
C.8.15 1.233728e+01 -6.584423e+00 4.812898e+01
C.8.17 1.318598e+01 -5.779447e+00 4.845921e+01
C.8.18 1.364693e+01 -5.341599e+00 4.856093e+01
C.8.19 1.407315e+01 -4.860242e+00 4.859516e+01
C.8.20 1.452117e+01 -4.216784e+00 4.841296e+01
C.8.21 1.486926e+01 -3.609051e+00 4.801611e+01
C.9.02 3.329204e+00 2.250266e+00 4.645659e+01
C.9.03 4.792331e+00 2.290456e+00 4.650902e+01
C.9.04 5.427158e+00 2.733573e+00 4.775236e+01
C.9.05 5.998615e+00 2.846820e+00 4.798737e+01
C.9.06 6.619265e+00 2.812598e+00 4.807839e+01
C.9.07 7.237001e+00 2.698549e+00 4.808167e+01
C.9.08 7.715461e+00 2.580001e+00 4.811179e+01
C.9.09 8.181989e+00 2.421923e+00 4.814741e+01
C.9.10 8.642482e+00 2.244195e+00 4.816377e+01
C.9.11 9.061553e+00 2.083146e+00 4.814647e+01
C.9.12 9.468410e+00 1.901173e+00 4.808996e+01
C.9.13 9.857246e+00 1.677076e+00 4.806911e+01
C.9.14 1.019549e+01 1.383001e+00 4.810542e+01
C.9.15 1.049514e+01 1.049818e+00 4.814318e+01
C.9.17 1.164449e+01 1.718808e-01 4.840774e+01
C.9.18 1.251996e+01 -3.637459e-01 4.847466e+01
C.9.19 1.334302e+01 -9.735342e-01 4.856721e+01
C.9.20 1.404983e+01 -1.623779e+00 4.843294e+01
C.9.21 1.468352e+01 -2.310956e+00 4.817493e+01
