# Supplementary material for: Ontogenetic changes and sexual dimorphism in the cranium and mandible of the Atlantic walrus (Odobenus rosmarus rosmarus L.)
Source: Anat Rec (Hoboken). 2025 Sep 12;309(7):1875–903. doi: 10.1002/ar.70050 (PMC13251751; doi:10.1002/ar.70050)
Supplement: Supplementary file 1 — Data S1: Supporting information. [file AR-309-1875-s001.zip › PTS files/Ontogeny_Mandible/4824_M_A.pts]

Version 1.0
222
S.1 1.852165e+01 -2.569746e+00 4.025584e+01
S.2 1.917356e+01 -3.672768e+00 4.058477e+01
S.3 1.847631e+01 -1.754920e+00 4.023331e+01
S.4 1.359416e+01 -4.475046e+00 3.937722e+01
S.5 1.339521e+01 -1.632072e+00 3.918545e+01
S.6 6.486219e+00 -7.868759e+00 4.130115e+01
S.7 5.840366e+00 9.739835e-01 4.117448e+01
S.8 1.165036e+01 -2.935355e+00 4.696566e+01
S.9 -7.572910e-01 -1.100849e+01 3.762525e+01
S.10 -1.764012e+00 3.022378e+00 3.733544e+01
S.11 -3.045963e+00 -1.117152e+01 3.891393e+01
S.12 -3.952403e+00 2.919272e+00 3.855236e+01
S.13 -4.263535e+00 -1.193404e+01 4.365195e+01
S.14 -6.344770e+00 4.446105e+00 4.344925e+01
S.15 -2.876857e+00 -1.517137e+01 4.418047e+01
S.16 -5.204555e+00 7.180226e+00 4.384599e+01
S.17 -4.981577e+00 -9.382236e+00 4.298273e+01
S.18 -5.815303e+00 1.153857e+00 4.319811e+01
S.19 1.212847e+01 -5.891810e+00 4.361533e+01
S.20 1.151585e+01 1.665512e-01 4.356776e+01
S.21 2.367675e+00 -1.175869e+01 4.269548e+01
S.22 1.378189e+00 4.327267e+00 4.202499e+01
S.23 -2.600425e+00 -1.116032e+01 4.191488e+01
S.24 -3.757079e+00 3.440212e+00 4.184332e+01
S.25 -2.242697e+00 -1.097366e+01 4.716099e+01
S.26 -3.030713e+00 3.364727e+00 4.714108e+01
S.27 -4.806283e+00 -1.090335e+01 4.600090e+01
S.28 -5.842091e+00 2.688201e+00 4.584197e+01
S.29 -1.472500e-01 -1.139152e+01 4.701791e+01
S.30 -1.326014e+00 3.989865e+00 4.666827e+01
S.31 7.065457e+00 -7.671281e+00 4.838565e+01
S.32 7.689895e+00 1.630349e+00 4.819311e+01
C.1.02 1.875905e+01 -3.745547e+00 4.021735e+01
C.1.03 1.826698e+01 -3.661464e+00 3.996645e+01
C.1.04 1.778454e+01 -3.698336e+00 3.968713e+01
C.1.05 1.734462e+01 -3.584996e+00 3.947380e+01
C.1.06 1.687800e+01 -3.619648e+00 3.929221e+01
C.1.07 1.643033e+01 -3.805830e+00 3.916253e+01
C.1.08 1.595626e+01 -4.013051e+00 3.914240e+01
C.1.09 1.546871e+01 -4.175381e+00 3.920602e+01
C.1.10 1.496573e+01 -4.285558e+00 3.926056e+01
C.1.11 1.450150e+01 -4.394229e+00 3.928429e+01
C.1.12 1.404187e+01 -4.502221e+00 3.921382e+01
C.2.02 1.836750e+01 -1.711333e+00 3.992347e+01
C.2.03 1.813969e+01 -1.698038e+00 3.968333e+01
C.2.04 1.784835e+01 -1.746284e+00 3.953323e+01
C.2.05 1.743408e+01 -1.895981e+00 3.944111e+01
C.2.06 1.699765e+01 -1.919371e+00 3.933398e+01
C.2.07 1.655571e+01 -1.879006e+00 3.925936e+01
C.2.08 1.607794e+01 -1.696892e+00 3.918551e+01
C.2.09 1.557127e+01 -1.619714e+00 3.912064e+01
C.2.10 1.507288e+01 -1.751602e+00 3.915406e+01
C.2.11 1.450206e+01 -1.672501e+00 3.911766e+01
C.2.12 1.394260e+01 -1.579285e+00 3.900938e+01
C.3.02 1.823943e+01 -2.662719e+00 3.978079e+01
C.3.03 1.786252e+01 -2.743861e+00 3.936697e+01
C.3.04 1.740784e+01 -2.805955e+00 3.905129e+01
C.3.05 1.683361e+01 -2.840429e+00 3.883870e+01
C.3.06 1.621807e+01 -2.852108e+00 3.874325e+01
C.3.07 1.559677e+01 -2.870459e+00 3.873133e+01
C.3.08 1.504215e+01 -2.906110e+00 3.879670e+01
C.3.09 1.449987e+01 -2.947501e+00 3.894507e+01
C.3.10 1.397963e+01 -2.982359e+00 3.915574e+01
C.3.11 1.345468e+01 -3.005251e+00 3.943331e+01
C.3.12 1.296220e+01 -3.021044e+00 3.976833e+01
C.3.13 1.251794e+01 -3.037799e+00 4.016084e+01
C.3.14 1.200640e+01 -3.068113e+00 4.077550e+01
C.3.15 1.155174e+01 -3.098970e+00 4.143882e+01
C.3.16 1.108578e+01 -3.121317e+00 4.209381e+01
C.3.17 1.060419e+01 -3.128926e+00 4.265035e+01
C.3.18 1.011161e+01 -3.128015e+00 4.319815e+01
C.3.19 9.679392e+00 -3.124347e+00 4.378875e+01
C.3.20 9.471170e+00 -3.124650e+00 4.418570e+01
C.3.21 9.331085e+00 -3.122262e+00 4.461250e+01
C.3.22 9.309547e+00 -3.106646e+00 4.504837e+01
C.3.23 9.432345e+00 -3.069131e+00 4.546121e+01
C.3.24 9.667517e+00 -3.021305e+00 4.583403e+01
C.3.25 9.975786e+00 -2.984449e+00 4.614442e+01
C.3.26 1.048951e+01 -2.957123e+00 4.649809e+01
C.3.27 1.105511e+01 -2.942320e+00 4.677194e+01
C.3.29 1.208967e+01 -3.010082e+00 4.699095e+01
C.3.30 1.253691e+01 -3.092813e+00 4.693056e+01
C.3.31 1.289100e+01 -2.962158e+00 4.688705e+01
C.3.32 1.278602e+01 -2.660913e+00 4.693456e+01
C.3.33 1.241707e+01 -2.340392e+00 4.699949e+01
C.3.34 1.235693e+01 -2.132463e+00 4.696340e+01
C.3.35 1.290750e+01 -2.129215e+00 4.675114e+01
C.3.36 1.348218e+01 -2.346048e+00 4.656372e+01
C.3.37 1.406172e+01 -2.520161e+00 4.636954e+01
C.3.38 1.402991e+01 -2.466110e+00 4.637599e+01
C.3.39 1.388955e+01 -2.356500e+00 4.641668e+01
C.3.40 1.385697e+01 -2.302263e+00 4.642104e+01
C.3.41 1.451538e+01 -2.411220e+00 4.618853e+01
C.3.42 1.517007e+01 -2.563105e+00 4.596423e+01
C.3.43 1.579521e+01 -2.713671e+00 4.567692e+01
C.3.44 1.628487e+01 -2.750509e+00 4.533453e+01
C.3.45 1.673514e+01 -2.783819e+00 4.493470e+01
C.3.46 1.707788e+01 -3.025690e+00 4.458744e+01
C.3.47 1.685374e+01 -3.192557e+00 4.478592e+01
C.3.48 1.626538e+01 -3.166109e+00 4.531107e+01
C.3.49 1.605190e+01 -3.115530e+00 4.540281e+01
C.3.50 1.655581e+01 -3.099826e+00 4.481016e+01
C.3.51 1.714544e+01 -3.068193e+00 4.428063e+01
C.3.52 1.761175e+01 -3.010543e+00 4.367065e+01
C.3.53 1.803931e+01 -2.883058e+00 4.257058e+01
C.3.54 1.832824e+01 -2.732936e+00 4.142193e+01
C.4.02 5.662245e+00 -8.241880e+00 4.153373e+01
C.4.03 4.814509e+00 -8.631796e+00 4.149385e+01
C.4.04 3.991640e+00 -8.981058e+00 4.122337e+01
C.4.05 3.213535e+00 -9.328984e+00 4.079425e+01
C.4.06 2.524458e+00 -9.626488e+00 4.020496e+01
C.4.07 1.859485e+00 -9.883398e+00 3.957054e+01
C.4.08 1.432260e+00 -1.000008e+01 3.917829e+01
C.4.09 9.682301e-01 -1.011196e+01 3.882877e+01
C.4.10 5.158758e-01 -1.026097e+01 3.847782e+01
C.4.11 9.356973e-02 -1.050371e+01 3.818352e+01
C.4.12 -3.082526e-01 -1.077285e+01 3.788355e+01
C.4.14 -1.142245e+00 -1.108624e+01 3.778837e+01
C.4.15 -1.553727e+00 -1.114634e+01 3.787733e+01
C.4.16 -1.937626e+00 -1.117575e+01 3.805792e+01
C.4.17 -2.314849e+00 -1.115149e+01 3.833583e+01
C.4.18 -2.699063e+00 -1.111685e+01 3.860284e+01
C.4.20 -2.871559e+00 -1.123452e+01 3.953426e+01
C.4.21 -2.671057e+00 -1.140592e+01 4.012556e+01
C.4.22 -2.730827e+00 -1.154423e+01 4.075524e+01
C.4.23 -2.755702e+00 -1.152997e+01 4.117971e+01
C.4.24 -2.675032e+00 -1.141272e+01 4.158065e+01
C.5.02 5.131732e+00 1.294012e+00 4.134692e+01
C.5.03 4.392370e+00 1.583860e+00 4.128623e+01
C.5.04 3.662167e+00 1.830959e+00 4.108602e+01
C.5.05 2.970542e+00 2.022925e+00 4.075455e+01
C.5.06 2.288470e+00 2.195689e+00 4.039399e+01
C.5.07 1.670065e+00 2.316391e+00 3.991640e+01
C.5.08 9.671934e-01 2.419796e+00 3.924407e+01
C.5.09 2.412930e-01 2.529957e+00 3.859777e+01
C.5.10 -5.118353e-01 2.665421e+00 3.798851e+01
C.5.11 -9.273849e-01 2.790339e+00 3.776609e+01
C.5.12 -1.319256e+00 2.915067e+00 3.750411e+01
C.5.14 -2.161433e+00 3.081278e+00 3.745228e+01
C.5.15 -2.546651e+00 3.106413e+00 3.761365e+01
C.5.16 -2.934370e+00 3.105159e+00 3.777093e+01
C.5.17 -3.308622e+00 3.032549e+00 3.798989e+01
C.5.18 -3.676043e+00 2.935202e+00 3.821082e+01
C.5.20 -3.827235e+00 3.005853e+00 3.914771e+01
C.5.21 -3.809941e+00 3.273407e+00 3.970063e+01
C.5.22 -3.697835e+00 3.432711e+00 4.028344e+01
C.5.23 -3.720546e+00 3.501318e+00 4.080416e+01
C.5.24 -3.769914e+00 3.535348e+00 4.132645e+01
C.6.02 -2.771209e+00 -1.112395e+01 4.251051e+01
C.6.03 -3.140902e+00 -1.140366e+01 4.292324e+01
C.6.04 -3.595578e+00 -1.181598e+01 4.301564e+01
C.6.05 -3.922551e+00 -1.187758e+01 4.308440e+01
C.6.06 -4.152267e+00 -1.191904e+01 4.333129e+01
C.6.08 -4.189755e+00 -1.190692e+01 4.409644e+01
C.6.09 -4.122097e+00 -1.178913e+01 4.452688e+01
C.6.10 -3.926181e+00 -1.182969e+01 4.493148e+01
C.6.11 -3.769682e+00 -1.202184e+01 4.519047e+01
C.6.12 -3.641020e+00 -1.213471e+01 4.550540e+01
C.6.13 -3.724468e+00 -1.214411e+01 4.585387e+01
C.6.14 -3.987820e+00 -1.169354e+01 4.608807e+01
C.6.15 -4.380579e+00 -1.127780e+01 4.607694e+01
C.6.17 -4.484036e+00 -1.055683e+01 4.648267e+01
C.6.18 -3.916520e+00 -1.042463e+01 4.682400e+01
C.6.19 -3.254240e+00 -1.046046e+01 4.695100e+01
C.6.20 -2.876429e+00 -1.054003e+01 4.705017e+01
C.6.21 -2.536079e+00 -1.070426e+01 4.717704e+01
C.7.02 -4.060781e+00 3.316039e+00 4.224717e+01
C.7.03 -4.469349e+00 3.457721e+00 4.253656e+01
C.7.04 -4.834861e+00 3.824399e+00 4.258830e+01
C.7.05 -5.429512e+00 4.107108e+00 4.257121e+01
C.7.06 -5.923521e+00 4.281834e+00 4.297030e+01
C.7.08 -6.449687e+00 4.353015e+00 4.407951e+01
C.7.09 -6.292691e+00 4.135875e+00 4.466697e+01
C.7.10 -5.759312e+00 4.058191e+00 4.502244e+01
C.7.11 -5.536326e+00 4.067601e+00 4.519732e+01
C.7.12 -5.392069e+00 3.990584e+00 4.542895e+01
C.7.13 -5.322796e+00 3.815891e+00 4.564127e+01
C.7.14 -5.347198e+00 3.391696e+00 4.574268e+01
C.7.15 -5.606596e+00 3.040290e+00 4.573516e+01
C.7.17 -5.508523e+00 2.681978e+00 4.637790e+01
C.7.18 -5.159789e+00 2.922215e+00 4.684609e+01
C.7.19 -4.562485e+00 3.084989e+00 4.696971e+01
C.7.20 -4.063369e+00 3.188598e+00 4.711371e+01
C.7.21 -3.551383e+00 3.290257e+00 4.720385e+01
C.8.02 -9.948341e-01 -1.100855e+01 4.691471e+01
C.8.03 2.166491e-01 -1.115553e+01 4.727493e+01
C.8.04 1.336576e+00 -1.127818e+01 4.786636e+01
C.8.05 1.938625e+00 -1.110499e+01 4.803307e+01
C.8.06 2.503451e+00 -1.078906e+01 4.807111e+01
C.8.07 3.069361e+00 -1.047285e+01 4.807756e+01
C.8.08 3.568605e+00 -1.021711e+01 4.808936e+01
C.8.09 4.053505e+00 -9.936741e+00 4.812153e+01
C.8.10 4.525539e+00 -9.642735e+00 4.819598e+01
C.8.11 4.918056e+00 -9.403952e+00 4.823553e+01
C.8.12 5.305326e+00 -9.157092e+00 4.827723e+01
C.8.13 5.681212e+00 -8.890252e+00 4.828961e+01
C.8.14 6.148499e+00 -8.483776e+00 4.828638e+01
C.8.15 6.614458e+00 -8.076624e+00 4.825971e+01
C.8.17 8.211560e+00 -6.940614e+00 4.875525e+01
C.8.18 9.492749e+00 -6.517656e+00 4.835052e+01
C.8.19 1.064786e+01 -5.821494e+00 4.794400e+01
C.8.20 1.125262e+01 -4.929656e+00 4.773722e+01
C.8.21 1.158847e+01 -3.971136e+00 4.732222e+01
C.9.02 -1.725712e+00 3.542051e+00 4.673633e+01
C.9.03 -4.693273e-01 3.736344e+00 4.726763e+01
C.9.04 8.373043e-01 3.840742e+00 4.769204e+01
C.9.05 1.582915e+00 3.808634e+00 4.775946e+01
C.9.06 2.322462e+00 3.687785e+00 4.775961e+01
C.9.07 3.050694e+00 3.512990e+00 4.778457e+01
C.9.08 3.627472e+00 3.302039e+00 4.782922e+01
C.9.09 4.181766e+00 3.040499e+00 4.788867e+01
C.9.10 4.743594e+00 2.803953e+00 4.797576e+01
C.9.11 5.268173e+00 2.641414e+00 4.806415e+01
C.9.12 5.798388e+00 2.483310e+00 4.812152e+01
C.9.13 6.319314e+00 2.329101e+00 4.824096e+01
C.9.14 6.791411e+00 2.126028e+00 4.826565e+01
C.9.15 7.247110e+00 1.889583e+00 4.823146e+01
C.9.17 8.778677e+00 9.859792e-01 4.820019e+01
C.9.18 9.796290e+00 3.716519e-01 4.776690e+01
C.9.19 1.072879e+01 -4.693822e-01 4.761234e+01
C.9.20 1.124302e+01 -1.212038e+00 4.739140e+01
C.9.21 1.158144e+01 -2.012950e+00 4.706155e+01
