# Supplementary material for: Ontogenetic changes and sexual dimorphism in the cranium and mandible of the Atlantic walrus (Odobenus rosmarus rosmarus L.)
Source: Anat Rec (Hoboken). 2025 Sep 12;309(7):1875–903. doi: 10.1002/ar.70050 (PMC13251751; doi:10.1002/ar.70050)
Supplement: Supplementary file 1 — Data S1: Supporting information. [file AR-309-1875-s001.zip › PTS files/Ontogeny_Mandible/4832_F_J.pts]

Version 1.0
222
S.1 9.058405e+00 -1.270161e+01 4.456280e+01
S.2 7.404874e+00 -1.297493e+01 4.469197e+01
S.3 9.997602e+00 -1.360428e+01 4.420150e+01
S.4 8.239238e+00 -1.112423e+01 4.332082e+01
S.5 1.045182e+01 -1.140893e+01 4.339753e+01
S.6 5.775851e+00 -3.617955e+00 4.338269e+01
S.7 1.446954e+01 -4.604697e+00 4.354153e+01
S.8 9.545505e+00 -7.617786e+00 4.819269e+01
S.9 4.935915e+00 2.911555e+00 4.001377e+01
S.10 1.704254e+01 1.128967e+00 4.019554e+01
S.11 4.245742e+00 4.253282e+00 4.089990e+01
S.12 1.807188e+01 2.810992e+00 4.130123e+01
S.13 3.663555e+00 6.498343e+00 4.360402e+01
S.14 1.853504e+01 5.024872e+00 4.398458e+01
S.15 1.546396e+00 5.320597e+00 4.339543e+01
S.16 2.019222e+01 3.971857e+00 4.442014e+01
S.17 5.638112e+00 5.922164e+00 4.366084e+01
S.18 1.627018e+01 5.184931e+00 4.378260e+01
S.19 7.265009e+00 -8.344163e+00 4.582890e+01
S.20 1.203025e+01 -8.918962e+00 4.584839e+01
S.21 4.098173e+00 3.714202e-01 4.317764e+01
S.22 1.701330e+01 -9.879696e-01 4.367237e+01
S.23 3.913140e+00 4.633509e+00 4.252403e+01
S.24 1.777759e+01 3.599223e+00 4.295398e+01
S.25 4.544871e+00 3.308568e+00 4.604067e+01
S.26 1.684641e+01 2.155343e+00 4.641174e+01
S.27 4.045003e+00 5.026462e+00 4.532288e+01
S.28 1.759814e+01 3.968192e+00 4.552850e+01
S.29 3.886071e+00 2.050933e+00 4.588467e+01
S.30 1.715144e+01 8.216081e-01 4.626325e+01
S.31 5.734367e+00 -3.752351e+00 4.790377e+01
S.32 1.382688e+01 -5.014243e+00 4.821012e+01
C.1.02 7.434293e+00 -1.282351e+01 4.444794e+01
C.1.03 7.436631e+00 -1.268519e+01 4.419457e+01
C.1.04 7.440860e+00 -1.248904e+01 4.398279e+01
C.1.05 7.519287e+00 -1.225144e+01 4.378796e+01
C.1.06 7.598243e+00 -1.198513e+01 4.363497e+01
C.1.07 7.599935e+00 -1.168997e+01 4.351908e+01
C.1.08 7.513453e+00 -1.129596e+01 4.351553e+01
C.1.09 7.431312e+00 -1.090394e+01 4.356341e+01
C.1.10 7.310745e+00 -1.052501e+01 4.349561e+01
C.1.11 7.700765e+00 -1.066232e+01 4.329276e+01
C.1.12 7.937769e+00 -1.091313e+01 4.359769e+01
C.2.02 1.021070e+01 -1.357916e+01 4.413555e+01
C.2.03 1.041083e+01 -1.352110e+01 4.405213e+01
C.2.04 1.057393e+01 -1.340362e+01 4.395222e+01
C.2.05 1.065571e+01 -1.316649e+01 4.382951e+01
C.2.06 1.067097e+01 -1.291281e+01 4.371378e+01
C.2.07 1.067398e+01 -1.264278e+01 4.364268e+01
C.2.08 1.074956e+01 -1.240958e+01 4.358416e+01
C.2.09 1.083552e+01 -1.217899e+01 4.352976e+01
C.2.10 1.092952e+01 -1.196451e+01 4.343661e+01
C.2.11 1.090136e+01 -1.172460e+01 4.327929e+01
C.2.12 1.070449e+01 -1.151617e+01 4.330943e+01
C.3.02 9.043575e+00 -1.268902e+01 4.426031e+01
C.3.03 9.092090e+00 -1.254324e+01 4.399904e+01
C.3.04 9.127778e+00 -1.230538e+01 4.381457e+01
C.3.05 9.164140e+00 -1.206901e+01 4.373652e+01
C.3.06 9.214376e+00 -1.182252e+01 4.373609e+01
C.3.07 9.258698e+00 -1.159263e+01 4.364405e+01
C.3.08 9.359247e+00 -1.125280e+01 4.375947e+01
C.3.09 9.469485e+00 -1.094012e+01 4.392971e+01
C.3.10 9.459120e+00 -1.057832e+01 4.384076e+01
C.3.11 9.479002e+00 -1.017223e+01 4.395890e+01
C.3.12 9.502767e+00 -9.802000e+00 4.416293e+01
C.3.13 9.551695e+00 -9.469719e+00 4.442072e+01
C.3.14 9.605436e+00 -9.252916e+00 4.465250e+01
C.3.15 9.658642e+00 -9.061380e+00 4.490568e+01
C.3.16 9.735000e+00 -8.840612e+00 4.512714e+01
C.3.17 9.786555e+00 -8.666328e+00 4.535343e+01
C.3.18 9.840611e+00 -8.494876e+00 4.558129e+01
C.3.19 9.864965e+00 -8.310129e+00 4.580381e+01
C.3.20 9.874573e+00 -8.152999e+00 4.609017e+01
C.3.21 9.832743e+00 -7.953497e+00 4.634560e+01
C.3.22 9.804276e+00 -7.763331e+00 4.660983e+01
C.3.23 9.790385e+00 -7.595409e+00 4.688098e+01
C.3.24 9.763021e+00 -7.460113e+00 4.716883e+01
C.3.25 9.727217e+00 -7.421720e+00 4.748373e+01
C.3.26 9.659515e+00 -7.386812e+00 4.776096e+01
C.3.27 9.603391e+00 -7.379353e+00 4.804284e+01
C.3.29 9.485736e+00 -7.804008e+00 4.821366e+01
C.3.30 9.454518e+00 -7.985715e+00 4.828222e+01
C.3.31 9.427254e+00 -8.178670e+00 4.825543e+01
C.3.32 9.366909e+00 -8.408227e+00 4.811584e+01
C.3.33 9.385895e+00 -8.664435e+00 4.801674e+01
C.3.34 9.391939e+00 -8.921850e+00 4.791914e+01
C.3.35 9.378783e+00 -9.204123e+00 4.779265e+01
C.3.36 9.364893e+00 -9.484027e+00 4.766110e+01
C.3.37 9.366758e+00 -9.789510e+00 4.761085e+01
C.3.38 9.344960e+00 -1.001456e+01 4.751806e+01
C.3.39 9.316471e+00 -1.023779e+01 4.742271e+01
C.3.40 9.301278e+00 -1.046620e+01 4.733706e+01
C.3.41 9.276093e+00 -1.070599e+01 4.719723e+01
C.3.42 9.269999e+00 -1.095567e+01 4.707351e+01
C.3.43 9.257185e+00 -1.119707e+01 4.693476e+01
C.3.44 9.234473e+00 -1.138426e+01 4.680857e+01
C.3.45 9.216267e+00 -1.157577e+01 4.668825e+01
C.3.46 9.202154e+00 -1.174948e+01 4.654299e+01
C.3.47 9.211042e+00 -1.192900e+01 4.636173e+01
C.3.48 9.236517e+00 -1.206805e+01 4.614919e+01
C.3.49 9.225841e+00 -1.225240e+01 4.597295e+01
C.3.50 9.164823e+00 -1.241688e+01 4.576831e+01
C.3.51 9.099178e+00 -1.251093e+01 4.552439e+01
C.3.52 9.050611e+00 -1.253137e+01 4.526005e+01
C.3.53 9.028437e+00 -1.262082e+01 4.503104e+01
C.3.54 9.006110e+00 -1.271445e+01 4.480370e+01
C.4.02 5.704822e+00 -2.913333e+00 4.326632e+01
C.4.03 5.515642e+00 -2.223338e+00 4.320932e+01
C.4.04 5.285155e+00 -1.564760e+00 4.304134e+01
C.4.05 4.937117e+00 -9.497712e-01 4.273733e+01
C.4.06 4.600203e+00 -4.421223e-01 4.226772e+01
C.4.07 4.440722e+00 -2.985530e-02 4.163816e+01
C.4.08 4.556308e+00 4.121693e-01 4.100493e+01
C.4.09 4.795271e+00 9.881654e-01 4.053499e+01
C.4.10 4.993388e+00 1.663324e+00 4.019638e+01
C.4.11 5.021249e+00 2.072613e+00 4.007905e+01
C.4.12 4.998778e+00 2.490014e+00 3.999342e+01
C.4.14 4.848815e+00 3.195429e+00 4.006866e+01
C.4.15 4.731277e+00 3.440348e+00 4.020051e+01
C.4.16 4.613003e+00 3.657195e+00 4.037422e+01
C.4.17 4.492111e+00 3.867562e+00 4.053853e+01
C.4.18 4.363173e+00 4.077918e+00 4.069662e+01
C.4.20 4.140853e+00 4.400784e+00 4.115760e+01
C.4.21 4.054390e+00 4.486623e+00 4.144801e+01
C.4.22 3.984375e+00 4.546878e+00 4.174907e+01
C.4.23 3.925406e+00 4.667831e+00 4.198478e+01
C.4.24 3.896905e+00 4.662305e+00 4.225463e+01
C.5.02 1.468821e+01 -4.096726e+00 4.342187e+01
C.5.03 1.495208e+01 -3.603289e+00 4.333777e+01
C.5.04 1.520293e+01 -3.096703e+00 4.331315e+01
C.5.05 1.548483e+01 -2.525811e+00 4.317488e+01
C.5.06 1.576751e+01 -1.988687e+00 4.293803e+01
C.5.07 1.603871e+01 -1.503714e+00 4.259780e+01
C.5.08 1.635956e+01 -1.088058e+00 4.210521e+01
C.5.09 1.665425e+01 -7.648572e-01 4.153329e+01
C.5.10 1.690676e+01 -3.293612e-01 4.101854e+01
C.5.11 1.699284e+01 1.231106e-01 4.069264e+01
C.5.12 1.700560e+01 6.027641e-01 4.039577e+01
C.5.14 1.708520e+01 1.548333e+00 4.018412e+01
C.5.15 1.714392e+01 1.956367e+00 4.027292e+01
C.5.16 1.727432e+01 2.314010e+00 4.045431e+01
C.5.17 1.752518e+01 2.534916e+00 4.071633e+01
C.5.18 1.782364e+01 2.667563e+00 4.098786e+01
C.5.20 1.808143e+01 2.905799e+00 4.157520e+01
C.5.21 1.802138e+01 2.988688e+00 4.184661e+01
C.5.22 1.796100e+01 3.117296e+00 4.209951e+01
C.5.23 1.790811e+01 3.277309e+00 4.238682e+01
C.5.24 1.784007e+01 3.421579e+00 4.267923e+01
C.6.02 3.878328e+00 4.767075e+00 4.274000e+01
C.6.03 3.797136e+00 4.974957e+00 4.286604e+01
C.6.04 3.722010e+00 5.219951e+00 4.287122e+01
C.6.05 3.765122e+00 5.774058e+00 4.281683e+01
C.6.06 3.693726e+00 6.246014e+00 4.310674e+01
C.6.08 3.672574e+00 6.592806e+00 4.408116e+01
C.6.09 3.748360e+00 6.498330e+00 4.455230e+01
C.6.10 3.649434e+00 6.073775e+00 4.476821e+01
C.6.11 3.511582e+00 5.804887e+00 4.475857e+01
C.6.12 3.470159e+00 5.527385e+00 4.487116e+01
C.6.13 3.508162e+00 5.289664e+00 4.505404e+01
C.6.14 3.669362e+00 5.171206e+00 4.514703e+01
C.6.15 3.867028e+00 5.103196e+00 4.521751e+01
C.6.17 4.205253e+00 4.805462e+00 4.556680e+01
C.6.18 4.264397e+00 4.522518e+00 4.579149e+01
C.6.19 4.321547e+00 4.199633e+00 4.595428e+01
C.6.20 4.406216e+00 3.913458e+00 4.605009e+01
C.6.21 4.485013e+00 3.612507e+00 4.608852e+01
C.7.02 1.781410e+01 3.693335e+00 4.314159e+01
C.7.03 1.789872e+01 3.857148e+00 4.324835e+01
C.7.04 1.806764e+01 3.986922e+00 4.325220e+01
C.7.05 1.830297e+01 4.439061e+00 4.323554e+01
C.7.06 1.844506e+01 4.839040e+00 4.351825e+01
C.7.08 1.853190e+01 5.149402e+00 4.442482e+01
C.7.09 1.844867e+01 5.151042e+00 4.487470e+01
C.7.10 1.834934e+01 4.882819e+00 4.523179e+01
C.7.11 1.834659e+01 4.629407e+00 4.517458e+01
C.7.12 1.831395e+01 4.373494e+00 4.514390e+01
C.7.13 1.818622e+01 4.191383e+00 4.527813e+01
C.7.14 1.798965e+01 4.104232e+00 4.535331e+01
C.7.15 1.778198e+01 4.028351e+00 4.540820e+01
C.7.17 1.740311e+01 3.728654e+00 4.589192e+01
C.7.18 1.728545e+01 3.343152e+00 4.614694e+01
C.7.19 1.713050e+01 2.929311e+00 4.632645e+01
C.7.20 1.703117e+01 2.678544e+00 4.642659e+01
C.7.21 1.694082e+01 2.414072e+00 4.649492e+01
C.8.02 4.096679e+00 2.686194e+00 4.577861e+01
C.8.03 3.837931e+00 1.936345e+00 4.594492e+01
C.8.04 3.677460e+00 1.275845e+00 4.638636e+01
C.8.05 3.654788e+00 7.383620e-01 4.663446e+01
C.8.06 3.749592e+00 2.022072e-01 4.686793e+01
C.8.07 3.902392e+00 -3.410340e-01 4.704821e+01
C.8.08 4.068659e+00 -8.327500e-01 4.717233e+01
C.8.09 4.287656e+00 -1.315852e+00 4.723128e+01
C.8.10 4.523701e+00 -1.789516e+00 4.730037e+01
C.8.11 4.700830e+00 -2.117626e+00 4.738580e+01
C.8.12 4.902796e+00 -2.435506e+00 4.745285e+01
C.8.13 5.105872e+00 -2.750422e+00 4.752980e+01
C.8.14 5.320899e+00 -3.088744e+00 4.763347e+01
C.8.15 5.532740e+00 -3.424533e+00 4.775103e+01
C.8.17 6.196207e+00 -4.651025e+00 4.834407e+01
C.8.18 6.690278e+00 -5.621349e+00 4.851472e+01
C.8.19 7.331253e+00 -6.494760e+00 4.871735e+01
C.8.20 8.018882e+00 -7.046398e+00 4.877924e+01
C.8.21 8.807264e+00 -7.419176e+00 4.863607e+01
C.9.02 1.691702e+01 1.338884e+00 4.662072e+01
C.9.03 1.693404e+01 5.232401e-01 4.684424e+01
C.9.04 1.686320e+01 -2.796069e-01 4.708835e+01
C.9.05 1.671870e+01 -7.032276e-01 4.725772e+01
C.9.06 1.650054e+01 -1.085369e+00 4.744587e+01
C.9.07 1.626767e+01 -1.478658e+00 4.758771e+01
C.9.08 1.603903e+01 -1.934482e+00 4.769850e+01
C.9.09 1.579724e+01 -2.396881e+00 4.770528e+01
C.9.10 1.553478e+01 -2.847065e+00 4.773321e+01
C.9.11 1.524573e+01 -3.281196e+00 4.778547e+01
C.9.12 1.494052e+01 -3.702508e+00 4.784942e+01
C.9.13 1.462129e+01 -4.112121e+00 4.792056e+01
C.9.14 1.435839e+01 -4.425845e+00 4.797947e+01
C.9.15 1.409527e+01 -4.730519e+00 4.807415e+01
C.9.17 1.319273e+01 -5.676221e+00 4.848080e+01
C.9.18 1.254003e+01 -6.341601e+00 4.869265e+01
C.9.19 1.178707e+01 -6.921092e+00 4.879676e+01
C.9.20 1.104909e+01 -7.280749e+00 4.874712e+01
C.9.21 1.029830e+01 -7.516743e+00 4.850819e+01
