# Supplementary material for: Ontogenetic changes and sexual dimorphism in the cranium and mandible of the Atlantic walrus (Odobenus rosmarus rosmarus L.)
Source: Anat Rec (Hoboken). 2025 Sep 12;309(7):1875–903. doi: 10.1002/ar.70050 (PMC13251751; doi:10.1002/ar.70050)
Supplement: Supplementary file 1 — Data S1: Supporting information. [file AR-309-1875-s001.zip › PTS files/Ontogeny_Mandible/4834_M_J.pts]

Version 1.0
222
S.1 8.589525e+00 -1.496994e-01 3.636730e+01
S.2 9.713833e+00 2.341583e-01 3.640425e+01
S.3 7.619585e+00 3.431927e-01 3.645567e+01
S.4 1.019419e+01 -2.788792e+00 3.690221e+01
S.5 7.096326e+00 -2.883302e+00 3.672404e+01
S.6 1.256158e+01 -7.893636e+00 3.913502e+01
S.7 4.713688e+00 -8.163474e+00 3.890801e+01
S.8 8.410146e+00 -3.777864e+00 4.281243e+01
S.9 1.450166e+01 -1.567794e+01 3.818435e+01
S.10 2.825039e+00 -1.579942e+01 3.733595e+01
S.11 1.514153e+01 -1.705504e+01 3.983453e+01
S.12 2.110175e+00 -1.732035e+01 3.878938e+01
S.13 1.522877e+01 -1.787390e+01 4.259519e+01
S.14 1.266555e+00 -1.820086e+01 4.178802e+01
S.15 1.722116e+01 -1.674228e+01 4.245284e+01
S.16 -4.127998e-01 -1.692217e+01 4.110291e+01
S.17 1.309785e+01 -1.775888e+01 4.255341e+01
S.18 3.586549e+00 -1.795373e+01 4.208327e+01
S.19 1.090816e+01 -3.223700e+00 3.973972e+01
S.20 6.160019e+00 -3.757949e+00 3.979992e+01
S.21 1.470221e+01 -1.213109e+01 4.110508e+01
S.22 2.378632e+00 -1.254275e+01 4.012296e+01
S.23 1.480206e+01 -1.675476e+01 4.124788e+01
S.24 2.010601e+00 -1.695392e+01 4.032420e+01
S.25 1.455514e+01 -1.417111e+01 4.465812e+01
S.26 2.407682e+00 -1.472328e+01 4.394090e+01
S.27 1.499732e+01 -1.592447e+01 4.438999e+01
S.28 1.583906e+00 -1.642608e+01 4.346559e+01
S.29 1.507910e+01 -1.293504e+01 4.399468e+01
S.30 2.055380e+00 -1.364794e+01 4.331254e+01
S.31 1.172868e+01 -6.122118e+00 4.337958e+01
S.32 5.411039e+00 -6.447960e+00 4.326023e+01
C.1.02 9.872030e+00 4.319261e-02 3.631574e+01
C.1.03 9.978735e+00 -1.914987e-01 3.626217e+01
C.1.04 1.000872e+01 -4.476285e-01 3.620898e+01
C.1.05 1.000551e+01 -7.258378e-01 3.614598e+01
C.1.06 9.994728e+00 -1.006852e+00 3.609809e+01
C.1.07 1.000364e+01 -1.291968e+00 3.610089e+01
C.1.08 1.006697e+01 -1.559157e+00 3.618896e+01
C.1.09 1.013158e+01 -1.805660e+00 3.632394e+01
C.1.10 1.021767e+01 -2.040108e+00 3.646811e+01
C.1.11 1.032287e+01 -2.306056e+00 3.657377e+01
C.1.12 1.027255e+01 -2.582738e+00 3.669158e+01
C.2.02 7.504552e+00 1.839972e-01 3.626235e+01
C.2.03 7.415699e+00 -1.577058e-02 3.609460e+01
C.2.04 7.378881e+00 -2.773445e-01 3.601606e+01
C.2.05 7.381192e+00 -5.643017e-01 3.594357e+01
C.2.06 7.395958e+00 -8.520886e-01 3.587600e+01
C.2.07 7.375173e+00 -1.146851e+00 3.585891e+01
C.2.08 7.330963e+00 -1.468084e+00 3.598490e+01
C.2.09 7.243552e+00 -1.768251e+00 3.613747e+01
C.2.10 7.123990e+00 -2.073864e+00 3.625290e+01
C.2.11 7.063123e+00 -2.366926e+00 3.635851e+01
C.2.12 7.070872e+00 -2.635936e+00 3.652680e+01
C.3.02 8.594478e+00 -3.321673e-01 3.614017e+01
C.3.03 8.623535e+00 -5.135831e-01 3.591400e+01
C.3.04 8.655979e+00 -7.560994e-01 3.575575e+01
C.3.05 8.628900e+00 -1.093108e+00 3.579528e+01
C.3.06 8.596759e+00 -1.408617e+00 3.591896e+01
C.3.07 8.570829e+00 -1.690948e+00 3.610735e+01
C.3.08 8.584867e+00 -2.040591e+00 3.631482e+01
C.3.09 8.606254e+00 -2.354964e+00 3.657212e+01
C.3.10 8.621507e+00 -2.581234e+00 3.690984e+01
C.3.11 8.598496e+00 -2.790720e+00 3.721608e+01
C.3.12 8.558594e+00 -2.968268e+00 3.754026e+01
C.3.13 8.525587e+00 -3.169378e+00 3.785115e+01
C.3.14 8.510801e+00 -3.376575e+00 3.824409e+01
C.3.15 8.510436e+00 -3.618766e+00 3.861676e+01
C.3.16 8.510565e+00 -3.811476e+00 3.901727e+01
C.3.17 8.486238e+00 -3.873676e+00 3.939424e+01
C.3.18 8.516088e+00 -4.003652e+00 3.975310e+01
C.3.19 8.500916e+00 -4.018830e+00 4.013533e+01
C.3.20 8.502227e+00 -4.006791e+00 4.047085e+01
C.3.21 8.526963e+00 -4.100577e+00 4.079229e+01
C.3.22 8.539465e+00 -4.085713e+00 4.112748e+01
C.3.23 8.547454e+00 -4.075323e+00 4.147318e+01
C.3.24 8.536773e+00 -4.113975e+00 4.181680e+01
C.3.25 8.553176e+00 -4.218054e+00 4.214631e+01
C.3.26 8.529894e+00 -4.158813e+00 4.242459e+01
C.3.27 8.475249e+00 -4.012641e+00 4.266364e+01
C.3.29 8.388373e+00 -3.542997e+00 4.282847e+01
C.3.30 8.381273e+00 -3.324131e+00 4.273936e+01
C.3.31 8.376280e+00 -3.116753e+00 4.262593e+01
C.3.32 8.360559e+00 -2.865508e+00 4.249026e+01
C.3.33 8.348034e+00 -2.632657e+00 4.232473e+01
C.3.34 8.347671e+00 -2.413787e+00 4.214069e+01
C.3.35 8.372211e+00 -2.173471e+00 4.189651e+01
C.3.36 8.408363e+00 -1.966290e+00 4.162493e+01
C.3.37 8.441635e+00 -1.745664e+00 4.136377e+01
C.3.38 8.456694e+00 -1.588432e+00 4.118270e+01
C.3.39 8.465482e+00 -1.433502e+00 4.099926e+01
C.3.40 8.468509e+00 -1.317847e+00 4.078867e+01
C.3.41 8.468679e+00 -1.103522e+00 4.048173e+01
C.3.42 8.461750e+00 -9.181638e-01 4.015657e+01
C.3.43 8.465758e+00 -7.405772e-01 3.982704e+01
C.3.44 8.485834e+00 -6.203071e-01 3.957674e+01
C.3.45 8.517685e+00 -5.071460e-01 3.932435e+01
C.3.46 8.548067e+00 -4.182545e-01 3.906225e+01
C.3.47 8.569178e+00 -3.670530e-01 3.878445e+01
C.3.48 8.605764e+00 -2.724693e-01 3.851996e+01
C.3.49 8.639681e+00 -1.790903e-01 3.825468e+01
C.3.50 8.659786e+00 -4.908215e-02 3.796120e+01
C.3.51 8.629316e+00 3.539958e-02 3.765240e+01
C.3.52 8.595771e+00 2.470700e-02 3.733274e+01
C.3.53 8.587732e+00 -5.453734e-02 3.700918e+01
C.3.54 8.569113e+00 -1.747582e-01 3.669896e+01
C.4.02 1.282482e+01 -8.606136e+00 3.948366e+01
C.4.03 1.309163e+01 -9.371234e+00 3.968855e+01
C.4.04 1.335517e+01 -1.014995e+01 3.983890e+01
C.4.05 1.364400e+01 -1.096856e+01 3.982221e+01
C.4.06 1.389694e+01 -1.174907e+01 3.953814e+01
C.4.07 1.406744e+01 -1.249898e+01 3.913512e+01
C.4.08 1.410624e+01 -1.312287e+01 3.877461e+01
C.4.09 1.411767e+01 -1.378615e+01 3.849060e+01
C.4.10 1.417501e+01 -1.448339e+01 3.831373e+01
C.4.11 1.426045e+01 -1.488598e+01 3.824590e+01
C.4.12 1.437681e+01 -1.528008e+01 3.817420e+01
C.4.14 1.459305e+01 -1.600383e+01 3.830781e+01
C.4.15 1.467677e+01 -1.628889e+01 3.851162e+01
C.4.16 1.477364e+01 -1.654223e+01 3.874876e+01
C.4.17 1.492071e+01 -1.680020e+01 3.905637e+01
C.4.18 1.505659e+01 -1.697109e+01 3.942399e+01
C.4.20 1.514266e+01 -1.701400e+01 4.006840e+01
C.4.21 1.512237e+01 -1.692759e+01 4.028864e+01
C.4.22 1.505839e+01 -1.683015e+01 4.049551e+01
C.4.23 1.500585e+01 -1.680714e+01 4.075674e+01
C.4.24 1.491564e+01 -1.678035e+01 4.100710e+01
C.5.02 4.508327e+00 -8.702197e+00 3.911370e+01
C.5.03 4.261502e+00 -9.257074e+00 3.919048e+01
C.5.04 4.003503e+00 -9.802387e+00 3.929428e+01
C.5.05 3.594158e+00 -1.078469e+01 3.933867e+01
C.5.06 3.223337e+00 -1.171827e+01 3.898459e+01
C.5.07 2.937204e+00 -1.259231e+01 3.844732e+01
C.5.08 2.967749e+00 -1.315450e+01 3.804270e+01
C.5.09 3.102909e+00 -1.377694e+01 3.776881e+01
C.5.10 3.150250e+00 -1.444088e+01 3.757475e+01
C.5.11 3.079947e+00 -1.489966e+01 3.747683e+01
C.5.12 2.967251e+00 -1.534827e+01 3.737160e+01
C.5.14 2.714504e+00 -1.608627e+01 3.739039e+01
C.5.15 2.588550e+00 -1.634658e+01 3.750806e+01
C.5.16 2.471615e+00 -1.658796e+01 3.766785e+01
C.5.17 2.331138e+00 -1.689787e+01 3.799087e+01
C.5.18 2.209119e+00 -1.716189e+01 3.835902e+01
C.5.20 2.092661e+00 -1.729090e+01 3.905559e+01
C.5.21 2.057076e+00 -1.726772e+01 3.932061e+01
C.5.22 2.060129e+00 -1.717564e+01 3.957272e+01
C.5.23 2.058713e+00 -1.710163e+01 3.982437e+01
C.5.24 2.022221e+00 -1.704016e+01 4.007674e+01
C.6.02 1.486425e+01 -1.677974e+01 4.150016e+01
C.6.03 1.497194e+01 -1.694675e+01 4.166942e+01
C.6.04 1.511407e+01 -1.716098e+01 4.171456e+01
C.6.05 1.518087e+01 -1.751890e+01 4.189351e+01
C.6.06 1.520736e+01 -1.778295e+01 4.220039e+01
C.6.08 1.534898e+01 -1.785855e+01 4.304610e+01
C.6.09 1.540367e+01 -1.759322e+01 4.342638e+01
C.6.10 1.543871e+01 -1.716603e+01 4.361155e+01
C.6.11 1.551418e+01 -1.687003e+01 4.361880e+01
C.6.12 1.556931e+01 -1.659314e+01 4.373568e+01
C.6.13 1.555200e+01 -1.635571e+01 4.392723e+01
C.6.14 1.539537e+01 -1.618917e+01 4.409247e+01
C.6.15 1.518374e+01 -1.606624e+01 4.423275e+01
C.6.17 1.485710e+01 -1.567794e+01 4.457464e+01
C.6.18 1.476183e+01 -1.536581e+01 4.466431e+01
C.6.19 1.469474e+01 -1.503478e+01 4.468562e+01
C.6.20 1.463426e+01 -1.474681e+01 4.470040e+01
C.6.21 1.458070e+01 -1.445781e+01 4.472095e+01
C.7.02 1.966897e+00 -1.705398e+01 4.064913e+01
C.7.03 1.794759e+00 -1.727439e+01 4.084734e+01
C.7.04 1.613511e+00 -1.754956e+01 4.094186e+01
C.7.05 1.495385e+00 -1.789573e+01 4.109980e+01
C.7.06 1.364999e+00 -1.810183e+01 4.141488e+01
C.7.08 1.231998e+00 -1.821498e+01 4.219994e+01
C.7.09 1.242345e+00 -1.807823e+01 4.259014e+01
C.7.10 1.276937e+00 -1.774894e+01 4.283801e+01
C.7.11 1.276305e+00 -1.734691e+01 4.278164e+01
C.7.12 1.257801e+00 -1.695226e+01 4.287501e+01
C.7.13 1.282008e+00 -1.661403e+01 4.309817e+01
C.7.14 1.362093e+00 -1.652439e+01 4.322167e+01
C.7.15 1.480777e+00 -1.647539e+01 4.333662e+01
C.7.17 1.835418e+00 -1.612286e+01 4.360610e+01
C.7.18 2.067486e+00 -1.579686e+01 4.372779e+01
C.7.19 2.261232e+00 -1.547624e+01 4.391382e+01
C.7.20 2.356259e+00 -1.523749e+01 4.396584e+01
C.7.21 2.411082e+00 -1.498179e+01 4.398447e+01
C.8.02 1.475420e+01 -1.337684e+01 4.401989e+01
C.8.03 1.478577e+01 -1.234393e+01 4.411941e+01
C.8.04 1.487791e+01 -1.133857e+01 4.436159e+01
C.8.05 1.480764e+01 -1.084767e+01 4.432005e+01
C.8.06 1.464715e+01 -1.038151e+01 4.425235e+01
C.8.07 1.445819e+01 -9.929060e+00 4.416732e+01
C.8.08 1.422456e+01 -9.420275e+00 4.401966e+01
C.8.09 1.396843e+01 -8.918962e+00 4.388422e+01
C.8.10 1.368374e+01 -8.433351e+00 4.374865e+01
C.8.11 1.339416e+01 -7.985218e+00 4.365611e+01
C.8.12 1.308180e+01 -7.551761e+00 4.356781e+01
C.8.13 1.273548e+01 -7.157767e+00 4.343337e+01
C.8.14 1.239702e+01 -6.822199e+00 4.332797e+01
C.8.15 1.205284e+01 -6.477499e+00 4.329657e+01
C.8.17 1.130369e+01 -5.598706e+00 4.364671e+01
C.8.18 1.085015e+01 -5.060391e+00 4.382108e+01
C.8.19 1.030071e+01 -4.587162e+00 4.381271e+01
C.8.20 9.667963e+00 -4.220101e+00 4.357523e+01
C.8.21 9.057556e+00 -3.965847e+00 4.318255e+01
C.9.02 2.659123e+00 -1.454656e+01 4.237885e+01
C.9.03 2.360514e+00 -1.317128e+01 4.312209e+01
C.9.04 2.105310e+00 -1.168863e+01 4.364266e+01
C.9.05 2.218156e+00 -1.093211e+01 4.364482e+01
C.9.06 2.475104e+00 -1.021428e+01 4.358348e+01
C.9.07 2.811858e+00 -9.546419e+00 4.342341e+01
C.9.08 3.040640e+00 -9.139543e+00 4.338972e+01
C.9.09 3.321759e+00 -8.768387e+00 4.334217e+01
C.9.10 3.623341e+00 -8.416488e+00 4.327695e+01
C.9.11 3.958279e+00 -8.042639e+00 4.322509e+01
C.9.12 4.307353e+00 -7.679105e+00 4.319994e+01
C.9.13 4.654634e+00 -7.313719e+00 4.317699e+01
C.9.14 4.909177e+00 -7.024152e+00 4.316346e+01
C.9.15 5.159751e+00 -6.731989e+00 4.318955e+01
C.9.17 5.873405e+00 -5.869771e+00 4.351810e+01
C.9.18 6.343761e+00 -5.264452e+00 4.368230e+01
C.9.19 6.906376e+00 -4.721102e+00 4.362912e+01
C.9.20 7.392120e+00 -4.349237e+00 4.339237e+01
C.9.21 7.855004e+00 -4.019999e+00 4.306432e+01
