# Supplementary material for: Ontogenetic changes and sexual dimorphism in the cranium and mandible of the Atlantic walrus (Odobenus rosmarus rosmarus L.)
Source: Anat Rec (Hoboken). 2025 Sep 12;309(7):1875–903. doi: 10.1002/ar.70050 (PMC13251751; doi:10.1002/ar.70050)
Supplement: Supplementary file 1 — Data S1: Supporting information. [file AR-309-1875-s001.zip › PTS files/Ontogeny_Mandible/4835_M_A.pts]

Version 1.0
222
S.1 2.087966e+01 -5.895820e+00 4.267910e+01
S.2 2.162789e+01 -7.128734e+00 4.277689e+01
S.3 2.194546e+01 -4.671791e+00 4.293191e+01
S.4 1.587584e+01 -7.095551e+00 4.240789e+01
S.5 1.635801e+01 -3.477480e+00 4.229794e+01
S.6 8.893588e+00 -8.720065e+00 4.482016e+01
S.7 1.005664e+01 -5.731840e-02 4.489336e+01
S.8 1.408781e+01 -5.013626e+00 5.056360e+01
S.9 1.129097e+00 -1.019054e+01 4.176714e+01
S.10 3.178540e+00 2.884984e+00 4.194242e+01
S.11 -8.909844e-01 -1.017576e+01 4.305256e+01
S.12 1.006247e+00 3.688825e+00 4.304535e+01
S.13 -3.689196e+00 -1.140629e+01 4.697000e+01
S.14 -1.317669e+00 5.703742e+00 4.695024e+01
S.15 -2.249214e+00 -1.423622e+01 4.725235e+01
S.16 6.620375e-01 7.701100e+00 4.701151e+01
S.17 -2.472084e+00 -8.642494e+00 4.655910e+01
S.18 -1.217185e+00 2.442804e+00 4.676067e+01
S.19 1.515195e+01 -7.889665e+00 4.663817e+01
S.20 1.593281e+01 -2.648369e+00 4.645191e+01
S.21 4.948161e+00 -1.115572e+01 4.613639e+01
S.22 7.045746e+00 3.199330e+00 4.642008e+01
S.23 -8.796684e-01 -1.078184e+01 4.465700e+01
S.24 9.467691e-01 4.158841e+00 4.502964e+01
S.25 8.106093e-01 -1.079753e+01 5.027369e+01
S.26 2.344280e+00 3.587624e+00 5.035934e+01
S.27 -1.845082e+00 -1.014577e+01 4.893051e+01
S.28 -1.989864e-01 3.649370e+00 4.907988e+01
S.29 3.047872e+00 -1.135270e+01 4.966117e+01
S.30 4.590857e+00 3.769474e+00 4.992271e+01
S.31 9.056934e+00 -1.007477e+01 5.120113e+01
S.32 1.076900e+01 8.269088e-01 5.142070e+01
C.1.02 2.123652e+01 -7.219695e+00 4.246913e+01
C.1.03 2.077219e+01 -7.063886e+00 4.234151e+01
C.1.04 2.037232e+01 -6.885159e+00 4.208789e+01
C.1.05 1.983152e+01 -6.863585e+00 4.191822e+01
C.1.06 1.930247e+01 -6.723561e+00 4.176936e+01
C.1.07 1.875523e+01 -6.866937e+00 4.172840e+01
C.1.08 1.819805e+01 -6.798720e+00 4.184503e+01
C.1.09 1.766373e+01 -6.969069e+00 4.196436e+01
C.1.10 1.721611e+01 -7.297702e+00 4.210703e+01
C.1.11 1.674986e+01 -7.409598e+00 4.217224e+01
C.1.12 1.628523e+01 -7.308625e+00 4.226236e+01
C.2.02 2.162356e+01 -4.675386e+00 4.259938e+01
C.2.03 2.124599e+01 -4.763577e+00 4.234668e+01
C.2.04 2.086417e+01 -4.895840e+00 4.212100e+01
C.2.05 2.039250e+01 -4.862172e+00 4.194678e+01
C.2.06 1.992532e+01 -4.716765e+00 4.182607e+01
C.2.07 1.943708e+01 -4.603305e+00 4.177388e+01
C.2.08 1.887260e+01 -4.532658e+00 4.181915e+01
C.2.09 1.834471e+01 -4.316861e+00 4.184055e+01
C.2.10 1.793284e+01 -3.923407e+00 4.187574e+01
C.2.11 1.743159e+01 -3.645187e+00 4.193860e+01
C.2.12 1.687984e+01 -3.526303e+00 4.205728e+01
C.3.02 2.062330e+01 -5.840955e+00 4.228051e+01
C.3.03 2.019882e+01 -5.770114e+00 4.207457e+01
C.3.04 1.973038e+01 -5.723629e+00 4.199694e+01
C.3.05 1.920656e+01 -5.634365e+00 4.199020e+01
C.3.06 1.869103e+01 -5.591143e+00 4.186862e+01
C.3.07 1.816831e+01 -5.521873e+00 4.193478e+01
C.3.08 1.770141e+01 -5.473065e+00 4.209185e+01
C.3.09 1.725339e+01 -5.454354e+00 4.230155e+01
C.3.10 1.682310e+01 -5.417739e+00 4.254353e+01
C.3.11 1.618664e+01 -5.321159e+00 4.291101e+01
C.3.12 1.559652e+01 -5.250216e+00 4.335394e+01
C.3.13 1.510137e+01 -5.188117e+00 4.390205e+01
C.3.14 1.462199e+01 -5.132190e+00 4.456020e+01
C.3.15 1.422348e+01 -5.087499e+00 4.527107e+01
C.3.16 1.379803e+01 -5.043805e+00 4.596625e+01
C.3.17 1.335877e+01 -5.006917e+00 4.641281e+01
C.3.18 1.291186e+01 -4.977883e+00 4.685233e+01
C.3.19 1.255558e+01 -4.931848e+00 4.736680e+01
C.3.20 1.240081e+01 -4.856268e+00 4.776966e+01
C.3.21 1.238753e+01 -4.773510e+00 4.819971e+01
C.3.22 1.242249e+01 -4.720662e+00 4.863324e+01
C.3.23 1.253864e+01 -4.734328e+00 4.903550e+01
C.3.24 1.273712e+01 -4.786460e+00 4.940070e+01
C.3.25 1.296214e+01 -4.838887e+00 4.975014e+01
C.3.26 1.326990e+01 -4.887428e+00 5.011232e+01
C.3.27 1.364225e+01 -4.942697e+00 5.040651e+01
C.3.29 1.446197e+01 -5.069688e+00 5.057720e+01
C.3.30 1.483525e+01 -5.119767e+00 5.061557e+01
C.3.31 1.520600e+01 -5.180589e+00 5.056904e+01
C.3.32 1.553708e+01 -5.253848e+00 5.047355e+01
C.3.33 1.585362e+01 -5.333342e+00 5.034092e+01
C.3.34 1.617274e+01 -5.401666e+00 5.020823e+01
C.3.35 1.655959e+01 -5.449959e+00 5.009158e+01
C.3.36 1.692984e+01 -5.506811e+00 4.993264e+01
C.3.37 1.729158e+01 -5.563489e+00 4.975510e+01
C.3.38 1.768588e+01 -5.631137e+00 4.957970e+01
C.3.39 1.805289e+01 -5.705143e+00 4.935465e+01
C.3.40 1.842582e+01 -5.759986e+00 4.913390e+01
C.3.41 1.877944e+01 -5.789734e+00 4.888995e+01
C.3.42 1.911876e+01 -5.802916e+00 4.862514e+01
C.3.43 1.944886e+01 -5.804141e+00 4.834861e+01
C.3.44 1.983970e+01 -5.782306e+00 4.797629e+01
C.3.45 2.028111e+01 -5.749004e+00 4.766656e+01
C.3.46 2.064738e+01 -5.731737e+00 4.726982e+01
C.3.47 2.099565e+01 -5.754033e+00 4.682465e+01
C.3.48 2.131481e+01 -5.795391e+00 4.635946e+01
C.3.49 2.150150e+01 -5.834041e+00 4.582690e+01
C.3.50 2.153673e+01 -5.854283e+00 4.532635e+01
C.3.51 2.146549e+01 -5.867959e+00 4.482943e+01
C.3.52 2.133194e+01 -5.882894e+00 4.434554e+01
C.3.53 2.115263e+01 -5.891253e+00 4.379814e+01
C.3.54 2.102899e+01 -5.893027e+00 4.323549e+01
C.4.02 8.150612e+00 -8.856060e+00 4.501966e+01
C.4.03 7.397143e+00 -9.053709e+00 4.507961e+01
C.4.04 6.679086e+00 -9.305634e+00 4.490279e+01
C.4.05 5.940509e+00 -9.722334e+00 4.456135e+01
C.4.06 5.339029e+00 -1.012614e+01 4.400375e+01
C.4.07 4.806922e+00 -1.038971e+01 4.330869e+01
C.4.08 4.209692e+00 -1.041537e+01 4.275983e+01
C.4.09 3.516886e+00 -1.029130e+01 4.235579e+01
C.4.10 2.754269e+00 -1.018280e+01 4.210033e+01
C.4.11 2.224105e+00 -1.017696e+01 4.193033e+01
C.4.12 1.685387e+00 -1.019324e+01 4.179056e+01
C.4.14 7.066394e-01 -1.014710e+01 4.187785e+01
C.4.15 2.831508e-01 -1.009395e+01 4.198004e+01
C.4.16 -1.103187e-01 -1.006442e+01 4.217220e+01
C.4.17 -4.674326e-01 -1.005122e+01 4.238677e+01
C.4.18 -7.733076e-01 -1.006009e+01 4.266979e+01
C.4.20 -7.296769e-01 -1.039991e+01 4.327197e+01
C.4.21 -6.725806e-01 -1.067401e+01 4.348650e+01
C.4.22 -7.603050e-01 -1.090206e+01 4.374088e+01
C.4.23 -8.253077e-01 -1.097411e+01 4.404906e+01
C.4.24 -8.552899e-01 -1.092079e+01 4.436631e+01
C.5.02 9.469198e+00 3.041715e-01 4.517046e+01
C.5.03 8.856486e+00 7.156230e-01 4.525899e+01
C.5.04 8.251225e+00 1.128759e+00 4.513432e+01
C.5.05 7.750250e+00 1.472886e+00 4.489396e+01
C.5.06 7.263913e+00 1.795996e+00 4.460028e+01
C.5.07 6.816302e+00 2.049438e+00 4.419706e+01
C.5.08 6.279641e+00 2.274384e+00 4.359143e+01
C.5.09 5.699719e+00 2.478962e+00 4.301939e+01
C.5.10 5.002696e+00 2.672904e+00 4.259285e+01
C.5.11 4.401688e+00 2.755071e+00 4.235623e+01
C.5.12 3.802977e+00 2.794940e+00 4.210343e+01
C.5.14 2.781539e+00 2.999231e+00 4.199252e+01
C.5.15 2.408600e+00 3.155337e+00 4.209116e+01
C.5.16 2.041748e+00 3.306354e+00 4.221679e+01
C.5.17 1.629120e+00 3.431827e+00 4.241023e+01
C.5.18 1.248426e+00 3.553088e+00 4.266280e+01
C.5.20 1.088883e+00 3.848985e+00 4.336978e+01
C.5.21 1.214802e+00 4.055556e+00 4.365121e+01
C.5.22 1.299474e+00 4.199191e+00 4.398278e+01
C.5.23 1.213289e+00 4.259091e+00 4.434310e+01
C.5.24 1.060981e+00 4.257722e+00 4.468609e+01
C.6.02 -1.051293e+00 -1.070419e+01 4.505457e+01
C.6.03 -1.235080e+00 -1.061608e+01 4.544443e+01
C.6.04 -1.551302e+00 -1.066719e+01 4.574599e+01
C.6.05 -2.390372e+00 -1.094143e+01 4.590798e+01
C.6.06 -3.177290e+00 -1.117757e+01 4.626923e+01
C.6.08 -3.777147e+00 -1.140530e+01 4.755224e+01
C.6.09 -3.660096e+00 -1.135072e+01 4.812674e+01
C.6.10 -3.219975e+00 -1.123153e+01 4.849931e+01
C.6.11 -2.772156e+00 -1.129930e+01 4.842666e+01
C.6.12 -2.318899e+00 -1.131350e+01 4.849570e+01
C.6.13 -1.952296e+00 -1.112265e+01 4.869467e+01
C.6.14 -1.789009e+00 -1.079832e+01 4.873221e+01
C.6.15 -1.696188e+00 -1.045132e+01 4.879736e+01
C.6.17 -1.552528e+00 -1.009646e+01 4.944981e+01
C.6.18 -1.113602e+00 -1.022625e+01 4.983477e+01
C.6.19 -5.838169e-01 -1.038768e+01 5.006050e+01
C.6.20 -1.187073e-01 -1.050455e+01 5.017001e+01
C.6.21 3.439372e-01 -1.064222e+01 5.026481e+01
C.7.02 6.857995e-01 4.170394e+00 4.558280e+01
C.7.03 2.481147e-01 4.340438e+00 4.597488e+01
C.7.04 -1.647917e-01 4.786810e+00 4.604176e+01
C.7.05 -5.979598e-01 5.131618e+00 4.623452e+01
C.7.06 -9.633506e-01 5.465826e+00 4.654833e+01
C.7.08 -1.507183e+00 5.638921e+00 4.757452e+01
C.7.09 -1.473460e+00 5.439215e+00 4.819807e+01
C.7.10 -1.197072e+00 5.088040e+00 4.867775e+01
C.7.11 -7.721980e-01 4.952839e+00 4.857940e+01
C.7.12 -3.364558e-01 4.824725e+00 4.862618e+01
C.7.13 -4.313810e-02 4.512400e+00 4.878393e+01
C.7.14 5.563143e-02 4.201765e+00 4.885294e+01
C.7.15 -5.591272e-03 3.907864e+00 4.899747e+01
C.7.17 2.518829e-02 3.414663e+00 4.954714e+01
C.7.18 4.591027e-01 3.428914e+00 4.991485e+01
C.7.19 9.846123e-01 3.485297e+00 5.012543e+01
C.7.20 1.433930e+00 3.495024e+00 5.024010e+01
C.7.21 1.885144e+00 3.523775e+00 5.034358e+01
C.8.02 1.823323e+00 -1.094714e+01 4.976377e+01
C.8.03 2.939379e+00 -1.117953e+01 4.967251e+01
C.8.04 3.950256e+00 -1.153984e+01 5.006776e+01
C.8.05 4.334617e+00 -1.157806e+01 5.023898e+01
C.8.06 4.734907e+00 -1.152906e+01 5.036502e+01
C.8.07 5.140673e+00 -1.145160e+01 5.045373e+01
C.8.08 5.628215e+00 -1.132402e+01 5.054621e+01
C.8.09 6.108405e+00 -1.116330e+01 5.062448e+01
C.8.10 6.586651e+00 -1.099940e+01 5.070785e+01
C.8.11 7.013047e+00 -1.086399e+01 5.081263e+01
C.8.12 7.445952e+00 -1.071140e+01 5.083355e+01
C.8.13 7.872998e+00 -1.055679e+01 5.090319e+01
C.8.14 8.276766e+00 -1.040840e+01 5.098585e+01
C.8.15 8.674446e+00 -1.025501e+01 5.108676e+01
C.8.17 1.027881e+01 -9.448175e+00 5.149952e+01
C.8.18 1.149976e+01 -8.756258e+00 5.157140e+01
C.8.19 1.261162e+01 -7.902764e+00 5.167103e+01
C.8.20 1.334078e+01 -6.979169e+00 5.157968e+01
C.8.21 1.383081e+01 -5.976067e+00 5.119667e+01
C.9.02 3.516055e+00 3.467524e+00 4.981110e+01
C.9.03 4.789443e+00 3.528733e+00 5.006195e+01
C.9.04 5.941667e+00 3.476633e+00 5.066016e+01
C.9.05 6.462284e+00 3.366294e+00 5.072459e+01
C.9.06 6.968773e+00 3.200322e+00 5.078198e+01
C.9.07 7.464715e+00 2.997752e+00 5.076259e+01
C.9.08 7.932612e+00 2.818143e+00 5.084527e+01
C.9.09 8.391249e+00 2.610071e+00 5.091155e+01
C.9.10 8.843077e+00 2.380711e+00 5.094695e+01
C.9.11 9.241426e+00 2.164227e+00 5.093935e+01
C.9.12 9.637078e+00 1.958977e+00 5.102268e+01
C.9.13 1.000714e+01 1.725056e+00 5.114074e+01
C.9.14 1.028159e+01 1.445021e+00 5.123909e+01
C.9.15 1.051992e+01 1.127756e+00 5.131643e+01
C.9.17 1.175710e+01 -9.387954e-02 5.162344e+01
C.9.18 1.276618e+01 -1.013848e+00 5.165009e+01
C.9.19 1.360864e+01 -2.088742e+00 5.163853e+01
C.9.20 1.400918e+01 -3.108916e+00 5.161578e+01
C.9.21 1.416231e+01 -4.086419e+00 5.114370e+01
