# Supplementary material for: Ontogenetic changes and sexual dimorphism in the cranium and mandible of the Atlantic walrus (Odobenus rosmarus rosmarus L.)
Source: Anat Rec (Hoboken). 2025 Sep 12;309(7):1875–903. doi: 10.1002/ar.70050 (PMC13251751; doi:10.1002/ar.70050)
Supplement: Supplementary file 1 — Data S1: Supporting information. [file AR-309-1875-s001.zip › PTS files/Ontogeny_Mandible/4836_U_A.pts]

Version 1.0
222
S.1 2.150991e+01 -4.314202e+00 3.868754e+01
S.2 2.188753e+01 -5.667857e+00 3.888507e+01
S.3 2.231278e+01 -3.334613e+00 3.881847e+01
S.4 1.751403e+01 -5.467115e+00 3.834089e+01
S.5 1.798076e+01 -1.677776e+00 3.830099e+01
S.6 1.125138e+01 -6.653775e+00 3.904226e+01
S.7 1.223096e+01 1.488564e+00 3.907736e+01
S.8 1.508452e+01 -3.425225e+00 4.393598e+01
S.9 2.015611e+00 -7.686136e+00 3.501040e+01
S.10 3.898570e+00 5.227111e+00 3.559999e+01
S.11 5.399469e-01 -8.144754e+00 3.611745e+01
S.12 2.301457e+00 5.890359e+00 3.722626e+01
S.13 -5.356560e-01 -8.316806e+00 3.918869e+01
S.14 1.358501e+00 6.187758e+00 3.981728e+01
S.15 -6.787872e-03 -1.039163e+01 3.941952e+01
S.16 2.998449e+00 8.043512e+00 4.035419e+01
S.17 -2.406763e-01 -5.964162e+00 3.920262e+01
S.18 1.189730e+00 3.773226e+00 3.948083e+01
S.19 1.580072e+01 -5.851082e+00 4.089075e+01
S.20 1.696823e+01 -1.048043e+00 4.085401e+01
S.21 5.396811e+00 -8.758889e+00 3.871138e+01
S.22 7.149051e+00 5.131139e+00 3.934103e+01
S.23 1.120866e+00 -7.997461e+00 3.758227e+01
S.24 2.823832e+00 5.374925e+00 3.834970e+01
S.25 2.629345e+00 -8.439545e+00 4.221505e+01
S.26 4.288430e+00 4.999625e+00 4.304539e+01
S.27 6.416506e-01 -7.914004e+00 4.121585e+01
S.28 2.327422e+00 5.450784e+00 4.193838e+01
S.29 3.831768e+00 -8.580444e+00 4.217998e+01
S.30 5.849787e+00 5.020123e+00 4.297881e+01
S.31 1.215138e+01 -5.871255e+00 4.434745e+01
S.32 1.339818e+01 -3.245396e-01 4.454919e+01
C.1.02 2.158349e+01 -5.629514e+00 3.864045e+01
C.1.03 2.125731e+01 -5.574024e+00 3.843002e+01
C.1.04 2.092096e+01 -5.554697e+00 3.822939e+01
C.1.05 2.052188e+01 -5.522181e+00 3.802851e+01
C.1.06 2.010881e+01 -5.435463e+00 3.787843e+01
C.1.07 1.967281e+01 -5.384292e+00 3.778928e+01
C.1.08 1.919122e+01 -5.474113e+00 3.777438e+01
C.1.09 1.875289e+01 -5.692910e+00 3.778869e+01
C.1.10 1.827993e+01 -5.705084e+00 3.791672e+01
C.1.11 1.796254e+01 -5.746287e+00 3.796748e+01
C.1.12 1.772458e+01 -5.618571e+00 3.814660e+01
C.2.02 2.199022e+01 -3.230582e+00 3.858837e+01
C.2.03 2.166375e+01 -3.113334e+00 3.837045e+01
C.2.04 2.133620e+01 -2.968633e+00 3.817150e+01
C.2.05 2.095640e+01 -2.776020e+00 3.794136e+01
C.2.06 2.049580e+01 -2.685643e+00 3.782304e+01
C.2.07 2.006718e+01 -2.485849e+00 3.771967e+01
C.2.08 1.967104e+01 -2.237881e+00 3.774828e+01
C.2.09 1.932675e+01 -1.930134e+00 3.782571e+01
C.2.10 1.891949e+01 -1.748349e+00 3.796827e+01
C.2.11 1.860839e+01 -1.616399e+00 3.803339e+01
C.2.12 1.830776e+01 -1.648766e+00 3.819773e+01
C.3.02 2.135781e+01 -4.321467e+00 3.826117e+01
C.3.03 2.099657e+01 -4.227314e+00 3.800503e+01
C.3.04 2.054956e+01 -4.167775e+00 3.804511e+01
C.3.05 2.006499e+01 -4.069684e+00 3.789785e+01
C.3.06 1.955770e+01 -3.977270e+00 3.791272e+01
C.3.07 1.906165e+01 -3.874974e+00 3.801058e+01
C.3.08 1.870415e+01 -3.788635e+00 3.821582e+01
C.3.09 1.832512e+01 -3.702966e+00 3.837822e+01
C.3.10 1.798352e+01 -3.635679e+00 3.861521e+01
C.3.11 1.761225e+01 -3.594537e+00 3.881470e+01
C.3.12 1.725846e+01 -3.570181e+00 3.904616e+01
C.3.13 1.690893e+01 -3.530337e+00 3.928191e+01
C.3.14 1.647968e+01 -3.449593e+00 3.961535e+01
C.3.15 1.611501e+01 -3.349505e+00 4.001402e+01
C.3.16 1.578364e+01 -3.246563e+00 4.044011e+01
C.3.17 1.566007e+01 -3.171144e+00 4.081406e+01
C.3.18 1.536711e+01 -3.104028e+00 4.107949e+01
C.3.19 1.507194e+01 -3.041457e+00 4.134361e+01
C.3.20 1.489536e+01 -3.000197e+00 4.152848e+01
C.3.21 1.477386e+01 -2.964466e+00 4.175436e+01
C.3.22 1.466761e+01 -2.959681e+00 4.199047e+01
C.3.23 1.459817e+01 -3.009311e+00 4.229221e+01
C.3.24 1.455585e+01 -3.087653e+00 4.259288e+01
C.3.25 1.457690e+01 -3.167535e+00 4.289539e+01
C.3.26 1.468246e+01 -3.255928e+00 4.327163e+01
C.3.27 1.484001e+01 -3.339946e+00 4.363027e+01
C.3.29 1.534658e+01 -3.474383e+00 4.408455e+01
C.3.30 1.564773e+01 -3.519215e+00 4.410613e+01
C.3.31 1.594770e+01 -3.565265e+00 4.407335e+01
C.3.32 1.616259e+01 -3.614396e+00 4.401752e+01
C.3.33 1.637020e+01 -3.670433e+00 4.394357e+01
C.3.34 1.657851e+01 -3.715876e+00 4.386446e+01
C.3.35 1.678660e+01 -3.738963e+00 4.376282e+01
C.3.36 1.699352e+01 -3.751337e+00 4.365701e+01
C.3.37 1.720310e+01 -3.765382e+00 4.355679e+01
C.3.38 1.753464e+01 -3.787405e+00 4.339145e+01
C.3.39 1.788031e+01 -3.816141e+00 4.325942e+01
C.3.40 1.820993e+01 -3.854813e+00 4.309330e+01
C.3.41 1.849892e+01 -3.913530e+00 4.292171e+01
C.3.42 1.876731e+01 -3.982217e+00 4.272256e+01
C.3.43 1.901066e+01 -4.039451e+00 4.249036e+01
C.3.44 1.926064e+01 -4.084726e+00 4.227275e+01
C.3.45 1.952452e+01 -4.124664e+00 4.207110e+01
C.3.46 1.977825e+01 -4.157282e+00 4.185557e+01
C.3.47 2.007519e+01 -4.183484e+00 4.159417e+01
C.3.48 2.039885e+01 -4.203683e+00 4.136607e+01
C.3.49 2.066822e+01 -4.233697e+00 4.107670e+01
C.3.50 2.093494e+01 -4.303418e+00 4.069506e+01
C.3.51 2.122556e+01 -4.365137e+00 4.032981e+01
C.3.52 2.138373e+01 -4.420792e+00 3.988988e+01
C.3.53 2.146911e+01 -4.419611e+00 3.949227e+01
C.3.54 2.150407e+01 -4.375928e+00 3.908946e+01
C.4.02 1.032960e+01 -6.801356e+00 3.902177e+01
C.4.03 9.434482e+00 -6.970383e+00 3.881657e+01
C.4.04 8.552855e+00 -7.185874e+00 3.859708e+01
C.4.05 7.492948e+00 -7.520090e+00 3.832430e+01
C.4.06 6.558795e+00 -7.834518e+00 3.774288e+01
C.4.07 5.805693e+00 -8.021308e+00 3.690176e+01
C.4.08 5.147176e+00 -7.979976e+00 3.628461e+01
C.4.09 4.359784e+00 -7.762700e+00 3.589858e+01
C.4.10 3.544522e+00 -7.570573e+00 3.555996e+01
C.4.11 3.020347e+00 -7.537760e+00 3.540508e+01
C.4.12 2.536878e+00 -7.604376e+00 3.515676e+01
C.4.14 1.723826e+00 -7.751835e+00 3.516121e+01
C.4.15 1.445625e+00 -7.834086e+00 3.532866e+01
C.4.16 1.179585e+00 -7.912597e+00 3.551644e+01
C.4.17 9.326294e-01 -7.992171e+00 3.568084e+01
C.4.18 7.021863e-01 -8.075892e+00 3.586589e+01
C.4.20 5.863732e-01 -8.162721e+00 3.640330e+01
C.4.21 6.835596e-01 -8.166362e+00 3.667666e+01
C.4.22 8.452629e-01 -8.134032e+00 3.691540e+01
C.4.23 9.647490e-01 -8.091846e+00 3.712607e+01
C.4.24 1.041223e+00 -8.053666e+00 3.735658e+01
C.5.02 1.155558e+01 1.775727e+00 3.904718e+01
C.5.03 1.090606e+01 2.118128e+00 3.902851e+01
C.5.04 1.027187e+01 2.486557e+00 3.898922e+01
C.5.05 9.447221e+00 3.060565e+00 3.889422e+01
C.5.06 8.670551e+00 3.637745e+00 3.860763e+01
C.5.07 7.948293e+00 3.973621e+00 3.798793e+01
C.5.08 7.324038e+00 4.126538e+00 3.740113e+01
C.5.09 6.679952e+00 4.254682e+00 3.683005e+01
C.5.10 5.927536e+00 4.458575e+00 3.644309e+01
C.5.11 5.245977e+00 4.687166e+00 3.614851e+01
C.5.12 4.578836e+00 4.938488e+00 3.583977e+01
C.5.14 3.566014e+00 5.437432e+00 3.567279e+01
C.5.15 3.292820e+00 5.654025e+00 3.586922e+01
C.5.16 3.009974e+00 5.826701e+00 3.609352e+01
C.5.17 2.705203e+00 5.914837e+00 3.641666e+01
C.5.18 2.488414e+00 5.908584e+00 3.681420e+01
C.5.20 2.424552e+00 5.793538e+00 3.743053e+01
C.5.21 2.595743e+00 5.696918e+00 3.759671e+01
C.5.22 2.731364e+00 5.597993e+00 3.779183e+01
C.5.23 2.795977e+00 5.520167e+00 3.796920e+01
C.5.24 2.810756e+00 5.452662e+00 3.816134e+01
C.6.02 1.036938e+00 -7.862189e+00 3.807542e+01
C.6.03 6.760272e-01 -7.925212e+00 3.844196e+01
C.6.04 2.822514e-01 -8.261644e+00 3.845918e+01
C.6.05 -9.604169e-02 -8.304028e+00 3.857264e+01
C.6.06 -4.139222e-01 -8.305470e+00 3.881078e+01
C.6.08 -9.427616e-01 -8.267007e+00 3.967376e+01
C.6.09 -7.995865e-01 -8.207607e+00 4.028981e+01
C.6.10 -2.194717e-01 -8.387935e+00 4.047541e+01
C.6.11 -2.156659e-02 -8.459638e+00 4.056913e+01
C.6.12 1.692682e-01 -8.485782e+00 4.069558e+01
C.6.13 3.542030e-01 -8.451031e+00 4.082856e+01
C.6.14 4.871228e-01 -8.284721e+00 4.094844e+01
C.6.15 5.774748e-01 -8.081798e+00 4.105025e+01
C.6.17 8.923579e-01 -7.837237e+00 4.154252e+01
C.6.18 1.224990e+00 -7.843571e+00 4.179704e+01
C.6.19 1.576058e+00 -7.914388e+00 4.201431e+01
C.6.20 1.934289e+00 -8.044414e+00 4.216485e+01
C.6.21 2.280275e+00 -8.233768e+00 4.227586e+01
C.7.02 2.887768e+00 5.465670e+00 3.872902e+01
C.7.03 2.690141e+00 5.578965e+00 3.905201e+01
C.7.04 2.438957e+00 5.875151e+00 3.912538e+01
C.7.05 2.024055e+00 6.184667e+00 3.913578e+01
C.7.06 1.573469e+00 6.304401e+00 3.936093e+01
C.7.08 8.847039e-01 6.334600e+00 4.027367e+01
C.7.09 8.546243e-01 6.200198e+00 4.093351e+01
C.7.10 1.438921e+00 5.875745e+00 4.102055e+01
C.7.11 1.777212e+00 5.944364e+00 4.112582e+01
C.7.12 2.080924e+00 5.934371e+00 4.132049e+01
C.7.13 2.303324e+00 5.874221e+00 4.159825e+01
C.7.14 2.347290e+00 5.748677e+00 4.172525e+01
C.7.15 2.332767e+00 5.592449e+00 4.182122e+01
C.7.17 2.487564e+00 5.202887e+00 4.221048e+01
C.7.18 2.769063e+00 4.970459e+00 4.237743e+01
C.7.19 3.092413e+00 4.819417e+00 4.256122e+01
C.7.20 3.457314e+00 4.800788e+00 4.282007e+01
C.7.21 3.863970e+00 4.866008e+00 4.299578e+01
C.8.02 3.574132e+00 -8.324115e+00 4.209565e+01
C.8.03 4.367078e+00 -8.493157e+00 4.260836e+01
C.8.04 5.206486e+00 -8.554260e+00 4.306868e+01
C.8.05 5.819709e+00 -8.531331e+00 4.329417e+01
C.8.06 6.445081e+00 -8.470571e+00 4.347486e+01
C.8.07 7.073209e+00 -8.368604e+00 4.362481e+01
C.8.08 7.624182e+00 -8.240342e+00 4.373673e+01
C.8.09 8.168395e+00 -8.075262e+00 4.383228e+01
C.8.10 8.702131e+00 -7.877686e+00 4.392522e+01
C.8.11 9.263049e+00 -7.629336e+00 4.402567e+01
C.8.12 9.811029e+00 -7.349085e+00 4.411276e+01
C.8.13 1.034923e+01 -7.046540e+00 4.418484e+01
C.8.14 1.096487e+01 -6.676466e+00 4.423870e+01
C.8.15 1.157349e+01 -6.291589e+00 4.425693e+01
C.8.17 1.263539e+01 -5.468965e+00 4.449380e+01
C.8.18 1.313207e+01 -5.062391e+00 4.456833e+01
C.8.19 1.362277e+01 -4.642239e+00 4.458192e+01
C.8.20 1.412661e+01 -4.191621e+00 4.450629e+01
C.8.21 1.460684e+01 -3.767031e+00 4.427893e+01
C.9.02 5.321469e+00 4.790549e+00 4.284309e+01
C.9.03 6.294266e+00 4.593326e+00 4.325136e+01
C.9.04 7.143048e+00 4.408600e+00 4.388171e+01
C.9.05 7.916265e+00 4.113347e+00 4.406434e+01
C.9.06 8.672669e+00 3.748970e+00 4.418059e+01
C.9.07 9.413885e+00 3.340813e+00 4.423002e+01
C.9.08 9.969570e+00 2.984607e+00 4.424163e+01
C.9.09 1.049584e+01 2.586428e+00 4.425919e+01
C.9.10 1.099723e+01 2.162978e+00 4.433075e+01
C.9.11 1.138756e+01 1.795576e+00 4.437576e+01
C.9.12 1.176010e+01 1.408462e+00 4.440269e+01
C.9.13 1.213276e+01 1.020746e+00 4.441557e+01
C.9.14 1.257810e+01 5.910879e-01 4.442588e+01
C.9.15 1.301342e+01 1.529909e-01 4.446574e+01
C.9.17 1.367502e+01 -7.945281e-01 4.467547e+01
C.9.18 1.394430e+01 -1.281091e+00 4.474041e+01
C.9.19 1.420307e+01 -1.777189e+00 4.472032e+01
C.9.20 1.450915e+01 -2.375069e+00 4.457260e+01
C.9.21 1.476900e+01 -2.968637e+00 4.434211e+01
