# Supplementary material for: Ontogenetic changes and sexual dimorphism in the cranium and mandible of the Atlantic walrus (Odobenus rosmarus rosmarus L.)
Source: Anat Rec (Hoboken). 2025 Sep 12;309(7):1875–903. doi: 10.1002/ar.70050 (PMC13251751; doi:10.1002/ar.70050)
Supplement: Supplementary file 1 — Data S1: Supporting information. [file AR-309-1875-s001.zip › PTS files/Ontogeny_Mandible/4847_M_A.pts]

Version 1.0
222
S.1 2.554261e+00 -4.887670e-02 3.925324e+01
S.2 1.713036e+00 8.491543e-01 3.854329e+01
S.3 1.776404e+00 -9.200134e-01 3.854305e+01
S.4 5.939678e+00 1.293586e+00 4.067452e+01
S.5 6.026642e+00 -1.339562e+00 4.114860e+01
S.6 1.153947e+01 4.567677e+00 4.616176e+01
S.7 1.194232e+01 -4.302360e+00 4.608596e+01
S.8 4.963218e+00 -1.972096e-01 5.021163e+01
S.9 2.023596e+01 7.197012e+00 4.557180e+01
S.10 2.046965e+01 -6.228232e+00 4.512371e+01
S.11 2.191256e+01 6.993794e+00 4.721375e+01
S.12 2.203636e+01 -6.220443e+00 4.679631e+01
S.13 9999 9999 9999
S.14 2.261504e+01 -8.668348e+00 5.196437e+01
S.15 2.037505e+01 1.199968e+01 5.209364e+01
S.16 2.149111e+01 -1.124840e+01 5.169469e+01
S.17 2.154763e+01 6.405557e+00 5.179697e+01
S.18 2.256929e+01 -5.847639e+00 5.210466e+01
S.19 4.822352e+00 2.527389e+00 4.541957e+01
S.20 5.120418e+00 -2.757073e+00 4.565592e+01
S.21 1.482405e+01 7.832169e+00 4.829381e+01
S.22 1.535329e+01 -7.381231e+00 4.806077e+01
S.23 2.055934e+01 7.779436e+00 5.005011e+01
S.24 2.101027e+01 -7.081161e+00 4.957523e+01
S.25 1.692459e+01 7.559235e+00 5.438731e+01
S.26 1.803772e+01 -7.244635e+00 5.401559e+01
S.27 9999 9999 9999
S.28 2.084318e+01 -7.112353e+00 5.419419e+01
S.29 1.572161e+01 8.019238e+00 5.317934e+01
S.30 1.665424e+01 -7.723483e+00 5.278417e+01
S.31 6.731201e+00 3.723609e+00 5.124469e+01
S.32 6.814204e+00 -3.708231e+00 5.124049e+01
C.1.02 2.123912e+00 1.120403e+00 3.856010e+01
C.1.03 2.574800e+00 1.299354e+00 3.864590e+01
C.1.04 3.049067e+00 1.401757e+00 3.873107e+01
C.1.05 3.412598e+00 1.300220e+00 3.875326e+01
C.1.06 3.769591e+00 1.298853e+00 3.887785e+01
C.1.07 4.097239e+00 1.340660e+00 3.906186e+01
C.1.08 4.341079e+00 1.002864e+00 3.945665e+01
C.1.09 4.626160e+00 1.019904e+00 3.995441e+01
C.1.10 4.920229e+00 1.502483e+00 3.985387e+01
C.1.11 5.331829e+00 1.520172e+00 4.004865e+01
C.1.12 5.682797e+00 1.442086e+00 4.032863e+01
C.2.02 2.079081e+00 -1.073630e+00 3.843842e+01
C.2.03 2.413664e+00 -1.184127e+00 3.839384e+01
C.2.04 2.759834e+00 -1.263556e+00 3.839659e+01
C.2.05 3.178911e+00 -1.280092e+00 3.849964e+01
C.2.06 3.575197e+00 -1.267445e+00 3.867088e+01
C.2.07 3.947044e+00 -1.181040e+00 3.887280e+01
C.2.08 4.262530e+00 -1.105372e+00 3.905068e+01
C.2.09 4.518350e+00 -1.137054e+00 3.931611e+01
C.2.10 4.788440e+00 -1.118787e+00 3.956834e+01
C.2.11 5.180808e+00 -1.352004e+00 4.009067e+01
C.2.12 5.720255e+00 -1.363202e+00 4.052670e+01
C.3.02 2.946777e+00 5.341229e-04 3.901988e+01
C.3.03 3.401234e+00 3.891196e-02 3.896519e+01
C.3.04 3.827326e+00 -2.785110e-02 3.912317e+01
C.3.05 4.168991e+00 -1.129618e-02 3.913839e+01
C.3.06 4.467444e+00 -5.878763e-03 3.930611e+01
C.3.07 4.766511e+00 6.557500e-03 3.947237e+01
C.3.08 5.189134e+00 4.789754e-02 3.993707e+01
C.3.09 5.548308e+00 1.252374e-01 4.044822e+01
C.3.10 5.691940e+00 1.118686e-01 4.106096e+01
C.3.11 6.210599e+00 1.238862e-01 4.195464e+01
C.3.12 6.569936e+00 2.618586e-02 4.291856e+01
C.3.13 6.695367e+00 -1.177155e-01 4.393412e+01
C.3.14 6.750355e+00 -1.204487e-01 4.471583e+01
C.3.15 6.900199e+00 -4.678655e-02 4.548147e+01
C.3.16 7.222160e+00 -9.562640e-02 4.619424e+01
C.3.17 7.217246e+00 -4.690385e-02 4.672146e+01
C.3.18 7.393961e+00 -1.328441e-01 4.721314e+01
C.3.19 7.357458e+00 -1.394556e-01 4.774134e+01
C.3.20 7.262502e+00 -1.539039e-01 4.810278e+01
C.3.21 7.186126e+00 -1.782290e-01 4.846807e+01
C.3.22 7.007774e+00 -1.960447e-01 4.879630e+01
C.3.23 6.756714e+00 -2.107828e-01 4.911145e+01
C.3.24 6.440488e+00 -2.223975e-01 4.936133e+01
C.3.25 6.136823e+00 -2.262600e-01 4.962653e+01
C.3.26 5.782489e+00 -2.256558e-01 4.989696e+01
C.3.27 5.400065e+00 -2.189942e-01 5.012585e+01
C.3.29 4.630843e+00 -1.552097e-01 5.007520e+01
C.3.30 4.303687e+00 -1.078871e-01 4.992827e+01
C.3.31 3.992044e+00 -8.054610e-02 4.974665e+01
C.3.32 3.746145e+00 -9.863745e-02 4.958189e+01
C.3.33 3.549999e+00 -1.344268e-01 4.936236e+01
C.3.34 3.373709e+00 -1.516795e-01 4.912452e+01
C.3.35 3.015444e+00 -1.407228e-01 4.871427e+01
C.3.36 2.616119e+00 -1.334932e-01 4.834378e+01
C.3.37 2.231968e+00 -1.216290e-01 4.795770e+01
C.3.38 1.973610e+00 -8.488102e-02 4.759306e+01
C.3.39 1.740201e+00 -4.091402e-02 4.721273e+01
C.3.40 1.478643e+00 -2.356640e-02 4.684895e+01
C.3.41 1.245402e+00 -2.830283e-02 4.650133e+01
C.3.42 1.043782e+00 -4.058607e-02 4.613464e+01
C.3.43 9.017366e-01 -4.620080e-02 4.574088e+01
C.3.44 7.529365e-01 -4.985523e-02 4.535719e+01
C.3.45 6.252714e-01 -5.254744e-02 4.496594e+01
C.3.46 5.566261e-01 -5.013880e-02 4.456017e+01
C.3.47 5.316083e-01 -4.661991e-02 4.404875e+01
C.3.48 5.557761e-01 -4.983046e-02 4.353731e+01
C.3.49 5.477142e-01 -3.995880e-02 4.302544e+01
C.3.50 6.528986e-01 -2.961272e-02 4.238811e+01
C.3.51 8.744441e-01 -2.071695e-02 4.178135e+01
C.3.52 1.140254e+00 -1.631360e-02 4.119254e+01
C.3.53 1.563977e+00 -1.901878e-02 4.051151e+01
C.3.54 2.022287e+00 -3.389002e-02 3.985337e+01
C.4.02 1.214847e+01 4.946118e+00 4.650406e+01
C.4.03 1.285205e+01 5.291607e+00 4.663417e+01
C.4.04 1.358644e+01 5.592076e+00 4.667508e+01
C.4.05 1.457372e+01 5.953760e+00 4.662761e+01
C.4.06 1.554384e+01 6.234800e+00 4.633146e+01
C.4.07 1.649825e+01 6.388410e+00 4.591516e+01
C.4.08 1.726731e+01 6.490852e+00 4.564934e+01
C.4.09 1.807060e+01 6.608478e+00 4.553317e+01
C.4.10 1.887626e+01 6.743475e+00 4.546033e+01
C.4.11 1.933586e+01 6.895682e+00 4.540330e+01
C.4.12 1.978778e+01 7.077593e+00 4.542174e+01
C.4.14 2.049237e+01 7.169473e+00 4.580706e+01
C.4.15 2.075964e+01 7.112794e+00 4.602433e+01
C.4.16 2.105051e+01 7.076144e+00 4.621381e+01
C.4.17 2.133455e+01 6.973880e+00 4.655112e+01
C.4.18 2.166997e+01 6.894755e+00 4.684463e+01
C.4.20 2.150685e+01 7.248948e+00 4.766444e+01
C.4.21 2.106785e+01 7.615384e+00 4.798978e+01
C.4.22 2.091986e+01 8.007266e+00 4.849708e+01
C.4.23 2.080435e+01 8.081175e+00 4.902925e+01
C.4.24 2.066009e+01 7.986037e+00 4.955092e+01
C.5.02 1.245513e+01 -4.581637e+00 4.641740e+01
C.5.03 1.307839e+01 -4.815165e+00 4.650584e+01
C.5.04 1.370923e+01 -5.039540e+00 4.655634e+01
C.5.05 1.445917e+01 -5.302930e+00 4.652255e+01
C.5.06 1.520965e+01 -5.538116e+00 4.640235e+01
C.5.07 1.595611e+01 -5.657497e+00 4.615433e+01
C.5.08 1.691396e+01 -5.643748e+00 4.575753e+01
C.5.09 1.789551e+01 -5.597490e+00 4.542638e+01
C.5.10 1.890609e+01 -5.650042e+00 4.520040e+01
C.5.11 1.943984e+01 -5.795625e+00 4.507761e+01
C.5.12 1.995661e+01 -6.017426e+00 4.500755e+01
C.5.14 2.080883e+01 -6.310491e+00 4.538149e+01
C.5.15 2.114907e+01 -6.357775e+00 4.564655e+01
C.5.16 2.144610e+01 -6.372270e+00 4.596251e+01
C.5.17 2.164594e+01 -6.285361e+00 4.623593e+01
C.5.18 2.187031e+01 -6.197983e+00 4.648945e+01
C.5.20 2.182652e+01 -6.554981e+00 4.727508e+01
C.5.21 2.132162e+01 -6.676909e+00 4.761469e+01
C.5.22 2.146823e+01 -7.183618e+00 4.794166e+01
C.5.23 2.129531e+01 -7.271914e+00 4.848298e+01
C.5.24 2.110856e+01 -7.209410e+00 4.902331e+01
C.6.02 9999 9999 9999
C.6.03 9999 9999 9999
C.6.04 9999 9999 9999
C.6.05 9999 9999 9999
C.6.06 9999 9999 9999
C.6.08 9999 9999 9999
C.6.09 9999 9999 9999
C.6.10 9999 9999 9999
C.6.11 9999 9999 9999
C.6.12 9999 9999 9999
C.6.13 9999 9999 9999
C.6.14 9999 9999 9999
C.6.15 9999 9999 9999
C.6.17 9999 9999 9999
C.6.18 9999 9999 9999
C.6.19 9999 9999 9999
C.6.20 9999 9999 9999
C.6.21 9999 9999 9999
C.7.02 2.119884e+01 -7.329474e+00 5.002974e+01
C.7.03 2.158680e+01 -7.597190e+00 5.031535e+01
C.7.04 2.204287e+01 -7.898878e+00 5.038453e+01
C.7.05 2.241630e+01 -8.226268e+00 5.080373e+01
C.7.06 2.267112e+01 -8.481287e+00 5.134451e+01
C.7.08 2.251793e+01 -8.759437e+00 5.243559e+01
C.7.09 2.223780e+01 -8.759243e+00 5.283721e+01
C.7.10 2.176618e+01 -8.633647e+00 5.287666e+01
C.7.11 2.127679e+01 -8.520977e+00 5.286113e+01
C.7.12 2.082419e+01 -8.391803e+00 5.303698e+01
C.7.13 2.053366e+01 -8.150250e+00 5.336815e+01
C.7.14 2.050688e+01 -7.749644e+00 5.361605e+01
C.7.15 2.076412e+01 -7.448676e+00 5.387281e+01
C.7.17 2.042007e+01 -6.990804e+00 5.453316e+01
C.7.18 1.988311e+01 -7.043852e+00 5.466574e+01
C.7.19 1.933615e+01 -7.067317e+00 5.457095e+01
C.7.20 1.885738e+01 -7.108168e+00 5.448532e+01
C.7.21 1.839798e+01 -7.184739e+00 5.433939e+01
C.8.02 1.648914e+01 7.857393e+00 5.361245e+01
C.8.03 1.569954e+01 8.069689e+00 5.315379e+01
C.8.04 1.480575e+01 8.272034e+00 5.335155e+01
C.8.05 1.403375e+01 8.339623e+00 5.319078e+01
C.8.06 1.328821e+01 8.240549e+00 5.294427e+01
C.8.07 1.251442e+01 8.104576e+00 5.284869e+01
C.8.08 1.177711e+01 7.730917e+00 5.265271e+01
C.8.09 1.105820e+01 7.296877e+00 5.252448e+01
C.8.10 1.034974e+01 6.845659e+00 5.239739e+01
C.8.11 9.742316e+00 6.471213e+00 5.224478e+01
C.8.12 9.154008e+00 6.078805e+00 5.206486e+01
C.8.13 8.587943e+00 5.648815e+00 5.190010e+01
C.8.14 7.935793e+00 5.052515e+00 5.164340e+01
C.8.15 7.300858e+00 4.423713e+00 5.142377e+01
C.8.17 6.134833e+00 2.827952e+00 5.127925e+01
C.8.18 5.626139e+00 1.885466e+00 5.116975e+01
C.8.19 5.160104e+00 9.154167e-01 5.114028e+01
C.8.20 4.996392e+00 4.996975e-01 5.089785e+01
C.8.21 4.969568e+00 2.478795e-01 5.045710e+01
C.9.02 1.710423e+01 -7.415652e+00 5.310322e+01
C.9.03 1.582079e+01 -7.708534e+00 5.311613e+01
C.9.04 1.453125e+01 -7.799379e+00 5.286724e+01
C.9.05 1.362213e+01 -7.663099e+00 5.266036e+01
C.9.06 1.271392e+01 -7.412104e+00 5.266936e+01
C.9.07 1.186309e+01 -7.082152e+00 5.243458e+01
C.9.08 1.117925e+01 -6.796608e+00 5.223305e+01
C.9.09 1.050222e+01 -6.478732e+00 5.205882e+01
C.9.10 9.829270e+00 -6.139367e+00 5.191126e+01
C.9.11 9.301679e+00 -5.818521e+00 5.177412e+01
C.9.12 8.789573e+00 -5.468368e+00 5.165063e+01
C.9.13 8.299411e+00 -5.087138e+00 5.153018e+01
C.9.14 7.800329e+00 -4.646917e+00 5.136660e+01
C.9.15 7.294062e+00 -4.197008e+00 5.126215e+01
C.9.17 6.171713e+00 -2.853061e+00 5.144328e+01
C.9.18 5.596477e+00 -1.932693e+00 5.135741e+01
C.9.19 5.040987e+00 -1.064743e+00 5.100620e+01
C.9.20 4.915324e+00 -7.870319e-01 5.072053e+01
C.9.21 4.904559e+00 -5.852064e-01 5.035492e+01
