# Supplementary material for: Ontogenetic changes and sexual dimorphism in the cranium and mandible of the Atlantic walrus (Odobenus rosmarus rosmarus L.)
Source: Anat Rec (Hoboken). 2025 Sep 12;309(7):1875–903. doi: 10.1002/ar.70050 (PMC13251751; doi:10.1002/ar.70050)
Supplement: Supplementary file 1 — Data S1: Supporting information. [file AR-309-1875-s001.zip › PTS files/Ontogeny_Mandible/4849_F_A.pts]

Version 1.0
222
S.1 1.673036e+01 -7.013757e+00 4.218034e+01
S.2 1.657974e+01 -8.128614e+00 4.200484e+01
S.3 1.787318e+01 -6.882043e+00 4.284274e+01
S.4 1.293680e+01 -5.398111e+00 4.114058e+01
S.5 1.491856e+01 -3.127639e+00 4.242130e+01
S.6 6.302684e+00 -3.065516e+00 4.083871e+01
S.7 1.176479e+01 1.452332e+00 4.423553e+01
S.8 1.066279e+01 -4.712985e+00 4.766079e+01
S.9 1.261841e+00 8.954487e-01 3.633070e+01
S.10 9.232282e+00 9.084837e+00 4.158445e+01
S.11 -1.548177e+00 1.399833e+00 3.717651e+01
S.12 7.599206e+00 1.134194e+01 4.345145e+01
S.13 -5.226270e+00 1.664830e+00 3.999586e+01
S.14 5.080900e+00 1.287943e+01 4.701876e+01
S.15 -5.988734e+00 -4.826118e-01 3.925231e+01
S.16 6.849349e+00 1.366008e+01 4.810422e+01
S.17 -3.212075e+00 3.080495e+00 4.100525e+01
S.18 3.653200e+00 1.100168e+01 4.576228e+01
S.19 9.922063e+00 -6.212789e+00 4.391794e+01
S.20 1.374216e+01 -2.589046e+00 4.613786e+01
S.21 1.009374e+00 -2.548438e+00 3.995990e+01
S.22 1.027388e+01 7.044684e+00 4.603284e+01
S.23 -2.324448e+00 9.252756e-01 3.913888e+01
S.24 6.798072e+00 1.109510e+01 4.513768e+01
S.25 -2.779635e+00 -1.441502e+00 4.355297e+01
S.26 5.959250e+00 8.761541e+00 4.961206e+01
S.27 -4.254229e+00 4.348186e-01 4.276896e+01
S.28 4.572072e+00 1.062542e+01 4.869663e+01
S.29 -1.151083e+00 -2.880467e+00 4.297138e+01
S.30 7.887604e+00 7.469042e+00 4.928790e+01
S.31 5.006142e+00 -5.276620e+00 4.658717e+01
S.32 1.010044e+01 1.114060e-02 5.014571e+01
C.1.02 1.621970e+01 -8.153445e+00 4.170970e+01
C.1.03 1.587229e+01 -7.929904e+00 4.149368e+01
C.1.04 1.568473e+01 -7.696139e+00 4.113658e+01
C.1.05 1.540775e+01 -7.558622e+00 4.102737e+01
C.1.06 1.514997e+01 -7.391061e+00 4.091325e+01
C.1.07 1.495642e+01 -7.129185e+00 4.087434e+01
C.1.08 1.463369e+01 -6.795496e+00 4.086122e+01
C.1.09 1.425599e+01 -6.525692e+00 4.084588e+01
C.1.10 1.386398e+01 -6.279051e+00 4.088012e+01
C.1.11 1.345074e+01 -6.079542e+00 4.084783e+01
C.1.12 1.324307e+01 -5.681020e+00 4.094619e+01
C.2.02 1.788227e+01 -6.579366e+00 4.263287e+01
C.2.03 1.777576e+01 -6.304957e+00 4.241129e+01
C.2.04 1.779535e+01 -5.945253e+00 4.233408e+01
C.2.05 1.755130e+01 -5.556327e+00 4.216736e+01
C.2.06 1.724314e+01 -5.206293e+00 4.202200e+01
C.2.07 1.687729e+01 -4.903418e+00 4.190771e+01
C.2.08 1.656462e+01 -4.651552e+00 4.187678e+01
C.2.09 1.633596e+01 -4.320251e+00 4.186628e+01
C.2.10 1.619610e+01 -3.946237e+00 4.191833e+01
C.2.11 1.588062e+01 -3.482767e+00 4.197182e+01
C.2.12 1.537443e+01 -3.302390e+00 4.214053e+01
C.3.02 1.665414e+01 -6.791234e+00 4.181687e+01
C.3.03 1.643954e+01 -6.507828e+00 4.156973e+01
C.3.04 1.620645e+01 -6.203079e+00 4.136913e+01
C.3.05 1.590459e+01 -5.849971e+00 4.122654e+01
C.3.06 1.552962e+01 -5.552502e+00 4.131047e+01
C.3.07 1.518014e+01 -5.298913e+00 4.153342e+01
C.3.08 1.474576e+01 -4.975705e+00 4.165310e+01
C.3.09 1.433784e+01 -4.708316e+00 4.191689e+01
C.3.10 1.392885e+01 -4.468986e+00 4.220482e+01
C.3.11 1.346416e+01 -4.194743e+00 4.251989e+01
C.3.12 1.301882e+01 -3.971517e+00 4.289708e+01
C.3.13 1.258179e+01 -3.799351e+00 4.330912e+01
C.3.14 1.227586e+01 -3.721529e+00 4.358389e+01
C.3.15 1.198497e+01 -3.694714e+00 4.388360e+01
C.3.16 1.172832e+01 -3.674595e+00 4.421356e+01
C.3.17 1.162534e+01 -3.761654e+00 4.470295e+01
C.3.18 1.132971e+01 -3.593978e+00 4.507999e+01
C.3.19 1.098403e+01 -3.437241e+00 4.541706e+01
C.3.20 1.078875e+01 -3.469364e+00 4.571167e+01
C.3.21 1.066304e+01 -3.595933e+00 4.601852e+01
C.3.22 1.051883e+01 -3.706750e+00 4.632330e+01
C.3.23 1.040642e+01 -3.746721e+00 4.654099e+01
C.3.24 1.036547e+01 -3.837506e+00 4.676837e+01
C.3.25 1.035372e+01 -3.957314e+00 4.698546e+01
C.3.26 1.039264e+01 -4.183368e+00 4.726941e+01
C.3.27 1.047641e+01 -4.429876e+00 4.752528e+01
C.3.29 1.085527e+01 -4.898188e+00 4.768839e+01
C.3.30 1.102451e+01 -5.088993e+00 4.777243e+01
C.3.31 1.121439e+01 -5.278717e+00 4.778050e+01
C.3.32 1.150701e+01 -5.449762e+00 4.764124e+01
C.3.33 1.177935e+01 -5.632792e+00 4.747810e+01
C.3.34 1.206095e+01 -5.831575e+00 4.735374e+01
C.3.35 1.227180e+01 -5.939486e+00 4.725319e+01
C.3.36 1.248693e+01 -6.034289e+00 4.714862e+01
C.3.37 1.269865e+01 -6.140430e+00 4.704800e+01
C.3.38 1.300907e+01 -6.298109e+00 4.684594e+01
C.3.39 1.332197e+01 -6.490161e+00 4.668085e+01
C.3.40 1.363569e+01 -6.696969e+00 4.653647e+01
C.3.41 1.394335e+01 -6.875137e+00 4.637014e+01
C.3.42 1.423761e+01 -6.998757e+00 4.614168e+01
C.3.43 1.451894e+01 -7.094997e+00 4.588544e+01
C.3.44 1.470986e+01 -7.131916e+00 4.566578e+01
C.3.45 1.489815e+01 -7.159740e+00 4.544254e+01
C.3.46 1.510124e+01 -7.206747e+00 4.523611e+01
C.3.47 1.532896e+01 -7.255414e+00 4.498438e+01
C.3.48 1.551763e+01 -7.264278e+00 4.469817e+01
C.3.49 1.567175e+01 -7.238019e+00 4.439297e+01
C.3.50 1.589559e+01 -7.203332e+00 4.398418e+01
C.3.51 1.607949e+01 -7.135606e+00 4.355989e+01
C.3.52 1.629900e+01 -7.097741e+00 4.314903e+01
C.3.53 1.642888e+01 -7.050602e+00 4.282108e+01
C.3.54 1.656194e+01 -7.007815e+00 4.249380e+01
C.4.02 5.512899e+00 -2.916057e+00 4.081295e+01
C.4.03 4.735661e+00 -2.739992e+00 4.070483e+01
C.4.04 4.037539e+00 -2.486656e+00 4.039629e+01
C.4.05 3.289604e+00 -2.145612e+00 3.983171e+01
C.4.06 2.766232e+00 -1.733760e+00 3.908943e+01
C.4.07 2.464728e+00 -1.257282e+00 3.826690e+01
C.4.08 2.355145e+00 -9.017304e-01 3.778761e+01
C.4.09 2.233188e+00 -4.806133e-01 3.736816e+01
C.4.10 2.061975e+00 -4.869420e-02 3.697793e+01
C.4.11 1.869669e+00 2.764638e-01 3.669182e+01
C.4.12 1.605573e+00 5.984990e-01 3.646573e+01
C.4.14 9.229687e-01 1.097211e+00 3.630217e+01
C.4.15 5.584866e-01 1.244880e+00 3.634348e+01
C.4.16 1.861536e-01 1.359549e+00 3.641110e+01
C.4.17 -4.267720e-01 1.461124e+00 3.657304e+01
C.4.18 -1.021387e+00 1.464913e+00 3.681527e+01
C.4.20 -1.717243e+00 1.339363e+00 3.740369e+01
C.4.21 -1.885679e+00 1.277606e+00 3.763098e+01
C.4.22 -1.970280e+00 1.199646e+00 3.789671e+01
C.4.23 -2.020299e+00 1.058981e+00 3.831570e+01
C.4.24 -2.163781e+00 9.645928e-01 3.872601e+01
C.5.02 1.137827e+01 2.249267e+00 4.429148e+01
C.5.03 1.114095e+01 3.006997e+00 4.468790e+01
C.5.04 1.088493e+01 3.851061e+00 4.478595e+01
C.5.05 1.066490e+01 4.739614e+00 4.482050e+01
C.5.06 1.051367e+01 5.630288e+00 4.466911e+01
C.5.07 1.042509e+01 6.442523e+00 4.425496e+01
C.5.08 1.029738e+01 7.027216e+00 4.374579e+01
C.5.09 1.012590e+01 7.529690e+00 4.316653e+01
C.5.10 9.927549e+00 8.016535e+00 4.258252e+01
C.5.11 9.757254e+00 8.313137e+00 4.214718e+01
C.5.12 9.510472e+00 8.649419e+00 4.178320e+01
C.5.14 9.043170e+00 9.556432e+00 4.162212e+01
C.5.15 8.895402e+00 1.001869e+01 4.177726e+01
C.5.16 8.698919e+00 1.043508e+01 4.199545e+01
C.5.17 8.343709e+00 1.086998e+01 4.239542e+01
C.5.18 7.976083e+00 1.115015e+01 4.290697e+01
C.5.20 7.488477e+00 1.134203e+01 4.365026e+01
C.5.21 7.394696e+00 1.130114e+01 4.385355e+01
C.5.22 7.300278e+00 1.125722e+01 4.405590e+01
C.5.23 7.128842e+00 1.120667e+01 4.441516e+01
C.5.24 6.960607e+00 1.115667e+01 4.477601e+01
C.6.02 -2.791630e+00 8.755690e-01 3.937604e+01
C.6.03 -3.287506e+00 1.005785e+00 3.949488e+01
C.6.04 -3.769741e+00 1.212122e+00 3.945190e+01
C.6.05 -4.287230e+00 1.458995e+00 3.937683e+01
C.6.06 -4.781083e+00 1.622616e+00 3.962923e+01
C.6.08 -5.411031e+00 1.527421e+00 4.044386e+01
C.6.09 -5.468061e+00 1.325805e+00 4.090192e+01
C.6.10 -5.385929e+00 1.047740e+00 4.131382e+01
C.6.11 -5.036431e+00 6.345077e-01 4.132438e+01
C.6.12 -4.740456e+00 2.191604e-01 4.150580e+01
C.6.13 -4.451918e+00 5.051610e-02 4.193162e+01
C.6.14 -4.322882e+00 1.101828e-01 4.222197e+01
C.6.15 -4.242959e+00 2.779759e-01 4.248649e+01
C.6.17 -4.111001e+00 2.253876e-01 4.317132e+01
C.6.18 -3.834130e+00 -1.123686e-01 4.335989e+01
C.6.19 -3.545705e+00 -4.811791e-01 4.344391e+01
C.6.20 -3.288218e+00 -7.978178e-01 4.352164e+01
C.6.21 -3.047684e+00 -1.127512e+00 4.359940e+01
C.7.02 6.427485e+00 1.118822e+01 4.559527e+01
C.7.03 6.089924e+00 1.152662e+01 4.595154e+01
C.7.04 5.929380e+00 1.206498e+01 4.615100e+01
C.7.05 5.636521e+00 1.251303e+01 4.623100e+01
C.7.06 5.319236e+00 1.282856e+01 4.653550e+01
C.7.08 4.853549e+00 1.281355e+01 4.747645e+01
C.7.09 4.710910e+00 1.261526e+01 4.793015e+01
C.7.10 4.769170e+00 1.220986e+01 4.824281e+01
C.7.11 5.108890e+00 1.193421e+01 4.834380e+01
C.7.12 5.328034e+00 1.160672e+01 4.855904e+01
C.7.13 5.265258e+00 1.122145e+01 4.878088e+01
C.7.14 5.107425e+00 1.094217e+01 4.876947e+01
C.7.15 4.875641e+00 1.072931e+01 4.870617e+01
C.7.17 4.523179e+00 1.031790e+01 4.908683e+01
C.7.18 4.777736e+00 1.000504e+01 4.938100e+01
C.7.19 5.134244e+00 9.682701e+00 4.951599e+01
C.7.20 5.395932e+00 9.371582e+00 4.960367e+01
C.7.21 5.673050e+00 9.062689e+00 4.963114e+01
C.8.02 -1.820810e+00 -1.630314e+00 4.286975e+01
C.8.03 -1.100501e+00 -2.574659e+00 4.297487e+01
C.8.04 -6.410809e-01 -3.484694e+00 4.359341e+01
C.8.05 -3.283356e-01 -3.821286e+00 4.371034e+01
C.8.06 5.706378e-03 -4.133525e+00 4.383564e+01
C.8.07 3.669239e-01 -4.395968e+00 4.399509e+01
C.8.08 8.444885e-01 -4.683079e+00 4.426787e+01
C.8.09 1.340804e+00 -4.911113e+00 4.456211e+01
C.8.10 1.890008e+00 -5.067395e+00 4.480472e+01
C.8.11 2.454031e+00 -5.171638e+00 4.500482e+01
C.8.12 3.013608e+00 -5.243328e+00 4.523019e+01
C.8.13 3.532156e+00 -5.302642e+00 4.554102e+01
C.8.14 4.031266e+00 -5.336315e+00 4.587981e+01
C.8.15 4.538676e+00 -5.325540e+00 4.620757e+01
C.8.17 5.775630e+00 -5.012203e+00 4.732688e+01
C.8.18 6.656358e+00 -4.686474e+00 4.789909e+01
C.8.19 7.661125e+00 -4.470706e+00 4.829031e+01
C.8.20 8.712275e+00 -4.401223e+00 4.838733e+01
C.8.21 9.648336e+00 -4.567733e+00 4.792336e+01
C.9.02 6.888809e+00 8.286201e+00 4.886247e+01
C.9.03 7.739957e+00 7.347989e+00 4.907970e+01
C.9.04 8.371798e+00 6.586591e+00 4.990012e+01
C.9.05 8.669996e+00 6.149645e+00 5.005194e+01
C.9.06 8.889315e+00 5.682304e+00 5.024270e+01
C.9.07 9.103819e+00 5.181266e+00 5.031911e+01
C.9.08 9.386303e+00 4.571081e+00 5.036955e+01
C.9.09 9.653505e+00 3.952509e+00 5.034475e+01
C.9.10 9.870813e+00 3.323394e+00 5.023684e+01
C.9.11 1.003077e+01 2.725044e+00 5.010149e+01
C.9.12 1.015749e+01 2.104656e+00 5.013373e+01
C.9.13 1.023071e+01 1.474923e+00 5.013371e+01
C.9.14 1.023966e+01 9.826369e-01 5.015283e+01
C.9.15 1.020499e+01 4.920800e-01 5.012211e+01
C.9.17 9.645576e+00 -8.543061e-01 5.014807e+01
C.9.18 9.219718e+00 -1.686238e+00 4.986082e+01
C.9.19 9.148602e+00 -2.537674e+00 4.938556e+01
C.9.20 9.355852e+00 -3.468988e+00 4.886530e+01
C.9.21 9.983342e+00 -4.064645e+00 4.820760e+01
