# Supplementary material for: Ontogenetic changes and sexual dimorphism in the cranium and mandible of the Atlantic walrus (Odobenus rosmarus rosmarus L.)
Source: Anat Rec (Hoboken). 2025 Sep 12;309(7):1875–903. doi: 10.1002/ar.70050 (PMC13251751; doi:10.1002/ar.70050)
Supplement: Supplementary file 1 — Data S1: Supporting information. [file AR-309-1875-s001.zip › PTS files/Ontogeny_Mandible/4850_M_J.pts]

Version 1.0
222
S.1 1.639394e+01 -1.406026e+00 3.941821e+01
S.2 1.668015e+01 -2.885654e+00 3.970342e+01
S.3 1.689126e+01 -1.564878e-01 3.992138e+01
S.4 1.271770e+01 -2.995121e+00 3.853245e+01
S.5 1.300574e+01 6.610424e-01 3.882443e+01
S.6 5.355334e+00 -4.965820e+00 3.898135e+01
S.7 5.855605e+00 3.477148e+00 4.001129e+01
S.8 8.601007e+00 -1.583695e+00 4.529271e+01
S.9 -2.305405e+00 -6.434592e+00 3.520707e+01
S.10 -1.396950e+00 6.483624e+00 3.669985e+01
S.11 -4.107778e+00 -6.962419e+00 3.617984e+01
S.12 -3.149928e+00 7.477489e+00 3.799812e+01
S.13 -6.120863e+00 -7.777429e+00 3.988388e+01
S.14 -5.019486e+00 7.554931e+00 4.147250e+01
S.15 -5.388859e+00 -9.959639e+00 3.967362e+01
S.16 -3.735126e+00 9.686893e+00 4.200731e+01
S.17 -5.951339e+00 -5.222509e+00 3.982102e+01
S.18 -5.299540e+00 5.306487e+00 4.090720e+01
S.19 1.027800e+01 -4.587125e+00 4.208437e+01
S.20 1.064479e+01 1.811284e+00 4.266825e+01
S.21 7.525555e-01 -7.637389e+00 3.930050e+01
S.22 1.784599e+00 6.536174e+00 4.128432e+01
S.23 -4.163764e+00 -6.974775e+00 3.834560e+01
S.24 -3.239814e+00 7.008130e+00 3.991985e+01
S.25 -2.507087e+00 -7.575784e+00 4.283406e+01
S.26 -1.692200e+00 5.991802e+00 4.441192e+01
S.27 -4.611324e+00 -7.346958e+00 4.185228e+01
S.28 -3.637347e+00 6.490716e+00 4.336956e+01
S.29 -1.253404e+00 -7.918083e+00 4.232792e+01
S.30 -2.585808e-01 6.462656e+00 4.402745e+01
S.31 6.060180e+00 -4.795161e+00 4.538965e+01
S.32 6.130983e+00 2.322703e+00 4.617536e+01
C.1.02 1.642060e+01 -3.046241e+00 3.954154e+01
C.1.03 1.612118e+01 -3.114109e+00 3.938309e+01
C.1.04 1.582201e+01 -3.127893e+00 3.921087e+01
C.1.05 1.553953e+01 -3.095269e+00 3.900011e+01
C.1.06 1.526806e+01 -3.012354e+00 3.878867e+01
C.1.07 1.495988e+01 -2.977826e+00 3.861806e+01
C.1.08 1.459543e+01 -3.032124e+00 3.853265e+01
C.1.09 1.421893e+01 -3.068175e+00 3.852916e+01
C.1.10 1.386241e+01 -3.188745e+00 3.849139e+01
C.1.11 1.347129e+01 -3.222979e+00 3.842363e+01
C.1.12 1.308864e+01 -3.115290e+00 3.845050e+01
C.2.02 1.663187e+01 3.826039e-02 3.985683e+01
C.2.03 1.636481e+01 1.879566e-01 3.973178e+01
C.2.04 1.611520e+01 3.206940e-01 3.956019e+01
C.2.05 1.585633e+01 3.720581e-01 3.925729e+01
C.2.06 1.561797e+01 3.072557e-01 3.894045e+01
C.2.07 1.531075e+01 3.118073e-01 3.868161e+01
C.2.08 1.493531e+01 4.294356e-01 3.860622e+01
C.2.09 1.457814e+01 6.108364e-01 3.860871e+01
C.2.10 1.420364e+01 7.510204e-01 3.863295e+01
C.2.11 1.379676e+01 7.871413e-01 3.866093e+01
C.2.12 1.339610e+01 7.458228e-01 3.873457e+01
C.3.02 1.631152e+01 -1.413455e+00 3.903316e+01
C.3.03 1.603916e+01 -1.361642e+00 3.875345e+01
C.3.04 1.569304e+01 -1.308482e+00 3.857320e+01
C.3.05 1.522296e+01 -1.232098e+00 3.855813e+01
C.3.06 1.474939e+01 -1.180721e+00 3.854646e+01
C.3.07 1.427698e+01 -1.145410e+00 3.859773e+01
C.3.08 1.381496e+01 -1.136124e+00 3.866030e+01
C.3.09 1.336443e+01 -1.130430e+00 3.878057e+01
C.3.10 1.294685e+01 -1.123406e+00 3.898802e+01
C.3.11 1.244187e+01 -1.096558e+00 3.922576e+01
C.3.12 1.196632e+01 -1.068940e+00 3.951787e+01
C.3.13 1.151051e+01 -1.061956e+00 3.984101e+01
C.3.14 1.104512e+01 -1.100698e+00 4.026417e+01
C.3.15 1.054162e+01 -1.141824e+00 4.064094e+01
C.3.16 1.016880e+01 -1.202239e+00 4.114540e+01
C.3.17 1.015683e+01 -1.248654e+00 4.182336e+01
C.3.18 9.637617e+00 -1.269269e+00 4.226150e+01
C.3.19 9.090635e+00 -1.270442e+00 4.266489e+01
C.3.20 8.833085e+00 -1.257680e+00 4.297886e+01
C.3.21 8.540340e+00 -1.241278e+00 4.326012e+01
C.3.22 8.384836e+00 -1.220767e+00 4.363491e+01
C.3.23 8.317547e+00 -1.229354e+00 4.392237e+01
C.3.24 8.261339e+00 -1.258925e+00 4.421082e+01
C.3.25 8.283230e+00 -1.307188e+00 4.450138e+01
C.3.26 8.367501e+00 -1.409158e+00 4.477861e+01
C.3.27 8.407897e+00 -1.496845e+00 4.507021e+01
C.3.29 8.943354e+00 -1.624490e+00 4.532861e+01
C.3.30 9.286245e+00 -1.592237e+00 4.528938e+01
C.3.31 9.626591e+00 -1.570989e+00 4.522717e+01
C.3.32 9.943778e+00 -1.561870e+00 4.519900e+01
C.3.33 1.025851e+01 -1.554911e+00 4.515022e+01
C.3.34 1.056531e+01 -1.544359e+00 4.506507e+01
C.3.35 1.091719e+01 -1.540465e+00 4.495400e+01
C.3.36 1.127009e+01 -1.554363e+00 4.484698e+01
C.3.37 1.162460e+01 -1.575744e+00 4.474673e+01
C.3.38 1.196613e+01 -1.607464e+00 4.462196e+01
C.3.39 1.230212e+01 -1.647434e+00 4.448512e+01
C.3.40 1.264505e+01 -1.672122e+00 4.436264e+01
C.3.41 1.305713e+01 -1.675961e+00 4.416152e+01
C.3.42 1.346251e+01 -1.675480e+00 4.394718e+01
C.3.43 1.381902e+01 -1.654040e+00 4.365960e+01
C.3.44 1.418657e+01 -1.658076e+00 4.336635e+01
C.3.45 1.454213e+01 -1.672372e+00 4.305895e+01
C.3.46 1.486625e+01 -1.675909e+00 4.271830e+01
C.3.47 1.514920e+01 -1.681173e+00 4.238976e+01
C.3.48 1.545395e+01 -1.670252e+00 4.208147e+01
C.3.49 1.564695e+01 -1.680712e+00 4.169332e+01
C.3.50 1.584633e+01 -1.650489e+00 4.131338e+01
C.3.51 1.599398e+01 -1.625402e+00 4.091016e+01
C.3.52 1.609692e+01 -1.606084e+00 4.049298e+01
C.3.53 1.617646e+01 -1.561963e+00 4.012538e+01
C.3.54 1.630587e+01 -1.489243e+00 3.977699e+01
C.4.02 4.549443e+00 -5.253907e+00 3.910310e+01
C.4.03 3.747955e+00 -5.541984e+00 3.895498e+01
C.4.04 2.955693e+00 -5.809309e+00 3.873552e+01
C.4.05 2.149290e+00 -6.122006e+00 3.834755e+01
C.4.06 1.452567e+00 -6.384432e+00 3.776076e+01
C.4.07 7.801464e-01 -6.475380e+00 3.709882e+01
C.4.08 1.992358e-01 -6.298543e+00 3.654313e+01
C.4.09 -4.301895e-01 -6.052003e+00 3.607349e+01
C.4.10 -1.125383e+00 -5.917241e+00 3.565389e+01
C.4.11 -1.517201e+00 -6.016538e+00 3.543071e+01
C.4.12 -1.899460e+00 -6.226835e+00 3.527953e+01
C.4.14 -2.634408e+00 -6.554982e+00 3.523394e+01
C.4.15 -2.957216e+00 -6.662254e+00 3.532195e+01
C.4.16 -3.267426e+00 -6.757790e+00 3.545650e+01
C.4.17 -3.587889e+00 -6.838960e+00 3.564437e+01
C.4.18 -3.875870e+00 -6.900004e+00 3.588505e+01
C.4.20 -4.148036e+00 -6.988757e+00 3.651847e+01
C.4.21 -4.220303e+00 -7.063577e+00 3.684428e+01
C.4.22 -4.269619e+00 -7.121226e+00 3.717778e+01
C.4.23 -4.257607e+00 -7.100616e+00 3.757282e+01
C.4.24 -4.236513e+00 -7.059033e+00 3.796582e+01
C.5.02 5.269004e+00 3.755490e+00 4.018369e+01
C.5.03 4.687886e+00 4.091580e+00 4.015808e+01
C.5.04 4.121590e+00 4.448771e+00 4.010303e+01
C.5.05 3.456499e+00 4.948160e+00 3.997200e+01
C.5.06 2.844427e+00 5.461250e+00 3.970551e+01
C.5.07 2.290183e+00 5.888012e+00 3.923692e+01
C.5.08 1.713621e+00 6.096274e+00 3.872589e+01
C.5.09 1.095796e+00 6.162611e+00 3.822504e+01
C.5.10 4.621527e-01 6.224208e+00 3.774373e+01
C.5.11 -1.250672e-01 6.290981e+00 3.732460e+01
C.5.12 -7.157342e-01 6.353920e+00 3.690973e+01
C.5.14 -1.771188e+00 6.655999e+00 3.672640e+01
C.5.15 -2.094943e+00 6.873576e+00 3.686178e+01
C.5.16 -2.391496e+00 7.068669e+00 3.707268e+01
C.5.17 -2.684349e+00 7.234079e+00 3.733212e+01
C.5.18 -2.930731e+00 7.368338e+00 3.765103e+01
C.5.20 -3.157544e+00 7.455254e+00 3.835675e+01
C.5.21 -3.168433e+00 7.424255e+00 3.871466e+01
C.5.22 -3.197356e+00 7.373473e+00 3.906928e+01
C.5.23 -3.188115e+00 7.269221e+00 3.936129e+01
C.5.24 -3.192016e+00 7.142484e+00 3.964438e+01
C.6.02 -4.316500e+00 -7.149079e+00 3.872152e+01
C.6.03 -4.683817e+00 -7.350681e+00 3.886106e+01
C.6.04 -5.082825e+00 -7.538551e+00 3.883809e+01
C.6.05 -5.550442e+00 -7.635329e+00 3.904015e+01
C.6.06 -5.885948e+00 -7.729600e+00 3.942411e+01
C.6.08 -6.210469e+00 -7.808520e+00 4.032384e+01
C.6.09 -6.156656e+00 -7.802535e+00 4.077063e+01
C.6.10 -5.840672e+00 -7.761226e+00 4.108842e+01
C.6.11 -5.466608e+00 -7.782575e+00 4.097707e+01
C.6.12 -5.100115e+00 -7.758223e+00 4.111081e+01
C.6.13 -4.900764e+00 -7.727048e+00 4.144558e+01
C.6.14 -4.798667e+00 -7.609098e+00 4.158674e+01
C.6.15 -4.712451e+00 -7.457775e+00 4.170478e+01
C.6.17 -4.320006e+00 -7.276056e+00 4.216872e+01
C.6.18 -3.938749e+00 -7.269030e+00 4.237997e+01
C.6.19 -3.567660e+00 -7.296417e+00 4.260706e+01
C.6.20 -3.216972e+00 -7.354253e+00 4.274426e+01
C.6.21 -2.865218e+00 -7.447819e+00 4.285680e+01
C.7.02 -3.395128e+00 6.989540e+00 4.028382e+01
C.7.03 -3.685059e+00 7.096860e+00 4.053156e+01
C.7.04 -4.009660e+00 7.315396e+00 4.059336e+01
C.7.05 -4.461304e+00 7.456121e+00 4.069402e+01
C.7.06 -4.774489e+00 7.520473e+00 4.105690e+01
C.7.08 -5.098825e+00 7.502557e+00 4.201909e+01
C.7.09 -5.126235e+00 7.331697e+00 4.254620e+01
C.7.10 -4.668125e+00 7.341177e+00 4.285897e+01
C.7.11 -4.308827e+00 7.399394e+00 4.282273e+01
C.7.12 -3.976645e+00 7.307620e+00 4.294537e+01
C.7.13 -3.752414e+00 7.170634e+00 4.319983e+01
C.7.14 -3.717822e+00 6.945521e+00 4.327672e+01
C.7.15 -3.710917e+00 6.705665e+00 4.329104e+01
C.7.17 -3.333287e+00 6.392964e+00 4.369088e+01
C.7.18 -2.956602e+00 6.436032e+00 4.393888e+01
C.7.19 -2.522957e+00 6.401278e+00 4.406537e+01
C.7.20 -2.243649e+00 6.313924e+00 4.423281e+01
C.7.21 -1.969511e+00 6.180274e+00 4.437653e+01
C.8.02 -1.743994e+00 -7.501273e+00 4.239812e+01
C.8.03 -9.266602e-01 -7.598466e+00 4.271494e+01
C.8.04 -3.590558e-01 -7.873803e+00 4.333132e+01
C.8.05 1.031156e-01 -7.843018e+00 4.350314e+01
C.8.06 5.561684e-01 -7.735812e+00 4.366844e+01
C.8.07 1.015815e+00 -7.586555e+00 4.377103e+01
C.8.08 1.571695e+00 -7.464065e+00 4.398175e+01
C.8.09 2.138083e+00 -7.296465e+00 4.412140e+01
C.8.10 2.699536e+00 -7.089462e+00 4.422300e+01
C.8.11 3.306189e+00 -6.836932e+00 4.435892e+01
C.8.12 3.894381e+00 -6.558625e+00 4.452282e+01
C.8.13 4.446974e+00 -6.249499e+00 4.474500e+01
C.8.14 5.027952e+00 -5.828130e+00 4.499288e+01
C.8.15 5.567648e+00 -5.351850e+00 4.523459e+01
C.8.17 6.475955e+00 -4.045725e+00 4.555540e+01
C.8.18 6.831984e+00 -3.248837e+00 4.557055e+01
C.8.19 7.301326e+00 -2.520439e+00 4.546491e+01
C.8.20 7.686822e+00 -2.150118e+00 4.537944e+01
C.8.21 8.120127e+00 -1.830046e+00 4.532608e+01
C.9.02 -9.173258e-01 6.117150e+00 4.402822e+01
C.9.03 -6.976835e-02 6.066683e+00 4.423400e+01
C.9.04 5.188920e-01 6.100269e+00 4.487876e+01
C.9.05 1.130389e+00 5.925816e+00 4.491418e+01
C.9.06 1.710457e+00 5.708377e+00 4.506203e+01
C.9.07 2.259830e+00 5.459743e+00 4.526695e+01
C.9.08 2.776175e+00 5.168700e+00 4.541216e+01
C.9.09 3.265170e+00 4.848926e+00 4.558838e+01
C.9.10 3.749255e+00 4.496321e+00 4.570560e+01
C.9.11 4.210760e+00 4.155871e+00 4.581259e+01
C.9.12 4.658790e+00 3.786484e+00 4.586897e+01
C.9.13 5.095336e+00 3.408385e+00 4.595141e+01
C.9.14 5.460935e+00 3.069861e+00 4.604329e+01
C.9.15 5.809874e+00 2.710750e+00 4.612056e+01
C.9.17 6.558881e+00 1.660194e+00 4.629065e+01
C.9.18 6.974145e+00 9.820201e-01 4.623636e+01
C.9.19 7.387160e+00 3.089692e-01 4.612810e+01
C.9.20 7.806521e+00 -2.967793e-01 4.580100e+01
C.9.21 8.122453e+00 -9.588684e-01 4.546687e+01
