# Supplementary material for: Ontogenetic changes and sexual dimorphism in the cranium and mandible of the Atlantic walrus (Odobenus rosmarus rosmarus L.)
Source: Anat Rec (Hoboken). 2025 Sep 12;309(7):1875–903. doi: 10.1002/ar.70050 (PMC13251751; doi:10.1002/ar.70050)
Supplement: Supplementary file 1 — Data S1: Supporting information. [file AR-309-1875-s001.zip › PTS files/Ontogeny_Mandible/4851_M_J.pts]

Version 1.0
222
S.1 2.021916e+01 -4.941356e+00 4.031337e+01
S.2 1.990805e+01 -6.257600e+00 3.989092e+01
S.3 2.089660e+01 -3.866430e+00 4.082658e+01
S.4 1.590183e+01 -4.626051e+00 3.922746e+01
S.5 1.700395e+01 -1.945579e+00 4.040212e+01
S.6 8.259438e+00 -4.643358e+00 3.928834e+01
S.7 1.120025e+01 2.471493e+00 4.255114e+01
S.8 1.367308e+01 -4.955900e+00 4.636695e+01
S.9 7.453129e-01 -2.342855e+00 3.507259e+01
S.10 5.521292e+00 8.727868e+00 4.010754e+01
S.11 -1.491236e+00 -2.784304e+00 3.587740e+01
S.12 3.373973e+00 9.769035e+00 4.179362e+01
S.13 -4.068777e+00 -4.143056e+00 3.948559e+01
S.14 1.456596e+00 9.700836e+00 4.591581e+01
S.15 -3.726391e+00 -6.292010e+00 3.836703e+01
S.16 3.280759e+00 1.084986e+01 4.651593e+01
S.17 -2.772494e+00 -1.951712e+00 4.016216e+01
S.18 9.494799e-01 7.216348e+00 4.448443e+01
S.19 1.433662e+01 -6.609918e+00 4.180360e+01
S.20 1.616920e+01 -1.825757e+00 4.399905e+01
S.21 2.519408e+00 -5.925853e+00 3.920415e+01
S.22 7.970654e+00 6.402368e+00 4.481461e+01
S.23 -2.116651e+00 -3.442165e+00 3.834198e+01
S.24 2.797606e+00 8.747264e+00 4.395232e+01
S.25 -9.047005e-01 -5.707006e+00 4.260246e+01
S.26 3.982802e+00 5.886333e+00 4.799504e+01
S.27 -2.947133e+00 -4.784883e+00 4.157148e+01
S.28 2.110267e+00 7.674631e+00 4.751910e+01
S.29 1.539604e-01 -6.328887e+00 4.197418e+01
S.30 5.460382e+00 6.250957e+00 4.770911e+01
S.31 1.100630e+01 -6.443370e+00 4.591845e+01
S.32 1.218366e+01 -1.865134e+00 4.768533e+01
C.1.02 1.976899e+01 -6.237508e+00 3.969510e+01
C.1.03 1.960866e+01 -6.166020e+00 3.952997e+01
C.1.04 1.944779e+01 -6.072055e+00 3.937708e+01
C.1.05 1.927510e+01 -5.928926e+00 3.922401e+01
C.1.06 1.909635e+01 -5.791419e+00 3.907277e+01
C.1.07 1.889418e+01 -5.656916e+00 3.895122e+01
C.1.08 1.856131e+01 -5.453797e+00 3.881829e+01
C.1.09 1.821145e+01 -5.259513e+00 3.872042e+01
C.1.10 1.782707e+01 -5.119417e+00 3.867194e+01
C.1.11 1.716712e+01 -4.924968e+00 3.875340e+01
C.1.12 1.653185e+01 -4.749656e+00 3.896712e+01
C.2.02 2.080665e+01 -3.653402e+00 4.060480e+01
C.2.03 2.063483e+01 -3.465855e+00 4.040996e+01
C.2.04 2.043219e+01 -3.282944e+00 4.024220e+01
C.2.05 2.014365e+01 -3.064097e+00 4.005195e+01
C.2.06 1.981060e+01 -2.880857e+00 3.990078e+01
C.2.07 1.945327e+01 -2.700286e+00 3.981679e+01
C.2.08 1.905658e+01 -2.483624e+00 3.983145e+01
C.2.09 1.866362e+01 -2.279820e+00 3.992399e+01
C.2.10 1.829764e+01 -2.031255e+00 4.001780e+01
C.2.11 1.786593e+01 -1.871916e+00 4.007076e+01
C.2.12 1.743556e+01 -1.906347e+00 4.023857e+01
C.3.02 2.016420e+01 -4.735528e+00 3.990557e+01
C.3.03 1.996641e+01 -4.494475e+00 3.956724e+01
C.3.04 1.959282e+01 -4.278546e+00 3.940758e+01
C.3.05 1.919080e+01 -4.089717e+00 3.932504e+01
C.3.06 1.876429e+01 -3.945204e+00 3.936115e+01
C.3.07 1.833698e+01 -3.823166e+00 3.944253e+01
C.3.08 1.782854e+01 -3.694918e+00 3.954320e+01
C.3.09 1.733792e+01 -3.563404e+00 3.970783e+01
C.3.10 1.688916e+01 -3.501390e+00 3.999044e+01
C.3.11 1.644066e+01 -3.469513e+00 4.028938e+01
C.3.12 1.601202e+01 -3.454315e+00 4.061734e+01
C.3.13 1.558894e+01 -3.437883e+00 4.095242e+01
C.3.14 1.523605e+01 -3.453217e+00 4.130075e+01
C.3.15 1.487136e+01 -3.449862e+00 4.163706e+01
C.3.16 1.455297e+01 -3.489220e+00 4.201545e+01
C.3.17 1.424533e+01 -3.568705e+00 4.245561e+01
C.3.18 1.390251e+01 -3.615321e+00 4.287389e+01
C.3.19 1.348650e+01 -3.591681e+00 4.322184e+01
C.3.20 1.322189e+01 -3.578018e+00 4.349062e+01
C.3.21 1.299618e+01 -3.585368e+00 4.379306e+01
C.3.22 1.291790e+01 -3.680501e+00 4.414981e+01
C.3.23 1.300868e+01 -3.884190e+00 4.450872e+01
C.3.24 1.305198e+01 -4.081387e+00 4.487991e+01
C.3.25 1.307926e+01 -4.231662e+00 4.527388e+01
C.3.26 1.321453e+01 -4.458619e+00 4.568468e+01
C.3.27 1.338032e+01 -4.686428e+00 4.608367e+01
C.3.29 1.391644e+01 -5.097215e+00 4.643088e+01
C.3.30 1.418271e+01 -5.208271e+00 4.643816e+01
C.3.31 1.445056e+01 -5.315550e+00 4.643261e+01
C.3.32 1.478527e+01 -5.418965e+00 4.635277e+01
C.3.33 1.511856e+01 -5.543668e+00 4.630311e+01
C.3.34 1.544798e+01 -5.621265e+00 4.618242e+01
C.3.35 1.573884e+01 -5.677331e+00 4.606067e+01
C.3.36 1.601841e+01 -5.707119e+00 4.590728e+01
C.3.37 1.629926e+01 -5.743113e+00 4.575764e+01
C.3.38 1.660209e+01 -5.769240e+00 4.557563e+01
C.3.39 1.690855e+01 -5.808131e+00 4.540216e+01
C.3.40 1.718257e+01 -5.807336e+00 4.517759e+01
C.3.41 1.748639e+01 -5.845127e+00 4.494839e+01
C.3.42 1.778671e+01 -5.892272e+00 4.471630e+01
C.3.43 1.807486e+01 -5.922523e+00 4.446665e+01
C.3.44 1.831077e+01 -5.933459e+00 4.425027e+01
C.3.45 1.853741e+01 -5.932107e+00 4.402392e+01
C.3.46 1.874863e+01 -5.917148e+00 4.378358e+01
C.3.47 1.896078e+01 -5.887804e+00 4.350806e+01
C.3.48 1.916607e+01 -5.857387e+00 4.322750e+01
C.3.49 1.931350e+01 -5.779338e+00 4.292098e+01
C.3.50 1.946854e+01 -5.663312e+00 4.251214e+01
C.3.51 1.961838e+01 -5.545041e+00 4.210199e+01
C.3.52 1.972702e+01 -5.401019e+00 4.168712e+01
C.3.53 1.984340e+01 -5.227600e+00 4.121978e+01
C.3.54 2.005525e+01 -5.100151e+00 4.077156e+01
C.4.02 7.370877e+00 -4.670041e+00 3.916794e+01
C.4.03 6.503291e+00 -4.604508e+00 3.894944e+01
C.4.04 5.634690e+00 -4.501768e+00 3.875018e+01
C.4.05 4.708866e+00 -4.282774e+00 3.834382e+01
C.4.06 3.904889e+00 -3.965841e+00 3.777514e+01
C.4.07 3.238021e+00 -3.579284e+00 3.708512e+01
C.4.08 2.778394e+00 -3.282625e+00 3.662789e+01
C.4.09 2.341255e+00 -2.960078e+00 3.616614e+01
C.4.10 1.853102e+00 -2.670409e+00 3.573472e+01
C.4.11 1.526803e+00 -2.523180e+00 3.546186e+01
C.4.12 1.166113e+00 -2.410063e+00 3.521752e+01
C.4.14 3.413805e-01 -2.333774e+00 3.506234e+01
C.4.15 -5.065927e-02 -2.373208e+00 3.515236e+01
C.4.16 -4.245850e-01 -2.439925e+00 3.529049e+01
C.4.17 -7.995898e-01 -2.538305e+00 3.546124e+01
C.4.18 -1.165377e+00 -2.659613e+00 3.563713e+01
C.4.20 -1.776340e+00 -2.911730e+00 3.625786e+01
C.4.21 -2.003118e+00 -3.034628e+00 3.667707e+01
C.4.22 -2.136982e+00 -3.150242e+00 3.713641e+01
C.4.23 -2.128430e+00 -3.235821e+00 3.754107e+01
C.4.24 -2.113301e+00 -3.341499e+00 3.794074e+01
C.5.02 1.078489e+01 3.000683e+00 4.264635e+01
C.5.03 1.035923e+01 3.527262e+00 4.270260e+01
C.5.04 9.885189e+00 4.006490e+00 4.278780e+01
C.5.05 9.260947e+00 4.657561e+00 4.277552e+01
C.5.06 8.688108e+00 5.332022e+00 4.260015e+01
C.5.07 8.171764e+00 5.992908e+00 4.226792e+01
C.5.08 7.747964e+00 6.547704e+00 4.184299e+01
C.5.09 7.285020e+00 7.063455e+00 4.140981e+01
C.5.10 6.821887e+00 7.568779e+00 4.096468e+01
C.5.11 6.444934e+00 7.962340e+00 4.059626e+01
C.5.12 6.037035e+00 8.345404e+00 4.025042e+01
C.5.14 5.159466e+00 8.989287e+00 4.019754e+01
C.5.15 4.825634e+00 9.227175e+00 4.039585e+01
C.5.16 4.500863e+00 9.404505e+00 4.066127e+01
C.5.17 4.106242e+00 9.561733e+00 4.100760e+01
C.5.18 3.723249e+00 9.685617e+00 4.137957e+01
C.5.20 3.238651e+00 9.612085e+00 4.215646e+01
C.5.21 3.062336e+00 9.585217e+00 4.253434e+01
C.5.22 2.921628e+00 9.475744e+00 4.291226e+01
C.5.23 2.868177e+00 9.251237e+00 4.326992e+01
C.5.24 2.831333e+00 9.001742e+00 4.361280e+01
C.6.02 -2.260185e+00 -3.647950e+00 3.856405e+01
C.6.03 -2.551839e+00 -3.753552e+00 3.869075e+01
C.6.04 -2.875630e+00 -3.838751e+00 3.867762e+01
C.6.05 -3.404811e+00 -3.830817e+00 3.874455e+01
C.6.06 -3.822089e+00 -3.939566e+00 3.905861e+01
C.6.08 -4.173434e+00 -4.341527e+00 3.990279e+01
C.6.09 -4.201542e+00 -4.523812e+00 4.033913e+01
C.6.10 -4.009729e+00 -4.770899e+00 4.069487e+01
C.6.11 -3.688159e+00 -4.944816e+00 4.064107e+01
C.6.12 -3.445859e+00 -5.129971e+00 4.084981e+01
C.6.13 -3.255713e+00 -5.230089e+00 4.115042e+01
C.6.14 -3.148649e+00 -5.098661e+00 4.130712e+01
C.6.15 -3.043470e+00 -4.922763e+00 4.141336e+01
C.6.17 -2.675659e+00 -4.788351e+00 4.199154e+01
C.6.18 -2.295762e+00 -4.937637e+00 4.228058e+01
C.6.19 -1.867890e+00 -5.132915e+00 4.245079e+01
C.6.20 -1.535053e+00 -5.295168e+00 4.254343e+01
C.6.21 -1.217056e+00 -5.489028e+00 4.262706e+01
C.7.02 2.640839e+00 8.734035e+00 4.440297e+01
C.7.03 2.378098e+00 9.021531e+00 4.467893e+01
C.7.04 2.152082e+00 9.367731e+00 4.491745e+01
C.7.05 1.872107e+00 9.590466e+00 4.516904e+01
C.7.06 1.621686e+00 9.699028e+00 4.551080e+01
C.7.08 1.352862e+00 9.540895e+00 4.640788e+01
C.7.09 1.335812e+00 9.283698e+00 4.686835e+01
C.7.10 1.613771e+00 8.947380e+00 4.716517e+01
C.7.11 1.906615e+00 8.780837e+00 4.716427e+01
C.7.12 2.121742e+00 8.557487e+00 4.729590e+01
C.7.13 2.198741e+00 8.284082e+00 4.747707e+01
C.7.14 2.183630e+00 8.077860e+00 4.749854e+01
C.7.15 2.145411e+00 7.874829e+00 4.747550e+01
C.7.17 2.296819e+00 7.282637e+00 4.780006e+01
C.7.18 2.632134e+00 6.948588e+00 4.800833e+01
C.7.19 3.031233e+00 6.624189e+00 4.806199e+01
C.7.20 3.340733e+00 6.363290e+00 4.806878e+01
C.7.21 3.654088e+00 6.107167e+00 4.807925e+01
C.8.02 -2.291091e-01 -5.915627e+00 4.208744e+01
C.8.03 5.061030e-01 -6.344977e+00 4.228843e+01
C.8.04 1.194868e+00 -6.719073e+00 4.267680e+01
C.8.05 1.775840e+00 -6.891463e+00 4.291781e+01
C.8.06 2.377110e+00 -6.964306e+00 4.315969e+01
C.8.07 2.974868e+00 -7.014863e+00 4.341555e+01
C.8.08 3.927028e+00 -7.045445e+00 4.366574e+01
C.8.09 4.879115e+00 -7.069544e+00 4.391687e+01
C.8.10 5.779341e+00 -7.078064e+00 4.431649e+01
C.8.11 6.755519e+00 -7.011446e+00 4.459284e+01
C.8.12 7.727737e+00 -6.904635e+00 4.487050e+01
C.8.13 8.690186e+00 -6.790013e+00 4.517748e+01
C.8.14 9.441490e+00 -6.715734e+00 4.550064e+01
C.8.15 1.022578e+01 -6.588986e+00 4.570863e+01
C.8.17 1.157447e+01 -6.332954e+00 4.610201e+01
C.8.18 1.214292e+01 -6.192816e+00 4.626299e+01
C.8.19 1.268849e+01 -5.965053e+00 4.640146e+01
C.8.20 1.308578e+01 -5.697581e+00 4.640453e+01
C.8.21 1.343383e+01 -5.370816e+00 4.636602e+01
C.9.02 4.706671e+00 6.055360e+00 4.765770e+01
C.9.03 5.500609e+00 5.865714e+00 4.765825e+01
C.9.04 6.152618e+00 5.559927e+00 4.804261e+01
C.9.05 6.659747e+00 5.148037e+00 4.815042e+01
C.9.06 7.055600e+00 4.631909e+00 4.827442e+01
C.9.07 7.467531e+00 4.115185e+00 4.831657e+01
C.9.08 8.041806e+00 3.530819e+00 4.831122e+01
C.9.09 8.620306e+00 2.950685e+00 4.831780e+01
C.9.10 9.180356e+00 2.362761e+00 4.820826e+01
C.9.11 9.817998e+00 1.645935e+00 4.815247e+01
C.9.12 1.043710e+01 9.113606e-01 4.812692e+01
C.9.13 1.101811e+01 1.505319e-01 4.804265e+01
C.9.14 1.143894e+01 -4.973917e-01 4.789486e+01
C.9.15 1.181803e+01 -1.172097e+00 4.775407e+01
C.9.17 1.252683e+01 -2.469772e+00 4.763566e+01
C.9.18 1.288520e+01 -3.058145e+00 4.752993e+01
C.9.19 1.322064e+01 -3.630260e+00 4.731553e+01
C.9.20 1.344557e+01 -4.086790e+00 4.704151e+01
C.9.21 1.366765e+01 -4.454868e+00 4.665510e+01
