# Supplementary material for: Ontogenetic changes and sexual dimorphism in the cranium and mandible of the Atlantic walrus (Odobenus rosmarus rosmarus L.)
Source: Anat Rec (Hoboken). 2025 Sep 12;309(7):1875–903. doi: 10.1002/ar.70050 (PMC13251751; doi:10.1002/ar.70050)
Supplement: Supplementary file 1 — Data S1: Supporting information. [file AR-309-1875-s001.zip › PTS files/Ontogeny_Mandible/4852_M_A.pts]

Version 1.0
222
S.1 2.048887e+01 -1.335838e+00 3.890291e+01
S.2 2.125969e+01 -2.458621e+00 3.894299e+01
S.3 2.130160e+01 -3.375431e-01 3.915568e+01
S.4 1.630987e+01 -2.945926e+00 3.812017e+01
S.5 1.643715e+01 3.485369e-01 3.823011e+01
S.6 9.214945e+00 -5.000758e+00 3.978717e+01
S.7 9.474509e+00 3.388413e+00 3.979228e+01
S.8 1.379991e+01 -1.267132e+00 4.535273e+01
S.9 1.188963e+00 -7.027177e+00 3.519334e+01
S.10 1.684119e+00 6.651779e+00 3.538906e+01
S.11 -9.057655e-01 -7.924201e+00 3.601262e+01
S.12 -3.450073e-01 7.690786e+00 3.634182e+01
S.13 -3.772970e+00 -8.741931e+00 3.966916e+01
S.14 -2.825896e+00 8.722022e+00 3.992427e+01
S.15 -1.924973e+00 -1.154804e+01 4.016209e+01
S.16 -7.384260e-01 1.092200e+01 4.004147e+01
S.17 -3.460200e+00 -6.049369e+00 3.934620e+01
S.18 -3.261556e+00 5.771766e+00 3.958432e+01
S.19 1.497004e+01 -3.792003e+00 4.186359e+01
S.20 1.512692e+01 1.542500e+00 4.221959e+01
S.21 4.946075e+00 -8.505687e+00 4.039268e+01
S.22 5.101346e+00 7.302987e+00 4.048207e+01
S.23 -1.083561e+00 -7.786536e+00 3.853505e+01
S.24 -6.035278e-01 7.296216e+00 3.866669e+01
S.25 4.814203e-01 -8.416934e+00 4.404974e+01
S.26 9.094778e-01 7.171398e+00 4.443745e+01
S.27 -2.541851e+00 -7.682237e+00 4.224335e+01
S.28 -1.956594e+00 7.017096e+00 4.245912e+01
S.29 2.044634e+00 -8.654610e+00 4.389470e+01
S.30 2.093163e+00 7.383704e+00 4.418798e+01
S.31 1.118983e+01 -4.756336e+00 4.617998e+01
S.32 1.182893e+01 2.118111e+00 4.643522e+01
C.1.02 2.098276e+01 -2.675435e+00 3.867810e+01
C.1.03 2.056890e+01 -2.743472e+00 3.854411e+01
C.1.04 2.021119e+01 -2.534535e+00 3.839491e+01
C.1.05 1.984281e+01 -2.422875e+00 3.822572e+01
C.1.06 1.945610e+01 -2.443205e+00 3.806184e+01
C.1.07 1.904500e+01 -2.425454e+00 3.797536e+01
C.1.08 1.850192e+01 -2.220217e+00 3.809092e+01
C.1.09 1.798649e+01 -2.506016e+00 3.814588e+01
C.1.10 1.746077e+01 -2.774984e+00 3.818714e+01
C.1.11 1.708046e+01 -2.875289e+00 3.817469e+01
C.1.12 1.670111e+01 -2.925722e+00 3.808298e+01
C.2.02 2.106834e+01 -1.099812e-01 3.896130e+01
C.2.03 2.077143e+01 -1.310360e-01 3.872593e+01
C.2.04 2.052407e+01 -2.952984e-01 3.848970e+01
C.2.05 2.005479e+01 -3.590735e-01 3.829237e+01
C.2.06 1.956067e+01 -3.543342e-01 3.815436e+01
C.2.07 1.907615e+01 -2.198711e-01 3.805243e+01
C.2.08 1.854283e+01 -4.947843e-02 3.802015e+01
C.2.09 1.801111e+01 1.256199e-01 3.805386e+01
C.2.10 1.748679e+01 3.217543e-01 3.808751e+01
C.2.11 1.713560e+01 4.404439e-01 3.806844e+01
C.2.12 1.676455e+01 4.367502e-01 3.807907e+01
C.3.02 2.028846e+01 -1.311088e+00 3.855485e+01
C.3.03 1.997491e+01 -1.283510e+00 3.830413e+01
C.3.04 1.962742e+01 -1.261868e+00 3.810234e+01
C.3.05 1.915332e+01 -1.244755e+00 3.802988e+01
C.3.06 1.867586e+01 -1.238224e+00 3.798178e+01
C.3.07 1.820097e+01 -1.217922e+00 3.791560e+01
C.3.08 1.771263e+01 -1.171030e+00 3.797345e+01
C.3.09 1.726976e+01 -1.122131e+00 3.818673e+01
C.3.10 1.685875e+01 -1.084068e+00 3.845813e+01
C.3.11 1.634810e+01 -1.052124e+00 3.882706e+01
C.3.12 1.580216e+01 -1.018668e+00 3.914125e+01
C.3.13 1.533105e+01 -9.924783e-01 3.955989e+01
C.3.14 1.496028e+01 -9.573752e-01 4.000879e+01
C.3.15 1.461092e+01 -9.183639e-01 4.047424e+01
C.3.16 1.420880e+01 -9.157814e-01 4.089674e+01
C.3.17 1.397286e+01 -9.421401e-01 4.140272e+01
C.3.18 1.365402e+01 -9.994457e-01 4.185817e+01
C.3.19 1.334029e+01 -1.067447e+00 4.231570e+01
C.3.20 1.305932e+01 -1.112394e+00 4.258413e+01
C.3.21 1.290435e+01 -1.147245e+00 4.294162e+01
C.3.22 1.282536e+01 -1.185053e+00 4.332288e+01
C.3.23 1.282511e+01 -1.196188e+00 4.367658e+01
C.3.24 1.286881e+01 -1.193926e+00 4.402776e+01
C.3.25 1.298013e+01 -1.200376e+00 4.436362e+01
C.3.26 1.317660e+01 -1.231939e+00 4.475167e+01
C.3.27 1.345454e+01 -1.259510e+00 4.508659e+01
C.3.29 1.412320e+01 -1.231441e+00 4.547031e+01
C.3.30 1.446184e+01 -1.173715e+00 4.551046e+01
C.3.31 1.480380e+01 -1.130159e+00 4.553845e+01
C.3.32 1.511510e+01 -1.124175e+00 4.554528e+01
C.3.33 1.542258e+01 -1.136773e+00 4.549741e+01
C.3.34 1.573222e+01 -1.147017e+00 4.546558e+01
C.3.35 1.614095e+01 -1.153166e+00 4.544187e+01
C.3.36 1.654499e+01 -1.160491e+00 4.537579e+01
C.3.37 1.693668e+01 -1.165064e+00 4.525658e+01
C.3.38 1.726843e+01 -1.164065e+00 4.514169e+01
C.3.39 1.758060e+01 -1.161983e+00 4.498104e+01
C.3.40 1.788893e+01 -1.174944e+00 4.481364e+01
C.3.41 1.827534e+01 -1.223890e+00 4.454884e+01
C.3.42 1.864678e+01 -1.283459e+00 4.426548e+01
C.3.43 1.905245e+01 -1.344985e+00 4.403421e+01
C.3.44 1.934691e+01 -1.391037e+00 4.374483e+01
C.3.45 1.957051e+01 -1.429037e+00 4.339677e+01
C.3.46 1.986534e+01 -1.461579e+00 4.310593e+01
C.3.47 2.010737e+01 -1.464599e+00 4.270666e+01
C.3.48 2.031334e+01 -1.451621e+00 4.228782e+01
C.3.49 2.043016e+01 -1.440540e+00 4.183590e+01
C.3.50 2.043881e+01 -1.445371e+00 4.138993e+01
C.3.51 2.037674e+01 -1.456000e+00 4.094833e+01
C.3.52 2.037773e+01 -1.446062e+00 4.050237e+01
C.3.53 2.043839e+01 -1.414793e+00 3.996189e+01
C.3.54 2.058254e+01 -1.380965e+00 3.943765e+01
C.4.02 8.412432e+00 -5.351647e+00 4.001930e+01
C.4.03 7.624026e+00 -5.664413e+00 3.970035e+01
C.4.04 6.802127e+00 -5.968811e+00 3.947044e+01
C.4.05 5.897315e+00 -6.310437e+00 3.903327e+01
C.4.06 5.123693e+00 -6.552850e+00 3.834822e+01
C.4.07 4.450394e+00 -6.647994e+00 3.753328e+01
C.4.08 3.880248e+00 -6.650650e+00 3.689849e+01
C.4.09 3.234988e+00 -6.632029e+00 3.634055e+01
C.4.10 2.554976e+00 -6.652814e+00 3.582558e+01
C.4.11 2.114916e+00 -6.739282e+00 3.556057e+01
C.4.12 1.667484e+00 -6.872952e+00 3.532967e+01
C.4.14 7.824101e-01 -7.159017e+00 3.522807e+01
C.4.15 3.826801e-01 -7.299834e+00 3.529333e+01
C.4.16 1.943300e-03 -7.453607e+00 3.541689e+01
C.4.17 -3.444515e-01 -7.609434e+00 3.556014e+01
C.4.18 -6.791662e-01 -7.787999e+00 3.570459e+01
C.4.20 -9.252602e-01 -8.014921e+00 3.644005e+01
C.4.21 -9.445923e-01 -8.137312e+00 3.685950e+01
C.4.22 -8.917046e-01 -8.136911e+00 3.729368e+01
C.4.23 -9.214932e-01 -8.073396e+00 3.772604e+01
C.4.24 -1.008006e+00 -7.961057e+00 3.814047e+01
C.5.02 8.679284e+00 3.701539e+00 3.977323e+01
C.5.03 7.907814e+00 3.996633e+00 3.990742e+01
C.5.04 7.153834e+00 4.351274e+00 3.976102e+01
C.5.05 6.483752e+00 4.768501e+00 3.942702e+01
C.5.06 5.890153e+00 5.189027e+00 3.897376e+01
C.5.07 5.351006e+00 5.476975e+00 3.837288e+01
C.5.08 4.714565e+00 5.640250e+00 3.759478e+01
C.5.09 4.002707e+00 5.753259e+00 3.687526e+01
C.5.10 3.206292e+00 5.938470e+00 3.626820e+01
C.5.11 2.740992e+00 6.136893e+00 3.587521e+01
C.5.12 2.244332e+00 6.394954e+00 3.556372e+01
C.5.14 1.295915e+00 6.777558e+00 3.537910e+01
C.5.15 9.092909e-01 6.890999e+00 3.544450e+01
C.5.16 5.525091e-01 7.029675e+00 3.558627e+01
C.5.17 1.946571e-01 7.261539e+00 3.575361e+01
C.5.18 -1.066101e-01 7.506115e+00 3.599704e+01
C.5.20 -4.205387e-01 7.741324e+00 3.666064e+01
C.5.21 -4.312268e-01 7.737231e+00 3.699197e+01
C.5.22 -4.312359e-01 7.687778e+00 3.731979e+01
C.5.23 -4.787506e-01 7.583973e+00 3.777837e+01
C.5.24 -5.039459e-01 7.431441e+00 3.822496e+01
C.6.02 -1.099654e+00 -7.972784e+00 3.905758e+01
C.6.03 -1.557562e+00 -8.094893e+00 3.934637e+01
C.6.04 -2.036467e+00 -8.335652e+00 3.920255e+01
C.6.05 -2.655537e+00 -8.494959e+00 3.903522e+01
C.6.06 -3.259555e+00 -8.623412e+00 3.927040e+01
C.6.08 -3.897426e+00 -8.791899e+00 4.017412e+01
C.6.09 -3.868694e+00 -8.785761e+00 4.069575e+01
C.6.10 -3.489697e+00 -8.740450e+00 4.105250e+01
C.6.11 -3.048630e+00 -8.736397e+00 4.123108e+01
C.6.12 -2.671604e+00 -8.649296e+00 4.150805e+01
C.6.13 -2.378519e+00 -8.436440e+00 4.181667e+01
C.6.14 -2.302043e+00 -8.170488e+00 4.195791e+01
C.6.15 -2.392829e+00 -7.898303e+00 4.207711e+01
C.6.17 -2.243181e+00 -7.624494e+00 4.283089e+01
C.6.18 -1.811575e+00 -7.704605e+00 4.332588e+01
C.6.19 -1.286475e+00 -7.851588e+00 4.370061e+01
C.6.20 -6.926955e-01 -8.015741e+00 4.391008e+01
C.6.21 -1.341955e-01 -8.237326e+00 4.415984e+01
C.7.02 -8.361056e-01 7.362243e+00 3.912133e+01
C.7.03 -1.219922e+00 7.571395e+00 3.939356e+01
C.7.04 -1.585122e+00 7.883048e+00 3.920743e+01
C.7.05 -2.054643e+00 8.206587e+00 3.928175e+01
C.7.06 -2.476914e+00 8.520052e+00 3.951432e+01
C.7.08 -3.181854e+00 8.626993e+00 4.040934e+01
C.7.09 -3.243525e+00 8.412965e+00 4.097625e+01
C.7.10 -2.882766e+00 8.200476e+00 4.141863e+01
C.7.11 -2.465122e+00 8.178411e+00 4.152950e+01
C.7.12 -2.136277e+00 8.083967e+00 4.179439e+01
C.7.13 -1.889486e+00 7.870824e+00 4.207878e+01
C.7.14 -1.779297e+00 7.587667e+00 4.220451e+01
C.7.15 -1.818445e+00 7.287325e+00 4.233257e+01
C.7.17 -1.753463e+00 6.846978e+00 4.306344e+01
C.7.18 -1.316182e+00 6.857654e+00 4.355749e+01
C.7.19 -7.864109e-01 6.907785e+00 4.394767e+01
C.7.20 -2.391133e-01 6.959174e+00 4.419813e+01
C.7.21 3.176235e-01 7.053067e+00 4.441293e+01
C.8.02 1.580077e+00 -8.589879e+00 4.431496e+01
C.8.03 2.719682e+00 -8.633328e+00 4.447314e+01
C.8.04 3.790928e+00 -8.706837e+00 4.487754e+01
C.8.05 4.671597e+00 -8.635103e+00 4.513683e+01
C.8.06 5.542789e+00 -8.473948e+00 4.538784e+01
C.8.07 6.398263e+00 -8.223317e+00 4.561866e+01
C.8.08 7.048282e+00 -7.924766e+00 4.567403e+01
C.8.09 7.657413e+00 -7.545733e+00 4.566987e+01
C.8.10 8.245770e+00 -7.135846e+00 4.569338e+01
C.8.11 8.802285e+00 -6.705299e+00 4.579478e+01
C.8.12 9.329340e+00 -6.250056e+00 4.593738e+01
C.8.13 9.864163e+00 -5.795525e+00 4.605022e+01
C.8.14 1.031823e+01 -5.466424e+00 4.611435e+01
C.8.15 1.077649e+01 -5.140263e+00 4.616136e+01
C.8.17 1.169428e+01 -4.038765e+00 4.628121e+01
C.8.18 1.214637e+01 -3.283068e+00 4.634578e+01
C.8.19 1.262533e+01 -2.543051e+00 4.629481e+01
C.8.20 1.304415e+01 -2.110913e+00 4.601040e+01
C.8.21 1.344076e+01 -1.771109e+00 4.559774e+01
C.9.02 2.071008e+00 6.935680e+00 4.416729e+01
C.9.03 3.068763e+00 7.055788e+00 4.485125e+01
C.9.04 4.176417e+00 7.054942e+00 4.535214e+01
C.9.05 5.224054e+00 6.834066e+00 4.574776e+01
C.9.06 6.265008e+00 6.379756e+00 4.586172e+01
C.9.07 7.274770e+00 5.848434e+00 4.582991e+01
C.9.08 7.900473e+00 5.431361e+00 4.584632e+01
C.9.09 8.475966e+00 4.953092e+00 4.592233e+01
C.9.10 9.054568e+00 4.490419e+00 4.605229e+01
C.9.11 9.614040e+00 4.119143e+00 4.619260e+01
C.9.12 1.017914e+01 3.741370e+00 4.628474e+01
C.9.13 1.071893e+01 3.320409e+00 4.632907e+01
C.9.14 1.112613e+01 2.951527e+00 4.633439e+01
C.9.15 1.150809e+01 2.557124e+00 4.635619e+01
C.9.17 1.208359e+01 1.471978e+00 4.661702e+01
C.9.18 1.235194e+01 8.074545e-01 4.657446e+01
C.9.19 1.265681e+01 1.767005e-01 4.641775e+01
C.9.20 1.307655e+01 -3.227006e-01 4.605399e+01
C.9.21 1.348149e+01 -6.064509e-01 4.549414e+01
