# Supplementary material for: Ontogenetic changes and sexual dimorphism in the cranium and mandible of the Atlantic walrus (Odobenus rosmarus rosmarus L.)
Source: Anat Rec (Hoboken). 2025 Sep 12;309(7):1875–903. doi: 10.1002/ar.70050 (PMC13251751; doi:10.1002/ar.70050)
Supplement: Supplementary file 1 — Data S1: Supporting information. [file AR-309-1875-s001.zip › PTS files/Ontogeny_Mandible/4854_M_J.pts]

Version 1.0
222
S.1 1.663537e+01 -4.032772e-01 3.718353e+01
S.2 1.721756e+01 -1.852417e+00 3.763931e+01
S.3 1.718311e+01 9.636425e-01 3.762968e+01
S.4 1.322567e+01 -1.889043e+00 3.598983e+01
S.5 1.341046e+01 1.357558e+00 3.601083e+01
S.6 6.119206e+00 -4.039245e+00 3.626039e+01
S.7 6.194005e+00 4.170993e+00 3.642287e+01
S.8 9.771825e+00 -7.287800e-03 4.214127e+01
S.9 -1.396395e+00 -6.487550e+00 3.280629e+01
S.10 -1.221409e+00 7.292159e+00 3.300581e+01
S.11 -3.323056e+00 -7.048047e+00 3.353682e+01
S.12 -2.873009e+00 7.936330e+00 3.386980e+01
S.13 -5.135420e+00 -7.026166e+00 3.733511e+01
S.14 -4.893304e+00 8.143687e+00 3.782361e+01
S.15 -3.387352e+00 -9.681797e+00 3.766222e+01
S.16 -3.148682e+00 1.017938e+01 3.808475e+01
S.17 -4.558428e+00 -4.539981e+00 3.683317e+01
S.18 -5.073634e+00 5.470026e+00 3.735276e+01
S.19 1.140516e+01 -2.609926e+00 3.945367e+01
S.20 1.101789e+01 2.348675e+00 3.927779e+01
S.21 1.598212e+00 -6.808635e+00 3.692381e+01
S.22 2.416733e+00 7.117082e+00 3.704761e+01
S.23 -3.107949e+00 -6.897740e+00 3.593857e+01
S.24 -3.165821e+00 7.374211e+00 3.643322e+01
S.25 -1.470828e+00 -6.189759e+00 4.028745e+01
S.26 -1.131143e+00 6.432281e+00 4.057268e+01
S.27 -3.758276e+00 -6.301801e+00 3.926812e+01
S.28 -3.685812e+00 6.722192e+00 3.955472e+01
S.29 6.152310e-02 -6.433346e+00 3.997045e+01
S.30 8.345860e-01 6.632182e+00 4.030680e+01
S.31 7.271327e+00 -3.439736e+00 4.245493e+01
S.32 7.480744e+00 3.121998e+00 4.259122e+01
C.1.02 1.707929e+01 -1.990955e+00 3.744642e+01
C.1.03 1.687805e+01 -2.031520e+00 3.726374e+01
C.1.04 1.667388e+01 -2.099624e+00 3.709288e+01
C.1.05 1.640368e+01 -2.071710e+00 3.693206e+01
C.1.06 1.612157e+01 -2.040132e+00 3.679398e+01
C.1.07 1.584340e+01 -2.002902e+00 3.664944e+01
C.1.08 1.550140e+01 -1.936183e+00 3.641343e+01
C.1.09 1.515896e+01 -1.897761e+00 3.617180e+01
C.1.10 1.478521e+01 -1.938996e+00 3.598280e+01
C.1.11 1.427564e+01 -2.002309e+00 3.582966e+01
C.1.12 1.375058e+01 -1.910306e+00 3.588420e+01
C.2.02 1.708152e+01 1.112175e+00 3.733607e+01
C.2.03 1.689430e+01 1.198694e+00 3.706028e+01
C.2.04 1.664562e+01 1.232919e+00 3.682453e+01
C.2.05 1.630505e+01 1.200651e+00 3.661114e+01
C.2.06 1.594444e+01 1.142226e+00 3.644051e+01
C.2.07 1.557893e+01 1.157963e+00 3.627103e+01
C.2.08 1.517112e+01 1.220418e+00 3.611218e+01
C.2.09 1.475855e+01 1.312468e+00 3.598275e+01
C.2.10 1.435284e+01 1.446679e+00 3.586951e+01
C.2.11 1.402854e+01 1.473552e+00 3.583538e+01
C.2.12 1.371240e+01 1.429414e+00 3.590726e+01
C.3.02 1.656290e+01 -4.009872e-01 3.684992e+01
C.3.03 1.640900e+01 -3.956565e-01 3.654522e+01
C.3.04 1.618201e+01 -3.760334e-01 3.629098e+01
C.3.05 1.580685e+01 -3.549540e-01 3.619077e+01
C.3.06 1.542097e+01 -3.225130e-01 3.615501e+01
C.3.07 1.503387e+01 -2.910140e-01 3.617487e+01
C.3.08 1.456501e+01 -2.500519e-01 3.619201e+01
C.3.09 1.409950e+01 -2.057077e-01 3.624810e+01
C.3.10 1.365285e+01 -1.507181e-01 3.638696e+01
C.3.11 1.317752e+01 -9.127786e-02 3.657650e+01
C.3.12 1.271070e+01 -3.278289e-02 3.678639e+01
C.3.13 1.227760e+01 1.576550e-02 3.706112e+01
C.3.14 1.187024e+01 4.654059e-02 3.735608e+01
C.3.15 1.145654e+01 6.211037e-02 3.764331e+01
C.3.16 1.108204e+01 7.806329e-02 3.798003e+01
C.3.17 1.076728e+01 1.107309e-01 3.836251e+01
C.3.18 1.042702e+01 1.110675e-01 3.872396e+01
C.3.19 9.974310e+00 8.475060e-02 3.892591e+01
C.3.20 9.574025e+00 9.257719e-02 3.920287e+01
C.3.21 9.243308e+00 1.046538e-01 3.955991e+01
C.3.22 9.041109e+00 1.128149e-01 4.000268e+01
C.3.23 8.921762e+00 1.126580e-01 4.036138e+01
C.3.24 8.904440e+00 1.070682e-01 4.073898e+01
C.3.25 8.975082e+00 9.287690e-02 4.111009e+01
C.3.26 9.172825e+00 6.807426e-02 4.150572e+01
C.3.27 9.426557e+00 3.967415e-02 4.186773e+01
C.3.29 1.001871e+01 -6.080561e-02 4.220873e+01
C.3.30 1.027342e+01 -1.172831e-01 4.222620e+01
C.3.31 1.053297e+01 -1.488420e-01 4.222777e+01
C.3.32 1.080994e+01 -1.355531e-01 4.219517e+01
C.3.33 1.108389e+01 -9.650920e-02 4.215807e+01
C.3.34 1.135842e+01 -7.908780e-02 4.211024e+01
C.3.35 1.171772e+01 -1.112117e-01 4.203848e+01
C.3.36 1.207474e+01 -1.641653e-01 4.196769e+01
C.3.37 1.243170e+01 -2.034202e-01 4.188820e+01
C.3.38 1.272536e+01 -2.078535e-01 4.180556e+01
C.3.39 1.301834e+01 -1.979279e-01 4.172105e+01
C.3.40 1.330591e+01 -1.975271e-01 4.161914e+01
C.3.41 1.366158e+01 -2.216689e-01 4.147337e+01
C.3.42 1.400267e+01 -2.544922e-01 4.129752e+01
C.3.43 1.433972e+01 -2.826741e-01 4.111330e+01
C.3.44 1.462953e+01 -2.950212e-01 4.094883e+01
C.3.45 1.489712e+01 -3.036092e-01 4.075008e+01
C.3.46 1.515571e+01 -3.150874e-01 4.053988e+01
C.3.47 1.539316e+01 -3.374382e-01 4.029541e+01
C.3.48 1.559129e+01 -3.669172e-01 4.001879e+01
C.3.49 1.578230e+01 -3.832177e-01 3.973613e+01
C.3.50 1.594292e+01 -3.886702e-01 3.938981e+01
C.3.51 1.610609e+01 -3.771679e-01 3.904484e+01
C.3.52 1.625499e+01 -3.730253e-01 3.869330e+01
C.3.53 1.638656e+01 -3.769680e-01 3.819116e+01
C.3.54 1.650923e+01 -3.870123e-01 3.768683e+01
C.4.02 5.345450e+00 -4.437127e+00 3.635554e+01
C.4.03 4.567718e+00 -4.831092e+00 3.627839e+01
C.4.04 3.829961e+00 -5.196492e+00 3.598124e+01
C.4.05 3.079323e+00 -5.608809e+00 3.544555e+01
C.4.06 2.391430e+00 -5.982934e+00 3.480731e+01
C.4.07 1.677983e+00 -6.241998e+00 3.414069e+01
C.4.08 9.624683e-01 -6.313158e+00 3.377751e+01
C.4.09 2.104380e-01 -6.280827e+00 3.349058e+01
C.4.10 -5.244785e-01 -6.281396e+00 3.316070e+01
C.4.11 -8.180094e-01 -6.321284e+00 3.303389e+01
C.4.12 -1.107231e+00 -6.389486e+00 3.290925e+01
C.4.14 -1.873740e+00 -6.664149e+00 3.275108e+01
C.4.15 -2.354978e+00 -6.821650e+00 3.282657e+01
C.4.16 -2.802563e+00 -6.951308e+00 3.303858e+01
C.4.17 -3.007019e+00 -6.993708e+00 3.317075e+01
C.4.18 -3.197302e+00 -7.024506e+00 3.332539e+01
C.4.20 -3.254512e+00 -7.009770e+00 3.396460e+01
C.4.21 -3.182077e+00 -6.999519e+00 3.439331e+01
C.4.22 -3.255682e+00 -7.056018e+00 3.481823e+01
C.4.23 -3.204978e+00 -7.019769e+00 3.519487e+01
C.4.24 -3.120798e+00 -6.970064e+00 3.556393e+01
C.5.02 5.496110e+00 4.531478e+00 3.655302e+01
C.5.03 4.810067e+00 4.931720e+00 3.649760e+01
C.5.04 4.168962e+00 5.339535e+00 3.625958e+01
C.5.05 3.492779e+00 5.903464e+00 3.572765e+01
C.5.06 2.895755e+00 6.464134e+00 3.510519e+01
C.5.07 2.238692e+00 6.916675e+00 3.445582e+01
C.5.08 1.657426e+00 7.109457e+00 3.411766e+01
C.5.09 1.007143e+00 7.198344e+00 3.387555e+01
C.5.10 3.502102e-01 7.254856e+00 3.364180e+01
C.5.11 -1.755852e-01 7.261890e+00 3.343200e+01
C.5.12 -6.892775e-01 7.249645e+00 3.319434e+01
C.5.14 -1.531924e+00 7.387583e+00 3.300486e+01
C.5.15 -1.819354e+00 7.530982e+00 3.305332e+01
C.5.16 -2.096043e+00 7.663898e+00 3.315964e+01
C.5.17 -2.395573e+00 7.776769e+00 3.334263e+01
C.5.18 -2.670290e+00 7.875291e+00 3.356795e+01
C.5.20 -2.833935e+00 7.883260e+00 3.428944e+01
C.5.21 -2.865099e+00 7.875371e+00 3.471301e+01
C.5.22 -2.998198e+00 7.894993e+00 3.511591e+01
C.5.23 -3.060349e+00 7.769201e+00 3.557304e+01
C.5.24 -3.070179e+00 7.574670e+00 3.600976e+01
C.6.02 -3.191768e+00 -6.894970e+00 3.641376e+01
C.6.03 -3.643229e+00 -6.902397e+00 3.658400e+01
C.6.04 -4.121139e+00 -6.966815e+00 3.656665e+01
C.6.05 -4.557402e+00 -7.034905e+00 3.665954e+01
C.6.06 -4.904434e+00 -7.019591e+00 3.694754e+01
C.6.08 -5.248861e+00 -7.054526e+00 3.785969e+01
C.6.09 -5.200180e+00 -7.054405e+00 3.839494e+01
C.6.10 -4.866138e+00 -7.098348e+00 3.881368e+01
C.6.11 -4.503104e+00 -7.180512e+00 3.877391e+01
C.6.12 -4.132433e+00 -7.188343e+00 3.882576e+01
C.6.13 -3.866402e+00 -7.040467e+00 3.904368e+01
C.6.14 -3.778194e+00 -6.798371e+00 3.911173e+01
C.6.15 -3.725422e+00 -6.540727e+00 3.915475e+01
C.6.17 -3.548796e+00 -6.018685e+00 3.962520e+01
C.6.18 -3.123060e+00 -5.895267e+00 3.985986e+01
C.6.19 -2.661221e+00 -5.858734e+00 4.005202e+01
C.6.20 -2.248788e+00 -5.910443e+00 4.014883e+01
C.6.21 -1.854663e+00 -6.003216e+00 4.028371e+01
C.7.02 -3.385262e+00 7.342992e+00 3.677488e+01
C.7.03 -3.742252e+00 7.459762e+00 3.693233e+01
C.7.04 -4.104751e+00 7.620224e+00 3.702571e+01
C.7.05 -4.456334e+00 7.839614e+00 3.715241e+01
C.7.06 -4.709430e+00 8.030523e+00 3.744787e+01
C.7.08 -5.051748e+00 8.067319e+00 3.835107e+01
C.7.09 -5.037621e+00 7.876517e+00 3.887313e+01
C.7.10 -4.716922e+00 7.646201e+00 3.926461e+01
C.7.11 -4.330977e+00 7.701790e+00 3.916681e+01
C.7.12 -3.936431e+00 7.674153e+00 3.923885e+01
C.7.13 -3.682996e+00 7.508793e+00 3.950349e+01
C.7.14 -3.653221e+00 7.237035e+00 3.951887e+01
C.7.15 -3.616490e+00 6.971211e+00 3.946442e+01
C.7.17 -3.414191e+00 6.496044e+00 3.987800e+01
C.7.18 -3.046584e+00 6.394620e+00 4.016785e+01
C.7.19 -2.617390e+00 6.350333e+00 4.037586e+01
C.7.20 -2.124874e+00 6.338717e+00 4.047840e+01
C.7.21 -1.629495e+00 6.363081e+00 4.056340e+01
C.8.02 -6.408796e-01 -6.165737e+00 3.989940e+01
C.8.03 2.485417e-01 -6.215024e+00 4.011480e+01
C.8.04 8.513306e-01 -6.290324e+00 4.080104e+01
C.8.05 1.381033e+00 -6.171327e+00 4.098898e+01
C.8.06 1.877398e+00 -5.985364e+00 4.121059e+01
C.8.07 2.397117e+00 -5.807988e+00 4.137940e+01
C.8.08 2.978559e+00 -5.680163e+00 4.155208e+01
C.8.09 3.582043e+00 -5.560861e+00 4.162835e+01
C.8.10 4.172789e+00 -5.406727e+00 4.173551e+01
C.8.11 4.709058e+00 -5.218037e+00 4.184451e+01
C.8.12 5.227025e+00 -4.997516e+00 4.197922e+01
C.8.13 5.725486e+00 -4.721903e+00 4.208230e+01
C.8.14 6.273050e+00 -4.335547e+00 4.221084e+01
C.8.15 6.791617e+00 -3.904851e+00 4.231655e+01
C.8.17 7.574983e+00 -2.981549e+00 4.268885e+01
C.8.18 7.950457e+00 -2.516975e+00 4.267959e+01
C.8.19 8.347311e+00 -2.084497e+00 4.256847e+01
C.8.20 8.876569e+00 -1.438341e+00 4.238894e+01
C.8.21 9.316756e+00 -7.104545e-01 4.230962e+01
C.9.02 -2.925189e-02 6.242088e+00 4.006260e+01
C.9.03 1.151897e+00 6.179362e+00 4.039631e+01
C.9.04 1.915658e+00 6.358403e+00 4.134245e+01
C.9.05 2.535445e+00 6.208298e+00 4.152489e+01
C.9.06 3.135900e+00 5.958313e+00 4.165506e+01
C.9.07 3.733970e+00 5.693257e+00 4.176470e+01
C.9.08 4.250502e+00 5.469904e+00 4.180824e+01
C.9.09 4.755702e+00 5.239160e+00 4.190888e+01
C.9.10 5.247080e+00 4.988447e+00 4.202843e+01
C.9.11 5.715787e+00 4.703931e+00 4.212394e+01
C.9.12 6.166235e+00 4.395899e+00 4.223336e+01
C.9.13 6.597749e+00 4.074275e+00 4.237514e+01
C.9.14 6.899517e+00 3.775679e+00 4.249282e+01
C.9.15 7.180743e+00 3.438505e+00 4.252883e+01
C.9.17 8.116473e+00 2.617214e+00 4.277259e+01
C.9.18 8.795118e+00 2.145060e+00 4.268110e+01
C.9.19 9.380835e+00 1.571554e+00 4.254011e+01
C.9.20 9.661410e+00 1.103931e+00 4.234921e+01
C.9.21 9.816328e+00 5.643626e-01 4.221247e+01
