# Supplementary material for: Ontogenetic changes and sexual dimorphism in the cranium and mandible of the Atlantic walrus (Odobenus rosmarus rosmarus L.)
Source: Anat Rec (Hoboken). 2025 Sep 12;309(7):1875–903. doi: 10.1002/ar.70050 (PMC13251751; doi:10.1002/ar.70050)
Supplement: Supplementary file 1 — Data S1: Supporting information. [file AR-309-1875-s001.zip › PTS files/Ontogeny_Mandible/4855_F_A.pts]

Version 1.0
222
S.1 1.823564e+01 -4.269847e+00 3.730397e+01
S.2 1.868226e+01 -5.710256e+00 3.735926e+01
S.3 1.930604e+01 -3.794366e+00 3.773233e+01
S.4 1.432020e+01 -4.301519e+00 3.655979e+01
S.5 1.507244e+01 -1.565714e+00 3.768203e+01
S.6 7.059558e+00 -4.609657e+00 3.759619e+01
S.7 9.439226e+00 2.833538e+00 3.937191e+01
S.8 1.210926e+01 -3.370785e+00 4.360040e+01
S.9 -3.806023e-01 -3.233969e+00 3.360459e+01
S.10 2.615330e+00 8.330262e+00 3.664602e+01
S.11 -3.199791e+00 -3.141762e+00 3.456479e+01
S.12 7.521353e-01 9.339856e+00 3.774834e+01
S.13 -4.717699e+00 -4.498261e+00 3.764281e+01
S.14 -2.572586e-01 9.299574e+00 4.147787e+01
S.15 -4.699212e+00 -6.818400e+00 3.711705e+01
S.16 1.360605e+00 1.103331e+01 4.164720e+01
S.17 -3.530560e+00 -2.227741e+00 3.833314e+01
S.18 -6.914818e-01 6.689382e+00 4.059189e+01
S.19 1.233532e+01 -5.523664e+00 3.989030e+01
S.20 1.395577e+01 -6.716080e-01 4.102080e+01
S.21 2.666008e+00 -5.997931e+00 3.788295e+01
S.22 6.540215e+00 6.276021e+00 4.078885e+01
S.23 -2.764442e+00 -3.923662e+00 3.647273e+01
S.24 1.441897e+00 8.496241e+00 3.962032e+01
S.25 -1.016736e+00 -5.607244e+00 4.094746e+01
S.26 2.583994e+00 6.518256e+00 4.384757e+01
S.27 -3.363811e+00 -4.505926e+00 3.991163e+01
S.28 4.883251e-01 7.459593e+00 4.291288e+01
S.29 4.908852e-01 -6.329022e+00 4.047668e+01
S.30 4.388394e+00 6.470393e+00 4.359536e+01
S.31 9.250860e+00 -5.975906e+00 4.352123e+01
S.32 1.019533e+01 1.519287e+00 4.467793e+01
C.1.02 1.829522e+01 -5.537198e+00 3.724647e+01
C.1.03 1.792983e+01 -5.398612e+00 3.704711e+01
C.1.04 1.755160e+01 -5.384597e+00 3.682526e+01
C.1.05 1.717399e+01 -5.286932e+00 3.658344e+01
C.1.06 1.681714e+01 -5.138082e+00 3.633622e+01
C.1.07 1.643487e+01 -4.917251e+00 3.621095e+01
C.1.08 1.602448e+01 -4.794087e+00 3.625065e+01
C.1.09 1.559880e+01 -4.810080e+00 3.631152e+01
C.1.10 1.517299e+01 -4.851260e+00 3.635791e+01
C.1.11 1.477347e+01 -4.783473e+00 3.626382e+01
C.1.12 1.452880e+01 -4.448575e+00 3.623129e+01
C.2.02 1.890298e+01 -3.465047e+00 3.757725e+01
C.2.03 1.857980e+01 -3.076312e+00 3.737873e+01
C.2.04 1.821539e+01 -2.711099e+00 3.720911e+01
C.2.05 1.783216e+01 -2.619657e+00 3.709755e+01
C.2.06 1.750636e+01 -2.399549e+00 3.698323e+01
C.2.07 1.716190e+01 -2.188480e+00 3.691642e+01
C.2.08 1.687860e+01 -2.022632e+00 3.696750e+01
C.2.09 1.661056e+01 -1.850092e+00 3.706110e+01
C.2.10 1.639531e+01 -1.619300e+00 3.716489e+01
C.2.11 1.596460e+01 -1.308599e+00 3.733232e+01
C.2.12 1.542145e+01 -1.221014e+00 3.741850e+01
C.3.02 1.816822e+01 -4.181736e+00 3.692502e+01
C.3.03 1.789593e+01 -4.015082e+00 3.669263e+01
C.3.04 1.755163e+01 -3.825286e+00 3.665590e+01
C.3.05 1.716928e+01 -3.673335e+00 3.664822e+01
C.3.06 1.677986e+01 -3.542216e+00 3.667057e+01
C.3.07 1.639463e+01 -3.402949e+00 3.670992e+01
C.3.08 1.599373e+01 -3.249271e+00 3.675920e+01
C.3.09 1.562305e+01 -3.166933e+00 3.696557e+01
C.3.10 1.525438e+01 -3.079445e+00 3.717339e+01
C.3.11 1.483194e+01 -3.009790e+00 3.747912e+01
C.3.12 1.444641e+01 -2.964760e+00 3.783427e+01
C.3.13 1.410231e+01 -2.942247e+00 3.823161e+01
C.3.14 1.365983e+01 -2.842087e+00 3.862489e+01
C.3.15 1.330218e+01 -2.788229e+00 3.910413e+01
C.3.16 1.290434e+01 -2.715308e+00 3.954784e+01
C.3.17 1.270109e+01 -2.723044e+00 3.994576e+01
C.3.18 1.252959e+01 -2.755801e+00 4.035712e+01
C.3.19 1.230015e+01 -2.761558e+00 4.074055e+01
C.3.20 1.197505e+01 -2.703561e+00 4.104560e+01
C.3.21 1.164575e+01 -2.634954e+00 4.134385e+01
C.3.22 1.143129e+01 -2.627707e+00 4.173888e+01
C.3.23 1.138470e+01 -2.693500e+00 4.210647e+01
C.3.24 1.144205e+01 -2.801862e+00 4.246227e+01
C.3.25 1.154122e+01 -2.926616e+00 4.280318e+01
C.3.26 1.168208e+01 -3.067495e+00 4.310981e+01
C.3.27 1.184583e+01 -3.210736e+00 4.340370e+01
C.3.29 1.234238e+01 -3.460460e+00 4.365259e+01
C.3.30 1.258818e+01 -3.526964e+00 4.363600e+01
C.3.31 1.283107e+01 -3.595742e+00 4.359872e+01
C.3.32 1.313078e+01 -3.681240e+00 4.347977e+01
C.3.33 1.343818e+01 -3.780472e+00 4.339637e+01
C.3.34 1.374303e+01 -3.905404e+00 4.334404e+01
C.3.35 1.405637e+01 -4.014478e+00 4.322324e+01
C.3.36 1.435714e+01 -4.108112e+00 4.306375e+01
C.3.37 1.464529e+01 -4.194365e+00 4.287881e+01
C.3.38 1.492591e+01 -4.287847e+00 4.270058e+01
C.3.39 1.519620e+01 -4.374633e+00 4.250397e+01
C.3.40 1.545149e+01 -4.426455e+00 4.227729e+01
C.3.41 1.574398e+01 -4.431500e+00 4.200751e+01
C.3.42 1.607533e+01 -4.423350e+00 4.178727e+01
C.3.43 1.633829e+01 -4.415389e+00 4.148870e+01
C.3.44 1.661583e+01 -4.457780e+00 4.120928e+01
C.3.45 1.689562e+01 -4.521290e+00 4.093617e+01
C.3.46 1.711414e+01 -4.554789e+00 4.060749e+01
C.3.47 1.733240e+01 -4.563281e+00 4.028968e+01
C.3.48 1.751164e+01 -4.548621e+00 3.994854e+01
C.3.49 1.764061e+01 -4.515421e+00 3.958663e+01
C.3.50 1.781870e+01 -4.491911e+00 3.913546e+01
C.3.51 1.793575e+01 -4.448190e+00 3.866618e+01
C.3.52 1.807829e+01 -4.409793e+00 3.820354e+01
C.3.53 1.814541e+01 -4.372427e+00 3.790224e+01
C.3.54 1.823566e+01 -4.343170e+00 3.760614e+01
C.4.02 6.145640e+00 -4.544300e+00 3.760163e+01
C.4.03 5.229493e+00 -4.553906e+00 3.758987e+01
C.4.04 4.344948e+00 -4.602720e+00 3.735590e+01
C.4.05 3.546697e+00 -4.791760e+00 3.692342e+01
C.4.06 2.963294e+00 -4.926146e+00 3.621514e+01
C.4.07 2.465730e+00 -4.899120e+00 3.543302e+01
C.4.08 2.010829e+00 -4.612987e+00 3.479636e+01
C.4.09 1.430568e+00 -4.165864e+00 3.439951e+01
C.4.10 7.930435e-01 -3.730296e+00 3.408646e+01
C.4.11 4.271224e-01 -3.543910e+00 3.388931e+01
C.4.12 2.726374e-02 -3.387363e+00 3.373728e+01
C.4.14 -8.694025e-01 -3.098456e+00 3.361371e+01
C.4.15 -1.348172e+00 -3.017227e+00 3.376054e+01
C.4.16 -1.833956e+00 -2.965729e+00 3.389742e+01
C.4.17 -2.347944e+00 -2.949437e+00 3.401854e+01
C.4.18 -2.837749e+00 -2.985252e+00 3.421331e+01
C.4.20 -2.927536e+00 -3.410655e+00 3.485017e+01
C.4.21 -2.690512e+00 -3.687780e+00 3.515820e+01
C.4.22 -2.661831e+00 -3.845092e+00 3.560795e+01
C.4.23 -2.714800e+00 -3.882481e+00 3.589710e+01
C.4.24 -2.693046e+00 -3.945098e+00 3.618592e+01
C.5.02 8.884988e+00 3.209025e+00 3.942162e+01
C.5.03 8.371599e+00 3.619867e+00 3.955688e+01
C.5.04 7.884968e+00 4.075540e+00 3.963563e+01
C.5.05 7.299282e+00 4.770700e+00 3.965079e+01
C.5.06 6.811691e+00 5.521919e+00 3.949439e+01
C.5.07 6.446921e+00 6.217375e+00 3.903635e+01
C.5.08 6.154271e+00 6.724615e+00 3.851028e+01
C.5.09 5.798354e+00 7.168134e+00 3.796595e+01
C.5.10 5.268773e+00 7.541361e+00 3.751882e+01
C.5.11 4.443579e+00 7.875401e+00 3.711235e+01
C.5.12 3.564938e+00 8.122179e+00 3.675889e+01
C.5.14 2.274493e+00 8.383078e+00 3.669701e+01
C.5.15 1.938313e+00 8.447584e+00 3.676322e+01
C.5.16 1.629023e+00 8.577676e+00 3.685795e+01
C.5.17 1.247182e+00 8.851183e+00 3.704067e+01
C.5.18 9.324010e-01 9.108453e+00 3.733852e+01
C.5.20 1.008415e+00 9.281226e+00 3.805646e+01
C.5.21 1.288944e+00 9.229423e+00 3.834398e+01
C.5.22 1.482777e+00 9.123297e+00 3.868341e+01
C.5.23 1.597695e+00 8.923544e+00 3.899914e+01
C.5.24 1.586153e+00 8.705097e+00 3.932307e+01
C.6.02 -2.884846e+00 -4.165223e+00 3.672060e+01
C.6.03 -3.155001e+00 -4.308121e+00 3.692280e+01
C.6.04 -3.508401e+00 -4.403198e+00 3.690408e+01
C.6.05 -4.023661e+00 -4.406117e+00 3.690507e+01
C.6.06 -4.429267e+00 -4.423506e+00 3.722242e+01
C.6.08 -4.782629e+00 -4.628762e+00 3.806892e+01
C.6.09 -4.666583e+00 -4.755803e+00 3.848510e+01
C.6.10 -4.296002e+00 -4.933362e+00 3.866932e+01
C.6.11 -3.979733e+00 -5.126120e+00 3.869259e+01
C.6.12 -3.671551e+00 -5.266739e+00 3.884417e+01
C.6.13 -3.413935e+00 -5.284238e+00 3.911073e+01
C.6.14 -3.205067e+00 -5.047743e+00 3.936622e+01
C.6.15 -3.192103e+00 -4.732751e+00 3.962198e+01
C.6.17 -3.082666e+00 -4.584657e+00 4.032084e+01
C.6.18 -2.734418e+00 -4.805022e+00 4.060868e+01
C.6.19 -2.349968e+00 -5.039075e+00 4.083254e+01
C.6.20 -1.911641e+00 -5.233922e+00 4.093008e+01
C.6.21 -1.467849e+00 -5.426262e+00 4.100535e+01
C.7.02 1.322142e+00 8.561076e+00 3.998552e+01
C.7.03 1.091830e+00 8.651946e+00 4.028658e+01
C.7.04 8.134342e-01 8.877177e+00 4.044048e+01
C.7.05 3.853412e-01 9.231174e+00 4.057008e+01
C.7.06 -2.321791e-02 9.320086e+00 4.095809e+01
C.7.08 -1.909170e-01 9.192289e+00 4.188224e+01
C.7.09 -5.674568e-02 9.050290e+00 4.225808e+01
C.7.10 2.967442e-01 8.818132e+00 4.228188e+01
C.7.11 7.352151e-01 8.663073e+00 4.238231e+01
C.7.12 1.041185e+00 8.377018e+00 4.260804e+01
C.7.13 1.077857e+00 7.973166e+00 4.285692e+01
C.7.14 9.392886e-01 7.744348e+00 4.288885e+01
C.7.15 7.079315e-01 7.608307e+00 4.286554e+01
C.7.17 6.206195e-01 7.199834e+00 4.323618e+01
C.7.18 9.235767e-01 7.000052e+00 4.347659e+01
C.7.19 1.266820e+00 6.845800e+00 4.369545e+01
C.7.20 1.694819e+00 6.705850e+00 4.378781e+01
C.7.21 2.129869e+00 6.584602e+00 4.387344e+01
C.8.02 -2.741982e-01 -5.885303e+00 4.040633e+01
C.8.03 5.766159e-01 -6.303814e+00 4.055618e+01
C.8.04 1.277887e+00 -6.779633e+00 4.100713e+01
C.8.05 1.817690e+00 -7.021668e+00 4.119234e+01
C.8.06 2.348699e+00 -7.216167e+00 4.144630e+01
C.8.07 2.936643e+00 -7.305701e+00 4.162118e+01
C.8.08 3.525462e+00 -7.279354e+00 4.177741e+01
C.8.09 4.101449e+00 -7.172941e+00 4.194684e+01
C.8.10 4.675556e+00 -7.026219e+00 4.209074e+01
C.8.11 5.459053e+00 -6.787805e+00 4.233504e+01
C.8.12 6.235916e+00 -6.512431e+00 4.256097e+01
C.8.13 7.021907e+00 -6.282292e+00 4.280520e+01
C.8.14 7.775855e+00 -6.189281e+00 4.302337e+01
C.8.15 8.512183e+00 -6.160488e+00 4.330917e+01
C.8.17 9.853839e+00 -5.607907e+00 4.389588e+01
C.8.18 1.045749e+01 -5.108694e+00 4.405638e+01
C.8.19 1.103159e+01 -4.567190e+00 4.418511e+01
C.8.20 1.146291e+01 -4.228406e+00 4.397769e+01
C.8.21 1.183594e+01 -3.882440e+00 4.368612e+01
C.9.02 3.557317e+00 6.609202e+00 4.348481e+01
C.9.03 4.535802e+00 6.368861e+00 4.375327e+01
C.9.04 5.424886e+00 6.141454e+00 4.424837e+01
C.9.05 6.062037e+00 5.864388e+00 4.448857e+01
C.9.06 6.663116e+00 5.455968e+00 4.459972e+01
C.9.07 7.245302e+00 5.011230e+00 4.466074e+01
C.9.08 7.695336e+00 4.656160e+00 4.463769e+01
C.9.09 8.132208e+00 4.287946e+00 4.458578e+01
C.9.10 8.566801e+00 3.914302e+00 4.455977e+01
C.9.11 9.007460e+00 3.558824e+00 4.448572e+01
C.9.12 9.445509e+00 3.198575e+00 4.441966e+01
C.9.13 9.828257e+00 2.774997e+00 4.440913e+01
C.9.14 9.999503e+00 2.371820e+00 4.449843e+01
C.9.15 1.007760e+01 1.939127e+00 4.457928e+01
C.9.17 1.061582e+01 6.719922e-01 4.492853e+01
C.9.18 1.111143e+01 -1.696970e-01 4.498716e+01
C.9.19 1.152009e+01 -1.057324e+00 4.503838e+01
C.9.20 1.179196e+01 -1.953362e+00 4.481033e+01
C.9.21 1.204576e+01 -2.544833e+00 4.409294e+01
