# Supplementary material for: Ontogenetic changes and sexual dimorphism in the cranium and mandible of the Atlantic walrus (Odobenus rosmarus rosmarus L.)
Source: Anat Rec (Hoboken). 2025 Sep 12;309(7):1875–903. doi: 10.1002/ar.70050 (PMC13251751; doi:10.1002/ar.70050)
Supplement: Supplementary file 1 — Data S1: Supporting information. [file AR-309-1875-s001.zip › PTS files/Ontogeny_Mandible/4869_F_A.pts]

Version 1.0
222
S.1 1.826933e+01 -2.504513e+00 4.164225e+01
S.2 1.887541e+01 -1.481560e+00 4.152592e+01
S.3 1.886996e+01 -3.587102e+00 4.134377e+01
S.4 1.513027e+01 -1.238757e+00 4.125217e+01
S.5 1.499760e+01 -3.934703e+00 4.110520e+01
S.6 9.482867e+00 1.439343e+00 3.923498e+01
S.7 9.339132e+00 -5.894273e+00 3.880619e+01
S.8 1.321984e+01 -2.122392e+00 3.497409e+01
S.9 1.680107e+00 4.353761e+00 4.103824e+01
S.10 1.478513e+00 -8.653406e+00 4.021468e+01
S.11 5.131023e-01 4.416095e+00 3.948048e+01
S.12 -1.439659e-01 -8.482256e+00 3.857626e+01
S.13 -5.090057e-01 5.452840e+00 3.551338e+01
S.14 -6.904991e-01 -9.070995e+00 3.501179e+01
S.15 5.376036e-01 7.725509e+00 3.628149e+01
S.16 3.153815e-01 -1.139475e+01 3.562607e+01
S.17 -2.136227e-01 3.206345e+00 3.596793e+01
S.18 -5.577793e-01 -6.604414e+00 3.548362e+01
S.19 1.418732e+01 -8.267690e-02 3.854447e+01
S.20 1.418138e+01 -4.472964e+00 3.811262e+01
S.21 5.919221e+00 4.751881e+00 3.789298e+01
S.22 5.216208e+00 -8.684795e+00 3.754071e+01
S.23 8.928661e-01 4.733552e+00 3.825291e+01
S.24 6.301014e-01 -8.657135e+00 3.684746e+01
S.25 4.379884e+00 4.924853e+00 3.391199e+01
S.26 4.328455e+00 -8.452290e+00 3.312960e+01
S.27 1.835166e+00 5.307256e+00 3.393298e+01
S.28 1.692294e+00 -8.451761e+00 3.321601e+01
S.29 5.147653e+00 5.207098e+00 3.479774e+01
S.30 4.974728e+00 -8.718770e+00 3.398395e+01
S.31 1.109435e+01 1.674054e+00 3.462276e+01
S.32 1.077903e+01 -5.691888e+00 3.416709e+01
C.1.02 1.872716e+01 -1.430194e+00 4.172842e+01
C.1.03 1.856446e+01 -1.370865e+00 4.191717e+01
C.1.04 1.834991e+01 -1.324002e+00 4.204904e+01
C.1.05 1.800020e+01 -1.364453e+00 4.214790e+01
C.1.06 1.763882e+01 -1.399272e+00 4.219160e+01
C.1.07 1.727429e+01 -1.426787e+00 4.218395e+01
C.1.08 1.690577e+01 -1.486406e+00 4.206474e+01
C.1.09 1.659894e+01 -1.243876e+00 4.203996e+01
C.1.10 1.624755e+01 -1.095519e+00 4.195004e+01
C.1.11 1.581691e+01 -1.041057e+00 4.180526e+01
C.1.12 1.542642e+01 -1.119254e+00 4.157988e+01
C.2.02 1.867971e+01 -3.644011e+00 4.159216e+01
C.2.03 1.846112e+01 -3.607671e+00 4.182026e+01
C.2.04 1.818752e+01 -3.673590e+00 4.196833e+01
C.2.05 1.784914e+01 -3.768181e+00 4.204534e+01
C.2.06 1.753272e+01 -3.685234e+00 4.219491e+01
C.2.07 1.718516e+01 -3.601716e+00 4.223491e+01
C.2.08 1.678776e+01 -3.658714e+00 4.212400e+01
C.2.09 1.645028e+01 -3.857049e+00 4.198175e+01
C.2.10 1.611786e+01 -4.035770e+00 4.180557e+01
C.2.11 1.571260e+01 -4.139564e+00 4.162482e+01
C.2.12 1.532843e+01 -4.048566e+00 4.139722e+01
C.3.02 1.808803e+01 -2.519136e+00 4.186445e+01
C.3.03 1.784378e+01 -2.532570e+00 4.201484e+01
C.3.04 1.758383e+01 -2.544736e+00 4.213619e+01
C.3.05 1.719672e+01 -2.557077e+00 4.211859e+01
C.3.06 1.681025e+01 -2.561277e+00 4.208805e+01
C.3.07 1.645462e+01 -2.569492e+00 4.193386e+01
C.3.08 1.599425e+01 -2.574947e+00 4.169680e+01
C.3.09 1.560490e+01 -2.584078e+00 4.135549e+01
C.3.10 1.523882e+01 -2.580997e+00 4.098923e+01
C.3.11 1.480583e+01 -2.565515e+00 4.050339e+01
C.3.12 1.451530e+01 -2.531611e+00 3.992182e+01
C.3.13 1.417563e+01 -2.501467e+00 3.936729e+01
C.3.14 1.395845e+01 -2.467461e+00 3.893006e+01
C.3.15 1.380186e+01 -2.416331e+00 3.846925e+01
C.3.16 1.371784e+01 -2.399740e+00 3.798742e+01
C.3.17 1.342570e+01 -2.354365e+00 3.781835e+01
C.3.18 1.326491e+01 -2.334632e+00 3.751875e+01
C.3.19 1.308387e+01 -2.296170e+00 3.723285e+01
C.3.20 1.298275e+01 -2.259786e+00 3.697787e+01
C.3.21 1.295137e+01 -2.220335e+00 3.670581e+01
C.3.22 1.290849e+01 -2.187088e+00 3.643449e+01
C.3.23 1.290410e+01 -2.159751e+00 3.616270e+01
C.3.24 1.289579e+01 -2.137738e+00 3.589051e+01
C.3.25 1.291305e+01 -2.120341e+00 3.561842e+01
C.3.26 1.297568e+01 -2.119802e+00 3.538618e+01
C.3.27 1.308146e+01 -2.133019e+00 3.517056e+01
C.3.29 1.354192e+01 -2.113375e+00 3.496318e+01
C.3.30 1.383748e+01 -2.117332e+00 3.509189e+01
C.3.31 1.410368e+01 -2.125336e+00 3.527358e+01
C.3.32 1.430729e+01 -2.139145e+00 3.544977e+01
C.3.33 1.449410e+01 -2.157566e+00 3.564330e+01
C.3.34 1.469033e+01 -2.171932e+00 3.582763e+01
C.3.35 1.496799e+01 -2.177950e+00 3.602467e+01
C.3.36 1.524574e+01 -2.180812e+00 3.622167e+01
C.3.37 1.554259e+01 -2.187994e+00 3.638836e+01
C.3.38 1.581053e+01 -2.208058e+00 3.654495e+01
C.3.39 1.606843e+01 -2.236794e+00 3.671637e+01
C.3.40 1.630521e+01 -2.259921e+00 3.691665e+01
C.3.41 1.660854e+01 -2.267787e+00 3.718125e+01
C.3.42 1.684338e+01 -2.274252e+00 3.750820e+01
C.3.43 1.713870e+01 -2.273202e+00 3.778179e+01
C.3.44 1.738691e+01 -2.273710e+00 3.805540e+01
C.3.45 1.758936e+01 -2.278713e+00 3.836439e+01
C.3.46 1.779034e+01 -2.291085e+00 3.867411e+01
C.3.47 1.799058e+01 -2.326933e+00 3.898622e+01
C.3.48 1.809444e+01 -2.379368e+00 3.934014e+01
C.3.49 1.813479e+01 -2.407063e+00 3.970946e+01
C.3.50 1.817647e+01 -2.430849e+00 4.004772e+01
C.3.51 1.822020e+01 -2.456847e+00 4.038557e+01
C.3.52 1.823292e+01 -2.474254e+00 4.072654e+01
C.3.53 1.829387e+01 -2.485320e+00 4.102862e+01
C.3.54 1.830814e+01 -2.494498e+00 4.133651e+01
C.4.02 8.788207e+00 1.794477e+00 3.904771e+01
C.4.03 8.132893e+00 2.220173e+00 3.886582e+01
C.4.04 7.462713e+00 2.652509e+00 3.877813e+01
C.4.05 6.634884e+00 3.182997e+00 3.895339e+01
C.4.06 5.898107e+00 3.611858e+00 3.947374e+01
C.4.07 5.146638e+00 3.904003e+00 4.006319e+01
C.4.08 4.510221e+00 3.934433e+00 4.060072e+01
C.4.09 3.719344e+00 3.907789e+00 4.086282e+01
C.4.10 2.896971e+00 3.932327e+00 4.099706e+01
C.4.11 2.483515e+00 4.042220e+00 4.106518e+01
C.4.12 2.083625e+00 4.206341e+00 4.109402e+01
C.4.14 1.380162e+00 4.396413e+00 4.082173e+01
C.4.15 1.183696e+00 4.389533e+00 4.050547e+01
C.4.16 9.453403e-01 4.391222e+00 4.021937e+01
C.4.17 7.427058e-01 4.389224e+00 4.000739e+01
C.4.18 5.767566e-01 4.390681e+00 3.976562e+01
C.4.20 5.357851e-01 4.504580e+00 3.925597e+01
C.4.21 6.226306e-01 4.619232e+00 3.906087e+01
C.4.22 6.316956e-01 4.710852e+00 3.883666e+01
C.4.23 6.909488e-01 4.751103e+00 3.863313e+01
C.4.24 7.910935e-01 4.754531e+00 3.844202e+01
C.5.02 8.725556e+00 -6.097872e+00 3.860786e+01
C.5.03 8.140201e+00 -6.385063e+00 3.842852e+01
C.5.04 7.560961e+00 -6.711634e+00 3.830559e+01
C.5.05 6.773590e+00 -7.208632e+00 3.831179e+01
C.5.06 6.034153e+00 -7.698486e+00 3.859523e+01
C.5.07 5.321928e+00 -8.109343e+00 3.903222e+01
C.5.08 4.825084e+00 -8.230073e+00 3.937674e+01
C.5.09 4.298434e+00 -8.252176e+00 3.969654e+01
C.5.10 3.764265e+00 -8.280528e+00 4.000311e+01
C.5.11 3.001577e+00 -8.408004e+00 4.005920e+01
C.5.12 2.239405e+00 -8.524202e+00 4.014092e+01
C.5.14 1.120396e+00 -8.682693e+00 4.002854e+01
C.5.15 7.904118e-01 -8.707152e+00 3.979557e+01
C.5.16 4.659264e-01 -8.703148e+00 3.955378e+01
C.5.17 1.801706e-01 -8.633073e+00 3.927694e+01
C.5.18 -6.424242e-02 -8.547391e+00 3.896690e+01
C.5.20 -6.742315e-02 -8.569324e+00 3.837556e+01
C.5.21 3.144122e-02 -8.703764e+00 3.821471e+01
C.5.22 1.511215e-01 -8.790609e+00 3.803623e+01
C.5.23 3.894886e-01 -8.623298e+00 3.769972e+01
C.5.24 5.459396e-01 -8.657227e+00 3.728448e+01
C.6.02 9.299293e-01 4.749712e+00 3.765712e+01
C.6.03 7.930393e-01 4.962751e+00 3.711632e+01
C.6.04 4.957806e-01 5.260150e+00 3.669228e+01
C.6.05 1.645595e-03 5.341379e+00 3.646727e+01
C.6.06 -3.112584e-01 5.356682e+00 3.601641e+01
C.6.08 -4.478885e-01 5.728445e+00 3.496867e+01
C.6.09 -2.035042e-01 5.970631e+00 3.446226e+01
C.6.10 4.044411e-01 5.995901e+00 3.455370e+01
C.6.11 8.223979e-01 5.981905e+00 3.459452e+01
C.6.12 1.235877e+00 5.929198e+00 3.454155e+01
C.6.13 1.618190e+00 5.792625e+00 3.443325e+01
C.6.14 1.766978e+00 5.623160e+00 3.431097e+01
C.6.15 1.847486e+00 5.436935e+00 3.415398e+01
C.6.17 2.219420e+00 5.141026e+00 3.361561e+01
C.6.18 2.696638e+00 4.971607e+00 3.347569e+01
C.6.19 3.210686e+00 4.863137e+00 3.347726e+01
C.6.20 3.630983e+00 4.833544e+00 3.355024e+01
C.6.21 4.044713e+00 4.851842e+00 3.365670e+01
C.7.02 5.456218e-01 -8.703880e+00 3.650299e+01
C.7.03 3.968484e-01 -8.763253e+00 3.618310e+01
C.7.04 1.335693e-01 -8.873125e+00 3.596725e+01
C.7.05 -2.655361e-01 -8.978713e+00 3.579116e+01
C.7.06 -5.202838e-01 -9.020401e+00 3.542398e+01
C.7.08 -7.580101e-01 -9.177868e+00 3.450846e+01
C.7.09 -5.986145e-01 -9.184250e+00 3.401497e+01
C.7.10 -1.016907e-01 -9.072216e+00 3.392242e+01
C.7.11 3.882793e-01 -9.089125e+00 3.402457e+01
C.7.12 8.833400e-01 -9.074991e+00 3.395017e+01
C.7.13 1.329185e+00 -8.964396e+00 3.375070e+01
C.7.14 1.507467e+00 -8.803452e+00 3.360622e+01
C.7.15 1.615062e+00 -8.610526e+00 3.343370e+01
C.7.17 2.045974e+00 -8.367400e+00 3.289161e+01
C.7.18 2.475912e+00 -8.347670e+00 3.266312e+01
C.7.19 2.962867e+00 -8.332657e+00 3.265386e+01
C.7.20 3.437241e+00 -8.349771e+00 3.275773e+01
C.7.21 3.890052e+00 -8.401580e+00 3.292623e+01
C.8.02 4.743583e+00 4.949542e+00 3.460073e+01
C.8.03 5.522430e+00 4.945184e+00 3.462547e+01
C.8.04 6.208719e+00 4.888815e+00 3.426061e+01
C.8.05 6.642920e+00 4.776661e+00 3.422654e+01
C.8.06 7.063684e+00 4.617872e+00 3.423016e+01
C.8.07 7.472910e+00 4.436633e+00 3.427439e+01
C.8.08 7.963220e+00 4.202800e+00 3.434782e+01
C.8.09 8.448885e+00 3.950607e+00 3.437950e+01
C.8.10 8.906773e+00 3.674636e+00 3.450054e+01
C.8.11 9.313895e+00 3.406473e+00 3.457139e+01
C.8.12 9.715346e+00 3.121557e+00 3.459010e+01
C.8.13 1.008874e+01 2.803755e+00 3.463762e+01
C.8.14 1.045028e+01 2.449484e+00 3.468472e+01
C.8.15 1.079000e+01 2.072039e+00 3.470890e+01
C.8.17 1.151128e+01 9.764433e-01 3.431711e+01
C.8.18 1.187667e+01 2.816096e-01 3.394620e+01
C.8.19 1.227799e+01 -4.871016e-01 3.390241e+01
C.8.20 1.263164e+01 -1.120063e+00 3.408095e+01
C.8.21 1.291695e+01 -1.719022e+00 3.442353e+01
C.9.02 4.467317e+00 -8.624340e+00 3.387545e+01
C.9.03 5.243175e+00 -8.588736e+00 3.383104e+01
C.9.04 5.995789e+00 -8.585428e+00 3.363409e+01
C.9.05 6.545767e+00 -8.486110e+00 3.366061e+01
C.9.06 7.077391e+00 -8.311708e+00 3.366266e+01
C.9.07 7.583674e+00 -8.079815e+00 3.371696e+01
C.9.08 7.945378e+00 -7.889195e+00 3.377491e+01
C.9.09 8.304976e+00 -7.689171e+00 3.380958e+01
C.9.10 8.664655e+00 -7.486440e+00 3.381695e+01
C.9.11 9.086932e+00 -7.230762e+00 3.386438e+01
C.9.12 9.500608e+00 -6.963300e+00 3.392175e+01
C.9.13 9.885008e+00 -6.661451e+00 3.400573e+01
C.9.14 1.020796e+01 -6.367725e+00 3.410064e+01
C.9.15 1.051283e+01 -6.050486e+00 3.417810e+01
C.9.17 1.115312e+01 -4.911312e+00 3.390247e+01
C.9.18 1.147782e+01 -4.102690e+00 3.365756e+01
C.9.19 1.189264e+01 -3.299514e+00 3.361226e+01
C.9.20 1.234778e+01 -2.754300e+00 3.390577e+01
C.9.21 1.279783e+01 -2.337918e+00 3.436909e+01
