# Supplementary material for: Ontogenetic changes and sexual dimorphism in the cranium and mandible of the Atlantic walrus (Odobenus rosmarus rosmarus L.)
Source: Anat Rec (Hoboken). 2025 Sep 12;309(7):1875–903. doi: 10.1002/ar.70050 (PMC13251751; doi:10.1002/ar.70050)
Supplement: Supplementary file 1 — Data S1: Supporting information. [file AR-309-1875-s001.zip › PTS files/Ontogeny_Mandible/4870_F_A.pts]

Version 1.0
222
S.1 1.818132e+01 -2.116817e+00 3.719871e+01
S.2 1.846895e+01 -3.400323e+00 3.759092e+01
S.3 1.867048e+01 -1.227902e+00 3.789507e+01
S.4 1.490547e+01 -2.949290e+00 3.740657e+01
S.5 1.505588e+01 -5.773163e-01 3.787077e+01
S.6 9.156359e+00 -4.879627e+00 3.719101e+01
S.7 9.948031e+00 2.489896e+00 3.901573e+01
S.8 1.238813e+01 -2.935340e+00 4.300064e+01
S.9 2.180707e+00 -4.950777e+00 3.355550e+01
S.10 4.193875e+00 6.178145e+00 3.617043e+01
S.11 -4.837044e-01 -6.049911e+00 3.498202e+01
S.12 1.448714e+00 7.029317e+00 3.825382e+01
S.13 -2.951456e+00 -6.240621e+00 3.728091e+01
S.14 -9.283077e-01 7.458716e+00 4.058880e+01
S.15 -1.654503e+00 -8.384934e+00 3.651087e+01
S.16 8.987524e-01 8.782633e+00 4.068259e+01
S.17 -2.348835e+00 -4.410232e+00 3.750092e+01
S.18 -8.778065e-01 5.043915e+00 4.001692e+01
S.19 1.331526e+01 -4.375883e+00 3.951316e+01
S.20 1.324902e+01 2.277496e-01 4.088945e+01
S.21 3.074109e+00 -6.727101e+00 3.680228e+01
S.22 5.600578e+00 5.632412e+00 3.991955e+01
S.23 -6.451424e-01 -6.154254e+00 3.624045e+01
S.24 1.152013e+00 6.859942e+00 3.922316e+01
S.25 2.924004e-01 -6.624439e+00 4.058538e+01
S.26 1.991215e+00 4.919665e+00 4.321697e+01
S.27 -2.043447e+00 -6.107244e+00 3.952415e+01
S.28 -2.675476e-01 5.555513e+00 4.222216e+01
S.29 1.755559e+00 -7.337335e+00 4.004878e+01
S.30 3.576917e+00 5.128748e+00 4.315254e+01
S.31 9.469507e+00 -5.731938e+00 4.266297e+01
S.32 1.032292e+01 6.008762e-01 4.415637e+01
C.1.02 1.820643e+01 -3.368717e+00 3.740193e+01
C.1.03 1.793034e+01 -3.225968e+00 3.730689e+01
C.1.04 1.763256e+01 -3.202866e+00 3.717870e+01
C.1.05 1.739761e+01 -2.998814e+00 3.703217e+01
C.1.06 1.708491e+01 -2.967391e+00 3.689240e+01
C.1.07 1.674974e+01 -3.025781e+00 3.684177e+01
C.1.08 1.637694e+01 -2.937861e+00 3.688720e+01
C.1.09 1.602720e+01 -3.007589e+00 3.703410e+01
C.1.10 1.577621e+01 -3.206258e+00 3.724928e+01
C.1.11 1.545798e+01 -3.393719e+00 3.721583e+01
C.1.12 1.515328e+01 -3.180050e+00 3.725108e+01
C.2.02 1.860124e+01 -1.140787e+00 3.761036e+01
C.2.03 1.837012e+01 -1.238938e+00 3.743602e+01
C.2.04 1.811301e+01 -1.291452e+00 3.727924e+01
C.2.05 1.780376e+01 -1.263731e+00 3.716309e+01
C.2.06 1.748141e+01 -1.208380e+00 3.710904e+01
C.2.07 1.718872e+01 -1.052899e+00 3.711602e+01
C.2.08 1.684620e+01 -9.565512e-01 3.726744e+01
C.2.09 1.654203e+01 -8.097250e-01 3.745573e+01
C.2.10 1.624036e+01 -5.962728e-01 3.756963e+01
C.2.11 1.583942e+01 -4.721151e-01 3.762325e+01
C.2.12 1.542027e+01 -5.110676e-01 3.766611e+01
C.3.02 1.804075e+01 -2.126750e+00 3.699741e+01
C.3.03 1.781279e+01 -2.051241e+00 3.694535e+01
C.3.04 1.757304e+01 -2.007514e+00 3.691387e+01
C.3.05 1.720601e+01 -1.955048e+00 3.687892e+01
C.3.06 1.683797e+01 -1.909876e+00 3.691351e+01
C.3.07 1.647852e+01 -1.874602e+00 3.700425e+01
C.3.08 1.605428e+01 -1.836478e+00 3.715899e+01
C.3.09 1.567177e+01 -1.817381e+00 3.740127e+01
C.3.10 1.530254e+01 -1.822630e+00 3.766398e+01
C.3.11 1.491212e+01 -1.833814e+00 3.789693e+01
C.3.12 1.452997e+01 -1.861214e+00 3.814196e+01
C.3.13 1.416540e+01 -1.896871e+00 3.841148e+01
C.3.14 1.385508e+01 -1.942422e+00 3.872750e+01
C.3.15 1.349490e+01 -1.982624e+00 3.898617e+01
C.3.16 1.320821e+01 -2.037767e+00 3.932235e+01
C.3.17 1.309233e+01 -2.088107e+00 3.960985e+01
C.3.18 1.292536e+01 -2.133919e+00 3.987185e+01
C.3.19 1.271327e+01 -2.172906e+00 4.010013e+01
C.3.20 1.242139e+01 -2.215435e+00 4.033675e+01
C.3.21 1.210822e+01 -2.253880e+00 4.054517e+01
C.3.22 1.191836e+01 -2.321211e+00 4.086518e+01
C.3.23 1.185112e+01 -2.396125e+00 4.124215e+01
C.3.24 1.185596e+01 -2.472802e+00 4.162467e+01
C.3.25 1.189721e+01 -2.562335e+00 4.200219e+01
C.3.26 1.198692e+01 -2.677057e+00 4.237223e+01
C.3.27 1.214563e+01 -2.805426e+00 4.271350e+01
C.3.29 1.261506e+01 -3.015105e+00 4.311063e+01
C.3.30 1.286075e+01 -3.083350e+00 4.318088e+01
C.3.31 1.312066e+01 -3.126683e+00 4.315788e+01
C.3.32 1.332588e+01 -3.133713e+00 4.308079e+01
C.3.33 1.352764e+01 -3.122557e+00 4.299546e+01
C.3.34 1.372348e+01 -3.108342e+00 4.289770e+01
C.3.35 1.403587e+01 -3.086793e+00 4.273730e+01
C.3.36 1.433971e+01 -3.059544e+00 4.256204e+01
C.3.37 1.463010e+01 -3.031106e+00 4.236547e+01
C.3.38 1.492550e+01 -3.010147e+00 4.214458e+01
C.3.39 1.519700e+01 -2.984244e+00 4.189535e+01
C.3.40 1.544332e+01 -2.942807e+00 4.162312e+01
C.3.41 1.569360e+01 -2.893574e+00 4.135786e+01
C.3.42 1.593609e+01 -2.836577e+00 4.108696e+01
C.3.43 1.616295e+01 -2.776453e+00 4.080350e+01
C.3.44 1.636721e+01 -2.714942e+00 4.049707e+01
C.3.45 1.658105e+01 -2.657404e+00 4.019644e+01
C.3.46 1.683156e+01 -2.603437e+00 3.992489e+01
C.3.47 1.697328e+01 -2.556929e+00 3.961015e+01
C.3.48 1.714149e+01 -2.508364e+00 3.930907e+01
C.3.49 1.731621e+01 -2.454110e+00 3.901271e+01
C.3.50 1.746103e+01 -2.400598e+00 3.871624e+01
C.3.51 1.761255e+01 -2.345017e+00 3.842352e+01
C.3.52 1.775680e+01 -2.289221e+00 3.812719e+01
C.3.53 1.787585e+01 -2.217699e+00 3.781054e+01
C.3.54 1.802129e+01 -2.160907e+00 3.750202e+01
C.4.02 8.072252e+00 -5.027891e+00 3.729409e+01
C.4.03 6.986315e+00 -5.195844e+00 3.731515e+01
C.4.04 5.938331e+00 -5.402087e+00 3.705616e+01
C.4.05 5.237818e+00 -5.712446e+00 3.666541e+01
C.4.06 4.726080e+00 -5.977530e+00 3.602697e+01
C.4.07 4.362439e+00 -5.969666e+00 3.524758e+01
C.4.08 4.018237e+00 -5.729836e+00 3.472825e+01
C.4.09 3.587122e+00 -5.405528e+00 3.433496e+01
C.4.10 3.061291e+00 -5.114585e+00 3.404416e+01
C.4.11 2.791731e+00 -5.015250e+00 3.385655e+01
C.4.12 2.491405e+00 -4.957716e+00 3.370092e+01
C.4.14 1.655095e+00 -5.039091e+00 3.357649e+01
C.4.15 1.160256e+00 -5.180532e+00 3.371666e+01
C.4.16 7.000414e-01 -5.352834e+00 3.392408e+01
C.4.17 2.674583e-01 -5.581714e+00 3.423459e+01
C.4.18 -1.076864e-01 -5.833006e+00 3.459798e+01
C.4.20 -5.015496e-01 -6.065449e+00 3.520330e+01
C.4.21 -5.488372e-01 -6.051965e+00 3.542034e+01
C.4.22 -5.689701e-01 -6.050509e+00 3.564196e+01
C.4.23 -5.911639e-01 -6.070458e+00 3.584493e+01
C.4.24 -6.048022e-01 -6.095453e+00 3.604810e+01
C.5.02 9.250355e+00 2.722432e+00 3.924610e+01
C.5.03 8.569555e+00 3.017109e+00 3.945493e+01
C.5.04 7.930265e+00 3.445484e+00 3.949638e+01
C.5.05 7.283502e+00 4.080782e+00 3.950257e+01
C.5.06 6.746263e+00 4.770260e+00 3.926191e+01
C.5.07 6.364646e+00 5.400104e+00 3.873314e+01
C.5.08 6.047249e+00 5.619761e+00 3.808677e+01
C.5.09 5.628265e+00 5.649872e+00 3.746201e+01
C.5.10 5.148546e+00 5.729750e+00 3.688729e+01
C.5.11 4.840850e+00 5.852207e+00 3.661478e+01
C.5.12 4.544747e+00 6.002173e+00 3.634319e+01
C.5.14 3.679724e+00 6.397434e+00 3.622907e+01
C.5.15 3.191223e+00 6.597987e+00 3.642148e+01
C.5.16 2.740151e+00 6.757914e+00 3.671616e+01
C.5.17 2.334439e+00 6.857467e+00 3.725247e+01
C.5.18 1.833454e+00 6.979134e+00 3.769560e+01
C.5.20 1.399622e+00 6.999167e+00 3.841295e+01
C.5.21 1.348358e+00 6.962971e+00 3.857013e+01
C.5.22 1.292665e+00 6.929797e+00 3.872646e+01
C.5.23 1.225458e+00 6.913606e+00 3.888654e+01
C.5.24 1.186494e+00 6.887726e+00 3.905451e+01
C.6.02 -9.529997e-01 -6.145380e+00 3.658113e+01
C.6.03 -1.347554e+00 -6.220459e+00 3.680387e+01
C.6.04 -1.767575e+00 -6.406116e+00 3.679861e+01
C.6.05 -2.217759e+00 -6.318919e+00 3.672565e+01
C.6.06 -2.612461e+00 -6.267435e+00 3.696474e+01
C.6.08 -2.932077e+00 -6.354968e+00 3.767106e+01
C.6.09 -2.814514e+00 -6.498057e+00 3.803353e+01
C.6.10 -2.446161e+00 -6.584234e+00 3.818371e+01
C.6.11 -2.065848e+00 -6.740659e+00 3.828609e+01
C.6.12 -1.790764e+00 -6.851616e+00 3.858879e+01
C.6.13 -1.616903e+00 -6.835886e+00 3.897495e+01
C.6.14 -1.643158e+00 -6.580734e+00 3.921221e+01
C.6.15 -1.844278e+00 -6.322192e+00 3.933384e+01
C.6.17 -1.762525e+00 -6.081624e+00 3.992570e+01
C.6.18 -1.370826e+00 -6.200902e+00 4.019621e+01
C.6.19 -9.369032e-01 -6.334232e+00 4.038265e+01
C.6.20 -5.304639e-01 -6.426600e+00 4.052587e+01
C.6.21 -1.300324e-01 -6.535600e+00 4.067422e+01
C.7.02 9.047197e-01 6.817889e+00 3.956887e+01
C.7.03 5.858518e-01 6.872632e+00 3.984776e+01
C.7.04 2.437137e-01 7.045654e+00 4.003600e+01
C.7.05 -1.762749e-01 7.302717e+00 4.000770e+01
C.7.06 -6.056144e-01 7.425218e+00 4.021731e+01
C.7.08 -9.610801e-01 7.332489e+00 4.100603e+01
C.7.09 -9.069046e-01 7.161448e+00 4.140466e+01
C.7.10 -5.547432e-01 6.959628e+00 4.156694e+01
C.7.11 -1.526348e-01 6.883132e+00 4.168854e+01
C.7.12 1.532144e-01 6.733508e+00 4.194623e+01
C.7.13 2.975677e-01 6.440485e+00 4.222121e+01
C.7.14 1.966772e-01 6.096244e+00 4.223778e+01
C.7.15 -1.957781e-02 5.813391e+00 4.219104e+01
C.7.17 -5.867736e-02 5.317782e+00 4.253297e+01
C.7.18 2.869045e-01 5.245299e+00 4.280140e+01
C.7.19 6.739960e-01 5.188189e+00 4.301031e+01
C.7.20 1.108148e+00 5.084472e+00 4.314209e+01
C.7.21 1.533680e+00 4.965855e+00 4.328860e+01
C.8.02 1.206990e+00 -6.940949e+00 3.998910e+01
C.8.03 2.234731e+00 -7.367092e+00 4.022222e+01
C.8.04 3.105566e+00 -7.799290e+00 4.081139e+01
C.8.05 3.528128e+00 -7.868810e+00 4.098232e+01
C.8.06 3.954341e+00 -7.845085e+00 4.115667e+01
C.8.07 4.393769e+00 -7.773636e+00 4.127671e+01
C.8.08 4.898703e+00 -7.668020e+00 4.142585e+01
C.8.09 5.390090e+00 -7.535753e+00 4.159731e+01
C.8.10 5.851980e+00 -7.396767e+00 4.183335e+01
C.8.11 6.544646e+00 -7.180086e+00 4.201107e+01
C.8.12 7.245724e+00 -6.942847e+00 4.211398e+01
C.8.13 7.930360e+00 -6.645736e+00 4.215055e+01
C.8.14 8.468047e+00 -6.356500e+00 4.227230e+01
C.8.15 8.979864e+00 -6.041529e+00 4.243494e+01
C.8.17 1.001578e+01 -5.406147e+00 4.296370e+01
C.8.18 1.058724e+01 -5.044067e+00 4.315686e+01
C.8.19 1.112398e+01 -4.612785e+00 4.330137e+01
C.8.20 1.160763e+01 -4.087182e+00 4.331261e+01
C.8.21 1.203135e+01 -3.537277e+00 4.314428e+01
C.9.02 3.015654e+00 5.085004e+00 4.295262e+01
C.9.03 4.005589e+00 5.008622e+00 4.335381e+01
C.9.04 4.951427e+00 4.893212e+00 4.384249e+01
C.9.05 5.663461e+00 4.558359e+00 4.410324e+01
C.9.06 6.309526e+00 4.068256e+00 4.427504e+01
C.9.07 6.974899e+00 3.579097e+00 4.434664e+01
C.9.08 7.458748e+00 3.261991e+00 4.440052e+01
C.9.09 7.943460e+00 2.941639e+00 4.439783e+01
C.9.10 8.404674e+00 2.588555e+00 4.438415e+01
C.9.11 8.780753e+00 2.240334e+00 4.431627e+01
C.9.12 9.128401e+00 1.868269e+00 4.422674e+01
C.9.13 9.476750e+00 1.491038e+00 4.416627e+01
C.9.14 9.769710e+00 1.205012e+00 4.414105e+01
C.9.15 1.006099e+01 9.161767e-01 4.414072e+01
C.9.17 1.075352e+01 -1.021709e-01 4.428595e+01
C.9.18 1.117820e+01 -8.162327e-01 4.420707e+01
C.9.19 1.159112e+01 -1.525717e+00 4.405675e+01
C.9.20 1.192380e+01 -1.967374e+00 4.371362e+01
C.9.21 1.222590e+01 -2.399204e+00 4.333187e+01
