# Supplementary material for: Ontogenetic changes and sexual dimorphism in the cranium and mandible of the Atlantic walrus (Odobenus rosmarus rosmarus L.)
Source: Anat Rec (Hoboken). 2025 Sep 12;309(7):1875–903. doi: 10.1002/ar.70050 (PMC13251751; doi:10.1002/ar.70050)
Supplement: Supplementary file 1 — Data S1: Supporting information. [file AR-309-1875-s001.zip › PTS files/Ontogeny_Mandible/4871_F_A.pts]

Version 1.0
222
S.1 2.028469e+01 4.370233e-01 3.811369e+01
S.2 2.065910e+01 -7.311172e-01 3.815376e+01
S.3 2.102491e+01 1.179642e+00 3.833218e+01
S.4 1.602610e+01 -1.370106e-01 3.707321e+01
S.5 1.677496e+01 3.000078e+00 3.736352e+01
S.6 9.294610e+00 -8.122880e-01 3.772318e+01
S.7 1.094097e+01 6.556199e+00 3.876067e+01
S.8 1.315209e+01 1.581258e+00 4.333482e+01
S.9 2.085064e+00 -1.201858e+00 3.367264e+01
S.10 4.648669e+00 1.132689e+01 3.532347e+01
S.11 -5.272911e-01 -1.691614e+00 3.493895e+01
S.12 2.626128e+00 1.214958e+01 3.669329e+01
S.13 -3.638582e+00 -1.850030e+00 3.819176e+01
S.14 -3.220299e-01 1.274495e+01 4.031758e+01
S.15 -3.264269e+00 -4.290380e+00 3.771681e+01
S.16 1.128427e+00 1.476517e+01 4.058398e+01
S.17 -2.451735e+00 5.914688e-01 3.801963e+01
S.18 -9.961990e-02 1.035627e+01 3.976549e+01
S.19 1.447896e+01 -5.047813e-01 3.996883e+01
S.20 1.516013e+01 3.443661e+00 4.047900e+01
S.21 3.233208e+00 -2.504359e+00 3.757940e+01
S.22 6.923471e+00 1.038587e+01 3.979384e+01
S.23 -6.196144e-01 -1.817045e+00 3.682363e+01
S.24 2.558989e+00 1.180579e+01 3.850544e+01
S.25 4.482920e-01 -2.304911e+00 4.181627e+01
S.26 3.121004e+00 1.053261e+01 4.356525e+01
S.27 -1.980675e+00 -1.773245e+00 4.051096e+01
S.28 9.275810e-01 1.124060e+01 4.222794e+01
S.29 1.924485e+00 -2.838925e+00 4.124442e+01
S.30 5.201403e+00 1.045560e+01 4.299828e+01
S.31 9.677001e+00 -1.140709e+00 4.330483e+01
S.32 1.089199e+01 5.808468e+00 4.419576e+01
C.1.02 2.053220e+01 -6.346399e-01 3.778437e+01
C.1.03 2.019851e+01 -4.255435e-01 3.770173e+01
C.1.04 1.988235e+01 -2.493927e-01 3.752602e+01
C.1.05 1.954943e+01 -1.431938e-01 3.739267e+01
C.1.06 1.918920e+01 -1.229402e-01 3.729414e+01
C.1.07 1.882145e+01 -1.463766e-01 3.723003e+01
C.1.08 1.830795e+01 3.992827e-03 3.722411e+01
C.1.09 1.783517e+01 -2.466637e-01 3.722525e+01
C.1.10 1.733928e+01 -4.462637e-01 3.720093e+01
C.1.11 1.688215e+01 -4.322454e-01 3.715244e+01
C.1.12 1.643854e+01 -3.131095e-01 3.717509e+01
C.2.02 2.082815e+01 1.344043e+00 3.810657e+01
C.2.03 2.055752e+01 1.423611e+00 3.791404e+01
C.2.04 2.036691e+01 1.614055e+00 3.770420e+01
C.2.05 1.997070e+01 1.583451e+00 3.752009e+01
C.2.06 1.958851e+01 1.692226e+00 3.733591e+01
C.2.07 1.918617e+01 1.814535e+00 3.721358e+01
C.2.08 1.879214e+01 1.996344e+00 3.717723e+01
C.2.09 1.847586e+01 2.295537e+00 3.718565e+01
C.2.10 1.812055e+01 2.546214e+00 3.720934e+01
C.2.11 1.769146e+01 2.761030e+00 3.720909e+01
C.2.12 1.723506e+01 2.885122e+00 3.729023e+01
C.3.02 2.013457e+01 5.283678e-01 3.777348e+01
C.3.03 1.989668e+01 6.372017e-01 3.749386e+01
C.3.04 1.963006e+01 7.479939e-01 3.724235e+01
C.3.05 1.928399e+01 8.588454e-01 3.696400e+01
C.3.06 1.886782e+01 9.599217e-01 3.680236e+01
C.3.07 1.846175e+01 1.125132e+00 3.693406e+01
C.3.08 1.797702e+01 1.242578e+00 3.719817e+01
C.3.09 1.745076e+01 1.269352e+00 3.740030e+01
C.3.10 1.693931e+01 1.326154e+00 3.763205e+01
C.3.11 1.651923e+01 1.390626e+00 3.782938e+01
C.3.12 1.610220e+01 1.458653e+00 3.803193e+01
C.3.13 1.571051e+01 1.516860e+00 3.828242e+01
C.3.14 1.532788e+01 1.562434e+00 3.862490e+01
C.3.15 1.499908e+01 1.589288e+00 3.902108e+01
C.3.16 1.460528e+01 1.644762e+00 3.934913e+01
C.3.17 1.430803e+01 1.677507e+00 3.965423e+01
C.3.18 1.407328e+01 1.690806e+00 4.001096e+01
C.3.19 1.385495e+01 1.710059e+00 4.037769e+01
C.3.20 1.351469e+01 1.773782e+00 4.066694e+01
C.3.21 1.323944e+01 1.833318e+00 4.101934e+01
C.3.22 1.292383e+01 1.884824e+00 4.133752e+01
C.3.23 1.274637e+01 1.885827e+00 4.163744e+01
C.3.24 1.265348e+01 1.855936e+00 4.197200e+01
C.3.25 1.262110e+01 1.811740e+00 4.231616e+01
C.3.26 1.270244e+01 1.746346e+00 4.270279e+01
C.3.27 1.288237e+01 1.668893e+00 4.305208e+01
C.3.29 1.337656e+01 1.522574e+00 4.345041e+01
C.3.30 1.361981e+01 1.465704e+00 4.351960e+01
C.3.31 1.387357e+01 1.413913e+00 4.353070e+01
C.3.32 1.417898e+01 1.360719e+00 4.350007e+01
C.3.33 1.447981e+01 1.313033e+00 4.343468e+01
C.3.34 1.477179e+01 1.258477e+00 4.334075e+01
C.3.35 1.515528e+01 1.164748e+00 4.321250e+01
C.3.36 1.551853e+01 1.066572e+00 4.303723e+01
C.3.37 1.590241e+01 9.675579e-01 4.291423e+01
C.3.38 1.619021e+01 8.958237e-01 4.275880e+01
C.3.39 1.646624e+01 8.309817e-01 4.258066e+01
C.3.40 1.674485e+01 7.819815e-01 4.240147e+01
C.3.41 1.706049e+01 7.604022e-01 4.216117e+01
C.3.42 1.737085e+01 7.566616e-01 4.191319e+01
C.3.43 1.769503e+01 7.386166e-01 4.168425e+01
C.3.44 1.798776e+01 7.081754e-01 4.142455e+01
C.3.45 1.827917e+01 6.679298e-01 4.116471e+01
C.3.46 1.858249e+01 6.210369e-01 4.092005e+01
C.3.47 1.887505e+01 5.771624e-01 4.069714e+01
C.3.48 1.914885e+01 5.377926e-01 4.045080e+01
C.3.49 1.940439e+01 5.006756e-01 4.018523e+01
C.3.50 1.964547e+01 4.662725e-01 3.986180e+01
C.3.51 1.986621e+01 4.349602e-01 3.952385e+01
C.3.52 2.005021e+01 4.141286e-01 3.916382e+01
C.3.53 2.015280e+01 4.179937e-01 3.881799e+01
C.3.54 2.025718e+01 4.147585e-01 3.847269e+01
C.4.02 8.365557e+00 -9.075975e-01 3.787104e+01
C.4.03 7.429139e+00 -1.014681e+00 3.779567e+01
C.4.04 6.533726e+00 -1.134670e+00 3.751655e+01
C.4.05 5.720746e+00 -1.338637e+00 3.706337e+01
C.4.06 5.037649e+00 -1.526385e+00 3.642614e+01
C.4.07 4.454368e+00 -1.582978e+00 3.567480e+01
C.4.08 4.069825e+00 -1.458356e+00 3.520750e+01
C.4.09 3.639495e+00 -1.250149e+00 3.481604e+01
C.4.10 3.153866e+00 -1.103833e+00 3.446314e+01
C.4.11 2.799522e+00 -1.104918e+00 3.419225e+01
C.4.12 2.464930e+00 -1.153763e+00 3.390139e+01
C.4.14 1.604612e+00 -1.247331e+00 3.370112e+01
C.4.15 1.150735e+00 -1.292936e+00 3.386123e+01
C.4.16 7.206648e-01 -1.357260e+00 3.407247e+01
C.4.17 2.433913e-01 -1.456585e+00 3.430097e+01
C.4.18 -2.480386e-01 -1.541609e+00 3.450378e+01
C.4.20 -5.349516e-01 -1.761863e+00 3.526263e+01
C.4.21 -6.096063e-01 -1.814516e+00 3.558110e+01
C.4.22 -6.237793e-01 -1.853292e+00 3.590982e+01
C.4.23 -5.596153e-01 -1.830921e+00 3.621180e+01
C.4.24 -5.553995e-01 -1.814202e+00 3.652085e+01
C.5.02 1.036195e+01 6.909640e+00 3.890201e+01
C.5.03 9.792662e+00 7.304418e+00 3.891811e+01
C.5.04 9.245892e+00 7.725018e+00 3.885231e+01
C.5.05 8.627047e+00 8.268360e+00 3.869285e+01
C.5.06 8.060373e+00 8.816201e+00 3.840571e+01
C.5.07 7.556015e+00 9.308691e+00 3.795104e+01
C.5.08 7.090741e+00 9.687466e+00 3.743697e+01
C.5.09 6.619601e+00 1.001453e+01 3.689360e+01
C.5.10 6.187027e+00 1.033216e+01 3.631374e+01
C.5.11 5.690554e+00 1.065218e+01 3.594671e+01
C.5.12 5.180296e+00 1.097626e+01 3.560287e+01
C.5.14 4.314542e+00 1.151988e+01 3.541945e+01
C.5.15 4.018129e+00 1.168492e+01 3.562685e+01
C.5.16 3.719216e+00 1.182495e+01 3.584855e+01
C.5.17 3.338577e+00 1.195695e+01 3.610732e+01
C.5.18 2.936989e+00 1.208397e+01 3.633505e+01
C.5.20 2.625865e+00 1.210342e+01 3.698275e+01
C.5.21 2.662462e+00 1.206084e+01 3.727044e+01
C.5.22 2.658140e+00 1.202350e+01 3.756114e+01
C.5.23 2.634325e+00 1.196194e+01 3.788012e+01
C.5.24 2.621382e+00 1.186890e+01 3.819202e+01
C.6.02 -1.036529e+00 -1.741383e+00 3.720091e+01
C.6.03 -1.566104e+00 -1.788799e+00 3.739887e+01
C.6.04 -2.117188e+00 -1.854269e+00 3.751679e+01
C.6.05 -2.704646e+00 -1.805745e+00 3.754970e+01
C.6.06 -3.258181e+00 -1.759008e+00 3.774956e+01
C.6.08 -3.709422e+00 -1.859125e+00 3.863968e+01
C.6.09 -3.529282e+00 -1.926799e+00 3.905042e+01
C.6.10 -3.124870e+00 -2.070490e+00 3.919715e+01
C.6.11 -2.623328e+00 -2.236550e+00 3.933508e+01
C.6.12 -2.185654e+00 -2.402492e+00 3.961624e+01
C.6.13 -1.853821e+00 -2.390801e+00 4.004971e+01
C.6.14 -1.732436e+00 -2.167876e+00 4.019434e+01
C.6.15 -1.804156e+00 -1.918984e+00 4.032944e+01
C.6.17 -1.748341e+00 -1.742178e+00 4.096080e+01
C.6.18 -1.396837e+00 -1.821546e+00 4.131784e+01
C.6.19 -9.652189e-01 -1.932887e+00 4.155994e+01
C.6.20 -5.044308e-01 -2.042052e+00 4.172858e+01
C.6.21 -3.368120e-02 -2.166960e+00 4.185286e+01
C.7.02 2.136530e+00 1.188865e+01 3.900689e+01
C.7.03 1.642477e+00 1.216318e+01 3.934943e+01
C.7.04 1.103892e+00 1.247181e+01 3.957630e+01
C.7.05 5.814776e-01 1.262609e+01 3.969137e+01
C.7.06 9.706458e-02 1.270939e+01 3.995283e+01
C.7.08 -4.406858e-01 1.267082e+01 4.080153e+01
C.7.09 -3.128041e-01 1.256131e+01 4.127633e+01
C.7.10 1.482075e-01 1.238077e+01 4.136926e+01
C.7.11 5.860665e-01 1.231772e+01 4.146819e+01
C.7.12 9.815089e-01 1.222739e+01 4.167055e+01
C.7.13 1.242824e+00 1.198890e+01 4.195395e+01
C.7.14 1.314885e+00 1.170042e+01 4.206380e+01
C.7.15 1.166799e+00 1.143744e+01 4.216076e+01
C.7.17 1.096428e+00 1.096847e+01 4.266745e+01
C.7.18 1.423306e+00 1.078187e+01 4.305996e+01
C.7.19 1.886968e+00 1.063567e+01 4.330367e+01
C.7.20 2.282285e+00 1.055221e+01 4.344383e+01
C.7.21 2.693805e+00 1.051593e+01 4.355436e+01
C.8.02 1.226305e+00 -2.400432e+00 4.103502e+01
C.8.03 2.274077e+00 -2.637928e+00 4.130063e+01
C.8.04 3.129547e+00 -2.921317e+00 4.194307e+01
C.8.05 3.688308e+00 -2.912920e+00 4.218697e+01
C.8.06 4.255491e+00 -2.813068e+00 4.238724e+01
C.8.07 4.843732e+00 -2.705611e+00 4.250642e+01
C.8.08 5.412920e+00 -2.581874e+00 4.262253e+01
C.8.09 5.946797e+00 -2.410475e+00 4.281842e+01
C.8.10 6.505240e+00 -2.240879e+00 4.292862e+01
C.8.11 7.090087e+00 -2.070660e+00 4.295113e+01
C.8.12 7.661696e+00 -1.879527e+00 4.304211e+01
C.8.13 8.238768e+00 -1.687269e+00 4.308161e+01
C.8.14 8.726136e+00 -1.514991e+00 4.312737e+01
C.8.15 9.206490e+00 -1.331738e+00 4.319794e+01
C.8.17 1.051640e+01 -8.184010e-01 4.361449e+01
C.8.18 1.141992e+01 -5.579988e-01 4.347218e+01
C.8.19 1.222492e+01 -7.507450e-02 4.362426e+01
C.8.20 1.266280e+01 4.151092e-01 4.364342e+01
C.8.21 1.297303e+01 9.881228e-01 4.355511e+01
C.9.02 3.209666e+00 1.039220e+01 4.186857e+01
C.9.03 4.731170e+00 1.012907e+01 4.258818e+01
C.9.04 6.136964e+00 9.987229e+00 4.354203e+01
C.9.05 6.706429e+00 9.763437e+00 4.369321e+01
C.9.06 7.225764e+00 9.435921e+00 4.383553e+01
C.9.07 7.723652e+00 9.061773e+00 4.393223e+01
C.9.08 8.126128e+00 8.715666e+00 4.402073e+01
C.9.09 8.500714e+00 8.335619e+00 4.409056e+01
C.9.10 8.891655e+00 7.969301e+00 4.414132e+01
C.9.11 9.363121e+00 7.633449e+00 4.417868e+01
C.9.12 9.821839e+00 7.283858e+00 4.411668e+01
C.9.13 1.022558e+01 6.884635e+00 4.399799e+01
C.9.14 1.047183e+01 6.535437e+00 4.403184e+01
C.9.15 1.067237e+01 6.161155e+00 4.409039e+01
C.9.17 1.146844e+01 5.030010e+00 4.445048e+01
C.9.18 1.209562e+01 4.249936e+00 4.441375e+01
C.9.19 1.271903e+01 3.534628e+00 4.409307e+01
C.9.20 1.298289e+01 2.875374e+00 4.394372e+01
C.9.21 1.315200e+01 2.225545e+00 4.366861e+01
