# Supplementary material for: Ontogenetic changes and sexual dimorphism in the cranium and mandible of the Atlantic walrus (Odobenus rosmarus rosmarus L.)
Source: Anat Rec (Hoboken). 2025 Sep 12;309(7):1875–903. doi: 10.1002/ar.70050 (PMC13251751; doi:10.1002/ar.70050)
Supplement: Supplementary file 1 — Data S1: Supporting information. [file AR-309-1875-s001.zip › PTS files/Ontogeny_Mandible/4873_F_A.pts]

Version 1.0
222
S.1 1.597193e+01 -4.343809e+00 3.408009e+01
S.2 1.668633e+01 -5.769311e+00 3.394329e+01
S.3 1.716551e+01 -3.207499e+00 3.409594e+01
S.4 1.229706e+01 -5.223361e+00 3.361639e+01
S.5 1.274903e+01 -1.925553e+00 3.390258e+01
S.6 5.928172e+00 -6.405794e+00 3.397164e+01
S.7 7.457262e+00 1.226809e+00 3.482502e+01
S.8 9.253878e+00 -3.540281e+00 3.990490e+01
S.9 -2.478375e+00 -6.133440e+00 3.019355e+01
S.10 -4.010056e-01 4.480438e+00 3.136411e+01
S.11 -4.652598e+00 -7.360555e+00 3.150055e+01
S.12 -2.341509e+00 6.285155e+00 3.284371e+01
S.13 -6.193469e+00 -8.129453e+00 3.531342e+01
S.14 -3.858942e+00 6.685081e+00 3.669668e+01
S.15 -5.791203e+00 -1.041091e+01 3.510141e+01
S.16 -2.944605e+00 8.875285e+00 3.676841e+01
S.17 -5.298772e+00 -5.606789e+00 3.500668e+01
S.18 -4.013124e+00 4.313373e+00 3.606975e+01
S.19 1.031929e+01 -5.902805e+00 3.663419e+01
S.20 1.156185e+01 -1.316846e+00 3.695592e+01
S.21 1.138219e+00 -8.011492e+00 3.411257e+01
S.22 3.700092e+00 4.423158e+00 3.522660e+01
S.23 -4.465086e+00 -7.317884e+00 3.354705e+01
S.24 -2.399198e+00 5.641088e+00 3.496748e+01
S.25 -2.530396e+00 -7.594289e+00 3.820109e+01
S.26 -4.416916e-01 4.398637e+00 3.919274e+01
S.27 -4.475294e+00 -8.049576e+00 3.709568e+01
S.28 -2.373188e+00 5.919468e+00 3.846900e+01
S.29 -1.583119e+00 -8.374847e+00 3.763540e+01
S.30 1.000817e+00 5.381040e+00 3.885362e+01
S.31 6.082140e+00 -6.460507e+00 3.965433e+01
S.32 7.158942e+00 6.998848e-01 4.022220e+01
C.1.02 1.641224e+01 -5.773197e+00 3.372612e+01
C.1.03 1.610715e+01 -5.659019e+00 3.359892e+01
C.1.04 1.579170e+01 -5.603992e+00 3.345832e+01
C.1.05 1.539790e+01 -5.567748e+00 3.330267e+01
C.1.06 1.500878e+01 -5.460022e+00 3.317011e+01
C.1.07 1.460750e+01 -5.331651e+00 3.311427e+01
C.1.08 1.411486e+01 -5.331080e+00 3.314103e+01
C.1.09 1.363090e+01 -5.376057e+00 3.322572e+01
C.1.10 1.316684e+01 -5.516637e+00 3.331679e+01
C.1.11 1.282993e+01 -5.462480e+00 3.325217e+01
C.1.12 1.259232e+01 -5.315177e+00 3.345823e+01
C.2.02 1.706805e+01 -3.143436e+00 3.386698e+01
C.2.03 1.689494e+01 -3.079593e+00 3.368812e+01
C.2.04 1.667115e+01 -3.054910e+00 3.356428e+01
C.2.05 1.629419e+01 -3.021920e+00 3.346676e+01
C.2.06 1.592540e+01 -2.906475e+00 3.340871e+01
C.2.07 1.553664e+01 -2.936932e+00 3.343384e+01
C.2.08 1.503492e+01 -2.835753e+00 3.348126e+01
C.2.09 1.462887e+01 -2.520581e+00 3.347929e+01
C.2.10 1.427435e+01 -2.151743e+00 3.352920e+01
C.2.11 1.378537e+01 -1.911734e+00 3.357056e+01
C.2.12 1.326326e+01 -1.964529e+00 3.372234e+01
C.3.02 1.581612e+01 -4.281640e+00 3.383381e+01
C.3.03 1.558768e+01 -4.194553e+00 3.366345e+01
C.3.04 1.534576e+01 -4.142478e+00 3.349746e+01
C.3.05 1.496494e+01 -4.050054e+00 3.349864e+01
C.3.06 1.459820e+01 -3.978436e+00 3.361674e+01
C.3.07 1.421611e+01 -3.907152e+00 3.366663e+01
C.3.08 1.377186e+01 -3.804492e+00 3.375515e+01
C.3.09 1.334345e+01 -3.710766e+00 3.390821e+01
C.3.10 1.295234e+01 -3.636997e+00 3.414759e+01
C.3.11 1.248526e+01 -3.565401e+00 3.443946e+01
C.3.12 1.203783e+01 -3.509080e+00 3.476371e+01
C.3.13 1.161947e+01 -3.463470e+00 3.512616e+01
C.3.14 1.120845e+01 -3.426907e+00 3.552774e+01
C.3.15 1.078214e+01 -3.392493e+00 3.591324e+01
C.3.16 1.036090e+01 -3.353848e+00 3.630391e+01
C.3.17 1.021569e+01 -3.349210e+00 3.662028e+01
C.3.18 1.010203e+01 -3.354451e+00 3.694926e+01
C.3.19 9.781319e+00 -3.279099e+00 3.706178e+01
C.3.20 9.654991e+00 -3.285774e+00 3.739866e+01
C.3.21 9.455159e+00 -3.259867e+00 3.769680e+01
C.3.22 9.258694e+00 -3.240368e+00 3.799765e+01
C.3.23 9.158205e+00 -3.294242e+00 3.835713e+01
C.3.24 8.986063e+00 -3.321422e+00 3.869158e+01
C.3.25 8.908791e+00 -3.371960e+00 3.905723e+01
C.3.26 8.912611e+00 -3.414513e+00 3.938108e+01
C.3.27 9.024605e+00 -3.471827e+00 3.968253e+01
C.3.29 9.565657e+00 -3.608502e+00 3.998160e+01
C.3.30 9.887879e+00 -3.669930e+00 3.996934e+01
C.3.31 1.019927e+01 -3.711903e+00 3.987434e+01
C.3.32 1.047547e+01 -3.736151e+00 3.977228e+01
C.3.33 1.075274e+01 -3.764960e+00 3.967441e+01
C.3.34 1.102484e+01 -3.803182e+00 3.956584e+01
C.3.35 1.130810e+01 -3.853984e+00 3.942447e+01
C.3.36 1.158596e+01 -3.914344e+00 3.927628e+01
C.3.37 1.186119e+01 -3.972150e+00 3.912230e+01
C.3.38 1.215681e+01 -4.022147e+00 3.894819e+01
C.3.39 1.243620e+01 -4.053809e+00 3.874534e+01
C.3.40 1.270116e+01 -4.084308e+00 3.852381e+01
C.3.41 1.300490e+01 -4.136457e+00 3.826374e+01
C.3.42 1.330532e+01 -4.194112e+00 3.800098e+01
C.3.43 1.361040e+01 -4.244570e+00 3.774216e+01
C.3.44 1.391325e+01 -4.272647e+00 3.747691e+01
C.3.45 1.423878e+01 -4.297188e+00 3.723966e+01
C.3.46 1.452469e+01 -4.315434e+00 3.695544e+01
C.3.47 1.486425e+01 -4.351422e+00 3.672077e+01
C.3.48 1.513159e+01 -4.381980e+00 3.640575e+01
C.3.49 1.540528e+01 -4.400646e+00 3.609527e+01
C.3.50 1.557601e+01 -4.384292e+00 3.578988e+01
C.3.51 1.571436e+01 -4.358304e+00 3.546915e+01
C.3.52 1.585858e+01 -4.337126e+00 3.515067e+01
C.3.53 1.595681e+01 -4.329867e+00 3.480268e+01
C.3.54 1.597642e+01 -4.333999e+00 3.444158e+01
C.4.02 4.963454e+00 -6.466746e+00 3.394279e+01
C.4.03 4.007499e+00 -6.603831e+00 3.389200e+01
C.4.04 3.075327e+00 -6.797289e+00 3.372214e+01
C.4.05 2.279039e+00 -7.103477e+00 3.333525e+01
C.4.06 1.755812e+00 -7.419486e+00 3.262542e+01
C.4.07 1.280302e+00 -7.591363e+00 3.183681e+01
C.4.08 6.870756e-01 -7.274896e+00 3.113228e+01
C.4.09 -7.004570e-02 -6.798491e+00 3.074726e+01
C.4.10 -9.361137e-01 -6.393511e+00 3.056193e+01
C.4.11 -1.431223e+00 -6.244523e+00 3.040989e+01
C.4.12 -1.952599e+00 -6.151002e+00 3.031057e+01
C.4.14 -3.087371e+00 -6.210781e+00 3.035305e+01
C.4.15 -3.635268e+00 -6.348228e+00 3.064154e+01
C.4.16 -4.094996e+00 -6.613702e+00 3.098864e+01
C.4.17 -4.298600e+00 -6.846891e+00 3.116419e+01
C.4.18 -4.476052e+00 -7.085532e+00 3.135968e+01
C.4.20 -4.716201e+00 -7.461937e+00 3.183556e+01
C.4.21 -4.724442e+00 -7.517448e+00 3.218686e+01
C.4.22 -4.724267e+00 -7.519027e+00 3.254261e+01
C.4.23 -4.533195e+00 -7.519037e+00 3.285256e+01
C.4.24 -4.472701e+00 -7.415689e+00 3.319641e+01
C.5.02 6.724221e+00 1.600696e+00 3.487872e+01
C.5.03 6.026353e+00 2.031031e+00 3.479034e+01
C.5.04 5.348283e+00 2.500154e+00 3.480334e+01
C.5.05 4.495596e+00 3.208294e+00 3.456748e+01
C.5.06 3.849195e+00 3.843307e+00 3.388692e+01
C.5.07 3.316502e+00 4.254670e+00 3.297522e+01
C.5.08 2.580657e+00 4.331085e+00 3.236959e+01
C.5.09 1.690390e+00 4.289357e+00 3.202352e+01
C.5.10 7.734192e-01 4.271848e+00 3.175341e+01
C.5.11 3.778490e-01 4.305260e+00 3.161544e+01
C.5.12 -9.013215e-03 4.365269e+00 3.146260e+01
C.5.14 -8.912566e-01 4.706277e+00 3.134536e+01
C.5.15 -1.346929e+00 4.981457e+00 3.143668e+01
C.5.16 -1.746293e+00 5.293314e+00 3.162364e+01
C.5.17 -2.020390e+00 5.651639e+00 3.196542e+01
C.5.18 -2.168879e+00 5.998802e+00 3.238705e+01
C.5.20 -2.298185e+00 6.312510e+00 3.325319e+01
C.5.21 -2.202133e+00 6.237411e+00 3.364744e+01
C.5.22 -2.148384e+00 6.117476e+00 3.403864e+01
C.5.23 -2.167571e+00 5.982606e+00 3.437481e+01
C.5.24 -2.285947e+00 5.841968e+00 3.468750e+01
C.6.02 -4.574432e+00 -7.477621e+00 3.400227e+01
C.6.03 -4.882793e+00 -7.664482e+00 3.434096e+01
C.6.04 -5.243423e+00 -7.980601e+00 3.446224e+01
C.6.05 -5.672152e+00 -8.061837e+00 3.459498e+01
C.6.06 -6.012337e+00 -8.073456e+00 3.489859e+01
C.6.08 -6.190007e+00 -8.224232e+00 3.570071e+01
C.6.09 -6.110571e+00 -8.303179e+00 3.608339e+01
C.6.10 -5.867553e+00 -8.386329e+00 3.638837e+01
C.6.11 -5.432464e+00 -8.516184e+00 3.628180e+01
C.6.12 -4.972773e+00 -8.580248e+00 3.623572e+01
C.6.13 -4.568065e+00 -8.562584e+00 3.646685e+01
C.6.14 -4.429172e+00 -8.386790e+00 3.665156e+01
C.6.15 -4.385576e+00 -8.183280e+00 3.685404e+01
C.6.17 -4.325278e+00 -7.989391e+00 3.751182e+01
C.6.18 -3.966323e+00 -7.936526e+00 3.777193e+01
C.6.19 -3.576638e+00 -7.878121e+00 3.798177e+01
C.6.20 -3.233357e+00 -7.792789e+00 3.812782e+01
C.6.21 -2.890112e+00 -7.704025e+00 3.827184e+01
C.7.02 -2.346377e+00 5.879060e+00 3.527359e+01
C.7.03 -2.463352e+00 6.109490e+00 3.556744e+01
C.7.04 -2.664418e+00 6.386651e+00 3.575687e+01
C.7.05 -3.174855e+00 6.585865e+00 3.588902e+01
C.7.06 -3.656915e+00 6.662231e+00 3.617099e+01
C.7.08 -3.877525e+00 6.706838e+00 3.719469e+01
C.7.09 -3.766538e+00 6.650430e+00 3.767773e+01
C.7.10 -3.268178e+00 6.658237e+00 3.765901e+01
C.7.11 -2.815800e+00 6.657333e+00 3.757153e+01
C.7.12 -2.398900e+00 6.549645e+00 3.773560e+01
C.7.13 -2.129522e+00 6.336650e+00 3.804278e+01
C.7.14 -2.140019e+00 6.171271e+00 3.819301e+01
C.7.15 -2.289135e+00 6.052648e+00 3.831016e+01
C.7.17 -2.161676e+00 5.702708e+00 3.883348e+01
C.7.18 -1.834996e+00 5.526494e+00 3.912809e+01
C.7.19 -1.458450e+00 5.304087e+00 3.931062e+01
C.7.20 -1.108939e+00 4.991808e+00 3.941705e+01
C.7.21 -7.584420e-01 4.663610e+00 3.943865e+01
C.8.02 -1.854480e+00 -8.024650e+00 3.760315e+01
C.8.03 -1.032089e+00 -8.251904e+00 3.812442e+01
C.8.04 -3.347052e-01 -8.532475e+00 3.878361e+01
C.8.05 2.116522e-01 -8.628026e+00 3.895176e+01
C.8.06 7.836520e-01 -8.632010e+00 3.904500e+01
C.8.07 1.358609e+00 -8.581366e+00 3.909783e+01
C.8.08 1.954158e+00 -8.479081e+00 3.908970e+01
C.8.09 2.541086e+00 -8.335214e+00 3.909789e+01
C.8.10 3.115754e+00 -8.164330e+00 3.917393e+01
C.8.11 3.640543e+00 -7.943795e+00 3.919629e+01
C.8.12 4.149565e+00 -7.697414e+00 3.926528e+01
C.8.13 4.636632e+00 -7.401926e+00 3.926748e+01
C.8.14 5.138877e+00 -7.092233e+00 3.932290e+01
C.8.15 5.627973e+00 -6.784525e+00 3.945443e+01
C.8.17 6.616328e+00 -5.983029e+00 3.998301e+01
C.8.18 7.145303e+00 -5.468331e+00 4.025985e+01
C.8.19 7.677454e+00 -4.941565e+00 4.050623e+01
C.8.20 8.213923e+00 -4.413339e+00 4.056141e+01
C.8.21 8.746065e+00 -4.004403e+00 4.021569e+01
C.9.02 5.169001e-01 4.966725e+00 3.877177e+01
C.9.03 1.634035e+00 4.931363e+00 3.918364e+01
C.9.04 2.586304e+00 5.059085e+00 3.988774e+01
C.9.05 3.290654e+00 4.711918e+00 3.978727e+01
C.9.06 3.962566e+00 4.333466e+00 3.996627e+01
C.9.07 4.607832e+00 3.915038e+00 4.015411e+01
C.9.08 4.991258e+00 3.502187e+00 4.011839e+01
C.9.09 5.366713e+00 3.082299e+00 4.015676e+01
C.9.10 5.747444e+00 2.665996e+00 4.017836e+01
C.9.11 6.124079e+00 2.314652e+00 4.017734e+01
C.9.12 6.438821e+00 1.920481e+00 4.007309e+01
C.9.13 6.767977e+00 1.524610e+00 4.005746e+01
C.9.14 6.931685e+00 1.263498e+00 4.009609e+01
C.9.15 7.055828e+00 9.843219e-01 4.015195e+01
C.9.17 7.384911e+00 -1.283996e-01 4.051524e+01
C.9.18 7.584245e+00 -9.517021e-01 4.083993e+01
C.9.19 7.892700e+00 -1.794639e+00 4.097125e+01
C.9.20 8.323591e+00 -2.460794e+00 4.072980e+01
C.9.21 8.807249e+00 -2.931523e+00 4.024792e+01
