# Supplementary material for: Ontogenetic changes and sexual dimorphism in the cranium and mandible of the Atlantic walrus (Odobenus rosmarus rosmarus L.)
Source: Anat Rec (Hoboken). 2025 Sep 12;309(7):1875–903. doi: 10.1002/ar.70050 (PMC13251751; doi:10.1002/ar.70050)
Supplement: Supplementary file 1 — Data S1: Supporting information. [file AR-309-1875-s001.zip › PTS files/Ontogeny_Mandible/4875_M_A.pts]

Version 1.0
222
S.1 1.969807e+01 -2.357655e+00 4.146238e+01
S.2 2.016839e+01 -3.613185e+00 4.178016e+01
S.3 2.017142e+01 -1.189322e+00 4.184684e+01
S.4 1.548590e+01 -3.724761e+00 4.014480e+01
S.5 1.554530e+01 -5.313452e-01 4.054770e+01
S.6 9.167866e+00 -5.989377e+00 4.115363e+01
S.7 7.974858e+00 2.783922e+00 4.193777e+01
S.8 1.299921e+01 -2.668765e+00 4.836272e+01
S.9 -3.101488e-01 -7.800693e+00 3.557635e+01
S.10 5.315434e-01 6.678785e+00 3.666834e+01
S.11 -2.981548e+00 -8.069553e+00 3.659669e+01
S.12 -1.984531e+00 6.951735e+00 3.794354e+01
S.13 -5.263813e+00 -9.352902e+00 4.129064e+01
S.14 -4.045222e+00 7.151760e+00 4.233768e+01
S.15 -4.503138e+00 -1.186326e+01 4.123613e+01
S.16 -2.623672e+00 9.662558e+00 4.261192e+01
S.17 -4.714000e+00 -6.435593e+00 4.047300e+01
S.18 -3.982957e+00 4.594860e+00 4.159080e+01
S.19 1.351458e+01 -5.184467e+00 4.426432e+01
S.20 1.406583e+01 5.320274e-01 4.471796e+01
S.21 2.114019e+00 -9.417791e+00 4.128475e+01
S.22 4.005276e+00 6.588526e+00 4.246453e+01
S.23 -2.873982e+00 -8.496042e+00 3.991425e+01
S.24 -1.697762e+00 6.479369e+00 4.082568e+01
S.25 -1.985988e+00 -8.433138e+00 4.508161e+01
S.26 -8.289841e-01 5.892699e+00 4.591256e+01
S.27 -4.168250e+00 -8.718976e+00 4.387056e+01
S.28 -3.051578e+00 6.083190e+00 4.466991e+01
S.29 1.101730e-01 -8.726664e+00 4.498553e+01
S.30 9.030787e-01 5.938634e+00 4.610118e+01
S.31 9.825505e+00 -5.232434e+00 4.863726e+01
S.32 1.012246e+01 3.948900e-02 4.900212e+01
C.1.02 1.985217e+01 -3.588537e+00 4.145889e+01
C.1.03 1.947418e+01 -3.504429e+00 4.122674e+01
C.1.04 1.910409e+01 -3.370141e+00 4.100575e+01
C.1.05 1.872209e+01 -3.256599e+00 4.077662e+01
C.1.06 1.832836e+01 -3.146199e+00 4.056659e+01
C.1.07 1.789554e+01 -3.120509e+00 4.041386e+01
C.1.08 1.743444e+01 -3.327885e+00 4.035729e+01
C.1.09 1.698526e+01 -3.561893e+00 4.040537e+01
C.1.10 1.656044e+01 -3.838589e+00 4.036289e+01
C.1.11 1.619498e+01 -3.907015e+00 4.026999e+01
C.1.12 1.584639e+01 -3.852567e+00 4.012031e+01
C.2.02 2.001452e+01 -1.223577e+00 4.158854e+01
C.2.03 1.975397e+01 -1.248481e+00 4.143359e+01
C.2.04 1.948122e+01 -1.313105e+00 4.131552e+01
C.2.05 1.905892e+01 -1.427283e+00 4.108470e+01
C.2.06 1.863355e+01 -1.433288e+00 4.083237e+01
C.2.07 1.816989e+01 -1.400570e+00 4.066327e+01
C.2.08 1.769634e+01 -1.179615e+00 4.061549e+01
C.2.09 1.723425e+01 -9.358884e-01 4.066484e+01
C.2.10 1.682623e+01 -6.059414e-01 4.066169e+01
C.2.11 1.643708e+01 -4.014235e-01 4.053851e+01
C.2.12 1.598375e+01 -4.191557e-01 4.048744e+01
C.3.02 1.954848e+01 -2.318775e+00 4.108073e+01
C.3.03 1.928425e+01 -2.283990e+00 4.076688e+01
C.3.04 1.892871e+01 -2.256761e+00 4.056098e+01
C.3.05 1.843505e+01 -2.223937e+00 4.035022e+01
C.3.06 1.794072e+01 -2.192600e+00 4.014086e+01
C.3.07 1.742220e+01 -2.168224e+00 4.000039e+01
C.3.08 1.679879e+01 -2.147099e+00 4.002430e+01
C.3.09 1.621306e+01 -2.135709e+00 4.023984e+01
C.3.10 1.565408e+01 -2.133515e+00 4.051772e+01
C.3.11 1.512257e+01 -2.134419e+00 4.079139e+01
C.3.12 1.461524e+01 -2.139904e+00 4.110761e+01
C.3.13 1.412096e+01 -2.145204e+00 4.144385e+01
C.3.14 1.369545e+01 -2.155404e+00 4.179347e+01
C.3.15 1.328618e+01 -2.168128e+00 4.216187e+01
C.3.16 1.295347e+01 -2.175890e+00 4.260075e+01
C.3.17 1.254485e+01 -2.162021e+00 4.309529e+01
C.3.18 1.216504e+01 -2.149980e+00 4.361227e+01
C.3.19 1.165850e+01 -2.128825e+00 4.400557e+01
C.3.20 1.135262e+01 -2.168289e+00 4.448241e+01
C.3.21 1.114404e+01 -2.232232e+00 4.500671e+01
C.3.22 1.106173e+01 -2.288351e+00 4.556578e+01
C.3.23 1.120632e+01 -2.297846e+00 4.617371e+01
C.3.24 1.134278e+01 -2.355989e+00 4.678082e+01
C.3.25 1.159863e+01 -2.418687e+00 4.734755e+01
C.3.26 1.195502e+01 -2.509155e+00 4.781771e+01
C.3.27 1.245069e+01 -2.600765e+00 4.813740e+01
C.3.29 1.332019e+01 -2.681361e+00 4.851541e+01
C.3.30 1.367009e+01 -2.668119e+00 4.857788e+01
C.3.31 1.402456e+01 -2.650640e+00 4.855441e+01
C.3.32 1.436041e+01 -2.634631e+00 4.851828e+01
C.3.33 1.469836e+01 -2.625687e+00 4.850938e+01
C.3.34 1.503601e+01 -2.644141e+00 4.851191e+01
C.3.35 1.535587e+01 -2.692076e+00 4.845027e+01
C.3.36 1.566122e+01 -2.753257e+00 4.834332e+01
C.3.37 1.597002e+01 -2.812328e+00 4.824551e+01
C.3.38 1.627314e+01 -2.844022e+00 4.809239e+01
C.3.39 1.659277e+01 -2.876222e+00 4.797781e+01
C.3.40 1.688031e+01 -2.887068e+00 4.779470e+01
C.3.41 1.720788e+01 -2.872025e+00 4.750802e+01
C.3.42 1.759236e+01 -2.862329e+00 4.730359e+01
C.3.43 1.793290e+01 -2.850926e+00 4.703227e+01
C.3.44 1.823142e+01 -2.859887e+00 4.677639e+01
C.3.45 1.847723e+01 -2.860751e+00 4.646938e+01
C.3.46 1.870045e+01 -2.854910e+00 4.614565e+01
C.3.47 1.899985e+01 -2.829988e+00 4.571006e+01
C.3.48 1.918597e+01 -2.801171e+00 4.521557e+01
C.3.49 1.942619e+01 -2.748735e+00 4.474701e+01
C.3.50 1.949920e+01 -2.686157e+00 4.423366e+01
C.3.51 1.949800e+01 -2.613654e+00 4.371642e+01
C.3.52 1.952487e+01 -2.544958e+00 4.319938e+01
C.3.53 1.952541e+01 -2.476908e+00 4.261669e+01
C.3.54 1.961747e+01 -2.415834e+00 4.204054e+01
C.4.02 7.921890e+00 -6.263906e+00 4.161609e+01
C.4.03 6.645321e+00 -6.554254e+00 4.125840e+01
C.4.04 5.407213e+00 -6.923501e+00 4.084304e+01
C.4.05 4.465054e+00 -7.395480e+00 4.030115e+01
C.4.06 3.714128e+00 -7.845319e+00 3.950249e+01
C.4.07 3.100892e+00 -8.137265e+00 3.853150e+01
C.4.08 2.606298e+00 -8.040663e+00 3.763568e+01
C.4.09 1.972307e+00 -7.764236e+00 3.687534e+01
C.4.10 1.106193e+00 -7.626310e+00 3.633936e+01
C.4.11 6.457583e-01 -7.669047e+00 3.606012e+01
C.4.12 1.762383e-01 -7.752348e+00 3.580633e+01
C.4.14 -8.365504e-01 -7.797725e+00 3.562670e+01
C.4.15 -1.333419e+00 -7.773805e+00 3.580613e+01
C.4.16 -1.814371e+00 -7.787040e+00 3.602558e+01
C.4.17 -2.233361e+00 -7.846976e+00 3.619444e+01
C.4.18 -2.670665e+00 -7.923109e+00 3.629744e+01
C.4.20 -3.055317e+00 -8.331708e+00 3.710209e+01
C.4.21 -2.981950e+00 -8.566756e+00 3.762072e+01
C.4.22 -2.673209e+00 -8.701903e+00 3.808549e+01
C.4.23 -2.694805e+00 -8.725945e+00 3.870704e+01
C.4.24 -2.767924e+00 -8.648905e+00 3.932030e+01
C.5.02 7.367738e+00 3.204842e+00 4.202347e+01
C.5.03 6.756747e+00 3.619960e+00 4.193712e+01
C.5.04 6.172382e+00 4.010571e+00 4.169405e+01
C.5.05 5.401325e+00 4.508090e+00 4.130140e+01
C.5.06 4.737903e+00 4.937285e+00 4.069155e+01
C.5.07 4.212039e+00 5.270159e+00 3.991124e+01
C.5.08 3.702634e+00 5.457733e+00 3.904015e+01
C.5.09 3.129325e+00 5.605168e+00 3.820166e+01
C.5.10 2.409367e+00 5.849800e+00 3.751225e+01
C.5.11 1.828039e+00 6.111602e+00 3.712373e+01
C.5.12 1.207529e+00 6.407728e+00 3.683271e+01
C.5.14 1.170598e-01 6.739021e+00 3.682078e+01
C.5.15 -2.745300e-01 6.778928e+00 3.702989e+01
C.5.16 -6.673083e-01 6.822594e+00 3.723600e+01
C.5.17 -1.116431e+00 6.841539e+00 3.747076e+01
C.5.18 -1.595879e+00 6.911907e+00 3.762022e+01
C.5.20 -1.939233e+00 6.908056e+00 3.846564e+01
C.5.21 -1.820166e+00 6.843735e+00 3.897382e+01
C.5.22 -1.693330e+00 6.765916e+00 3.947822e+01
C.5.23 -1.577375e+00 6.665334e+00 3.991914e+01
C.5.24 -1.622766e+00 6.577480e+00 4.037543e+01
C.6.02 -3.161830e+00 -8.662304e+00 4.030289e+01
C.6.03 -3.534148e+00 -8.778817e+00 4.063358e+01
C.6.04 -3.960800e+00 -9.039246e+00 4.074163e+01
C.6.05 -4.433149e+00 -9.172701e+00 4.079330e+01
C.6.06 -4.866450e+00 -9.248987e+00 4.101699e+01
C.6.08 -5.361961e+00 -9.395689e+00 4.166676e+01
C.6.09 -5.315368e+00 -9.373884e+00 4.205445e+01
C.6.10 -4.955191e+00 -9.455596e+00 4.218307e+01
C.6.11 -4.635754e+00 -9.487411e+00 4.246605e+01
C.6.12 -4.383336e+00 -9.465851e+00 4.281097e+01
C.6.13 -4.219920e+00 -9.364763e+00 4.319336e+01
C.6.14 -4.106259e+00 -9.146029e+00 4.342015e+01
C.6.15 -4.051452e+00 -8.863794e+00 4.359202e+01
C.6.17 -3.902175e+00 -8.531365e+00 4.421566e+01
C.6.18 -3.570984e+00 -8.414358e+00 4.453458e+01
C.6.19 -3.207591e+00 -8.337374e+00 4.482971e+01
C.6.20 -2.817732e+00 -8.315852e+00 4.501765e+01
C.6.21 -2.407098e+00 -8.357050e+00 4.514980e+01
C.7.02 -2.028485e+00 6.530033e+00 4.133414e+01
C.7.03 -2.530549e+00 6.718514e+00 4.162206e+01
C.7.04 -3.033806e+00 7.002034e+00 4.181405e+01
C.7.05 -3.399016e+00 7.099065e+00 4.191369e+01
C.7.06 -3.750137e+00 7.130587e+00 4.208234e+01
C.7.08 -4.190219e+00 7.017142e+00 4.271355e+01
C.7.09 -4.198342e+00 6.837236e+00 4.309824e+01
C.7.10 -3.833188e+00 7.013167e+00 4.322491e+01
C.7.11 -3.488153e+00 7.092543e+00 4.344663e+01
C.7.12 -3.219783e+00 7.119218e+00 4.376565e+01
C.7.13 -3.020227e+00 7.037911e+00 4.412354e+01
C.7.14 -2.963870e+00 6.707556e+00 4.432614e+01
C.7.15 -2.884188e+00 6.336474e+00 4.442255e+01
C.7.17 -2.802703e+00 5.967385e+00 4.513477e+01
C.7.18 -2.455999e+00 5.997384e+00 4.554750e+01
C.7.19 -1.944506e+00 5.991950e+00 4.572011e+01
C.7.20 -1.568198e+00 5.955892e+00 4.583525e+01
C.7.21 -1.211867e+00 5.927882e+00 4.600384e+01
C.8.02 -8.171234e-01 -8.456676e+00 4.466415e+01
C.8.03 3.070117e-01 -8.617967e+00 4.516550e+01
C.8.04 1.161471e+00 -8.640568e+00 4.606580e+01
C.8.05 1.896725e+00 -8.527322e+00 4.636758e+01
C.8.06 2.654727e+00 -8.340113e+00 4.655439e+01
C.8.07 3.333584e+00 -8.114449e+00 4.691871e+01
C.8.08 4.161281e+00 -7.879226e+00 4.704291e+01
C.8.09 4.942141e+00 -7.613955e+00 4.731798e+01
C.8.10 5.741643e+00 -7.332873e+00 4.751181e+01
C.8.11 6.487858e+00 -7.050373e+00 4.777248e+01
C.8.12 7.231682e+00 -6.751173e+00 4.802105e+01
C.8.13 7.967866e+00 -6.407702e+00 4.823231e+01
C.8.14 8.607183e+00 -6.043068e+00 4.835175e+01
C.8.15 9.220629e+00 -5.639695e+00 4.848175e+01
C.8.17 1.038573e+01 -4.864835e+00 4.869719e+01
C.8.18 1.094724e+01 -4.495664e+00 4.872879e+01
C.8.19 1.147021e+01 -4.074279e+00 4.876774e+01
C.8.20 1.201977e+01 -3.625223e+00 4.866538e+01
C.8.21 1.253810e+01 -3.217458e+00 4.838395e+01
C.9.02 1.727559e-01 5.882561e+00 4.566534e+01
C.9.03 1.036401e+00 5.758132e+00 4.621616e+01
C.9.04 1.697655e+00 5.636940e+00 4.699900e+01
C.9.05 2.387655e+00 5.395591e+00 4.738541e+01
C.9.06 3.109097e+00 5.070556e+00 4.762540e+01
C.9.07 3.801731e+00 4.722613e+00 4.791320e+01
C.9.08 4.628677e+00 4.335113e+00 4.798646e+01
C.9.09 5.409594e+00 3.941579e+00 4.825975e+01
C.9.10 6.193942e+00 3.490263e+00 4.840291e+01
C.9.11 6.989522e+00 2.942968e+00 4.852193e+01
C.9.12 7.751594e+00 2.357903e+00 4.867539e+01
C.9.13 8.490842e+00 1.732644e+00 4.877160e+01
C.9.14 9.059088e+00 1.189859e+00 4.883137e+01
C.9.15 9.597239e+00 6.184717e-01 4.890218e+01
C.9.17 1.058761e+01 -3.907022e-01 4.904833e+01
C.9.18 1.106839e+01 -8.059290e-01 4.904676e+01
C.9.19 1.153663e+01 -1.234731e+00 4.902600e+01
C.9.20 1.203254e+01 -1.706120e+00 4.879033e+01
C.9.21 1.251857e+01 -2.139552e+00 4.847478e+01
