# Supplementary material for: Ontogenetic changes and sexual dimorphism in the cranium and mandible of the Atlantic walrus (Odobenus rosmarus rosmarus L.)
Source: Anat Rec (Hoboken). 2025 Sep 12;309(7):1875–903. doi: 10.1002/ar.70050 (PMC13251751; doi:10.1002/ar.70050)
Supplement: Supplementary file 1 — Data S1: Supporting information. [file AR-309-1875-s001.zip › PTS files/Ontogeny_Mandible/4876_F_A.pts]

Version 1.0
222
S.1 1.833093e+01 -6.498616e-01 3.578333e+01
S.2 1.872029e+01 -1.676130e+00 3.587919e+01
S.3 1.887905e+01 4.862740e-01 3.599042e+01
S.4 1.483082e+01 -2.135901e+00 3.490932e+01
S.5 1.522200e+01 1.111958e+00 3.507584e+01
S.6 8.674326e+00 -4.327666e+00 3.495784e+01
S.7 9.221809e+00 4.055600e+00 3.553152e+01
S.8 1.185054e+01 -3.756444e-01 4.080319e+01
S.9 2.851883e+00 -5.423087e+00 3.138333e+01
S.10 3.409016e+00 6.006323e+00 3.217442e+01
S.11 1.306149e+00 -5.497294e+00 3.209893e+01
S.12 1.432768e+00 6.507091e+00 3.336996e+01
S.13 -1.892989e+00 -6.856547e+00 3.552213e+01
S.14 -1.278088e+00 7.538248e+00 3.656535e+01
S.15 -9.555522e-01 -9.160143e+00 3.575707e+01
S.16 -5.350107e-01 9.432594e+00 3.689197e+01
S.17 -1.445379e+00 -4.675405e+00 3.563108e+01
S.18 -8.852348e-01 4.909118e+00 3.633028e+01
S.19 1.350709e+01 -2.702142e+00 3.799987e+01
S.20 1.365200e+01 1.748397e+00 3.804595e+01
S.21 4.962041e+00 -6.631015e+00 3.516874e+01
S.22 5.627803e+00 6.561560e+00 3.583374e+01
S.23 5.360649e-01 -6.147933e+00 3.397510e+01
S.24 1.043588e+00 6.627716e+00 3.496344e+01
S.25 1.510567e+00 -6.619524e+00 3.850798e+01
S.26 2.038367e+00 6.202527e+00 3.932810e+01
S.27 -8.175651e-01 -6.747542e+00 3.743823e+01
S.28 -3.062996e-01 6.348581e+00 3.850920e+01
S.29 3.701996e+00 -6.810973e+00 3.847153e+01
S.30 4.382064e+00 6.493341e+00 3.914746e+01
S.31 9.932796e+00 -3.319059e+00 4.079955e+01
S.32 1.060566e+01 2.813220e+00 4.114251e+01
C.1.02 1.858986e+01 -1.919869e+00 3.562110e+01
C.1.03 1.827958e+01 -1.903489e+00 3.540546e+01
C.1.04 1.798537e+01 -1.857750e+00 3.517224e+01
C.1.05 1.769460e+01 -1.846285e+00 3.505409e+01
C.1.06 1.739084e+01 -1.870009e+00 3.497791e+01
C.1.07 1.708706e+01 -1.891472e+00 3.490116e+01
C.1.08 1.675107e+01 -1.917540e+00 3.482774e+01
C.1.09 1.644183e+01 -2.000763e+00 3.469965e+01
C.1.10 1.613295e+01 -2.115945e+00 3.459825e+01
C.1.11 1.568129e+01 -2.180882e+00 3.458602e+01
C.1.12 1.525024e+01 -2.135137e+00 3.472912e+01
C.2.02 1.877648e+01 4.828263e-01 3.570188e+01
C.2.03 1.855500e+01 4.051526e-01 3.550513e+01
C.2.04 1.832133e+01 4.241398e-01 3.530808e+01
C.2.05 1.802433e+01 4.799184e-01 3.517921e+01
C.2.06 1.770507e+01 5.409667e-01 3.513147e+01
C.2.07 1.740421e+01 6.468285e-01 3.505263e+01
C.2.08 1.704969e+01 7.537279e-01 3.495216e+01
C.2.09 1.669883e+01 8.605019e-01 3.483949e+01
C.2.10 1.634496e+01 1.001941e+00 3.479505e+01
C.2.11 1.599282e+01 1.218902e+00 3.486467e+01
C.2.12 1.558817e+01 1.108649e+00 3.487131e+01
C.3.02 1.819992e+01 -6.578360e-01 3.551720e+01
C.3.03 1.799426e+01 -6.732319e-01 3.530386e+01
C.3.04 1.772726e+01 -6.702843e-01 3.517441e+01
C.3.05 1.712083e+01 -6.357832e-01 3.515985e+01
C.3.06 1.652681e+01 -5.880937e-01 3.504145e+01
C.3.07 1.592709e+01 -5.549806e-01 3.513307e+01
C.3.08 1.544721e+01 -5.421242e-01 3.528611e+01
C.3.09 1.499679e+01 -5.386160e-01 3.551189e+01
C.3.10 1.456847e+01 -5.392338e-01 3.577724e+01
C.3.11 1.425418e+01 -5.457577e-01 3.601402e+01
C.3.12 1.394276e+01 -5.508595e-01 3.625457e+01
C.3.13 1.364794e+01 -5.468780e-01 3.651524e+01
C.3.14 1.331000e+01 -5.014814e-01 3.673959e+01
C.3.15 1.300914e+01 -4.594363e-01 3.701222e+01
C.3.16 1.279165e+01 -4.581175e-01 3.735762e+01
C.3.17 1.258627e+01 -4.678912e-01 3.778392e+01
C.3.18 1.219476e+01 -4.137699e-01 3.804431e+01
C.3.19 1.179397e+01 -3.672326e-01 3.829173e+01
C.3.20 1.155896e+01 -3.588503e-01 3.857549e+01
C.3.21 1.140561e+01 -3.625641e-01 3.891058e+01
C.3.22 1.130159e+01 -3.596350e-01 3.926412e+01
C.3.23 1.128326e+01 -3.417645e-01 3.952501e+01
C.3.24 1.131169e+01 -3.175598e-01 3.978448e+01
C.3.25 1.138721e+01 -3.072770e-01 4.003530e+01
C.3.26 1.150018e+01 -3.216272e-01 4.031560e+01
C.3.27 1.165414e+01 -3.515065e-01 4.057432e+01
C.3.29 1.207507e+01 -3.857095e-01 4.097637e+01
C.3.30 1.233729e+01 -4.018932e-01 4.108352e+01
C.3.31 1.262018e+01 -4.130349e-01 4.110227e+01
C.3.32 1.292870e+01 -4.090590e-01 4.103537e+01
C.3.33 1.323017e+01 -4.023256e-01 4.094183e+01
C.3.34 1.353026e+01 -4.034924e-01 4.084376e+01
C.3.35 1.380715e+01 -4.097313e-01 4.072870e+01
C.3.36 1.408061e+01 -4.233251e-01 4.060632e+01
C.3.37 1.434991e+01 -4.529106e-01 4.047767e+01
C.3.38 1.470614e+01 -5.249147e-01 4.032469e+01
C.3.39 1.505472e+01 -6.124359e-01 4.016243e+01
C.3.40 1.540326e+01 -6.908186e-01 3.999551e+01
C.3.41 1.571124e+01 -7.425985e-01 3.983272e+01
C.3.42 1.602332e+01 -7.858158e-01 3.967535e+01
C.3.43 1.632994e+01 -8.223823e-01 3.950602e+01
C.3.44 1.660626e+01 -8.481116e-01 3.931340e+01
C.3.45 1.688137e+01 -8.677991e-01 3.911837e+01
C.3.46 1.713635e+01 -8.861423e-01 3.889756e+01
C.3.47 1.734027e+01 -8.983207e-01 3.860838e+01
C.3.48 1.748648e+01 -9.052222e-01 3.828599e+01
C.3.49 1.764583e+01 -9.006562e-01 3.796985e+01
C.3.50 1.771246e+01 -8.815954e-01 3.757415e+01
C.3.51 1.784783e+01 -8.499461e-01 3.719725e+01
C.3.52 1.796612e+01 -8.125905e-01 3.681516e+01
C.3.53 1.807487e+01 -7.660445e-01 3.646557e+01
C.3.54 1.820501e+01 -7.161864e-01 3.612383e+01
C.4.02 7.973823e+00 -4.480524e+00 3.496872e+01
C.4.03 7.292089e+00 -4.702731e+00 3.496160e+01
C.4.04 6.651692e+00 -4.976810e+00 3.479144e+01
C.4.05 6.121588e+00 -5.346254e+00 3.440039e+01
C.4.06 5.759779e+00 -5.670962e+00 3.382236e+01
C.4.07 5.483123e+00 -5.845966e+00 3.314172e+01
C.4.08 5.124555e+00 -5.800342e+00 3.267942e+01
C.4.09 4.741893e+00 -5.628761e+00 3.226892e+01
C.4.10 4.289256e+00 -5.483136e+00 3.192498e+01
C.4.11 3.838653e+00 -5.440279e+00 3.167202e+01
C.4.12 3.364198e+00 -5.427747e+00 3.146320e+01
C.4.14 2.599717e+00 -5.419158e+00 3.142265e+01
C.4.15 2.361854e+00 -5.419063e+00 3.151524e+01
C.4.16 2.137749e+00 -5.426310e+00 3.163720e+01
C.4.17 1.867539e+00 -5.429445e+00 3.180698e+01
C.4.18 1.587119e+00 -5.439628e+00 3.195901e+01
C.4.20 1.132175e+00 -5.654311e+00 3.237733e+01
C.4.21 1.012496e+00 -5.847470e+00 3.266158e+01
C.4.22 8.456295e-01 -6.002024e+00 3.294565e+01
C.4.23 7.065138e-01 -6.093670e+00 3.327058e+01
C.4.24 5.992392e-01 -6.147278e+00 3.361547e+01
C.5.02 8.611626e+00 4.261635e+00 3.554427e+01
C.5.03 8.016024e+00 4.504855e+00 3.557653e+01
C.5.04 7.455802e+00 4.797084e+00 3.545126e+01
C.5.05 7.022044e+00 5.146376e+00 3.527514e+01
C.5.06 6.651192e+00 5.512650e+00 3.501155e+01
C.5.07 6.333319e+00 5.766716e+00 3.459253e+01
C.5.08 5.951575e+00 5.830716e+00 3.391470e+01
C.5.09 5.459740e+00 5.785679e+00 3.331025e+01
C.5.10 4.827374e+00 5.771438e+00 3.285285e+01
C.5.11 4.388118e+00 5.830544e+00 3.255546e+01
C.5.12 3.911183e+00 5.918081e+00 3.233236e+01
C.5.14 3.077707e+00 6.040024e+00 3.214976e+01
C.5.15 2.753190e+00 6.064877e+00 3.222448e+01
C.5.16 2.452671e+00 6.113392e+00 3.236176e+01
C.5.17 2.069983e+00 6.231560e+00 3.265728e+01
C.5.18 1.738995e+00 6.361425e+00 3.300560e+01
C.5.20 1.348906e+00 6.595600e+00 3.360487e+01
C.5.21 1.387704e+00 6.641994e+00 3.386253e+01
C.5.22 1.287101e+00 6.733103e+00 3.408974e+01
C.5.23 1.190262e+00 6.744878e+00 3.438050e+01
C.5.24 1.130783e+00 6.694964e+00 3.467720e+01
C.6.02 2.671356e-01 -6.236938e+00 3.447375e+01
C.6.03 -1.585736e-01 -6.401400e+00 3.482105e+01
C.6.04 -6.363125e-01 -6.716981e+00 3.485363e+01
C.6.05 -1.113562e+00 -6.789236e+00 3.494163e+01
C.6.06 -1.538230e+00 -6.826397e+00 3.518456e+01
C.6.08 -1.956433e+00 -6.870836e+00 3.593203e+01
C.6.09 -1.932004e+00 -6.884808e+00 3.634610e+01
C.6.10 -1.774985e+00 -6.919958e+00 3.672868e+01
C.6.11 -1.477794e+00 -7.042529e+00 3.676802e+01
C.6.12 -1.177813e+00 -7.140199e+00 3.684122e+01
C.6.13 -9.485680e-01 -7.155324e+00 3.706948e+01
C.6.14 -8.534786e-01 -7.037074e+00 3.719134e+01
C.6.15 -8.042135e-01 -6.882165e+00 3.729834e+01
C.6.17 -5.907453e-01 -6.600168e+00 3.785363e+01
C.6.18 -2.547136e-01 -6.499253e+00 3.820383e+01
C.6.19 1.856363e-01 -6.463312e+00 3.842863e+01
C.6.20 6.207113e-01 -6.469050e+00 3.857196e+01
C.6.21 1.073617e+00 -6.526797e+00 3.860970e+01
C.7.02 8.160561e-01 6.696869e+00 3.544990e+01
C.7.03 4.126344e-01 6.849426e+00 3.577723e+01
C.7.04 1.732000e-04 7.185951e+00 3.587624e+01
C.7.05 -4.720080e-01 7.363969e+00 3.597030e+01
C.7.06 -9.096624e-01 7.478148e+00 3.621302e+01
C.7.08 -1.369620e+00 7.457109e+00 3.703965e+01
C.7.09 -1.356275e+00 7.295647e+00 3.750189e+01
C.7.10 -1.033160e+00 7.178651e+00 3.785091e+01
C.7.11 -6.966078e-01 7.138045e+00 3.788239e+01
C.7.12 -4.283297e-01 7.043587e+00 3.806955e+01
C.7.13 -2.923618e-01 6.907669e+00 3.835053e+01
C.7.14 -3.028304e-01 6.723736e+00 3.841714e+01
C.7.15 -3.049911e-01 6.528361e+00 3.843138e+01
C.7.17 -4.251872e-02 6.233027e+00 3.884846e+01
C.7.18 2.961544e-01 6.230729e+00 3.913712e+01
C.7.19 7.210977e-01 6.223569e+00 3.926904e+01
C.7.20 1.157533e+00 6.203945e+00 3.935102e+01
C.7.21 1.599468e+00 6.196629e+00 3.939823e+01
C.8.02 2.455191e+00 -6.595243e+00 3.817830e+01
C.8.03 3.447131e+00 -6.618562e+00 3.830934e+01
C.8.04 4.264968e+00 -6.850251e+00 3.883764e+01
C.8.05 4.788912e+00 -6.843838e+00 3.902090e+01
C.8.06 5.312768e+00 -6.726186e+00 3.916189e+01
C.8.07 5.832184e+00 -6.598574e+00 3.931043e+01
C.8.08 6.384610e+00 -6.425178e+00 3.934238e+01
C.8.09 6.931532e+00 -6.241036e+00 3.939921e+01
C.8.10 7.443881e+00 -5.979318e+00 3.947176e+01
C.8.11 7.995196e+00 -5.570988e+00 3.963070e+01
C.8.12 8.487532e+00 -5.115727e+00 3.984592e+01
C.8.13 8.949225e+00 -4.632490e+00 4.006796e+01
C.8.14 9.284339e+00 -4.205137e+00 4.032329e+01
C.8.15 9.623513e+00 -3.751033e+00 4.052050e+01
C.8.17 1.037826e+01 -2.852733e+00 4.116441e+01
C.8.18 1.097526e+01 -2.423935e+00 4.125771e+01
C.8.19 1.147985e+01 -1.881466e+00 4.124812e+01
C.8.20 1.172800e+01 -1.401059e+00 4.113897e+01
C.8.21 1.184195e+01 -8.686336e-01 4.105051e+01
C.9.02 3.205761e+00 6.306840e+00 3.889407e+01
C.9.03 4.436931e+00 6.192587e+00 3.907572e+01
C.9.04 5.527453e+00 6.384669e+00 3.965528e+01
C.9.05 6.240823e+00 6.231020e+00 3.989445e+01
C.9.06 6.897056e+00 5.889603e+00 4.010063e+01
C.9.07 7.556718e+00 5.518825e+00 4.023124e+01
C.9.08 7.987080e+00 5.273103e+00 4.032232e+01
C.9.09 8.396951e+00 4.997574e+00 4.042219e+01
C.9.10 8.797057e+00 4.705141e+00 4.051321e+01
C.9.11 9.171970e+00 4.416001e+00 4.060381e+01
C.9.12 9.533350e+00 4.111643e+00 4.069942e+01
C.9.13 9.871825e+00 3.786645e+00 4.080979e+01
C.9.14 1.013237e+01 3.472973e+00 4.091671e+01
C.9.15 1.037183e+01 3.141157e+00 4.101806e+01
C.9.17 1.101392e+01 2.330153e+00 4.136658e+01
C.9.18 1.148709e+01 1.855745e+00 4.140247e+01
C.9.19 1.184718e+01 1.291200e+00 4.135953e+01
C.9.20 1.199727e+01 7.380870e-01 4.118492e+01
C.9.21 1.200288e+01 1.633101e-01 4.101595e+01
