# Supplementary material for: Ontogenetic changes and sexual dimorphism in the cranium and mandible of the Atlantic walrus (Odobenus rosmarus rosmarus L.)
Source: Anat Rec (Hoboken). 2025 Sep 12;309(7):1875–903. doi: 10.1002/ar.70050 (PMC13251751; doi:10.1002/ar.70050)
Supplement: Supplementary file 1 — Data S1: Supporting information. [file AR-309-1875-s001.zip › PTS files/Ontogeny_Mandible/4877_M_J.pts]

Version 1.0
222
S.1 2.063274e+01 1.339544e+00 3.637685e+01
S.2 2.105448e+01 -1.495541e-01 3.662067e+01
S.3 2.140746e+01 2.613280e+00 3.672487e+01
S.4 1.612276e+01 -2.113705e-02 3.511978e+01
S.5 1.657097e+01 3.788710e+00 3.523756e+01
S.6 7.570714e+00 -1.536496e+00 3.595728e+01
S.7 9.055199e+00 8.063831e+00 3.584319e+01
S.8 1.137498e+01 3.000138e+00 4.265630e+01
S.9 -3.477133e-01 -1.514960e+00 3.106718e+01
S.10 1.294555e+00 1.119986e+01 3.113930e+01
S.11 -2.859064e+00 -2.362045e+00 3.215265e+01
S.12 -5.853504e-01 1.304908e+01 3.262638e+01
S.13 -5.744766e+00 -2.465260e+00 3.588769e+01
S.14 -3.180811e+00 1.409566e+01 3.627623e+01
S.15 -4.354936e+00 -5.765003e+00 3.607055e+01
S.16 -9.181288e-01 1.642703e+01 3.662298e+01
S.17 -5.267136e+00 2.034321e-01 3.568080e+01
S.18 -3.749109e+00 1.117068e+01 3.620551e+01
S.19 1.376443e+01 -4.519180e-01 3.969035e+01
S.20 1.396134e+01 5.816035e+00 4.024634e+01
S.21 2.078513e+00 -3.895521e+00 3.625990e+01
S.22 4.960261e+00 1.252674e+01 3.698167e+01
S.23 -2.942425e+00 -2.187091e+00 3.432462e+01
S.24 -7.709320e-01 1.281989e+01 3.465863e+01
S.25 -2.772891e+00 -2.313646e+00 3.956984e+01
S.26 -2.559635e-01 1.151478e+01 3.956112e+01
S.27 -4.870763e+00 -2.465333e+00 3.837788e+01
S.28 -2.681457e+00 1.293022e+01 3.878935e+01
S.29 -1.406256e-01 -3.396158e+00 3.973755e+01
S.30 2.109845e+00 1.252527e+01 4.004714e+01
S.31 7.416093e+00 -8.590994e-01 4.294675e+01
S.32 9.061867e+00 7.453099e+00 4.303051e+01
C.1.02 2.077188e+01 -2.406026e-01 3.629891e+01
C.1.03 2.039541e+01 -1.302584e-01 3.610450e+01
C.1.04 2.004879e+01 -6.771927e-02 3.584445e+01
C.1.05 1.974412e+01 -3.488397e-03 3.558636e+01
C.1.06 1.943568e+01 6.693770e-02 3.533444e+01
C.1.07 1.907291e+01 8.355598e-02 3.515646e+01
C.1.08 1.855329e+01 6.193971e-02 3.512051e+01
C.1.09 1.805096e+01 -6.983735e-02 3.516600e+01
C.1.10 1.756186e+01 -2.487900e-01 3.518892e+01
C.1.11 1.707261e+01 -3.051494e-01 3.511977e+01
C.1.12 1.659097e+01 -1.855919e-01 3.508741e+01
C.2.02 2.121034e+01 2.758174e+00 3.642162e+01
C.2.03 2.088076e+01 2.795579e+00 3.621717e+01
C.2.04 2.059530e+01 2.878707e+00 3.596534e+01
C.2.05 2.029805e+01 2.866872e+00 3.573286e+01
C.2.06 1.999832e+01 2.886431e+00 3.550411e+01
C.2.07 1.967147e+01 2.963933e+00 3.533177e+01
C.2.08 1.917525e+01 3.087908e+00 3.522018e+01
C.2.09 1.869584e+01 3.292843e+00 3.517309e+01
C.2.10 1.821891e+01 3.503844e+00 3.512748e+01
C.2.11 1.766389e+01 3.637576e+00 3.512532e+01
C.2.12 1.712636e+01 3.680073e+00 3.531289e+01
C.3.02 2.063845e+01 1.454015e+00 3.584034e+01
C.3.03 2.020598e+01 1.458514e+00 3.550285e+01
C.3.04 1.970672e+01 1.499866e+00 3.527922e+01
C.3.05 1.921344e+01 1.600035e+00 3.505702e+01
C.3.06 1.866922e+01 1.680943e+00 3.505143e+01
C.3.07 1.815484e+01 1.747290e+00 3.523513e+01
C.3.08 1.752072e+01 1.837960e+00 3.532751e+01
C.3.09 1.688292e+01 1.894761e+00 3.542171e+01
C.3.10 1.632314e+01 2.019506e+00 3.572163e+01
C.3.11 1.555550e+01 2.172513e+00 3.612826e+01
C.3.12 1.474962e+01 2.281631e+00 3.646987e+01
C.3.13 1.399793e+01 2.401701e+00 3.691550e+01
C.3.14 1.355360e+01 2.453977e+00 3.724095e+01
C.3.15 1.311073e+01 2.500051e+00 3.756932e+01
C.3.16 1.269685e+01 2.550546e+00 3.793297e+01
C.3.17 1.235784e+01 2.612186e+00 3.835648e+01
C.3.18 1.223925e+01 2.659814e+00 3.888726e+01
C.3.19 1.173273e+01 2.740243e+00 3.907467e+01
C.3.20 1.134069e+01 2.794542e+00 3.944897e+01
C.3.21 1.104540e+01 2.829203e+00 3.990540e+01
C.3.22 1.086352e+01 2.883262e+00 4.041601e+01
C.3.23 1.079992e+01 2.954129e+00 4.078086e+01
C.3.24 1.072255e+01 3.040397e+00 4.113970e+01
C.3.25 1.071086e+01 3.098353e+00 4.151211e+01
C.3.26 1.078297e+01 3.105102e+00 4.196860e+01
C.3.27 1.102628e+01 3.060976e+00 4.235911e+01
C.3.29 1.166229e+01 2.970429e+00 4.278068e+01
C.3.30 1.196583e+01 2.945860e+00 4.285919e+01
C.3.31 1.227659e+01 2.915768e+00 4.289693e+01
C.3.32 1.267369e+01 2.878850e+00 4.289545e+01
C.3.33 1.306901e+01 2.838474e+00 4.286161e+01
C.3.34 1.346100e+01 2.776464e+00 4.282222e+01
C.3.35 1.388718e+01 2.666113e+00 4.279072e+01
C.3.36 1.430027e+01 2.539410e+00 4.270071e+01
C.3.37 1.472529e+01 2.428573e+00 4.265752e+01
C.3.38 1.513667e+01 2.363539e+00 4.258930e+01
C.3.39 1.553691e+01 2.312456e+00 4.246556e+01
C.3.40 1.593641e+01 2.262069e+00 4.233921e+01
C.3.41 1.636283e+01 2.196686e+00 4.209875e+01
C.3.42 1.680349e+01 2.129639e+00 4.188605e+01
C.3.43 1.723758e+01 2.039807e+00 4.166826e+01
C.3.44 1.775143e+01 1.917905e+00 4.134688e+01
C.3.45 1.821528e+01 1.788462e+00 4.095924e+01
C.3.46 1.868643e+01 1.675730e+00 4.057519e+01
C.3.47 1.911776e+01 1.609998e+00 4.026089e+01
C.3.48 1.945066e+01 1.532764e+00 3.984572e+01
C.3.49 1.975153e+01 1.484776e+00 3.940263e+01
C.3.50 2.001056e+01 1.444933e+00 3.890472e+01
C.3.51 2.015868e+01 1.438213e+00 3.836192e+01
C.3.52 2.022560e+01 1.444110e+00 3.780326e+01
C.3.53 2.029902e+01 1.417560e+00 3.730470e+01
C.3.54 2.055931e+01 1.396725e+00 3.687284e+01
C.4.02 6.683547e+00 -1.871677e+00 3.639576e+01
C.4.03 5.685176e+00 -1.947837e+00 3.609715e+01
C.4.04 4.758641e+00 -2.071863e+00 3.563039e+01
C.4.05 3.916555e+00 -2.257856e+00 3.502182e+01
C.4.06 3.238354e+00 -2.402917e+00 3.422616e+01
C.4.07 2.637646e+00 -2.398811e+00 3.335828e+01
C.4.08 2.136409e+00 -2.262152e+00 3.283186e+01
C.4.09 1.571484e+00 -2.054588e+00 3.240195e+01
C.4.10 1.012025e+00 -1.845005e+00 3.196592e+01
C.4.11 5.914927e-01 -1.703006e+00 3.162841e+01
C.4.12 1.468879e-01 -1.572944e+00 3.131804e+01
C.4.14 -8.234832e-01 -1.583031e+00 3.095971e+01
C.4.15 -1.295058e+00 -1.724875e+00 3.096612e+01
C.4.16 -1.747892e+00 -1.884958e+00 3.107501e+01
C.4.17 -2.221054e+00 -2.072984e+00 3.130494e+01
C.4.18 -2.610600e+00 -2.246579e+00 3.166581e+01
C.4.20 -2.840617e+00 -2.426134e+00 3.252400e+01
C.4.21 -2.820007e+00 -2.477056e+00 3.289729e+01
C.4.22 -2.789630e+00 -2.461255e+00 3.327303e+01
C.4.23 -2.837768e+00 -2.392352e+00 3.362989e+01
C.4.24 -2.896365e+00 -2.310003e+00 3.398231e+01
C.5.02 8.431189e+00 8.599602e+00 3.632656e+01
C.5.03 7.692729e+00 9.175756e+00 3.614528e+01
C.5.04 6.949343e+00 9.698491e+00 3.585502e+01
C.5.05 6.292012e+00 1.007637e+01 3.547319e+01
C.5.06 5.669215e+00 1.036875e+01 3.497588e+01
C.5.07 5.085017e+00 1.057956e+01 3.439714e+01
C.5.08 4.367871e+00 1.075608e+01 3.359943e+01
C.5.09 3.596700e+00 1.092714e+01 3.285254e+01
C.5.10 2.784659e+00 1.108033e+01 3.214619e+01
C.5.11 2.317466e+00 1.109912e+01 3.176090e+01
C.5.12 1.829358e+00 1.109042e+01 3.140210e+01
C.5.14 8.564624e-01 1.147482e+01 3.107443e+01
C.5.15 4.842599e-01 1.182539e+01 3.117588e+01
C.5.16 1.563348e-01 1.216572e+01 3.139585e+01
C.5.17 -1.733396e-01 1.251809e+01 3.170946e+01
C.5.18 -4.310220e-01 1.283481e+01 3.211503e+01
C.5.20 -5.843291e-01 1.310235e+01 3.294967e+01
C.5.21 -5.200037e-01 1.309123e+01 3.327075e+01
C.5.22 -5.214188e-01 1.308987e+01 3.359840e+01
C.5.23 -6.022184e-01 1.305419e+01 3.396426e+01
C.5.24 -6.785231e-01 1.295018e+01 3.431783e+01
C.6.02 -3.139099e+00 -2.258516e+00 3.488556e+01
C.6.03 -3.617572e+00 -2.349337e+00 3.523377e+01
C.6.04 -4.156958e+00 -2.608135e+00 3.521102e+01
C.6.05 -4.780106e+00 -2.554644e+00 3.521212e+01
C.6.06 -5.377049e+00 -2.476835e+00 3.538190e+01
C.6.08 -5.800582e+00 -2.501225e+00 3.645729e+01
C.6.09 -5.902003e+00 -2.415327e+00 3.701513e+01
C.6.10 -5.627008e+00 -2.633846e+00 3.746841e+01
C.6.11 -5.410970e+00 -2.822621e+00 3.751867e+01
C.6.12 -5.170321e+00 -2.951787e+00 3.761985e+01
C.6.13 -4.948773e+00 -3.000364e+00 3.780258e+01
C.6.14 -4.835651e+00 -2.857784e+00 3.800716e+01
C.6.15 -4.811072e+00 -2.655802e+00 3.819042e+01
C.6.17 -4.674456e+00 -2.227201e+00 3.879436e+01
C.6.18 -4.246850e+00 -2.051028e+00 3.902850e+01
C.6.19 -3.797234e+00 -1.960813e+00 3.927021e+01
C.6.20 -3.457013e+00 -1.989054e+00 3.946452e+01
C.6.21 -3.109154e+00 -2.112664e+00 3.959875e+01
C.7.02 -1.028059e+00 1.288187e+01 3.518707e+01
C.7.03 -1.474347e+00 1.306063e+01 3.553073e+01
C.7.04 -1.858589e+00 1.350430e+01 3.559937e+01
C.7.05 -2.349225e+00 1.378398e+01 3.566193e+01
C.7.06 -2.854112e+00 1.398814e+01 3.582396e+01
C.7.08 -3.325073e+00 1.409042e+01 3.684814e+01
C.7.09 -3.429600e+00 1.400498e+01 3.742234e+01
C.7.10 -3.274669e+00 1.390778e+01 3.798310e+01
C.7.11 -2.849963e+00 1.393118e+01 3.806929e+01
C.7.12 -2.481621e+00 1.388086e+01 3.829324e+01
C.7.13 -2.351305e+00 1.370888e+01 3.866980e+01
C.7.14 -2.411025e+00 1.340984e+01 3.872682e+01
C.7.15 -2.446968e+00 1.310454e+01 3.868510e+01
C.7.17 -2.511705e+00 1.266900e+01 3.923028e+01
C.7.18 -2.122057e+00 1.247841e+01 3.955172e+01
C.7.19 -1.667925e+00 1.227674e+01 3.976283e+01
C.7.20 -1.191344e+00 1.201182e+01 3.980677e+01
C.7.21 -7.148132e-01 1.175093e+01 3.974266e+01
C.8.02 -1.567067e+00 -2.777902e+00 3.938481e+01
C.8.03 -3.482064e-01 -3.204229e+00 3.957561e+01
C.8.04 5.270979e-01 -3.611355e+00 4.045419e+01
C.8.05 1.110171e+00 -3.665281e+00 4.077447e+01
C.8.06 1.677919e+00 -3.593266e+00 4.111789e+01
C.8.07 2.288801e+00 -3.464231e+00 4.135378e+01
C.8.08 2.982015e+00 -3.277328e+00 4.160439e+01
C.8.09 3.658538e+00 -3.035972e+00 4.185412e+01
C.8.10 4.329434e+00 -2.755089e+00 4.207620e+01
C.8.11 4.931492e+00 -2.464295e+00 4.220239e+01
C.8.12 5.506990e+00 -2.136364e+00 4.235804e+01
C.8.13 6.073388e+00 -1.792489e+00 4.251266e+01
C.8.14 6.531732e+00 -1.496224e+00 4.265592e+01
C.8.15 6.982502e+00 -1.185408e+00 4.279221e+01
C.8.17 8.193110e+00 -2.627831e-01 4.319693e+01
C.8.18 9.025873e+00 3.096389e-01 4.322503e+01
C.8.19 9.807180e+00 9.500046e-01 4.318720e+01
C.8.20 1.039874e+01 1.606686e+00 4.312991e+01
C.8.21 1.092915e+01 2.291884e+00 4.294633e+01
C.9.02 8.577231e-01 1.206643e+01 3.969223e+01
C.9.03 2.033053e+00 1.232947e+01 4.002576e+01
C.9.04 2.876295e+00 1.247910e+01 4.093592e+01
C.9.05 3.431018e+00 1.235034e+01 4.121941e+01
C.9.06 3.892334e+00 1.209302e+01 4.157389e+01
C.9.07 4.396523e+00 1.179329e+01 4.182014e+01
C.9.08 5.053309e+00 1.148078e+01 4.196357e+01
C.9.09 5.722430e+00 1.117895e+01 4.206727e+01
C.9.10 6.359412e+00 1.082998e+01 4.221580e+01
C.9.11 6.980982e+00 1.033264e+01 4.234270e+01
C.9.12 7.552469e+00 9.772024e+00 4.243729e+01
C.9.13 8.072995e+00 9.195796e+00 4.265365e+01
C.9.14 8.435152e+00 8.629660e+00 4.276051e+01
C.9.15 8.731316e+00 8.036020e+00 4.291210e+01
C.9.17 9.568525e+00 6.806268e+00 4.316644e+01
C.9.18 1.012732e+01 6.190658e+00 4.321484e+01
C.9.19 1.059974e+01 5.504851e+00 4.320750e+01
C.9.20 1.089590e+01 4.649952e+00 4.320893e+01
C.9.21 1.119927e+01 3.840662e+00 4.294140e+01
