# Supplementary material for: Ontogenetic changes and sexual dimorphism in the cranium and mandible of the Atlantic walrus (Odobenus rosmarus rosmarus L.)
Source: Anat Rec (Hoboken). 2025 Sep 12;309(7):1875–903. doi: 10.1002/ar.70050 (PMC13251751; doi:10.1002/ar.70050)
Supplement: Supplementary file 1 — Data S1: Supporting information. [file AR-309-1875-s001.zip › PTS files/Ontogeny_Mandible/4878_M_A.pts]

Version 1.0
222
S.1 1.859689e+01 4.346210e+00 4.200272e+01
S.2 1.930481e+01 3.168481e+00 4.201554e+01
S.3 1.897792e+01 5.613211e+00 4.198309e+01
S.4 1.492678e+01 2.591909e+00 4.091537e+01
S.5 1.444361e+01 5.399921e+00 4.064341e+01
S.6 7.393498e+00 -1.016122e+00 4.192033e+01
S.7 6.175237e+00 8.564211e+00 4.207349e+01
S.8 1.168715e+01 3.964911e+00 4.891019e+01
S.9 -5.483177e-01 -4.135185e+00 3.721217e+01
S.10 -1.451698e+00 1.086939e+01 3.766716e+01
S.11 -2.863373e+00 -4.649415e+00 3.815814e+01
S.12 -4.019567e+00 1.099296e+01 3.839950e+01
S.13 -5.888181e+00 -5.538297e+00 4.242619e+01
S.14 -7.253592e+00 1.194246e+01 4.284269e+01
S.15 -5.000435e+00 -8.734342e+00 4.267263e+01
S.16 -6.377388e+00 1.473381e+01 4.311412e+01
S.17 -6.035246e+00 -2.664732e+00 4.209398e+01
S.18 -6.677666e+00 8.463142e+00 4.260157e+01
S.19 1.281532e+01 1.383329e+00 4.517031e+01
S.20 1.292882e+01 6.727847e+00 4.496072e+01
S.21 1.987828e+00 -5.148589e+00 4.214052e+01
S.22 1.409118e+00 1.196187e+01 4.258704e+01
S.23 -3.308995e+00 -4.577732e+00 4.098864e+01
S.24 -4.360556e+00 1.096822e+01 4.138892e+01
S.25 -2.266073e+00 -4.711596e+00 4.637269e+01
S.26 -3.075703e+00 1.033506e+01 4.688825e+01
S.27 -5.090996e+00 -4.490180e+00 4.492138e+01
S.28 -5.863448e+00 1.007089e+01 4.544062e+01
S.29 2.980080e-01 -4.703311e+00 4.666647e+01
S.30 -5.275974e-01 1.117359e+01 4.701618e+01
S.31 9.028831e+00 -3.735461e-01 5.004911e+01
S.32 9999 9999 9999
C.1.02 1.913065e+01 3.130837e+00 4.164154e+01
C.1.03 1.879723e+01 3.122850e+00 4.139577e+01
C.1.04 1.843977e+01 3.177400e+00 4.119358e+01
C.1.05 1.800001e+01 3.128716e+00 4.098625e+01
C.1.06 1.753704e+01 3.073493e+00 4.084011e+01
C.1.07 1.706260e+01 2.977113e+00 4.077404e+01
C.1.08 1.656448e+01 2.734040e+00 4.084558e+01
C.1.09 1.610472e+01 2.450117e+00 4.098826e+01
C.1.10 1.569633e+01 2.088290e+00 4.110918e+01
C.1.11 1.537250e+01 2.087274e+00 4.098587e+01
C.1.12 1.510187e+01 2.292889e+00 4.091838e+01
C.2.02 1.879142e+01 5.554852e+00 4.158737e+01
C.2.03 1.852480e+01 5.367961e+00 4.128943e+01
C.2.04 1.822159e+01 5.187889e+00 4.102403e+01
C.2.05 1.784719e+01 5.040843e+00 4.083753e+01
C.2.06 1.743726e+01 5.090909e+00 4.067623e+01
C.2.07 1.702495e+01 5.180642e+00 4.054010e+01
C.2.08 1.655463e+01 5.019148e+00 4.073322e+01
C.2.09 1.603886e+01 5.140246e+00 4.067118e+01
C.2.10 1.565511e+01 5.460387e+00 4.048455e+01
C.2.11 1.524359e+01 5.490193e+00 4.049471e+01
C.2.12 1.485137e+01 5.458812e+00 4.061919e+01
C.3.02 1.841394e+01 4.278611e+00 4.158325e+01
C.3.03 1.814821e+01 4.210224e+00 4.121083e+01
C.3.04 1.782218e+01 4.156848e+00 4.088702e+01
C.3.05 1.734114e+01 4.126904e+00 4.076902e+01
C.3.06 1.684796e+01 4.141923e+00 4.071654e+01
C.3.07 1.637280e+01 4.055823e+00 4.060242e+01
C.3.08 1.584968e+01 4.030782e+00 4.077029e+01
C.3.09 1.532926e+01 3.943406e+00 4.092513e+01
C.3.10 1.484847e+01 3.916259e+00 4.119078e+01
C.3.11 1.418595e+01 3.918455e+00 4.155871e+01
C.3.12 1.352284e+01 3.940670e+00 4.192496e+01
C.3.13 1.293314e+01 3.957545e+00 4.240062e+01
C.3.14 1.249444e+01 3.955127e+00 4.281681e+01
C.3.15 1.207305e+01 3.941891e+00 4.325032e+01
C.3.16 1.166712e+01 3.921320e+00 4.369808e+01
C.3.17 1.137161e+01 3.932165e+00 4.417924e+01
C.3.18 1.097470e+01 3.893550e+00 4.457918e+01
C.3.19 1.051890e+01 3.809261e+00 4.490182e+01
C.3.20 1.014422e+01 3.790168e+00 4.525953e+01
C.3.21 9.913904e+00 3.824177e+00 4.572269e+01
C.3.22 9.881899e+00 3.851308e+00 4.623936e+01
C.3.23 9.989946e+00 3.863042e+00 4.675539e+01
C.3.24 1.020877e+01 3.874315e+00 4.723506e+01
C.3.25 1.045623e+01 3.887655e+00 4.770055e+01
C.3.26 1.079403e+01 3.907096e+00 4.817624e+01
C.3.27 1.119218e+01 3.931889e+00 4.860246e+01
C.3.29 1.198929e+01 3.998723e+00 4.899094e+01
C.3.30 1.229218e+01 4.040903e+00 4.906464e+01
C.3.31 1.260177e+01 4.068710e+00 4.911298e+01
C.3.32 1.298344e+01 4.083484e+00 4.907363e+01
C.3.33 1.336197e+01 4.081356e+00 4.900925e+01
C.3.34 1.374478e+01 4.088186e+00 4.898005e+01
C.3.35 1.413227e+01 4.079423e+00 4.889669e+01
C.3.36 1.451562e+01 4.066679e+00 4.879641e+01
C.3.37 1.489461e+01 4.063572e+00 4.868008e+01
C.3.38 1.531345e+01 4.079507e+00 4.853439e+01
C.3.39 1.570796e+01 4.094699e+00 4.833183e+01
C.3.40 1.609137e+01 4.118182e+00 4.810968e+01
C.3.41 1.644831e+01 4.151927e+00 4.785384e+01
C.3.42 1.676314e+01 4.172177e+00 4.754647e+01
C.3.43 1.706280e+01 4.191322e+00 4.722422e+01
C.3.44 1.734846e+01 4.212807e+00 4.693982e+01
C.3.45 1.764909e+01 4.241041e+00 4.667190e+01
C.3.46 1.795957e+01 4.274112e+00 4.641605e+01
C.3.47 1.822742e+01 4.322473e+00 4.605680e+01
C.3.48 1.839762e+01 4.366961e+00 4.564186e+01
C.3.49 1.855938e+01 4.395442e+00 4.522216e+01
C.3.50 1.863068e+01 4.370550e+00 4.468393e+01
C.3.51 1.872456e+01 4.344892e+00 4.414921e+01
C.3.52 1.869633e+01 4.307150e+00 4.360776e+01
C.3.53 1.858392e+01 4.296082e+00 4.307370e+01
C.3.54 1.848770e+01 4.321037e+00 4.253696e+01
C.4.02 6.450480e+00 -1.457162e+00 4.207014e+01
C.4.03 5.525666e+00 -1.928176e+00 4.189951e+01
C.4.04 4.630413e+00 -2.378675e+00 4.158046e+01
C.4.05 3.908378e+00 -2.801498e+00 4.107242e+01
C.4.06 3.308260e+00 -3.167227e+00 4.039099e+01
C.4.07 2.721627e+00 -3.390472e+00 3.963982e+01
C.4.08 2.133740e+00 -3.385094e+00 3.908215e+01
C.4.09 1.494149e+00 -3.285049e+00 3.859472e+01
C.4.10 8.558502e-01 -3.289716e+00 3.809556e+01
C.4.11 4.317033e-01 -3.498045e+00 3.767150e+01
C.4.12 -1.344458e-02 -3.826766e+00 3.736017e+01
C.4.14 -9.630583e-01 -4.266599e+00 3.724327e+01
C.4.15 -1.362026e+00 -4.343651e+00 3.740186e+01
C.4.16 -1.754864e+00 -4.416826e+00 3.757674e+01
C.4.17 -2.143137e+00 -4.491441e+00 3.773549e+01
C.4.18 -2.509957e+00 -4.540496e+00 3.794658e+01
C.4.20 -2.908841e+00 -4.721617e+00 3.866213e+01
C.4.21 -3.027963e+00 -4.866897e+00 3.913750e+01
C.4.22 -3.164383e+00 -4.869492e+00 3.963011e+01
C.4.23 -3.157182e+00 -4.875554e+00 4.010418e+01
C.4.24 -3.203266e+00 -4.743974e+00 4.055735e+01
C.5.02 5.557879e+00 8.853407e+00 4.217742e+01
C.5.03 4.925315e+00 9.127443e+00 4.215926e+01
C.5.04 4.290463e+00 9.376325e+00 4.205638e+01
C.5.05 3.590720e+00 9.645151e+00 4.176571e+01
C.5.06 2.947920e+00 9.875740e+00 4.134140e+01
C.5.07 2.359537e+00 1.000214e+01 4.080827e+01
C.5.08 1.631100e+00 9.994761e+00 4.008378e+01
C.5.09 8.830920e-01 9.952051e+00 3.938076e+01
C.5.10 1.012735e-01 1.002276e+01 3.871798e+01
C.5.11 -3.803157e-01 1.024151e+01 3.826631e+01
C.5.12 -8.649376e-01 1.057074e+01 3.789143e+01
C.5.14 -1.902866e+00 1.096904e+01 3.766195e+01
C.5.15 -2.356456e+00 1.100806e+01 3.774099e+01
C.5.16 -2.813686e+00 1.102029e+01 3.780660e+01
C.5.17 -3.226908e+00 1.100875e+01 3.798468e+01
C.5.18 -3.641123e+00 1.097135e+01 3.815681e+01
C.5.20 -4.139943e+00 1.104637e+01 3.883910e+01
C.5.21 -4.239919e+00 1.118070e+01 3.926635e+01
C.5.22 -4.386997e+00 1.128834e+01 3.968752e+01
C.5.23 -4.434282e+00 1.124698e+01 4.026486e+01
C.5.24 -4.374926e+00 1.111827e+01 4.082807e+01
C.6.02 -3.467192e+00 -4.782848e+00 4.151762e+01
C.6.03 -3.955107e+00 -5.016190e+00 4.175095e+01
C.6.04 -4.400960e+00 -5.396664e+00 4.169257e+01
C.6.05 -5.007414e+00 -5.491824e+00 4.162207e+01
C.6.06 -5.555604e+00 -5.521384e+00 4.190568e+01
C.6.08 -6.076376e+00 -5.609218e+00 4.294558e+01
C.6.09 -6.124681e+00 -5.609365e+00 4.350045e+01
C.6.10 -5.788606e+00 -5.708703e+00 4.393332e+01
C.6.11 -5.369493e+00 -5.805388e+00 4.403762e+01
C.6.12 -5.011805e+00 -5.767066e+00 4.429544e+01
C.6.13 -4.776052e+00 -5.554398e+00 4.460380e+01
C.6.14 -4.719182e+00 -5.151482e+00 4.473116e+01
C.6.15 -4.756944e+00 -4.737710e+00 4.482684e+01
C.6.17 -4.841627e+00 -4.314526e+00 4.550049e+01
C.6.18 -4.392465e+00 -4.302091e+00 4.597642e+01
C.6.19 -3.783931e+00 -4.371938e+00 4.620716e+01
C.6.20 -3.273745e+00 -4.440394e+00 4.631770e+01
C.6.21 -2.767084e+00 -4.553203e+00 4.640583e+01
C.7.02 -4.686265e+00 1.099094e+01 4.194355e+01
C.7.03 -5.230941e+00 1.112536e+01 4.225896e+01
C.7.04 -5.762003e+00 1.148768e+01 4.228929e+01
C.7.05 -6.285028e+00 1.169376e+01 4.232800e+01
C.7.06 -6.751060e+00 1.182848e+01 4.261466e+01
C.7.08 -7.346662e+00 1.182329e+01 4.345437e+01
C.7.09 -7.240974e+00 1.167503e+01 4.405757e+01
C.7.10 -6.768340e+00 1.142993e+01 4.439454e+01
C.7.11 -6.321293e+00 1.141420e+01 4.457646e+01
C.7.12 -5.933897e+00 1.135954e+01 4.485955e+01
C.7.13 -5.680103e+00 1.110321e+01 4.518060e+01
C.7.14 -5.555642e+00 1.073086e+01 4.527728e+01
C.7.15 -5.587387e+00 1.032819e+01 4.529546e+01
C.7.17 -5.632638e+00 1.004931e+01 4.610106e+01
C.7.18 -5.110112e+00 1.017671e+01 4.654899e+01
C.7.19 -4.443775e+00 1.030468e+01 4.672091e+01
C.7.20 -3.989225e+00 1.034550e+01 4.678560e+01
C.7.21 -3.535200e+00 1.036179e+01 4.686346e+01
C.8.02 -9.477881e-01 -4.484702e+00 4.621185e+01
C.8.03 3.170225e-01 -4.533540e+00 4.667343e+01
C.8.04 1.323656e+00 -4.639067e+00 4.756273e+01
C.8.05 2.070165e+00 -4.540839e+00 4.787192e+01
C.8.06 2.831145e+00 -4.377744e+00 4.811024e+01
C.8.07 3.596717e+00 -4.130601e+00 4.823427e+01
C.8.08 4.392228e+00 -3.805471e+00 4.841280e+01
C.8.09 5.162987e+00 -3.443391e+00 4.862559e+01
C.8.10 5.907254e+00 -3.041480e+00 4.886007e+01
C.8.11 6.506869e+00 -2.661649e+00 4.910793e+01
C.8.12 7.070178e+00 -2.242558e+00 4.937681e+01
C.8.13 7.619610e+00 -1.783887e+00 4.960701e+01
C.8.14 8.115522e+00 -1.348833e+00 4.978422e+01
C.8.15 8.609368e+00 -8.897446e-01 4.989363e+01
C.8.17 9.373091e+00 4.311822e-01 5.031853e+01
C.8.18 9.905369e+00 1.173281e+00 5.024982e+01
C.8.19 1.041070e+01 1.905178e+00 5.003156e+01
C.8.20 1.085164e+01 2.679268e+00 4.982626e+01
C.8.21 1.130851e+01 3.194727e+00 4.922514e+01
C.9.02 9999 9999 9999
C.9.03 9999 9999 9999
C.9.04 9999 9999 9999
C.9.05 9999 9999 9999
C.9.06 9999 9999 9999
C.9.07 9999 9999 9999
C.9.08 9999 9999 9999
C.9.09 9999 9999 9999
C.9.10 9999 9999 9999
C.9.11 9999 9999 9999
C.9.12 9999 9999 9999
C.9.13 9999 9999 9999
C.9.14 9999 9999 9999
C.9.15 9999 9999 9999
C.9.17 9999 9999 9999
C.9.18 9999 9999 9999
C.9.19 9999 9999 9999
C.9.20 9999 9999 9999
C.9.21 9999 9999 9999
