# Supplementary material for: Ontogenetic changes and sexual dimorphism in the cranium and mandible of the Atlantic walrus (Odobenus rosmarus rosmarus L.)
Source: Anat Rec (Hoboken). 2025 Sep 12;309(7):1875–903. doi: 10.1002/ar.70050 (PMC13251751; doi:10.1002/ar.70050)
Supplement: Supplementary file 1 — Data S1: Supporting information. [file AR-309-1875-s001.zip › PTS files/Ontogeny_Mandible/4884_F_J.pts]

Version 1.0
222
S.1 1.898402e+01 -3.590468e+00 3.764679e+01
S.2 1.929360e+01 -4.241968e+00 3.756019e+01
S.3 1.945515e+01 -2.312509e+00 3.819382e+01
S.4 1.654281e+01 -5.182126e+00 3.642243e+01
S.5 1.669336e+01 -2.106362e+00 3.666874e+01
S.6 1.083020e+01 -7.790465e+00 3.647083e+01
S.7 1.106520e+01 5.226821e-01 3.687558e+01
S.8 1.367469e+01 -3.649593e+00 4.119859e+01
S.9 4.799169e+00 -9.261545e+00 3.245293e+01
S.10 4.950703e+00 2.747797e+00 3.260717e+01
S.11 2.797284e+00 -1.016584e+01 3.341543e+01
S.12 3.393601e+00 3.189491e+00 3.329189e+01
S.13 3.932251e-01 -1.068804e+01 3.584910e+01
S.14 6.736298e-01 4.243030e+00 3.618747e+01
S.15 1.373931e+00 -1.293505e+01 3.583647e+01
S.16 1.711712e+00 6.166739e+00 3.653885e+01
S.17 7.992057e-01 -8.489974e+00 3.588692e+01
S.18 7.365978e-01 1.870559e+00 3.612299e+01
S.19 1.475997e+01 -5.901248e+00 3.898480e+01
S.20 1.460014e+01 -1.427228e+00 3.909504e+01
S.21 6.995530e+00 -1.007483e+01 3.644396e+01
S.22 6.625806e+00 2.937588e+00 3.630676e+01
S.23 2.597045e+00 -1.009890e+01 3.455959e+01
S.24 2.380650e+00 3.085771e+00 3.519492e+01
S.25 3.395581e+00 -1.039842e+01 3.930820e+01
S.26 3.715611e+00 2.364364e+00 3.945218e+01
S.27 1.647531e+00 -1.042960e+01 3.831744e+01
S.28 2.042515e+00 3.597657e+00 3.883896e+01
S.29 5.769576e+00 -1.036430e+01 3.914800e+01
S.30 5.475021e+00 3.184112e+00 3.944978e+01
S.31 1.190211e+01 -7.208018e+00 4.102163e+01
S.32 1.226231e+01 -6.309325e-01 4.146587e+01
C.1.02 1.923867e+01 -4.180945e+00 3.718754e+01
C.1.03 1.916558e+01 -4.200145e+00 3.681351e+01
C.1.04 1.894052e+01 -4.209848e+00 3.650553e+01
C.1.05 1.866960e+01 -4.299633e+00 3.640176e+01
C.1.06 1.847327e+01 -4.528220e+00 3.636376e+01
C.1.07 1.828331e+01 -4.754966e+00 3.629501e+01
C.1.08 1.794938e+01 -4.800452e+00 3.631084e+01
C.1.09 1.768335e+01 -4.974805e+00 3.619840e+01
C.1.10 1.750281e+01 -5.251500e+00 3.613007e+01
C.1.11 1.715903e+01 -5.348074e+00 3.611650e+01
C.1.12 1.683117e+01 -5.255776e+00 3.622466e+01
C.2.02 1.936017e+01 -2.355311e+00 3.781118e+01
C.2.03 1.929608e+01 -2.320005e+00 3.742142e+01
C.2.04 1.914111e+01 -2.344683e+00 3.705722e+01
C.2.05 1.899416e+01 -2.348960e+00 3.676144e+01
C.2.06 1.876261e+01 -2.479588e+00 3.656544e+01
C.2.07 1.851215e+01 -2.441477e+00 3.635352e+01
C.2.08 1.816471e+01 -2.404956e+00 3.629816e+01
C.2.09 1.784813e+01 -2.247997e+00 3.628241e+01
C.2.10 1.759552e+01 -2.001175e+00 3.630205e+01
C.2.11 1.726153e+01 -1.899951e+00 3.633104e+01
C.2.12 1.694981e+01 -2.000375e+00 3.645512e+01
C.3.02 1.898555e+01 -3.556695e+00 3.728434e+01
C.3.03 1.878742e+01 -3.523003e+00 3.698080e+01
C.3.04 1.842955e+01 -3.541972e+00 3.691688e+01
C.3.05 1.804225e+01 -3.550608e+00 3.679106e+01
C.3.06 1.764333e+01 -3.565334e+00 3.671005e+01
C.3.07 1.723773e+01 -3.588053e+00 3.673981e+01
C.3.08 1.694209e+01 -3.615068e+00 3.684649e+01
C.3.09 1.665635e+01 -3.645027e+00 3.697673e+01
C.3.10 1.638952e+01 -3.662332e+00 3.714411e+01
C.3.11 1.594128e+01 -3.663762e+00 3.745985e+01
C.3.12 1.549448e+01 -3.648082e+00 3.777723e+01
C.3.13 1.509173e+01 -3.641131e+00 3.814917e+01
C.3.14 1.492990e+01 -3.649984e+00 3.850149e+01
C.3.15 1.494969e+01 -3.645613e+00 3.888878e+01
C.3.16 1.460942e+01 -3.677946e+00 3.907199e+01
C.3.17 1.439416e+01 -3.690076e+00 3.920059e+01
C.3.18 1.415974e+01 -3.698214e+00 3.929001e+01
C.3.19 1.399017e+01 -3.698978e+00 3.947511e+01
C.3.20 1.381516e+01 -3.709451e+00 3.968258e+01
C.3.21 1.363658e+01 -3.721026e+00 3.988692e+01
C.3.22 1.343888e+01 -3.728580e+00 4.007304e+01
C.3.23 1.332891e+01 -3.722914e+00 4.027355e+01
C.3.24 1.327664e+01 -3.706641e+00 4.049566e+01
C.3.25 1.327340e+01 -3.690842e+00 4.072385e+01
C.3.26 1.337133e+01 -3.667938e+00 4.090941e+01
C.3.27 1.350762e+01 -3.650354e+00 4.106961e+01
C.3.29 1.389173e+01 -3.685822e+00 4.128319e+01
C.3.30 1.411565e+01 -3.738171e+00 4.133507e+01
C.3.31 1.434930e+01 -3.768988e+00 4.132928e+01
C.3.32 1.460987e+01 -3.760791e+00 4.134543e+01
C.3.33 1.486758e+01 -3.729526e+00 4.131651e+01
C.3.34 1.512771e+01 -3.717396e+00 4.129624e+01
C.3.35 1.541400e+01 -3.737944e+00 4.124957e+01
C.3.36 1.569632e+01 -3.774372e+00 4.119012e+01
C.3.37 1.597599e+01 -3.810128e+00 4.111892e+01
C.3.38 1.616774e+01 -3.823220e+00 4.101702e+01
C.3.39 1.634970e+01 -3.833554e+00 4.089822e+01
C.3.40 1.652465e+01 -3.840167e+00 4.076909e+01
C.3.41 1.664437e+01 -3.831979e+00 4.061262e+01
C.3.42 1.676984e+01 -3.824905e+00 4.046067e+01
C.3.43 1.690635e+01 -3.818994e+00 4.031850e+01
C.3.44 1.709961e+01 -3.813650e+00 4.015422e+01
C.3.45 1.729541e+01 -3.807679e+00 3.999299e+01
C.3.46 1.746738e+01 -3.786860e+00 3.980762e+01
C.3.47 1.765262e+01 -3.779741e+00 3.965888e+01
C.3.48 1.783383e+01 -3.769552e+00 3.950545e+01
C.3.49 1.800127e+01 -3.763353e+00 3.933690e+01
C.3.50 1.821792e+01 -3.777978e+00 3.909399e+01
C.3.51 1.842495e+01 -3.798345e+00 3.884323e+01
C.3.52 1.857274e+01 -3.778201e+00 3.855355e+01
C.3.53 1.871024e+01 -3.731955e+00 3.824821e+01
C.3.54 1.884508e+01 -3.670467e+00 3.794439e+01
C.4.02 1.022955e+01 -8.074902e+00 3.641274e+01
C.4.03 9.633821e+00 -8.356013e+00 3.630722e+01
C.4.04 9.055212e+00 -8.613477e+00 3.609752e+01
C.4.05 8.283827e+00 -8.987505e+00 3.569659e+01
C.4.06 7.626673e+00 -9.289013e+00 3.508591e+01
C.4.07 7.095492e+00 -9.368389e+00 3.430668e+01
C.4.08 6.614697e+00 -9.226557e+00 3.377630e+01
C.4.09 6.088357e+00 -8.993739e+00 3.332757e+01
C.4.10 5.567866e+00 -8.828555e+00 3.284342e+01
C.4.11 5.316695e+00 -8.918470e+00 3.265109e+01
C.4.12 5.078795e+00 -9.099614e+00 3.251415e+01
C.4.14 4.407604e+00 -9.345029e+00 3.251192e+01
C.4.15 4.021808e+00 -9.393667e+00 3.262400e+01
C.4.16 3.651335e+00 -9.491664e+00 3.275407e+01
C.4.17 3.307393e+00 -9.707689e+00 3.289833e+01
C.4.18 3.039642e+00 -9.956030e+00 3.312729e+01
C.4.20 2.764563e+00 -1.015839e+01 3.360223e+01
C.4.21 2.671951e+00 -1.023593e+01 3.374862e+01
C.4.22 2.634323e+00 -1.024503e+01 3.393443e+01
C.4.23 2.629302e+00 -1.019968e+01 3.414422e+01
C.4.24 2.607493e+00 -1.016065e+01 3.435422e+01
C.5.02 1.058272e+01 6.835251e-01 3.680330e+01
C.5.03 1.013363e+01 8.942550e-01 3.666994e+01
C.5.04 9.694869e+00 1.129305e+00 3.654300e+01
C.5.05 8.909125e+00 1.566954e+00 3.628449e+01
C.5.06 8.198011e+00 1.957743e+00 3.581823e+01
C.5.07 7.641753e+00 2.229331e+00 3.511642e+01
C.5.08 7.301887e+00 2.324356e+00 3.453256e+01
C.5.09 6.891206e+00 2.370481e+00 3.398973e+01
C.5.10 6.391636e+00 2.429090e+00 3.352885e+01
C.5.11 5.966445e+00 2.519801e+00 3.312705e+01
C.5.12 5.507071e+00 2.626892e+00 3.276933e+01
C.5.14 4.661956e+00 2.814597e+00 3.266906e+01
C.5.15 4.388452e+00 2.892261e+00 3.277314e+01
C.5.16 4.121263e+00 2.972168e+00 3.289101e+01
C.5.17 3.870885e+00 3.036808e+00 3.301599e+01
C.5.18 3.618676e+00 3.110594e+00 3.313189e+01
C.5.20 3.239125e+00 3.285732e+00 3.355297e+01
C.5.21 3.060991e+00 3.416369e+00 3.378207e+01
C.5.22 2.898624e+00 3.470698e+00 3.405033e+01
C.5.23 2.711131e+00 3.400152e+00 3.444559e+01
C.5.24 2.496088e+00 3.281078e+00 3.481429e+01
C.6.02 2.338495e+00 -1.016600e+01 3.508653e+01
C.6.03 1.892138e+00 -1.031033e+01 3.544564e+01
C.6.04 1.420433e+00 -1.066591e+01 3.545414e+01
C.6.05 1.021416e+00 -1.068459e+01 3.536642e+01
C.6.06 6.454053e-01 -1.069135e+01 3.552715e+01
C.6.08 2.759530e-01 -1.070566e+01 3.633735e+01
C.6.09 2.887156e-01 -1.067677e+01 3.683883e+01
C.6.10 7.668839e-01 -1.077256e+01 3.695972e+01
C.6.11 1.166981e+00 -1.083080e+01 3.706846e+01
C.6.12 1.499036e+00 -1.083826e+01 3.732339e+01
C.6.13 1.738236e+00 -1.080857e+01 3.766574e+01
C.6.14 1.809265e+00 -1.067834e+01 3.788542e+01
C.6.15 1.759113e+00 -1.052864e+01 3.809836e+01
C.6.17 1.796314e+00 -1.030226e+01 3.868900e+01
C.6.18 2.090479e+00 -1.020526e+01 3.897268e+01
C.6.19 2.456902e+00 -1.017020e+01 3.917493e+01
C.6.20 2.773327e+00 -1.020059e+01 3.927596e+01
C.6.21 3.087373e+00 -1.027999e+01 3.935549e+01
C.7.02 2.174558e+00 3.234754e+00 3.553715e+01
C.7.03 1.845134e+00 3.446167e+00 3.570621e+01
C.7.04 1.624190e+00 3.808381e+00 3.566411e+01
C.7.05 1.257685e+00 4.014342e+00 3.564001e+01
C.7.06 9.245220e-01 4.137879e+00 3.586602e+01
C.7.08 5.257269e-01 4.331080e+00 3.660140e+01
C.7.09 4.944278e-01 4.365924e+00 3.704724e+01
C.7.10 7.839058e-01 4.291094e+00 3.738125e+01
C.7.11 1.279135e+00 4.228491e+00 3.747973e+01
C.7.12 1.698927e+00 4.122714e+00 3.774706e+01
C.7.13 1.971519e+00 3.956440e+00 3.814318e+01
C.7.14 2.071605e+00 3.841326e+00 3.836523e+01
C.7.15 2.094304e+00 3.714452e+00 3.860180e+01
C.7.17 2.082452e+00 3.490453e+00 3.919654e+01
C.7.18 2.324439e+00 3.364117e+00 3.945429e+01
C.7.19 2.627647e+00 3.186243e+00 3.958608e+01
C.7.20 3.003128e+00 2.910243e+00 3.960184e+01
C.7.21 3.374893e+00 2.630017e+00 3.962751e+01
C.8.02 4.525038e+00 -1.010401e+01 3.871719e+01
C.8.03 5.788233e+00 -1.014525e+01 3.905521e+01
C.8.04 6.820982e+00 -1.016432e+01 3.985820e+01
C.8.05 7.397363e+00 -1.009451e+01 4.002075e+01
C.8.06 7.988412e+00 -9.982427e+00 4.006121e+01
C.8.07 8.559441e+00 -9.806263e+00 4.014112e+01
C.8.08 8.916147e+00 -9.613638e+00 4.022434e+01
C.8.09 9.232244e+00 -9.382990e+00 4.035909e+01
C.8.10 9.551910e+00 -9.150644e+00 4.048197e+01
C.8.11 1.002015e+01 -8.886772e+00 4.052604e+01
C.8.12 1.049152e+01 -8.625837e+00 4.054934e+01
C.8.13 1.093166e+01 -8.320814e+00 4.061288e+01
C.8.14 1.129868e+01 -7.971330e+00 4.069765e+01
C.8.15 1.161710e+01 -7.590579e+00 4.083072e+01
C.8.17 1.234673e+01 -6.727314e+00 4.132174e+01
C.8.18 1.282069e+01 -6.238444e+00 4.155672e+01
C.8.19 1.322635e+01 -5.652802e+00 4.166300e+01
C.8.20 1.347522e+01 -4.979074e+00 4.166892e+01
C.8.21 1.364358e+01 -4.344389e+00 4.137791e+01
C.9.02 4.696136e+00 2.833403e+00 3.880679e+01
C.9.03 5.841920e+00 2.774847e+00 3.933762e+01
C.9.04 6.753883e+00 2.882994e+00 4.020634e+01
C.9.05 7.516459e+00 2.673243e+00 4.037713e+01
C.9.06 8.215853e+00 2.321658e+00 4.058189e+01
C.9.07 8.912209e+00 1.953553e+00 4.076702e+01
C.9.08 9.393358e+00 1.711464e+00 4.084205e+01
C.9.09 9.866309e+00 1.449567e+00 4.090090e+01
C.9.10 1.032724e+01 1.161603e+00 4.091990e+01
C.9.11 1.073745e+01 8.920931e-01 4.097582e+01
C.9.12 1.113221e+01 6.079145e-01 4.106207e+01
C.9.13 1.150136e+01 3.014427e-01 4.117971e+01
C.9.14 1.177917e+01 7.823641e-03 4.126443e+01
C.9.15 1.202745e+01 -3.071561e-01 4.136300e+01
C.9.17 1.262431e+01 -1.128107e+00 4.168243e+01
C.9.18 1.301094e+01 -1.646607e+00 4.176485e+01
C.9.19 1.333718e+01 -2.210645e+00 4.178833e+01
C.9.20 1.351352e+01 -2.724170e+00 4.173947e+01
C.9.21 1.365000e+01 -3.171360e+00 4.145914e+01
