# Supplementary material for: Ontogenetic changes and sexual dimorphism in the cranium and mandible of the Atlantic walrus (Odobenus rosmarus rosmarus L.)
Source: Anat Rec (Hoboken). 2025 Sep 12;309(7):1875–903. doi: 10.1002/ar.70050 (PMC13251751; doi:10.1002/ar.70050)
Supplement: Supplementary file 1 — Data S1: Supporting information. [file AR-309-1875-s001.zip › PTS files/Ontogeny_Mandible/4885_F_A.pts]

Version 1.0
222
S.1 1.828939e+01 -5.242840e+00 4.365560e+01
S.2 1.901904e+01 -3.984578e+00 4.352407e+01
S.3 1.883102e+01 -6.349999e+00 4.322809e+01
S.4 1.516649e+01 -3.534246e+00 4.307967e+01
S.5 1.480763e+01 -6.095227e+00 4.298550e+01
S.6 9.704706e+00 -5.410734e-01 4.131008e+01
S.7 8.858360e+00 -7.783612e+00 4.040305e+01
S.8 1.339883e+01 -3.993216e+00 3.634255e+01
S.9 2.931325e+00 1.776764e+00 4.332326e+01
S.10 1.982347e+00 -9.000834e+00 4.232152e+01
S.11 1.407076e+00 3.115643e+00 4.188142e+01
S.12 2.441277e-01 -9.586045e+00 4.080807e+01
S.13 -6.347702e-01 3.619906e+00 3.876300e+01
S.14 -1.927251e+00 -9.452284e+00 3.733762e+01
S.15 5.763447e-01 6.090364e+00 3.877347e+01
S.16 -1.058336e+00 -1.149473e+01 3.693144e+01
S.17 -2.761787e-01 1.442444e+00 3.913603e+01
S.18 -1.212251e+00 -7.069754e+00 3.779829e+01
S.19 1.396207e+01 -2.278696e+00 3.982824e+01
S.20 1.335905e+01 -6.536550e+00 3.944760e+01
S.21 5.901173e+00 2.530324e+00 4.042249e+01
S.22 4.712855e+00 -9.624187e+00 3.930497e+01
S.23 1.562473e+00 3.167647e+00 4.083271e+01
S.24 3.466145e-01 -9.347824e+00 3.938567e+01
S.25 3.765641e+00 3.358731e+00 3.640652e+01
S.26 2.416539e+00 -8.942434e+00 3.496519e+01
S.27 1.153516e+00 3.270621e+00 3.694924e+01
S.28 -4.952890e-02 -8.656873e+00 3.544093e+01
S.29 5.384920e+00 3.199697e+00 3.720607e+01
S.30 4.256428e+00 -9.392276e+00 3.568781e+01
S.31 1.220073e+01 -1.348606e+00 3.641795e+01
S.32 9.951134e+00 -7.520692e+00 3.579241e+01
C.1.02 1.874527e+01 -3.890667e+00 4.366697e+01
C.1.03 1.849205e+01 -3.814515e+00 4.385207e+01
C.1.04 1.820102e+01 -3.715227e+00 4.395022e+01
C.1.05 1.781451e+01 -3.711699e+00 4.405758e+01
C.1.06 1.744799e+01 -3.850709e+00 4.414269e+01
C.1.07 1.704831e+01 -3.823346e+00 4.416326e+01
C.1.08 1.664587e+01 -3.726107e+00 4.410511e+01
C.1.09 1.625617e+01 -3.645377e+00 4.397700e+01
C.1.10 1.594275e+01 -3.410065e+00 4.383144e+01
C.1.11 1.559133e+01 -3.196300e+00 4.371855e+01
C.1.12 1.533131e+01 -3.402132e+00 4.345024e+01
C.2.02 1.867857e+01 -6.501558e+00 4.348139e+01
C.2.03 1.841738e+01 -6.540843e+00 4.368299e+01
C.2.04 1.809766e+01 -6.508684e+00 4.376741e+01
C.2.05 1.770118e+01 -6.477018e+00 4.390519e+01
C.2.06 1.729062e+01 -6.419787e+00 4.397832e+01
C.2.07 1.688128e+01 -6.321839e+00 4.397303e+01
C.2.08 1.646654e+01 -6.281922e+00 4.396445e+01
C.2.09 1.606037e+01 -6.373507e+00 4.394619e+01
C.2.10 1.568147e+01 -6.495715e+00 4.382298e+01
C.2.11 1.525401e+01 -6.673550e+00 4.362667e+01
C.2.12 1.502165e+01 -6.291053e+00 4.339658e+01
C.3.02 1.801425e+01 -5.174998e+00 4.399409e+01
C.3.03 1.763098e+01 -5.126488e+00 4.420773e+01
C.3.04 1.719758e+01 -5.077153e+00 4.413976e+01
C.3.05 1.672718e+01 -5.025733e+00 4.392402e+01
C.3.06 1.626381e+01 -4.983657e+00 4.369165e+01
C.3.07 1.580703e+01 -4.917715e+00 4.345190e+01
C.3.08 1.545574e+01 -4.874044e+00 4.307712e+01
C.3.09 1.515168e+01 -4.826836e+00 4.266346e+01
C.3.10 1.484172e+01 -4.775877e+00 4.225465e+01
C.3.11 1.452320e+01 -4.715041e+00 4.174864e+01
C.3.12 1.423382e+01 -4.652542e+00 4.122561e+01
C.3.13 1.395029e+01 -4.588678e+00 4.069955e+01
C.3.14 1.378269e+01 -4.537943e+00 4.033613e+01
C.3.15 1.367172e+01 -4.486405e+00 3.995172e+01
C.3.16 1.356345e+01 -4.462021e+00 3.956387e+01
C.3.17 1.327593e+01 -4.391797e+00 3.938047e+01
C.3.18 1.303434e+01 -4.343680e+00 3.913440e+01
C.3.19 1.282447e+01 -4.274864e+00 3.886523e+01
C.3.20 1.272040e+01 -4.215550e+00 3.860636e+01
C.3.21 1.267985e+01 -4.158341e+00 3.832988e+01
C.3.22 1.266202e+01 -4.115445e+00 3.804845e+01
C.3.23 1.267124e+01 -4.095454e+00 3.771227e+01
C.3.24 1.271080e+01 -4.093193e+00 3.737772e+01
C.3.25 1.277042e+01 -4.071113e+00 3.704690e+01
C.3.26 1.287927e+01 -4.030761e+00 3.673954e+01
C.3.27 1.312368e+01 -4.002222e+00 3.652186e+01
C.3.29 1.371313e+01 -4.035007e+00 3.637190e+01
C.3.30 1.399128e+01 -4.096440e+00 3.651419e+01
C.3.31 1.424723e+01 -4.158747e+00 3.669309e+01
C.3.32 1.452319e+01 -4.230392e+00 3.692569e+01
C.3.33 1.478304e+01 -4.302362e+00 3.717609e+01
C.3.34 1.504332e+01 -4.368779e+00 3.742756e+01
C.3.35 1.528004e+01 -4.419635e+00 3.767392e+01
C.3.36 1.550234e+01 -4.463009e+00 3.793472e+01
C.3.37 1.572000e+01 -4.507508e+00 3.819923e+01
C.3.38 1.592439e+01 -4.554307e+00 3.843816e+01
C.3.39 1.612413e+01 -4.602197e+00 3.868079e+01
C.3.40 1.631713e+01 -4.645082e+00 3.892973e+01
C.3.41 1.649695e+01 -4.676950e+00 3.918702e+01
C.3.42 1.667131e+01 -4.703228e+00 3.944866e+01
C.3.43 1.684689e+01 -4.735896e+00 3.970876e+01
C.3.44 1.703021e+01 -4.776713e+00 3.998849e+01
C.3.45 1.720673e+01 -4.821248e+00 4.027201e+01
C.3.46 1.736850e+01 -4.872182e+00 4.056316e+01
C.3.47 1.750389e+01 -4.936557e+00 4.087774e+01
C.3.48 1.762803e+01 -5.005344e+00 4.119599e+01
C.3.49 1.775808e+01 -5.067682e+00 4.151323e+01
C.3.50 1.789592e+01 -5.112981e+00 4.187694e+01
C.3.51 1.800845e+01 -5.144491e+00 4.225068e+01
C.3.52 1.812552e+01 -5.174295e+00 4.262317e+01
C.3.53 1.821836e+01 -5.196738e+00 4.296373e+01
C.3.54 1.831265e+01 -5.207126e+00 4.330447e+01
C.4.02 9.043924e+00 -1.857416e-01 4.112433e+01
C.4.03 8.358702e+00 1.677083e-01 4.117860e+01
C.4.04 7.708792e+00 5.858876e-01 4.119052e+01
C.4.05 6.961809e+00 1.142412e+00 4.136681e+01
C.4.06 6.271685e+00 1.647939e+00 4.177543e+01
C.4.07 5.600064e+00 1.964598e+00 4.236486e+01
C.4.08 5.189362e+00 1.957262e+00 4.269537e+01
C.4.09 4.719237e+00 1.888702e+00 4.292398e+01
C.4.10 4.219429e+00 1.834929e+00 4.308303e+01
C.4.11 3.799191e+00 1.788425e+00 4.321112e+01
C.4.12 3.371717e+00 1.743306e+00 4.331312e+01
C.4.14 2.571351e+00 1.913415e+00 4.323013e+01
C.4.15 2.244568e+00 2.108558e+00 4.312031e+01
C.4.16 1.970063e+00 2.324749e+00 4.293365e+01
C.4.17 1.708940e+00 2.601820e+00 4.262855e+01
C.4.18 1.492614e+00 2.904466e+00 4.231285e+01
C.4.20 1.437812e+00 3.159182e+00 4.170714e+01
C.4.21 1.439588e+00 3.230284e+00 4.153933e+01
C.4.22 1.510358e+00 3.224417e+00 4.137149e+01
C.4.23 1.560247e+00 3.211553e+00 4.119448e+01
C.4.24 1.589306e+00 3.187200e+00 4.101406e+01
C.5.02 8.351583e+00 -7.887157e+00 4.036447e+01
C.5.03 7.848589e+00 -8.013378e+00 4.035468e+01
C.5.04 7.351318e+00 -8.160744e+00 4.034878e+01
C.5.05 6.740658e+00 -8.367953e+00 4.028994e+01
C.5.06 6.131190e+00 -8.582079e+00 4.033471e+01
C.5.07 5.550268e+00 -8.808310e+00 4.050978e+01
C.5.08 4.969218e+00 -9.104631e+00 4.082127e+01
C.5.09 4.415654e+00 -9.391055e+00 4.118729e+01
C.5.10 3.828226e+00 -9.549279e+00 4.157759e+01
C.5.11 3.207408e+00 -9.423644e+00 4.185907e+01
C.5.12 2.632452e+00 -9.174724e+00 4.215553e+01
C.5.14 1.665958e+00 -9.074128e+00 4.223403e+01
C.5.15 1.401428e+00 -9.220916e+00 4.208706e+01
C.5.16 1.149204e+00 -9.354714e+00 4.190926e+01
C.5.17 8.656507e-01 -9.425665e+00 4.152565e+01
C.5.18 5.358037e-01 -9.517363e+00 4.118597e+01
C.5.20 2.605287e-01 -9.590811e+00 4.064700e+01
C.5.21 2.956641e-01 -9.594234e+00 4.048892e+01
C.5.22 3.202038e-01 -9.595258e+00 4.032883e+01
C.5.23 3.274824e-01 -9.546046e+00 4.000637e+01
C.5.24 3.487324e-01 -9.437598e+00 3.969935e+01
C.6.02 1.487056e+00 3.240539e+00 4.024229e+01
C.6.03 1.167758e+00 3.313514e+00 3.973994e+01
C.6.04 6.837034e-01 3.636551e+00 3.959524e+01
C.6.05 1.283014e-01 3.651742e+00 3.954954e+01
C.6.06 -3.258614e-01 3.629977e+00 3.922696e+01
C.6.08 -5.945025e-01 3.758924e+00 3.817155e+01
C.6.09 -2.241048e-01 3.766465e+00 3.768803e+01
C.6.10 3.496622e-01 3.827188e+00 3.788220e+01
C.6.11 6.986786e-01 3.926989e+00 3.788735e+01
C.6.12 1.037848e+00 3.932615e+00 3.775799e+01
C.6.13 1.296313e+00 3.826386e+00 3.752624e+01
C.6.14 1.366249e+00 3.632903e+00 3.732864e+01
C.6.15 1.252638e+00 3.428670e+00 3.716504e+01
C.6.17 1.509856e+00 3.274304e+00 3.660273e+01
C.6.18 1.936146e+00 3.359220e+00 3.636160e+01
C.6.19 2.415227e+00 3.432871e+00 3.625139e+01
C.6.20 2.873506e+00 3.433126e+00 3.622155e+01
C.6.21 3.329220e+00 3.406037e+00 3.627157e+01
C.7.02 7.183475e-02 -9.060514e+00 3.886419e+01
C.7.03 -2.419037e-01 -8.932076e+00 3.830285e+01
C.7.04 -7.363550e-01 -9.352362e+00 3.820870e+01
C.7.05 -1.260968e+00 -9.381670e+00 3.811107e+01
C.7.06 -1.708933e+00 -9.438454e+00 3.782521e+01
C.7.08 -1.915319e+00 -9.352497e+00 3.674484e+01
C.7.09 -1.745238e+00 -9.210616e+00 3.618591e+01
C.7.10 -1.144876e+00 -9.221895e+00 3.615593e+01
C.7.11 -7.260485e-01 -9.377329e+00 3.615016e+01
C.7.12 -3.017608e-01 -9.386387e+00 3.601046e+01
C.7.13 2.253970e-02 -9.194664e+00 3.577030e+01
C.7.14 9.429200e-02 -9.014156e+00 3.565930e+01
C.7.15 1.278742e-02 -8.822283e+00 3.557808e+01
C.7.17 2.672992e-01 -8.612661e+00 3.509514e+01
C.7.18 6.704793e-01 -8.686247e+00 3.486288e+01
C.7.19 1.120520e+00 -8.774492e+00 3.475525e+01
C.7.20 1.556338e+00 -8.831347e+00 3.481014e+01
C.7.21 1.995067e+00 -8.882700e+00 3.484279e+01
C.8.02 3.548482e+00 2.777739e+00 3.770402e+01
C.8.03 4.972808e+00 2.820406e+00 3.751560e+01
C.8.04 6.127696e+00 2.934749e+00 3.666627e+01
C.8.05 6.651607e+00 2.781045e+00 3.659920e+01
C.8.06 7.160113e+00 2.591646e+00 3.650878e+01
C.8.07 7.654433e+00 2.360914e+00 3.643785e+01
C.8.08 8.196875e+00 2.039760e+00 3.653809e+01
C.8.09 8.723818e+00 1.679610e+00 3.654563e+01
C.8.10 9.250496e+00 1.319178e+00 3.655675e+01
C.8.11 9.866820e+00 8.988061e-01 3.666335e+01
C.8.12 1.047696e+01 4.705931e-01 3.677425e+01
C.8.13 1.105607e+01 -7.738900e-03 3.683538e+01
C.8.14 1.147926e+01 -4.492379e-01 3.681012e+01
C.8.15 1.186364e+01 -9.048815e-01 3.667120e+01
C.8.17 1.241030e+01 -1.749560e+00 3.615318e+01
C.8.18 1.262874e+01 -2.204371e+00 3.601095e+01
C.8.19 1.285069e+01 -2.677691e+00 3.597227e+01
C.8.20 1.305486e+01 -3.130835e+00 3.602461e+01
C.8.21 1.322165e+01 -3.596528e+00 3.609556e+01
C.9.02 3.355389e+00 -9.073143e+00 3.510586e+01
C.9.03 4.301775e+00 -9.162021e+00 3.522929e+01
C.9.04 5.253257e+00 -9.190897e+00 3.532747e+01
C.9.05 5.904463e+00 -9.174437e+00 3.529957e+01
C.9.06 6.548060e+00 -9.094049e+00 3.523264e+01
C.9.07 7.155589e+00 -8.906730e+00 3.537734e+01
C.9.08 7.539260e+00 -8.747561e+00 3.545614e+01
C.9.09 7.906451e+00 -8.551171e+00 3.552921e+01
C.9.10 8.276592e+00 -8.361691e+00 3.560569e+01
C.9.11 8.605082e+00 -8.224247e+00 3.569443e+01
C.9.12 8.939385e+00 -8.096624e+00 3.577583e+01
C.9.13 9.270360e+00 -7.949755e+00 3.583541e+01
C.9.14 9.504282e+00 -7.815989e+00 3.586048e+01
C.9.15 9.733332e+00 -7.672774e+00 3.584414e+01
C.9.17 1.080608e+01 -6.815456e+00 3.558424e+01
C.9.18 1.165704e+01 -6.092364e+00 3.574158e+01
C.9.19 1.246903e+01 -5.311660e+00 3.568867e+01
C.9.20 1.286515e+01 -4.895606e+00 3.582717e+01
C.9.21 1.320442e+01 -4.458352e+00 3.603427e+01
