# Supplementary material for: Ontogenetic changes and sexual dimorphism in the cranium and mandible of the Atlantic walrus (Odobenus rosmarus rosmarus L.)
Source: Anat Rec (Hoboken). 2025 Sep 12;309(7):1875–903. doi: 10.1002/ar.70050 (PMC13251751; doi:10.1002/ar.70050)
Supplement: Supplementary file 1 — Data S1: Supporting information. [file AR-309-1875-s001.zip › PTS files/Ontogeny_Mandible/4886_M_A.pts]

Version 1.0
222
S.1 2.190981e+01 -1.214089e+00 4.036547e+01
S.2 2.250237e+01 -2.869293e+00 4.026949e+01
S.3 2.283669e+01 -6.582100e-03 4.082596e+01
S.4 1.790491e+01 -2.286536e+00 3.951212e+01
S.5 1.831504e+01 1.040085e+00 3.983662e+01
S.6 1.021070e+01 -4.394534e+00 4.040958e+01
S.7 1.179059e+01 5.133725e+00 4.109415e+01
S.8 1.449250e+01 -5.151593e-01 4.743347e+01
S.9 2.865255e+00 -5.533809e+00 3.650496e+01
S.10 5.062282e+00 8.807579e+00 3.718919e+01
S.11 4.572296e-01 -5.563050e+00 3.778897e+01
S.12 2.796218e+00 9.471203e+00 3.841381e+01
S.13 -2.563228e+00 -6.221096e+00 4.139945e+01
S.14 1.073730e-01 1.087370e+01 4.230990e+01
S.15 -1.874011e+00 -9.113379e+00 4.110233e+01
S.16 1.416679e+00 1.303512e+01 4.271317e+01
S.17 -2.059086e+00 -3.444932e+00 4.161798e+01
S.18 -4.182762e-01 7.799660e+00 4.183569e+01
S.19 1.620422e+01 -4.175454e+00 4.351544e+01
S.20 1.708499e+01 3.118632e+00 4.396603e+01
S.21 5.068977e+00 -7.304810e+00 4.096107e+01
S.22 7.728805e+00 9.402474e+00 4.162890e+01
S.23 -8.006590e-02 -5.697644e+00 3.993672e+01
S.24 2.176294e+00 9.425980e+00 4.064300e+01
S.25 8.407200e-01 -6.341197e+00 4.486062e+01
S.26 3.054447e+00 9.007677e+00 4.583406e+01
S.27 -1.435848e+00 -5.642161e+00 4.410986e+01
S.28 7.888678e-01 1.028828e+01 4.485835e+01
S.29 2.347121e+00 -6.806200e+00 4.463056e+01
S.30 5.361160e+00 9.447580e+00 4.560143e+01
S.31 1.059906e+01 -3.317989e+00 4.740767e+01
S.32 1.230501e+01 3.238647e+00 4.848189e+01
C.1.02 2.221805e+01 -2.826870e+00 4.000872e+01
C.1.03 2.188502e+01 -2.715243e+00 3.984356e+01
C.1.04 2.156511e+01 -2.576141e+00 3.967341e+01
C.1.05 2.122096e+01 -2.440907e+00 3.951613e+01
C.1.06 2.085859e+01 -2.318840e+00 3.939266e+01
C.1.07 2.046938e+01 -2.275849e+00 3.930253e+01
C.1.08 1.996391e+01 -2.273661e+00 3.930030e+01
C.1.09 1.946412e+01 -2.342870e+00 3.933121e+01
C.1.10 1.898161e+01 -2.493481e+00 3.932815e+01
C.1.11 1.856329e+01 -2.577518e+00 3.925128e+01
C.1.12 1.814109e+01 -2.488160e+00 3.920959e+01
C.2.02 2.268166e+01 9.861782e-02 4.047270e+01
C.2.03 2.241411e+01 1.406821e-01 4.017851e+01
C.2.04 2.213356e+01 2.213242e-01 3.990523e+01
C.2.05 2.179430e+01 2.607940e-01 3.969149e+01
C.2.06 2.142261e+01 2.822911e-01 3.953739e+01
C.2.07 2.104205e+01 3.564026e-01 3.942770e+01
C.2.08 2.060313e+01 4.388384e-01 3.937428e+01
C.2.09 2.018009e+01 5.913929e-01 3.936672e+01
C.2.10 1.975475e+01 7.313812e-01 3.940914e+01
C.2.11 1.925881e+01 9.882266e-01 3.944222e+01
C.2.12 1.870086e+01 1.028156e+00 3.943164e+01
C.3.02 2.176616e+01 -1.171592e+00 4.004287e+01
C.3.03 2.158577e+01 -1.111907e+00 3.974220e+01
C.3.04 2.128824e+01 -1.053539e+00 3.955623e+01
C.3.05 2.084320e+01 -9.683100e-01 3.942498e+01
C.3.06 2.038009e+01 -8.922070e-01 3.937722e+01
C.3.07 1.992110e+01 -8.151900e-01 3.945440e+01
C.3.08 1.929682e+01 -7.288656e-01 3.947008e+01
C.3.09 1.868506e+01 -6.345719e-01 3.958959e+01
C.3.10 1.811672e+01 -5.533790e-01 3.984999e+01
C.3.11 1.746768e+01 -5.105027e-01 4.017007e+01
C.3.12 1.686083e+01 -4.858543e-01 4.056601e+01
C.3.13 1.631322e+01 -4.521737e-01 4.103987e+01
C.3.14 1.586821e+01 -3.823870e-01 4.141341e+01
C.3.15 1.547896e+01 -3.015451e-01 4.184279e+01
C.3.16 1.508444e+01 -2.358285e-01 4.226995e+01
C.3.17 1.480835e+01 -2.372750e-01 4.288137e+01
C.3.18 1.452406e+01 -2.568507e-01 4.348882e+01
C.3.19 1.409426e+01 -2.238361e-01 4.400292e+01
C.3.20 1.387855e+01 -2.222534e-01 4.441538e+01
C.3.21 1.371142e+01 -2.300362e-01 4.484975e+01
C.3.22 1.362979e+01 -2.508687e-01 4.530752e+01
C.3.23 1.357934e+01 -2.806545e-01 4.572741e+01
C.3.24 1.365864e+01 -3.243532e-01 4.614160e+01
C.3.25 1.381396e+01 -3.746070e-01 4.653288e+01
C.3.26 1.400767e+01 -4.199473e-01 4.685661e+01
C.3.27 1.424082e+01 -4.656650e-01 4.715314e+01
C.3.29 1.476769e+01 -5.613147e-01 4.752861e+01
C.3.30 1.505197e+01 -6.093612e-01 4.759012e+01
C.3.31 1.534413e+01 -6.477171e-01 4.759951e+01
C.3.32 1.578585e+01 -6.802474e-01 4.756297e+01
C.3.33 1.622694e+01 -7.069708e-01 4.751558e+01
C.3.34 1.666269e+01 -7.462278e-01 4.743748e+01
C.3.35 1.709060e+01 -8.082688e-01 4.731520e+01
C.3.36 1.750929e+01 -8.833930e-01 4.717041e+01
C.3.37 1.792733e+01 -9.577829e-01 4.702338e+01
C.3.38 1.830041e+01 -1.024509e+00 4.693483e+01
C.3.39 1.865631e+01 -1.079408e+00 4.678718e+01
C.3.40 1.901206e+01 -1.130089e+00 4.663766e+01
C.3.41 1.937241e+01 -1.168652e+00 4.645096e+01
C.3.42 1.972554e+01 -1.196434e+00 4.624912e+01
C.3.43 2.005664e+01 -1.219874e+00 4.601244e+01
C.3.44 2.055486e+01 -1.248684e+00 4.557077e+01
C.3.45 2.104509e+01 -1.270884e+00 4.511991e+01
C.3.46 2.153014e+01 -1.307854e+00 4.466442e+01
C.3.47 2.193208e+01 -1.361344e+00 4.420009e+01
C.3.48 2.229332e+01 -1.434716e+00 4.370597e+01
C.3.49 2.247500e+01 -1.424585e+00 4.311699e+01
C.3.50 2.253050e+01 -1.423583e+00 4.265683e+01
C.3.51 2.240904e+01 -1.376024e+00 4.221204e+01
C.3.52 2.230495e+01 -1.338273e+00 4.176195e+01
C.3.53 2.219393e+01 -1.300420e+00 4.129051e+01
C.3.54 2.205786e+01 -1.259138e+00 4.082597e+01
C.4.02 9.361637e+00 -4.542740e+00 4.071196e+01
C.4.03 8.476816e+00 -4.686936e+00 4.053716e+01
C.4.04 7.636904e+00 -4.906087e+00 4.025294e+01
C.4.05 7.073631e+00 -5.217759e+00 3.971870e+01
C.4.06 6.617719e+00 -5.580300e+00 3.911824e+01
C.4.07 6.144105e+00 -5.772687e+00 3.845604e+01
C.4.08 5.630753e+00 -5.670682e+00 3.783163e+01
C.4.09 4.996251e+00 -5.436644e+00 3.737717e+01
C.4.10 4.300714e+00 -5.266852e+00 3.698824e+01
C.4.11 3.838197e+00 -5.314028e+00 3.676429e+01
C.4.12 3.360824e+00 -5.438861e+00 3.661318e+01
C.4.14 2.404550e+00 -5.515220e+00 3.654847e+01
C.4.15 1.975831e+00 -5.453339e+00 3.671236e+01
C.4.16 1.560291e+00 -5.420794e+00 3.691425e+01
C.4.17 1.143701e+00 -5.450350e+00 3.714445e+01
C.4.18 7.657865e-01 -5.507257e+00 3.742968e+01
C.4.20 3.421464e-01 -5.598885e+00 3.810406e+01
C.4.21 2.728747e-01 -5.660553e+00 3.842843e+01
C.4.22 2.685081e-01 -5.655869e+00 3.876573e+01
C.4.23 1.297284e-01 -5.704804e+00 3.914880e+01
C.4.24 -1.333818e-02 -5.726273e+00 3.953283e+01
C.5.02 1.106347e+01 5.601483e+00 4.135426e+01
C.5.03 1.034547e+01 6.121997e+00 4.118484e+01
C.5.04 9.670599e+00 6.666804e+00 4.093403e+01
C.5.05 9.100645e+00 7.280037e+00 4.050401e+01
C.5.06 8.590945e+00 7.874628e+00 3.998193e+01
C.5.07 8.064432e+00 8.332006e+00 3.934994e+01
C.5.08 7.667445e+00 8.466783e+00 3.873878e+01
C.5.09 7.097060e+00 8.408679e+00 3.826917e+01
C.5.10 6.472896e+00 8.404358e+00 3.786954e+01
C.5.11 6.008956e+00 8.503620e+00 3.760057e+01
C.5.12 5.566712e+00 8.640927e+00 3.731248e+01
C.5.14 4.664104e+00 8.959623e+00 3.726630e+01
C.5.15 4.287141e+00 9.119480e+00 3.740755e+01
C.5.16 3.916081e+00 9.255828e+00 3.758457e+01
C.5.17 3.498781e+00 9.361264e+00 3.779388e+01
C.5.18 3.098684e+00 9.441048e+00 3.804414e+01
C.5.20 2.674417e+00 9.467176e+00 3.882874e+01
C.5.21 2.619145e+00 9.464451e+00 3.925764e+01
C.5.22 2.482711e+00 9.491371e+00 3.966713e+01
C.5.23 2.400504e+00 9.474938e+00 4.000002e+01
C.5.24 2.322407e+00 9.444993e+00 4.033295e+01
C.6.02 -3.045182e-01 -5.709012e+00 4.026284e+01
C.6.03 -6.463201e-01 -5.779931e+00 4.044993e+01
C.6.04 -9.992603e-01 -5.950675e+00 4.039392e+01
C.6.05 -1.670106e+00 -5.991411e+00 4.044114e+01
C.6.06 -2.196050e+00 -6.105129e+00 4.084657e+01
C.6.08 -2.652274e+00 -6.315245e+00 4.193679e+01
C.6.09 -2.627894e+00 -6.402881e+00 4.248199e+01
C.6.10 -2.469388e+00 -6.493631e+00 4.300370e+01
C.6.11 -2.094258e+00 -6.614614e+00 4.300112e+01
C.6.12 -1.825301e+00 -6.720403e+00 4.326912e+01
C.6.13 -1.672686e+00 -6.663251e+00 4.362802e+01
C.6.14 -1.585058e+00 -6.337499e+00 4.381847e+01
C.6.15 -1.474176e+00 -5.984059e+00 4.393182e+01
C.6.17 -1.194027e+00 -5.500119e+00 4.449874e+01
C.6.18 -7.876402e-01 -5.480265e+00 4.475237e+01
C.6.19 -3.493750e-01 -5.570041e+00 4.492483e+01
C.6.20 9.035101e-02 -5.767095e+00 4.499918e+01
C.6.21 4.903823e-01 -6.044620e+00 4.502504e+01
C.7.02 2.022547e+00 9.625584e+00 4.099258e+01
C.7.03 1.738937e+00 9.821486e+00 4.125119e+01
C.7.04 1.431807e+00 1.011835e+01 4.130801e+01
C.7.05 9.160261e-01 1.049346e+01 4.140592e+01
C.7.06 4.325570e-01 1.069847e+01 4.178085e+01
C.7.08 -1.939985e-03 1.096354e+01 4.286636e+01
C.7.09 3.896981e-02 1.097548e+01 4.343896e+01
C.7.10 1.996769e-01 1.094924e+01 4.398957e+01
C.7.11 4.482808e-01 1.091834e+01 4.404667e+01
C.7.12 7.012016e-01 1.087814e+01 4.406750e+01
C.7.13 8.422245e-01 1.077314e+01 4.425487e+01
C.7.14 8.614272e-01 1.061766e+01 4.446351e+01
C.7.15 8.000156e-01 1.045883e+01 4.466121e+01
C.7.17 1.011081e+00 9.961231e+00 4.517125e+01
C.7.18 1.336926e+00 9.644818e+00 4.539027e+01
C.7.19 1.726205e+00 9.368395e+00 4.555247e+01
C.7.20 2.142144e+00 9.180974e+00 4.568540e+01
C.7.21 2.583620e+00 9.070718e+00 4.582231e+01
C.8.02 1.699481e+00 -6.406879e+00 4.454623e+01
C.8.03 2.555911e+00 -6.638073e+00 4.477798e+01
C.8.04 3.219510e+00 -6.796723e+00 4.539043e+01
C.8.05 3.714470e+00 -6.827445e+00 4.568252e+01
C.8.06 4.223887e+00 -6.817380e+00 4.595019e+01
C.8.07 4.775817e+00 -6.735853e+00 4.609153e+01
C.8.08 5.431485e+00 -6.636557e+00 4.627227e+01
C.8.09 6.091103e+00 -6.505730e+00 4.641446e+01
C.8.10 6.732095e+00 -6.323743e+00 4.658307e+01
C.8.11 7.483657e+00 -6.062221e+00 4.677572e+01
C.8.12 8.215963e+00 -5.752336e+00 4.697060e+01
C.8.13 8.880234e+00 -5.323746e+00 4.718360e+01
C.8.14 9.526686e+00 -4.723360e+00 4.727133e+01
C.8.15 1.007250e+01 -4.028167e+00 4.734097e+01
C.8.17 1.077426e+01 -2.636322e+00 4.771642e+01
C.8.18 1.105227e+01 -1.963152e+00 4.796194e+01
C.8.19 1.158566e+01 -1.410216e+00 4.794070e+01
C.8.20 1.253849e+01 -1.074958e+00 4.744484e+01
C.8.21 1.357074e+01 -9.966872e-01 4.700386e+01
C.9.02 4.172998e+00 9.070166e+00 4.533076e+01
C.9.03 5.361033e+00 8.992146e+00 4.563230e+01
C.9.04 6.208635e+00 9.007535e+00 4.652098e+01
C.9.05 6.935086e+00 8.746668e+00 4.682288e+01
C.9.06 7.595654e+00 8.346096e+00 4.712307e+01
C.9.07 8.246399e+00 7.874457e+00 4.732559e+01
C.9.08 8.842550e+00 7.440253e+00 4.754060e+01
C.9.09 9.413410e+00 6.955106e+00 4.771077e+01
C.9.10 9.975543e+00 6.434955e+00 4.777108e+01
C.9.11 1.048652e+01 5.957950e+00 4.790738e+01
C.9.12 1.096897e+01 5.491815e+00 4.814649e+01
C.9.13 1.141393e+01 4.950215e+00 4.827256e+01
C.9.14 1.174149e+01 4.402912e+00 4.839133e+01
C.9.15 1.201248e+01 3.817310e+00 4.845902e+01
C.9.17 1.258817e+01 2.543128e+00 4.867669e+01
C.9.18 1.298144e+01 1.874831e+00 4.870157e+01
C.9.19 1.342677e+01 1.258713e+00 4.854687e+01
C.9.20 1.389298e+01 7.359883e-01 4.817749e+01
C.9.21 1.426001e+01 1.579150e-01 4.777981e+01
