# Supplementary material for: Ontogenetic changes and sexual dimorphism in the cranium and mandible of the Atlantic walrus (Odobenus rosmarus rosmarus L.)
Source: Anat Rec (Hoboken). 2025 Sep 12;309(7):1875–903. doi: 10.1002/ar.70050 (PMC13251751; doi:10.1002/ar.70050)
Supplement: Supplementary file 1 — Data S1: Supporting information. [file AR-309-1875-s001.zip › PTS files/Ontogeny_Mandible/4888_M_J.pts]

Version 1.0
222
S.1 2.023130e+01 -4.678901e+00 3.488715e+01
S.2 2.037992e+01 -6.038225e+00 3.506155e+01
S.3 2.082895e+01 -3.621606e+00 3.517045e+01
S.4 1.633917e+01 -5.594575e+00 3.445026e+01
S.5 1.688347e+01 -2.207182e+00 3.435316e+01
S.6 1.023821e+01 -6.506421e+00 3.547230e+01
S.7 1.187421e+01 1.201912e+00 3.515385e+01
S.8 1.331507e+01 -2.907940e+00 4.111928e+01
S.9 1.307516e+00 -6.824393e+00 3.172408e+01
S.10 4.694863e+00 6.134892e+00 3.172711e+01
S.11 -4.232491e-01 -7.370585e+00 3.287225e+01
S.12 3.110149e+00 6.940568e+00 3.282005e+01
S.13 -3.720921e+00 -7.347483e+00 3.713448e+01
S.14 2.556694e-01 8.821447e+00 3.698472e+01
S.15 -2.366683e+00 -1.008456e+01 3.712599e+01
S.16 2.518891e+00 1.035166e+01 3.694268e+01
S.17 -2.955320e+00 -5.196717e+00 3.721577e+01
S.18 -1.872471e-01 6.195381e+00 3.709341e+01
S.19 1.504318e+01 -6.165254e+00 3.766221e+01
S.20 1.582465e+01 -8.916534e-01 3.751767e+01
S.21 3.318264e+00 -8.493077e+00 3.594648e+01
S.22 7.019670e+00 6.136601e+00 3.572568e+01
S.23 -9.484558e-01 -7.302485e+00 3.537400e+01
S.24 2.582881e+00 7.077344e+00 3.516268e+01
S.25 2.903564e-01 -6.927443e+00 3.966170e+01
S.26 3.218234e+00 6.044317e+00 3.976052e+01
S.27 -1.991296e+00 -7.122299e+00 3.940556e+01
S.28 1.233302e+00 7.490327e+00 3.927562e+01
S.29 2.563359e+00 -7.953627e+00 3.951513e+01
S.30 5.945016e+00 5.829572e+00 3.951127e+01
S.31 9.527233e+00 -6.224081e+00 4.145686e+01
S.32 1.080111e+01 2.061490e+00 4.139815e+01
C.1.02 2.010997e+01 -6.134332e+00 3.484983e+01
C.1.03 1.978296e+01 -6.073585e+00 3.472212e+01
C.1.04 1.949601e+01 -5.941152e+00 3.455761e+01
C.1.05 1.920102e+01 -5.822299e+00 3.437508e+01
C.1.06 1.887042e+01 -5.767802e+00 3.422609e+01
C.1.07 1.851537e+01 -5.765394e+00 3.413446e+01
C.1.08 1.808233e+01 -5.740582e+00 3.414037e+01
C.1.09 1.765912e+01 -5.807072e+00 3.420858e+01
C.1.10 1.725093e+01 -5.916362e+00 3.430656e+01
C.1.11 1.690301e+01 -5.977284e+00 3.432034e+01
C.1.12 1.658711e+01 -5.819485e+00 3.433667e+01
C.2.02 2.064471e+01 -3.448828e+00 3.493957e+01
C.2.03 2.044979e+01 -3.276468e+00 3.471729e+01
C.2.04 2.016113e+01 -3.214449e+00 3.454427e+01
C.2.05 1.979982e+01 -3.201078e+00 3.433762e+01
C.2.06 1.946591e+01 -3.105028e+00 3.410804e+01
C.2.07 1.908849e+01 -3.003401e+00 3.396431e+01
C.2.08 1.869850e+01 -2.790043e+00 3.393351e+01
C.2.09 1.831346e+01 -2.575629e+00 3.399928e+01
C.2.10 1.794947e+01 -2.323081e+00 3.404724e+01
C.2.11 1.759545e+01 -2.199763e+00 3.410487e+01
C.2.12 1.723134e+01 -2.169718e+00 3.420675e+01
C.3.02 1.998409e+01 -4.626229e+00 3.452917e+01
C.3.03 1.967105e+01 -4.552997e+00 3.423135e+01
C.3.04 1.924573e+01 -4.475436e+00 3.415987e+01
C.3.05 1.882220e+01 -4.394032e+00 3.415183e+01
C.3.06 1.840108e+01 -4.306271e+00 3.418388e+01
C.3.07 1.798801e+01 -4.223571e+00 3.427658e+01
C.3.08 1.741688e+01 -4.112987e+00 3.438906e+01
C.3.09 1.690036e+01 -4.013389e+00 3.466173e+01
C.3.10 1.637965e+01 -3.908689e+00 3.492434e+01
C.3.11 1.585283e+01 -3.796618e+00 3.526316e+01
C.3.12 1.537972e+01 -3.686772e+00 3.567429e+01
C.3.13 1.492043e+01 -3.576250e+00 3.610063e+01
C.3.14 1.466125e+01 -3.510483e+00 3.633351e+01
C.3.15 1.444130e+01 -3.436836e+00 3.660172e+01
C.3.16 1.429021e+01 -3.393476e+00 3.691957e+01
C.3.17 1.390706e+01 -3.278961e+00 3.724462e+01
C.3.18 1.348210e+01 -3.139513e+00 3.750061e+01
C.3.19 1.308623e+01 -3.015504e+00 3.780636e+01
C.3.20 1.276185e+01 -2.931355e+00 3.812693e+01
C.3.21 1.251795e+01 -2.869141e+00 3.851644e+01
C.3.22 1.237698e+01 -2.818753e+00 3.895537e+01
C.3.23 1.233877e+01 -2.779894e+00 3.933240e+01
C.3.24 1.236425e+01 -2.750709e+00 3.971139e+01
C.3.25 1.242214e+01 -2.738233e+00 4.008770e+01
C.3.26 1.261174e+01 -2.764867e+00 4.052417e+01
C.3.27 1.290173e+01 -2.821990e+00 4.089810e+01
C.3.29 1.364853e+01 -2.986018e+00 4.117144e+01
C.3.30 1.398228e+01 -3.065453e+00 4.121952e+01
C.3.31 1.431744e+01 -3.148590e+00 4.119181e+01
C.3.32 1.471639e+01 -3.242950e+00 4.117105e+01
C.3.33 1.511349e+01 -3.337780e+00 4.112822e+01
C.3.34 1.550521e+01 -3.443145e+00 4.106535e+01
C.3.35 1.594425e+01 -3.587982e+00 4.098670e+01
C.3.36 1.637111e+01 -3.737199e+00 4.086245e+01
C.3.37 1.679403e+01 -3.876359e+00 4.071517e+01
C.3.38 1.719883e+01 -3.991205e+00 4.051627e+01
C.3.39 1.760198e+01 -4.100986e+00 4.031127e+01
C.3.40 1.800726e+01 -4.198503e+00 4.010427e+01
C.3.41 1.834953e+01 -4.266670e+00 3.990131e+01
C.3.42 1.868151e+01 -4.321743e+00 3.967829e+01
C.3.43 1.900806e+01 -4.375972e+00 3.944717e+01
C.3.44 1.932643e+01 -4.425134e+00 3.917475e+01
C.3.45 1.963332e+01 -4.472399e+00 3.888913e+01
C.3.46 1.990926e+01 -4.534105e+00 3.857601e+01
C.3.47 2.013996e+01 -4.619388e+00 3.819304e+01
C.3.48 2.023648e+01 -4.703963e+00 3.775634e+01
C.3.49 2.036528e+01 -4.770219e+00 3.732483e+01
C.3.50 2.041463e+01 -4.801996e+00 3.692216e+01
C.3.51 2.043750e+01 -4.809369e+00 3.651594e+01
C.3.52 2.042143e+01 -4.801595e+00 3.610940e+01
C.3.53 2.036837e+01 -4.776606e+00 3.569775e+01
C.3.54 2.033690e+01 -4.738640e+00 3.528487e+01
C.4.02 9.164459e+00 -6.613447e+00 3.550618e+01
C.4.03 8.090734e+00 -6.713057e+00 3.545477e+01
C.4.04 7.025659e+00 -6.837418e+00 3.532980e+01
C.4.05 6.033555e+00 -7.009783e+00 3.502554e+01
C.4.06 5.144435e+00 -7.163321e+00 3.448472e+01
C.4.07 4.383785e+00 -7.216263e+00 3.376003e+01
C.4.08 3.839144e+00 -7.183419e+00 3.322457e+01
C.4.09 3.268176e+00 -7.101884e+00 3.272276e+01
C.4.10 2.638011e+00 -7.006299e+00 3.230064e+01
C.4.11 2.228393e+00 -6.935757e+00 3.203307e+01
C.4.12 1.792590e+00 -6.857384e+00 3.181332e+01
C.4.14 9.341906e-01 -6.860221e+00 3.177419e+01
C.4.15 5.836846e-01 -6.934433e+00 3.189587e+01
C.4.16 2.669853e-01 -7.027161e+00 3.208100e+01
C.4.17 1.248945e-02 -7.137186e+00 3.232501e+01
C.4.18 -2.167504e-01 -7.265593e+00 3.258458e+01
C.4.20 -5.955721e-01 -7.461939e+00 3.330864e+01
C.4.21 -6.923890e-01 -7.526601e+00 3.377225e+01
C.4.22 -8.599846e-01 -7.543711e+00 3.421960e+01
C.4.23 -7.984898e-01 -7.493834e+00 3.461209e+01
C.4.24 -8.697354e-01 -7.417500e+00 3.499864e+01
C.5.02 1.117652e+01 1.799515e+00 3.536215e+01
C.5.03 1.045465e+01 2.404616e+00 3.535711e+01
C.5.04 9.720649e+00 2.984658e+00 3.524725e+01
C.5.05 9.014902e+00 3.500018e+00 3.503590e+01
C.5.06 8.351179e+00 3.968363e+00 3.465057e+01
C.5.07 7.739584e+00 4.365113e+00 3.412436e+01
C.5.08 7.176725e+00 4.681841e+00 3.353330e+01
C.5.09 6.602839e+00 4.980787e+00 3.294358e+01
C.5.10 6.019434e+00 5.295840e+00 3.237186e+01
C.5.11 5.588927e+00 5.554376e+00 3.209893e+01
C.5.12 5.169784e+00 5.833556e+00 3.182866e+01
C.5.14 4.403838e+00 6.332571e+00 3.176355e+01
C.5.15 4.129148e+00 6.530844e+00 3.186520e+01
C.5.16 3.869621e+00 6.682906e+00 3.205128e+01
C.5.17 3.577827e+00 6.804475e+00 3.225683e+01
C.5.18 3.304633e+00 6.895915e+00 3.250011e+01
C.5.20 2.999272e+00 7.025534e+00 3.312150e+01
C.5.21 2.903314e+00 7.156229e+00 3.341151e+01
C.5.22 2.852470e+00 7.200489e+00 3.373685e+01
C.5.23 2.734012e+00 7.218437e+00 3.421041e+01
C.5.24 2.639678e+00 7.177409e+00 3.468794e+01
C.6.02 -1.187216e+00 -7.405177e+00 3.588926e+01
C.6.03 -1.654295e+00 -7.490888e+00 3.621717e+01
C.6.04 -2.172849e+00 -7.707095e+00 3.634904e+01
C.6.05 -2.810340e+00 -7.621244e+00 3.633195e+01
C.6.06 -3.370415e+00 -7.465656e+00 3.660794e+01
C.6.08 -3.831530e+00 -7.362169e+00 3.760571e+01
C.6.09 -3.826570e+00 -7.399704e+00 3.808848e+01
C.6.10 -3.567565e+00 -7.489754e+00 3.848761e+01
C.6.11 -3.171158e+00 -7.617187e+00 3.855471e+01
C.6.12 -2.769317e+00 -7.680003e+00 3.866634e+01
C.6.13 -2.405818e+00 -7.627233e+00 3.887361e+01
C.6.14 -2.208934e+00 -7.501049e+00 3.903762e+01
C.6.15 -2.104975e+00 -7.308295e+00 3.922099e+01
C.6.17 -1.605219e+00 -6.895017e+00 3.961869e+01
C.6.18 -1.129558e+00 -6.759807e+00 3.965890e+01
C.6.19 -6.384792e-01 -6.691558e+00 3.967675e+01
C.6.20 -3.095071e-01 -6.698250e+00 3.969963e+01
C.6.21 1.208891e-02 -6.764472e+00 3.973096e+01
C.7.02 2.282161e+00 7.240208e+00 3.576439e+01
C.7.03 1.835572e+00 7.600443e+00 3.615147e+01
C.7.04 1.396912e+00 8.125717e+00 3.625476e+01
C.7.05 9.546534e-01 8.430666e+00 3.630719e+01
C.7.06 5.398206e-01 8.677033e+00 3.654915e+01
C.7.08 9.437986e-02 8.813266e+00 3.751831e+01
C.7.09 6.560749e-02 8.706243e+00 3.806468e+01
C.7.10 4.203091e-01 8.479362e+00 3.843006e+01
C.7.11 8.071665e-01 8.376493e+00 3.848081e+01
C.7.12 1.165137e+00 8.254030e+00 3.862109e+01
C.7.13 1.401228e+00 8.062238e+00 3.888621e+01
C.7.14 1.388781e+00 7.868868e+00 3.902785e+01
C.7.15 1.296611e+00 7.676778e+00 3.913839e+01
C.7.17 1.407924e+00 7.217218e+00 3.957587e+01
C.7.18 1.761785e+00 6.983064e+00 3.969911e+01
C.7.19 2.130863e+00 6.743531e+00 3.973965e+01
C.7.20 2.483811e+00 6.495763e+00 3.975196e+01
C.7.21 2.846270e+00 6.262594e+00 3.977117e+01
C.8.02 1.410310e+00 -7.319421e+00 3.930404e+01
C.8.03 2.595541e+00 -7.629088e+00 3.949181e+01
C.8.04 3.635719e+00 -7.869864e+00 4.012107e+01
C.8.05 4.130593e+00 -7.945237e+00 4.030259e+01
C.8.06 4.637408e+00 -7.970317e+00 4.046392e+01
C.8.07 5.164409e+00 -7.945935e+00 4.053613e+01
C.8.08 5.641440e+00 -7.844818e+00 4.061070e+01
C.8.09 6.094491e+00 -7.679315e+00 4.071413e+01
C.8.10 6.545586e+00 -7.507412e+00 4.081566e+01
C.8.11 7.104434e+00 -7.322551e+00 4.093826e+01
C.8.12 7.661866e+00 -7.132692e+00 4.105966e+01
C.8.13 8.208977e+00 -6.917369e+00 4.118544e+01
C.8.14 8.660568e+00 -6.712180e+00 4.128209e+01
C.8.15 9.104053e+00 -6.482975e+00 4.136063e+01
C.8.17 1.029158e+01 -5.695769e+00 4.155631e+01
C.8.18 1.105447e+01 -5.157308e+00 4.151947e+01
C.8.19 1.178526e+01 -4.578131e+00 4.145817e+01
C.8.20 1.236542e+01 -4.086471e+00 4.133519e+01
C.8.21 1.289126e+01 -3.549524e+00 4.116590e+01
C.9.02 4.371290e+00 5.880636e+00 3.926008e+01
C.9.03 5.613100e+00 5.644955e+00 3.935577e+01
C.9.04 6.635689e+00 5.605785e+00 4.010380e+01
C.9.05 7.166036e+00 5.454396e+00 4.034683e+01
C.9.06 7.687719e+00 5.177435e+00 4.046688e+01
C.9.07 8.194951e+00 4.866277e+00 4.056263e+01
C.9.08 8.547101e+00 4.616931e+00 4.064099e+01
C.9.09 8.878000e+00 4.332239e+00 4.068332e+01
C.9.10 9.202093e+00 4.042126e+00 4.073931e+01
C.9.11 9.526357e+00 3.766888e+00 4.081988e+01
C.9.12 9.842702e+00 3.499147e+00 4.094490e+01
C.9.13 1.012840e+01 3.186142e+00 4.103321e+01
C.9.14 1.037299e+01 2.816954e+00 4.113300e+01
C.9.15 1.058543e+01 2.439279e+00 4.126836e+01
C.9.17 1.132460e+01 1.256549e+00 4.165052e+01
C.9.18 1.187616e+01 4.440514e-01 4.179646e+01
C.9.19 1.239399e+01 -4.017265e-01 4.174982e+01
C.9.20 1.280638e+01 -1.198810e+00 4.152811e+01
C.9.21 1.313967e+01 -2.006737e+00 4.122689e+01
