# Supplementary material for: Ontogenetic changes and sexual dimorphism in the cranium and mandible of the Atlantic walrus (Odobenus rosmarus rosmarus L.)
Source: Anat Rec (Hoboken). 2025 Sep 12;309(7):1875–903. doi: 10.1002/ar.70050 (PMC13251751; doi:10.1002/ar.70050)
Supplement: Supplementary file 1 — Data S1: Supporting information. [file AR-309-1875-s001.zip › PTS files/Ontogeny_Mandible/4913_M_A.pts]

Version 1.0
222
S.1 2.035339e+01 -2.660412e+00 3.628187e+01
S.2 2.087311e+01 -3.743964e+00 3.627787e+01
S.3 2.084562e+01 -1.590017e+00 3.633932e+01
S.4 1.700178e+01 -4.282862e+00 3.585215e+01
S.5 1.716419e+01 -1.106817e+00 3.584855e+01
S.6 9.756613e+00 -6.719621e+00 3.819820e+01
S.7 9.217587e+00 1.357802e+00 3.853893e+01
S.8 1.450372e+01 -2.674018e+00 4.387631e+01
S.9 1.920989e+00 -9.736842e+00 3.572891e+01
S.10 1.694948e+00 4.190196e+00 3.608213e+01
S.11 5.712433e-01 -9.719519e+00 3.717149e+01
S.12 1.052368e-01 3.979199e+00 3.738934e+01
S.13 -8.470436e-01 -1.053074e+01 4.126682e+01
S.14 -1.138310e+00 4.827821e+00 4.167857e+01
S.15 6.809358e-01 -1.306161e+01 4.138700e+01
S.16 3.480203e-01 7.147438e+00 4.190020e+01
S.17 -7.570311e-01 -8.127309e+00 4.143779e+01
S.18 -7.818405e-01 2.237673e+00 4.156815e+01
S.19 1.626805e+01 -5.841496e+00 3.977662e+01
S.20 1.598425e+01 2.481552e-01 3.996210e+01
S.21 5.348778e+00 -1.033257e+01 3.970860e+01
S.22 5.042205e+00 4.656187e+00 4.015572e+01
S.23 8.399963e-01 -9.635584e+00 3.951546e+01
S.24 4.754456e-01 3.836102e+00 4.004676e+01
S.25 2.787234e+00 -1.011216e+01 4.410880e+01
S.26 2.419513e+00 3.870907e+00 4.446693e+01
S.27 5.859409e-01 -1.052817e+01 4.299156e+01
S.28 6.418331e-01 4.355833e+00 4.365336e+01
S.29 4.280475e+00 -1.034181e+01 4.364489e+01
S.30 3.580619e+00 4.436957e+00 4.393732e+01
S.31 1.117559e+01 -6.851984e+00 4.478509e+01
S.32 1.146742e+01 1.014871e+00 4.462838e+01
C.1.02 2.058717e+01 -3.938467e+00 3.617060e+01
C.1.03 2.024446e+01 -4.025371e+00 3.609248e+01
C.1.04 1.989694e+01 -4.054298e+00 3.599504e+01
C.1.05 1.953118e+01 -3.958817e+00 3.589443e+01
C.1.06 1.919462e+01 -4.017491e+00 3.570390e+01
C.1.07 1.881485e+01 -4.026484e+00 3.561052e+01
C.1.08 1.843671e+01 -4.113287e+00 3.567835e+01
C.1.09 1.811222e+01 -4.336367e+00 3.568616e+01
C.1.10 1.775166e+01 -4.485782e+00 3.573893e+01
C.1.11 1.746660e+01 -4.538168e+00 3.574456e+01
C.1.12 1.718257e+01 -4.480268e+00 3.574089e+01
C.2.02 2.065459e+01 -1.429795e+00 3.626624e+01
C.2.03 2.043001e+01 -1.328030e+00 3.618432e+01
C.2.04 2.018193e+01 -1.303978e+00 3.611092e+01
C.2.05 1.985374e+01 -1.359911e+00 3.597981e+01
C.2.06 1.953292e+01 -1.463715e+00 3.586009e+01
C.2.07 1.921437e+01 -1.438661e+00 3.569909e+01
C.2.08 1.885778e+01 -1.393689e+00 3.564557e+01
C.2.09 1.849578e+01 -1.365938e+00 3.566107e+01
C.2.10 1.815261e+01 -1.246511e+00 3.565606e+01
C.2.11 1.781437e+01 -1.169815e+00 3.567540e+01
C.2.12 1.747290e+01 -1.107743e+00 3.568932e+01
C.3.02 2.009790e+01 -2.660310e+00 3.592414e+01
C.3.03 1.973695e+01 -2.647230e+00 3.567356e+01
C.3.04 1.929829e+01 -2.651908e+00 3.570208e+01
C.3.05 1.889311e+01 -2.676662e+00 3.576066e+01
C.3.06 1.848644e+01 -2.689530e+00 3.570890e+01
C.3.07 1.807905e+01 -2.684088e+00 3.566186e+01
C.3.08 1.753301e+01 -2.697661e+00 3.592658e+01
C.3.09 1.703826e+01 -2.707044e+00 3.627809e+01
C.3.10 1.655333e+01 -2.721453e+00 3.664287e+01
C.3.11 1.614754e+01 -2.740460e+00 3.708897e+01
C.3.12 1.578340e+01 -2.763096e+00 3.756952e+01
C.3.13 1.542770e+01 -2.785714e+00 3.805635e+01
C.3.14 1.511449e+01 -2.822377e+00 3.854312e+01
C.3.15 1.479354e+01 -2.873097e+00 3.902355e+01
C.3.16 1.439690e+01 -2.850639e+00 3.944613e+01
C.3.17 1.406962e+01 -2.823177e+00 3.988253e+01
C.3.18 1.378393e+01 -2.795985e+00 4.034726e+01
C.3.19 1.352923e+01 -2.767171e+00 4.082957e+01
C.3.20 1.337925e+01 -2.762967e+00 4.118948e+01
C.3.21 1.332648e+01 -2.767965e+00 4.157580e+01
C.3.22 1.330709e+01 -2.766315e+00 4.196525e+01
C.3.23 1.342801e+01 -2.755906e+00 4.234264e+01
C.3.24 1.358946e+01 -2.740228e+00 4.270436e+01
C.3.25 1.381022e+01 -2.724225e+00 4.303324e+01
C.3.26 1.404350e+01 -2.701441e+00 4.331356e+01
C.3.27 1.424728e+01 -2.679466e+00 4.361606e+01
C.3.29 1.482892e+01 -2.702801e+00 4.387371e+01
C.3.30 1.515321e+01 -2.740497e+00 4.387687e+01
C.3.31 1.546221e+01 -2.758641e+00 4.377304e+01
C.3.32 1.581198e+01 -2.723700e+00 4.358552e+01
C.3.33 1.617414e+01 -2.663435e+00 4.343078e+01
C.3.34 1.654441e+01 -2.630043e+00 4.328756e+01
C.3.35 1.689153e+01 -2.640027e+00 4.312633e+01
C.3.36 1.724251e+01 -2.673815e+00 4.297714e+01
C.3.37 1.760621e+01 -2.712019e+00 4.286379e+01
C.3.38 1.812014e+01 -2.751618e+00 4.274541e+01
C.3.39 1.861319e+01 -2.783578e+00 4.255674e+01
C.3.40 1.908063e+01 -2.808192e+00 4.231058e+01
C.3.41 1.948837e+01 -2.814484e+00 4.198886e+01
C.3.42 1.985384e+01 -2.809625e+00 4.161978e+01
C.3.43 2.018809e+01 -2.805397e+00 4.122219e+01
C.3.44 2.047429e+01 -2.794276e+00 4.080846e+01
C.3.45 2.069828e+01 -2.768607e+00 4.035862e+01
C.3.46 2.093524e+01 -2.792671e+00 3.991537e+01
C.3.47 2.101740e+01 -2.806792e+00 3.944091e+01
C.3.48 2.089505e+01 -2.791161e+00 3.897522e+01
C.3.49 2.084857e+01 -2.791474e+00 3.849574e+01
C.3.50 2.079703e+01 -2.776508e+00 3.816950e+01
C.3.51 2.069701e+01 -2.754119e+00 3.785517e+01
C.3.52 2.056952e+01 -2.730337e+00 3.755105e+01
C.3.53 2.043293e+01 -2.700755e+00 3.713242e+01
C.3.54 2.028647e+01 -2.659503e+00 3.671813e+01
C.4.02 9.031459e+00 -7.190861e+00 3.846909e+01
C.4.03 8.233947e+00 -7.621253e+00 3.847529e+01
C.4.04 7.438347e+00 -8.038005e+00 3.835432e+01
C.4.05 6.643934e+00 -8.433348e+00 3.807812e+01
C.4.06 5.918322e+00 -8.755873e+00 3.759528e+01
C.4.07 5.203542e+00 -9.024588e+00 3.706557e+01
C.4.08 4.665996e+00 -9.182343e+00 3.660143e+01
C.4.09 4.013562e+00 -9.288012e+00 3.629734e+01
C.4.10 3.323529e+00 -9.389968e+00 3.609058e+01
C.4.11 2.859644e+00 -9.498078e+00 3.594234e+01
C.4.12 2.404542e+00 -9.627441e+00 3.578422e+01
C.4.14 1.608452e+00 -9.762518e+00 3.586171e+01
C.4.15 1.342005e+00 -9.755526e+00 3.607368e+01
C.4.16 1.116487e+00 -9.745359e+00 3.632866e+01
C.4.17 8.882500e-01 -9.734100e+00 3.658013e+01
C.4.18 6.826559e-01 -9.727256e+00 3.685058e+01
C.4.20 6.619577e-01 -9.711095e+00 3.758834e+01
C.4.21 6.090173e-01 -9.822845e+00 3.799673e+01
C.4.22 6.166313e-01 -9.857321e+00 3.842199e+01
C.4.23 7.051016e-01 -9.825562e+00 3.879104e+01
C.4.24 7.718980e-01 -9.746054e+00 3.915743e+01
C.5.02 8.666908e+00 1.772310e+00 3.868655e+01
C.5.03 8.072607e+00 2.151088e+00 3.870193e+01
C.5.04 7.448310e+00 2.475506e+00 3.865852e+01
C.5.05 6.687844e+00 2.760857e+00 3.848469e+01
C.5.06 5.975240e+00 2.992829e+00 3.812645e+01
C.5.07 5.294174e+00 3.196138e+00 3.769660e+01
C.5.08 4.621913e+00 3.357161e+00 3.725144e+01
C.5.09 3.939188e+00 3.493422e+00 3.681397e+01
C.5.10 3.187192e+00 3.661162e+00 3.652691e+01
C.5.11 2.687057e+00 3.825338e+00 3.636938e+01
C.5.12 2.206679e+00 4.019409e+00 3.618641e+01
C.5.14 1.346041e+00 4.236805e+00 3.619244e+01
C.5.15 1.027407e+00 4.243751e+00 3.637818e+01
C.5.16 7.273525e-01 4.221620e+00 3.659162e+01
C.5.17 4.708598e-01 4.142170e+00 3.681928e+01
C.5.18 2.547204e-01 4.034596e+00 3.707548e+01
C.5.20 1.622469e-01 4.034893e+00 3.781179e+01
C.5.21 1.402726e-01 4.204770e+00 3.820609e+01
C.5.22 1.030483e-01 4.277579e+00 3.862815e+01
C.5.23 3.295990e-01 4.200434e+00 3.910561e+01
C.5.24 5.597460e-01 4.019494e+00 3.955230e+01
C.6.02 8.763264e-01 -9.866648e+00 3.989579e+01
C.6.03 6.740326e-01 -1.007299e+01 4.023618e+01
C.6.04 3.633251e-01 -1.034484e+01 4.040625e+01
C.6.05 -1.552752e-01 -1.047528e+01 4.049683e+01
C.6.06 -6.181560e-01 -1.052477e+01 4.077512e+01
C.6.08 -8.568577e-01 -1.054693e+01 4.173188e+01
C.6.09 -6.878325e-01 -1.049821e+01 4.216281e+01
C.6.10 -3.030937e-01 -1.058885e+01 4.240855e+01
C.6.11 -1.135794e-01 -1.070163e+01 4.242829e+01
C.6.12 8.218123e-02 -1.077022e+01 4.250573e+01
C.6.13 2.651777e-01 -1.079958e+01 4.262687e+01
C.6.14 4.171051e-01 -1.073320e+01 4.272128e+01
C.6.15 5.142614e-01 -1.062064e+01 4.284084e+01
C.6.17 9.013262e-01 -1.036381e+01 4.333337e+01
C.6.18 1.193466e+00 -1.023177e+01 4.370822e+01
C.6.19 1.638178e+00 -1.010217e+01 4.387773e+01
C.6.20 2.004733e+00 -1.006290e+01 4.403690e+01
C.6.21 2.389089e+00 -1.008226e+01 4.415145e+01
C.7.02 5.010399e-01 4.020578e+00 4.051446e+01
C.7.03 2.800147e-01 4.202331e+00 4.092862e+01
C.7.04 -1.516567e-01 4.456442e+00 4.087872e+01
C.7.05 -5.566498e-01 4.760907e+00 4.090653e+01
C.7.06 -9.620584e-01 4.834272e+00 4.120276e+01
C.7.08 -1.094908e+00 4.899843e+00 4.214593e+01
C.7.09 -9.930857e-01 4.909335e+00 4.260964e+01
C.7.10 -5.859741e-01 4.927724e+00 4.285338e+01
C.7.11 -2.061205e-01 4.965062e+00 4.290733e+01
C.7.12 1.004049e-01 4.892379e+00 4.312949e+01
C.7.13 4.165981e-01 4.798992e+00 4.332924e+01
C.7.14 5.326179e-01 4.661429e+00 4.341883e+01
C.7.15 5.788811e-01 4.497050e+00 4.352489e+01
C.7.17 8.731166e-01 4.207757e+00 4.388823e+01
C.7.18 1.160727e+00 4.091688e+00 4.407369e+01
C.7.19 1.450334e+00 4.005180e+00 4.427174e+01
C.7.20 1.760137e+00 3.936977e+00 4.438768e+01
C.7.21 2.082999e+00 3.897233e+00 4.447855e+01
C.8.02 3.657680e+00 -9.964972e+00 4.357400e+01
C.8.03 4.652640e+00 -1.011958e+01 4.380104e+01
C.8.04 5.467742e+00 -1.023313e+01 4.442402e+01
C.8.05 6.017845e+00 -1.003610e+01 4.448734e+01
C.8.06 6.521520e+00 -9.733187e+00 4.449065e+01
C.8.07 7.028857e+00 -9.436895e+00 4.450726e+01
C.8.08 7.507398e+00 -9.222880e+00 4.452309e+01
C.8.09 7.989639e+00 -9.017152e+00 4.450979e+01
C.8.10 8.464249e+00 -8.796392e+00 4.447713e+01
C.8.11 8.925722e+00 -8.552216e+00 4.446638e+01
C.8.12 9.373206e+00 -8.285068e+00 4.449940e+01
C.8.13 9.800123e+00 -7.991731e+00 4.456564e+01
C.8.14 1.028269e+01 -7.638228e+00 4.462338e+01
C.8.15 1.074551e+01 -7.260449e+00 4.468848e+01
C.8.17 1.187820e+01 -6.059880e+00 4.501034e+01
C.8.18 1.256217e+01 -5.220847e+00 4.500883e+01
C.8.19 1.323175e+01 -4.371005e+00 4.497300e+01
C.8.20 1.370968e+01 -3.840533e+00 4.461019e+01
C.8.21 1.414002e+01 -3.227393e+00 4.432679e+01
C.9.02 2.994545e+00 4.157050e+00 4.393708e+01
C.9.03 3.771331e+00 4.396600e+00 4.411742e+01
C.9.04 4.533286e+00 4.561294e+00 4.441002e+01
C.9.05 5.421485e+00 4.434262e+00 4.455646e+01
C.9.06 6.257694e+00 4.077964e+00 4.457445e+01
C.9.07 7.072932e+00 3.675878e+00 4.455896e+01
C.9.08 7.686454e+00 3.372739e+00 4.458408e+01
C.9.09 8.274817e+00 3.022467e+00 4.457476e+01
C.9.10 8.856169e+00 2.662745e+00 4.453514e+01
C.9.11 9.366201e+00 2.373469e+00 4.453852e+01
C.9.12 9.878162e+00 2.089871e+00 4.457455e+01
C.9.13 1.038725e+01 1.807732e+00 4.464572e+01
C.9.14 1.076084e+01 1.561929e+00 4.464159e+01
C.9.15 1.112217e+01 1.299066e+00 4.462271e+01
C.9.17 1.200097e+01 5.543782e-01 4.481001e+01
C.9.18 1.252184e+01 6.344374e-02 4.494195e+01
C.9.19 1.296215e+01 -4.939189e-01 4.478327e+01
C.9.20 1.349891e+01 -1.187759e+00 4.442402e+01
C.9.21 1.403746e+01 -1.954602e+00 4.428083e+01
