# Supplementary material for: Ontogenetic changes and sexual dimorphism in the cranium and mandible of the Atlantic walrus (Odobenus rosmarus rosmarus L.)
Source: Anat Rec (Hoboken). 2025 Sep 12;309(7):1875–903. doi: 10.1002/ar.70050 (PMC13251751; doi:10.1002/ar.70050)
Supplement: Supplementary file 1 — Data S1: Supporting information. [file AR-309-1875-s001.zip › PTS files/Ontogeny_Mandible/4916_U_N.pts]

Version 1.0
222
S.1 1.403726e+01 -2.820407e+00 2.936600e+01
S.2 1.427087e+01 -3.562850e+00 2.943802e+01
S.3 1.443213e+01 -2.184466e+00 2.963906e+01
S.4 1.181574e+01 -4.044395e+00 2.920382e+01
S.5 1.181563e+01 -1.162859e+00 2.960712e+01
S.6 8.091252e+00 -5.592847e+00 2.956854e+01
S.7 8.714198e+00 3.259453e-01 3.022698e+01
S.8 1.153589e+01 -3.162079e+00 3.291089e+01
S.9 4.623757e+00 -6.917689e+00 2.752410e+01
S.10 5.396236e+00 2.571424e+00 2.845616e+01
S.11 3.437147e+00 -7.343497e+00 2.844225e+01
S.12 4.339147e+00 2.877107e+00 2.932180e+01
S.13 2.445656e+00 -7.577483e+00 3.026601e+01
S.14 3.410680e+00 2.912350e+00 3.120150e+01
S.15 3.488230e+00 -8.813628e+00 2.984934e+01
S.16 4.564360e+00 3.854885e+00 3.120973e+01
S.17 2.513525e+00 -6.166177e+00 3.046444e+01
S.18 3.252723e+00 1.351466e+00 3.090588e+01
S.19 1.218735e+01 -4.586201e+00 3.067002e+01
S.20 1.252236e+01 -1.277122e+00 3.109605e+01
S.21 6.002857e+00 -7.015964e+00 2.984031e+01
S.22 6.840692e+00 1.854085e+00 3.072973e+01
S.23 3.473195e+00 -7.203514e+00 2.946165e+01
S.24 4.205276e+00 2.406657e+00 3.034734e+01
S.25 4.656142e+00 -6.755864e+00 3.185987e+01
S.26 5.142008e+00 1.322922e+00 3.268505e+01
S.27 3.653883e+00 -7.255169e+00 3.179241e+01
S.28 4.288401e+00 1.942024e+00 3.261931e+01
S.29 5.380393e+00 -6.902596e+00 3.169315e+01
S.30 6.062523e+00 1.357382e+00 3.250282e+01
S.31 9.878716e+00 -4.889462e+00 3.267342e+01
S.32 1.049096e+01 -1.720657e+00 3.314413e+01
C.1.02 1.417477e+01 -3.728912e+00 2.934223e+01
C.1.03 1.404221e+01 -3.865900e+00 2.924401e+01
C.1.04 1.388080e+01 -3.967709e+00 2.914618e+01
C.1.05 1.367235e+01 -4.014495e+00 2.904110e+01
C.1.06 1.345289e+01 -4.018626e+00 2.894886e+01
C.1.07 1.322294e+01 -3.996631e+00 2.889124e+01
C.1.08 1.301701e+01 -3.999095e+00 2.886564e+01
C.1.09 1.281083e+01 -4.021852e+00 2.885929e+01
C.1.10 1.260776e+01 -4.064573e+00 2.886230e+01
C.1.11 1.230741e+01 -4.100167e+00 2.888120e+01
C.1.12 1.209904e+01 -4.068312e+00 2.909892e+01
C.2.02 1.438522e+01 -2.018513e+00 2.957912e+01
C.2.03 1.430396e+01 -1.868463e+00 2.951420e+01
C.2.04 1.418070e+01 -1.751045e+00 2.944823e+01
C.2.05 1.400426e+01 -1.661325e+00 2.936776e+01
C.2.06 1.382051e+01 -1.588181e+00 2.928687e+01
C.2.07 1.361932e+01 -1.541725e+00 2.923188e+01
C.2.08 1.340450e+01 -1.531221e+00 2.921073e+01
C.2.09 1.319198e+01 -1.496238e+00 2.919315e+01
C.2.10 1.299045e+01 -1.418748e+00 2.920226e+01
C.2.11 1.260001e+01 -1.482760e+00 2.939604e+01
C.2.12 1.223262e+01 -1.290784e+00 2.954517e+01
C.3.02 1.394072e+01 -2.767790e+00 2.910365e+01
C.3.03 1.376559e+01 -2.701644e+00 2.888949e+01
C.3.04 1.348980e+01 -2.662154e+00 2.883210e+01
C.3.05 1.324477e+01 -2.679372e+00 2.892999e+01
C.3.06 1.301018e+01 -2.693504e+00 2.905118e+01
C.3.07 1.275543e+01 -2.702921e+00 2.912144e+01
C.3.08 1.259196e+01 -2.715956e+00 2.930642e+01
C.3.09 1.244591e+01 -2.721709e+00 2.950577e+01
C.3.10 1.241075e+01 -2.752142e+00 2.974855e+01
C.3.11 1.233779e+01 -2.786966e+00 3.002086e+01
C.3.12 1.229255e+01 -2.829878e+00 3.029800e+01
C.3.13 1.228771e+01 -2.877981e+00 3.057792e+01
C.3.14 1.222055e+01 -2.872616e+00 3.084167e+01
C.3.15 1.207141e+01 -2.885736e+00 3.106902e+01
C.3.16 1.190744e+01 -2.927415e+00 3.128228e+01
C.3.17 1.181389e+01 -2.956959e+00 3.140005e+01
C.3.18 1.171485e+01 -2.988474e+00 3.151269e+01
C.3.19 1.165026e+01 -3.011304e+00 3.164980e+01
C.3.20 1.159537e+01 -3.032234e+00 3.178859e+01
C.3.21 1.153659e+01 -3.051827e+00 3.192597e+01
C.3.22 1.150801e+01 -3.070581e+00 3.207275e+01
C.3.23 1.148384e+01 -3.092647e+00 3.220857e+01
C.3.24 1.146863e+01 -3.116123e+00 3.234545e+01
C.3.25 1.145874e+01 -3.134990e+00 3.248352e+01
C.3.26 1.145223e+01 -3.146283e+00 3.263494e+01
C.3.27 1.144902e+01 -3.160627e+00 3.278620e+01
C.3.29 1.165912e+01 -3.169380e+00 3.292858e+01
C.3.30 1.178206e+01 -3.188674e+00 3.292049e+01
C.3.31 1.190633e+01 -3.197246e+00 3.291465e+01
C.3.32 1.208048e+01 -3.198374e+00 3.285626e+01
C.3.33 1.225216e+01 -3.189911e+00 3.279151e+01
C.3.34 1.240599e+01 -3.181170e+00 3.269152e+01
C.3.35 1.258470e+01 -3.159058e+00 3.255506e+01
C.3.36 1.274326e+01 -3.134225e+00 3.239602e+01
C.3.37 1.290101e+01 -3.113508e+00 3.223562e+01
C.3.38 1.300580e+01 -3.108808e+00 3.211454e+01
C.3.39 1.311089e+01 -3.109124e+00 3.199363e+01
C.3.40 1.321376e+01 -3.105856e+00 3.187088e+01
C.3.41 1.332460e+01 -3.093992e+00 3.173395e+01
C.3.42 1.342843e+01 -3.078313e+00 3.159200e+01
C.3.43 1.351802e+01 -3.062721e+00 3.144066e+01
C.3.44 1.359521e+01 -3.049788e+00 3.131006e+01
C.3.45 1.367324e+01 -3.036396e+00 3.117999e+01
C.3.46 1.375602e+01 -3.022398e+00 3.105297e+01
C.3.47 1.384897e+01 -3.007260e+00 3.092885e+01
C.3.48 1.393682e+01 -2.990812e+00 3.080124e+01
C.3.49 1.402334e+01 -2.975242e+00 3.067260e+01
C.3.50 1.411626e+01 -2.958252e+00 3.049664e+01
C.3.51 1.415009e+01 -2.935771e+00 3.030109e+01
C.3.52 1.417786e+01 -2.914587e+00 3.010446e+01
C.3.53 1.418065e+01 -2.890067e+00 2.985049e+01
C.3.54 1.410326e+01 -2.849168e+00 2.961081e+01
C.4.02 7.695261e+00 -5.774415e+00 2.956757e+01
C.4.03 7.316375e+00 -5.986421e+00 2.953186e+01
C.4.04 6.945529e+00 -6.174426e+00 2.940185e+01
C.4.05 6.560600e+00 -6.375870e+00 2.915757e+01
C.4.06 6.204173e+00 -6.562303e+00 2.886324e+01
C.4.07 5.866815e+00 -6.718479e+00 2.853121e+01
C.4.08 5.642599e+00 -6.801090e+00 2.827427e+01
C.4.09 5.421451e+00 -6.858349e+00 2.800793e+01
C.4.10 5.185878e+00 -6.901891e+00 2.775156e+01
C.4.11 5.022120e+00 -6.906649e+00 2.762304e+01
C.4.12 4.830226e+00 -6.898176e+00 2.754264e+01
C.4.14 4.371780e+00 -7.003367e+00 2.756078e+01
C.4.15 4.138639e+00 -7.110040e+00 2.764107e+01
C.4.16 3.920518e+00 -7.204743e+00 2.776609e+01
C.4.17 3.695277e+00 -7.288255e+00 2.793597e+01
C.4.18 3.512566e+00 -7.350796e+00 2.815795e+01
C.4.20 3.411276e+00 -7.333734e+00 2.859776e+01
C.4.21 3.417017e+00 -7.308344e+00 2.875355e+01
C.4.22 3.448159e+00 -7.274514e+00 2.890466e+01
C.4.23 3.471139e+00 -7.244346e+00 2.908851e+01
C.4.24 3.474423e+00 -7.221581e+00 2.927481e+01
C.5.02 8.439659e+00 4.943427e-01 3.025051e+01
C.5.03 8.190970e+00 7.003036e-01 3.025474e+01
C.5.04 7.942219e+00 9.055151e-01 3.023759e+01
C.5.05 7.559046e+00 1.213127e+00 3.018677e+01
C.5.06 7.231796e+00 1.535087e+00 3.000430e+01
C.5.07 6.914134e+00 1.834003e+00 2.977244e+01
C.5.08 6.696322e+00 1.989078e+00 2.957604e+01
C.5.09 6.486154e+00 2.108865e+00 2.934902e+01
C.5.10 6.294385e+00 2.215162e+00 2.910004e+01
C.5.11 6.067199e+00 2.328104e+00 2.878295e+01
C.5.12 5.777319e+00 2.449638e+00 2.852582e+01
C.5.14 5.171842e+00 2.661991e+00 2.850246e+01
C.5.15 4.965600e+00 2.761688e+00 2.859315e+01
C.5.16 4.770373e+00 2.842971e+00 2.871957e+01
C.5.17 4.578837e+00 2.905478e+00 2.888171e+01
C.5.18 4.422770e+00 2.939395e+00 2.908514e+01
C.5.20 4.326369e+00 2.799567e+00 2.948833e+01
C.5.21 4.324025e+00 2.726883e+00 2.965750e+01
C.5.22 4.287686e+00 2.664497e+00 2.982690e+01
C.5.23 4.247332e+00 2.589235e+00 3.000324e+01
C.5.24 4.227473e+00 2.500636e+00 3.017686e+01
C.6.02 3.384352e+00 -7.218346e+00 2.961636e+01
C.6.03 3.237558e+00 -7.320630e+00 2.962273e+01
C.6.04 3.108804e+00 -7.439749e+00 2.958696e+01
C.6.05 2.814892e+00 -7.513036e+00 2.972690e+01
C.6.06 2.581846e+00 -7.552494e+00 2.996242e+01
C.6.08 2.416829e+00 -7.596892e+00 3.070369e+01
C.6.09 2.551219e+00 -7.567458e+00 3.112064e+01
C.6.10 2.961160e+00 -7.547423e+00 3.127654e+01
C.6.11 3.127111e+00 -7.667843e+00 3.127386e+01
C.6.12 3.290777e+00 -7.759172e+00 3.135706e+01
C.6.13 3.469491e+00 -7.795253e+00 3.145091e+01
C.6.14 3.591038e+00 -7.636238e+00 3.155694e+01
C.6.15 3.624128e+00 -7.439462e+00 3.166413e+01
C.6.17 3.791947e+00 -7.107267e+00 3.188959e+01
C.6.18 3.983606e+00 -6.995073e+00 3.192210e+01
C.6.19 4.186525e+00 -6.899188e+00 3.192578e+01
C.6.20 4.340760e+00 -6.832629e+00 3.192313e+01
C.6.21 4.500234e+00 -6.780064e+00 3.191759e+01
C.7.02 4.119192e+00 2.447825e+00 3.045392e+01
C.7.03 4.020860e+00 2.547831e+00 3.048213e+01
C.7.04 3.975917e+00 2.680572e+00 3.051087e+01
C.7.05 3.721722e+00 2.844113e+00 3.064289e+01
C.7.06 3.511126e+00 2.912649e+00 3.088733e+01
C.7.08 3.300853e+00 2.841518e+00 3.162211e+01
C.7.09 3.366539e+00 2.699310e+00 3.203374e+01
C.7.10 3.696187e+00 2.496303e+00 3.224374e+01
C.7.11 3.884695e+00 2.493746e+00 3.226936e+01
C.7.12 4.049049e+00 2.476774e+00 3.236369e+01
C.7.13 4.202970e+00 2.409034e+00 3.245267e+01
C.7.14 4.265967e+00 2.261520e+00 3.250865e+01
C.7.15 4.272481e+00 2.097698e+00 3.255317e+01
C.7.17 4.384718e+00 1.811282e+00 3.272041e+01
C.7.18 4.536144e+00 1.711894e+00 3.278190e+01
C.7.19 4.702876e+00 1.618698e+00 3.279224e+01
C.7.20 4.852308e+00 1.518124e+00 3.277415e+01
C.7.21 4.998816e+00 1.415662e+00 3.274563e+01
C.8.02 5.059087e+00 -6.871578e+00 3.166658e+01
C.8.03 5.505528e+00 -6.889768e+00 3.178265e+01
C.8.04 5.907416e+00 -6.857846e+00 3.200759e+01
C.8.05 6.197576e+00 -6.772832e+00 3.207304e+01
C.8.06 6.462515e+00 -6.636500e+00 3.215627e+01
C.8.07 6.729945e+00 -6.502015e+00 3.223437e+01
C.8.08 7.015120e+00 -6.386105e+00 3.228391e+01
C.8.09 7.300402e+00 -6.274471e+00 3.234196e+01
C.8.10 7.578908e+00 -6.159148e+00 3.242163e+01
C.8.11 7.952623e+00 -5.982600e+00 3.250005e+01
C.8.12 8.327223e+00 -5.791728e+00 3.248526e+01
C.8.13 8.698510e+00 -5.594308e+00 3.247255e+01
C.8.14 9.100313e+00 -5.366219e+00 3.251301e+01
C.8.15 9.494413e+00 -5.129592e+00 3.257467e+01
C.8.17 1.032410e+01 -4.635244e+00 3.283302e+01
C.8.18 1.077113e+01 -4.378595e+00 3.298390e+01
C.8.19 1.118478e+01 -4.048364e+00 3.307498e+01
C.8.20 1.138243e+01 -3.785899e+00 3.303043e+01
C.8.21 1.151402e+01 -3.487185e+00 3.297223e+01
C.9.02 5.581777e+00 1.384063e+00 3.246389e+01
C.9.03 6.066959e+00 1.286718e+00 3.249796e+01
C.9.04 6.449226e+00 1.190902e+00 3.279919e+01
C.9.05 6.801480e+00 9.973251e-01 3.282966e+01
C.9.06 7.112661e+00 7.521143e-01 3.290398e+01
C.9.07 7.426698e+00 5.088097e-01 3.297230e+01
C.9.08 7.798985e+00 2.746009e-01 3.299735e+01
C.9.09 8.170099e+00 4.334854e-02 3.305098e+01
C.9.10 8.531969e+00 -1.996014e-01 3.311506e+01
C.9.11 8.928800e+00 -4.784017e-01 3.308493e+01
C.9.12 9.317775e+00 -7.667383e-01 3.304405e+01
C.9.13 9.702431e+00 -1.063347e+00 3.303090e+01
C.9.14 9.975309e+00 -1.274325e+00 3.304309e+01
C.9.15 1.024180e+01 -1.490422e+00 3.308062e+01
C.9.17 1.070818e+01 -1.946211e+00 3.321264e+01
C.9.18 1.092934e+01 -2.175586e+00 3.324776e+01
C.9.19 1.114630e+01 -2.409503e+00 3.321671e+01
C.9.20 1.132391e+01 -2.637186e+00 3.312414e+01
C.9.21 1.144734e+01 -2.897877e+00 3.303052e+01
