# Supplementary material for: Ontogenetic changes and sexual dimorphism in the cranium and mandible of the Atlantic walrus (Odobenus rosmarus rosmarus L.)
Source: Anat Rec (Hoboken). 2025 Sep 12;309(7):1875–903. doi: 10.1002/ar.70050 (PMC13251751; doi:10.1002/ar.70050)
Supplement: Supplementary file 1 — Data S1: Supporting information. [file AR-309-1875-s001.zip › PTS files/Ontogeny_Mandible/4919_F_A.pts]

Version 1.0
222
S.1 1.919823e+01 -7.603496e-01 3.500145e+01
S.2 1.976903e+01 -1.898652e+00 3.554775e+01
S.3 1.990529e+01 1.362471e-01 3.588186e+01
S.4 1.585032e+01 -2.384409e+00 3.454017e+01
S.5 1.587152e+01 1.109622e+00 3.478506e+01
S.6 1.000201e+01 -4.388007e+00 3.549490e+01
S.7 1.049083e+01 3.653383e+00 3.581663e+01
S.8 1.343030e+01 -7.387674e-01 4.069047e+01
S.9 3.322568e+00 -5.489200e+00 3.291209e+01
S.10 3.918287e+00 5.597539e+00 3.312687e+01
S.11 1.698298e+00 -5.580360e+00 3.414740e+01
S.12 2.186138e+00 5.664934e+00 3.425026e+01
S.13 -2.903961e-01 -6.454858e+00 3.748055e+01
S.14 3.158490e-02 6.838238e+00 3.783804e+01
S.15 1.783186e-01 -8.939622e+00 3.778329e+01
S.16 8.204821e-01 8.858610e+00 3.804359e+01
S.17 -2.180637e-01 -4.053575e+00 3.737094e+01
S.18 2.384182e-01 4.242945e+00 3.782621e+01
S.19 1.461146e+01 -2.739920e+00 3.739738e+01
S.20 1.482698e+01 1.253632e+00 3.765469e+01
S.21 5.211494e+00 -6.318265e+00 3.589544e+01
S.22 5.725671e+00 6.166117e+00 3.629594e+01
S.23 1.761595e+00 -5.931801e+00 3.571629e+01
S.24 2.342925e+00 6.080518e+00 3.613205e+01
S.25 2.837205e+00 -6.020711e+00 4.034646e+01
S.26 3.313792e+00 5.496290e+00 4.061133e+01
S.27 8.377865e-01 -6.321705e+00 3.976493e+01
S.28 1.203700e+00 5.608545e+00 3.976927e+01
S.29 4.664673e+00 -6.302171e+00 3.944121e+01
S.30 5.204541e+00 5.904066e+00 3.973565e+01
S.31 1.025360e+01 -4.467021e+00 4.063074e+01
S.32 1.026137e+01 3.603057e+00 4.089853e+01
C.1.02 1.964436e+01 -1.900034e+00 3.520667e+01
C.1.03 1.943695e+01 -1.932148e+00 3.491030e+01
C.1.04 1.916561e+01 -1.883963e+00 3.467378e+01
C.1.05 1.880740e+01 -1.797726e+00 3.449375e+01
C.1.06 1.840218e+01 -1.771440e+00 3.443681e+01
C.1.07 1.805807e+01 -1.944692e+00 3.429636e+01
C.1.08 1.763885e+01 -1.949176e+00 3.431005e+01
C.1.09 1.726473e+01 -2.134287e+00 3.426864e+01
C.1.10 1.687440e+01 -2.284611e+00 3.430019e+01
C.1.11 1.652727e+01 -2.336709e+00 3.435200e+01
C.1.12 1.619946e+01 -2.350101e+00 3.448711e+01
C.2.02 1.983148e+01 1.898317e-01 3.543468e+01
C.2.03 1.963737e+01 2.881286e-01 3.503350e+01
C.2.04 1.932202e+01 2.713627e-01 3.470401e+01
C.2.05 1.889098e+01 2.412675e-01 3.457668e+01
C.2.06 1.844777e+01 3.200671e-01 3.456025e+01
C.2.07 1.808590e+01 5.874435e-01 3.453843e+01
C.2.08 1.771427e+01 5.901170e-01 3.446886e+01
C.2.09 1.735933e+01 7.011470e-01 3.440055e+01
C.2.10 1.700791e+01 8.406700e-01 3.440080e+01
C.2.11 1.662812e+01 1.001688e+00 3.447050e+01
C.2.12 1.626108e+01 1.008211e+00 3.467112e+01
C.3.02 1.902276e+01 -7.149804e-01 3.462934e+01
C.3.03 1.865433e+01 -6.863880e-01 3.444287e+01
C.3.04 1.825110e+01 -6.613027e-01 3.435286e+01
C.3.05 1.785344e+01 -6.531454e-01 3.434285e+01
C.3.06 1.747725e+01 -6.423240e-01 3.447194e+01
C.3.07 1.708932e+01 -6.521271e-01 3.455980e+01
C.3.08 1.665367e+01 -6.439686e-01 3.466933e+01
C.3.09 1.624465e+01 -6.116275e-01 3.485241e+01
C.3.10 1.585246e+01 -6.011949e-01 3.507134e+01
C.3.11 1.540060e+01 -6.249886e-01 3.539060e+01
C.3.12 1.498732e+01 -6.607954e-01 3.575743e+01
C.3.13 1.463143e+01 -6.811343e-01 3.618122e+01
C.3.14 1.418921e+01 -6.754979e-01 3.664701e+01
C.3.15 1.393204e+01 -6.698042e-01 3.723551e+01
C.3.16 1.342132e+01 -6.537893e-01 3.762466e+01
C.3.17 1.316360e+01 -6.505772e-01 3.778834e+01
C.3.18 1.289672e+01 -6.529773e-01 3.793662e+01
C.3.19 1.265870e+01 -6.627192e-01 3.812759e+01
C.3.20 1.251893e+01 -6.885473e-01 3.837728e+01
C.3.21 1.244276e+01 -7.216499e-01 3.865234e+01
C.3.22 1.241707e+01 -7.415773e-01 3.893781e+01
C.3.23 1.248884e+01 -7.390701e-01 3.927538e+01
C.3.24 1.262401e+01 -7.230057e-01 3.959252e+01
C.3.25 1.276371e+01 -7.129809e-01 3.990794e+01
C.3.26 1.292914e+01 -7.155906e-01 4.021518e+01
C.3.27 1.314644e+01 -7.231045e-01 4.048811e+01
C.3.29 1.365952e+01 -7.629232e-01 4.072363e+01
C.3.30 1.388695e+01 -7.916090e-01 4.068263e+01
C.3.31 1.410301e+01 -8.114978e-01 4.059806e+01
C.3.32 1.437891e+01 -8.217074e-01 4.050516e+01
C.3.33 1.465640e+01 -8.258607e-01 4.041663e+01
C.3.34 1.492817e+01 -8.335528e-01 4.031205e+01
C.3.35 1.524566e+01 -8.500670e-01 4.013270e+01
C.3.36 1.556358e+01 -8.712398e-01 3.995461e+01
C.3.37 1.587250e+01 -8.955882e-01 3.976173e+01
C.3.38 1.615284e+01 -9.229456e-01 3.958065e+01
C.3.39 1.642915e+01 -9.541979e-01 3.939408e+01
C.3.40 1.671449e+01 -9.866943e-01 3.922190e+01
C.3.41 1.698325e+01 -1.020105e+00 3.905357e+01
C.3.42 1.724973e+01 -1.053361e+00 3.888160e+01
C.3.43 1.751634e+01 -1.071951e+00 3.870765e+01
C.3.44 1.777143e+01 -1.064039e+00 3.850527e+01
C.3.45 1.802607e+01 -1.041996e+00 3.830334e+01
C.3.46 1.823401e+01 -1.021263e+00 3.805350e+01
C.3.47 1.842546e+01 -1.011421e+00 3.772008e+01
C.3.48 1.858144e+01 -1.006728e+00 3.736858e+01
C.3.49 1.868340e+01 -9.894747e-01 3.699813e+01
C.3.50 1.880561e+01 -9.713981e-01 3.663825e+01
C.3.51 1.883676e+01 -9.340259e-01 3.626087e+01
C.3.52 1.889391e+01 -8.927889e-01 3.588696e+01
C.3.53 1.901934e+01 -8.594411e-01 3.559896e+01
C.3.54 1.911657e+01 -8.145084e-01 3.530176e+01
C.4.02 9.153833e+00 -4.532062e+00 3.575605e+01
C.4.03 8.276201e+00 -4.726666e+00 3.573869e+01
C.4.04 7.425231e+00 -4.952428e+00 3.555628e+01
C.4.05 6.713161e+00 -5.267045e+00 3.520865e+01
C.4.06 6.199006e+00 -5.533131e+00 3.458275e+01
C.4.07 5.730972e+00 -5.677666e+00 3.388496e+01
C.4.08 5.341195e+00 -5.666996e+00 3.347497e+01
C.4.09 4.839287e+00 -5.583982e+00 3.322736e+01
C.4.10 4.311456e+00 -5.498418e+00 3.304238e+01
C.4.11 3.987573e+00 -5.480231e+00 3.296046e+01
C.4.12 3.657013e+00 -5.480729e+00 3.290873e+01
C.4.14 2.971087e+00 -5.501272e+00 3.301811e+01
C.4.15 2.654108e+00 -5.515787e+00 3.320316e+01
C.4.16 2.338325e+00 -5.538486e+00 3.338942e+01
C.4.17 2.063423e+00 -5.545028e+00 3.359109e+01
C.4.18 1.820618e+00 -5.551232e+00 3.383044e+01
C.4.20 1.854303e+00 -5.738926e+00 3.443858e+01
C.4.21 1.775065e+00 -5.877622e+00 3.476834e+01
C.4.22 1.608889e+00 -5.949752e+00 3.508684e+01
C.4.23 1.656788e+00 -5.973867e+00 3.529769e+01
C.4.24 1.715878e+00 -5.969953e+00 3.550703e+01
C.5.02 9.710914e+00 3.873782e+00 3.597490e+01
C.5.03 8.923742e+00 4.121305e+00 3.600563e+01
C.5.04 8.149955e+00 4.393443e+00 3.591040e+01
C.5.05 7.606334e+00 4.657653e+00 3.569807e+01
C.5.06 7.132848e+00 4.921974e+00 3.535694e+01
C.5.07 6.690334e+00 5.089696e+00 3.492513e+01
C.5.08 6.183026e+00 5.132630e+00 3.440244e+01
C.5.09 5.684510e+00 5.108721e+00 3.387019e+01
C.5.10 5.088367e+00 5.157216e+00 3.345228e+01
C.5.11 4.719144e+00 5.279178e+00 3.324780e+01
C.5.12 4.333220e+00 5.453200e+00 3.313033e+01
C.5.14 3.619857e+00 5.641995e+00 3.321955e+01
C.5.15 3.336164e+00 5.656474e+00 3.335714e+01
C.5.16 3.068002e+00 5.661826e+00 3.352355e+01
C.5.17 2.759635e+00 5.645442e+00 3.375219e+01
C.5.18 2.439432e+00 5.627358e+00 3.396380e+01
C.5.20 2.202039e+00 5.778363e+00 3.445756e+01
C.5.21 2.254076e+00 5.921082e+00 3.463926e+01
C.5.22 2.312861e+00 6.021571e+00 3.484552e+01
C.5.23 2.466787e+00 5.997714e+00 3.525984e+01
C.5.24 2.407375e+00 6.052581e+00 3.569502e+01
C.6.02 1.604627e+00 -6.048366e+00 3.617843e+01
C.6.03 1.246238e+00 -6.216191e+00 3.648696e+01
C.6.04 8.109608e-01 -6.408135e+00 3.664666e+01
C.6.05 3.544939e-01 -6.456886e+00 3.679091e+01
C.6.06 -3.524216e-02 -6.442075e+00 3.707278e+01
C.6.08 -5.485525e-01 -6.507958e+00 3.798634e+01
C.6.09 -1.948864e-01 -6.416749e+00 3.875590e+01
C.6.10 -1.228832e-01 -6.698391e+00 3.876379e+01
C.6.11 2.014925e-01 -6.821029e+00 3.877910e+01
C.6.12 5.321848e-01 -6.837947e+00 3.888329e+01
C.6.13 8.218731e-01 -6.775889e+00 3.906420e+01
C.6.14 9.439088e-01 -6.659173e+00 3.930504e+01
C.6.15 9.358219e-01 -6.498749e+00 3.955146e+01
C.6.17 1.060051e+00 -6.084489e+00 4.008024e+01
C.6.18 1.468355e+00 -5.918105e+00 4.018371e+01
C.6.19 1.890094e+00 -5.801564e+00 4.030056e+01
C.6.20 2.222926e+00 -5.802824e+00 4.033136e+01
C.6.21 2.540678e+00 -5.877398e+00 4.040351e+01
C.7.02 2.081137e+00 6.128530e+00 3.652145e+01
C.7.03 1.698951e+00 6.289510e+00 3.674620e+01
C.7.04 1.295165e+00 6.488105e+00 3.688766e+01
C.7.05 7.711495e-01 6.647388e+00 3.703340e+01
C.7.06 3.211363e-01 6.768958e+00 3.735579e+01
C.7.08 -8.116668e-02 6.842422e+00 3.829263e+01
C.7.09 -1.963742e-02 6.804692e+00 3.875538e+01
C.7.10 3.519081e-01 6.673088e+00 3.900835e+01
C.7.11 7.658167e-01 6.691271e+00 3.904629e+01
C.7.12 1.158078e+00 6.635777e+00 3.917338e+01
C.7.13 1.459071e+00 6.402715e+00 3.934121e+01
C.7.14 1.527742e+00 6.119088e+00 3.950182e+01
C.7.15 1.378318e+00 5.839878e+00 3.960509e+01
C.7.17 1.454953e+00 5.555191e+00 4.013374e+01
C.7.18 1.785927e+00 5.634573e+00 4.042179e+01
C.7.19 2.199919e+00 5.677173e+00 4.058183e+01
C.7.20 2.574878e+00 5.637992e+00 4.064190e+01
C.7.21 2.949263e+00 5.579525e+00 4.068833e+01
C.8.02 3.503629e+00 -5.934350e+00 3.948129e+01
C.8.03 4.587274e+00 -6.066797e+00 3.939108e+01
C.8.04 5.352709e+00 -6.354719e+00 4.012001e+01
C.8.05 5.709334e+00 -6.384197e+00 4.030296e+01
C.8.06 6.082799e+00 -6.368722e+00 4.045062e+01
C.8.07 6.473351e+00 -6.286118e+00 4.049718e+01
C.8.08 6.865219e+00 -6.125237e+00 4.050058e+01
C.8.09 7.239196e+00 -5.926586e+00 4.051273e+01
C.8.10 7.617346e+00 -5.735888e+00 4.052302e+01
C.8.11 8.051064e+00 -5.572211e+00 4.057655e+01
C.8.12 8.486811e+00 -5.405526e+00 4.058687e+01
C.8.13 8.915518e+00 -5.222604e+00 4.060964e+01
C.8.14 9.377056e+00 -5.000012e+00 4.063678e+01
C.8.15 9.821123e+00 -4.743139e+00 4.062553e+01
C.8.17 1.101147e+01 -3.989052e+00 4.079633e+01
C.8.18 1.175826e+01 -3.469817e+00 4.085069e+01
C.8.19 1.243523e+01 -2.860153e+00 4.083457e+01
C.8.20 1.286243e+01 -2.195092e+00 4.091861e+01
C.8.21 1.322435e+01 -1.501466e+00 4.077826e+01
C.9.02 4.054382e+00 5.712844e+00 3.992728e+01
C.9.03 5.059111e+00 5.754516e+00 3.969902e+01
C.9.04 5.870902e+00 5.878144e+00 4.032278e+01
C.9.05 6.401752e+00 5.805907e+00 4.049749e+01
C.9.06 6.908930e+00 5.595806e+00 4.062470e+01
C.9.07 7.401542e+00 5.374019e+00 4.078501e+01
C.9.08 7.733752e+00 5.210334e+00 4.086190e+01
C.9.09 8.052837e+00 5.008091e+00 4.088047e+01
C.9.10 8.377258e+00 4.814496e+00 4.089902e+01
C.9.11 8.729748e+00 4.622776e+00 4.086382e+01
C.9.12 9.083565e+00 4.435651e+00 4.081862e+01
C.9.13 9.435722e+00 4.240236e+00 4.081217e+01
C.9.14 9.719578e+00 4.036250e+00 4.081590e+01
C.9.15 9.993722e+00 3.821154e+00 4.084385e+01
C.9.17 1.111017e+01 2.926580e+00 4.116487e+01
C.9.18 1.195273e+01 2.205244e+00 4.130250e+01
C.9.19 1.271538e+01 1.401516e+00 4.115615e+01
C.9.20 1.311594e+01 7.359705e-01 4.106006e+01
C.9.21 1.337075e+01 1.568164e-02 4.089016e+01
