# Supplementary material for: Ontogenetic changes and sexual dimorphism in the cranium and mandible of the Atlantic walrus (Odobenus rosmarus rosmarus L.)
Source: Anat Rec (Hoboken). 2025 Sep 12;309(7):1875–903. doi: 10.1002/ar.70050 (PMC13251751; doi:10.1002/ar.70050)
Supplement: Supplementary file 1 — Data S1: Supporting information. [file AR-309-1875-s001.zip › PTS files/Ontogeny_Mandible/4922_F_A.pts]

Version 1.0
222
S.1 2.068854e+01 -1.351096e+00 3.829478e+01
S.2 2.175875e+01 -2.375694e+00 3.918853e+01
S.3 2.188948e+01 -2.761921e-01 3.890417e+01
S.4 9999 9999 9999
S.5 1.801034e+01 2.002455e-01 3.822713e+01
S.6 1.105147e+01 -5.229669e+00 3.845385e+01
S.7 1.136530e+01 3.029499e+00 3.913163e+01
S.8 1.488272e+01 -1.739870e+00 4.400001e+01
S.9 4.152561e+00 -6.576922e+00 3.439155e+01
S.10 4.862817e+00 5.310812e+00 3.517176e+01
S.11 1.862431e+00 -6.676550e+00 3.582857e+01
S.12 2.657240e+00 5.741037e+00 3.636150e+01
S.13 -1.436276e+00 -7.733577e+00 3.833653e+01
S.14 -5.704277e-01 7.325175e+00 3.942768e+01
S.15 -2.090225e-01 -1.011408e+01 3.892261e+01
S.16 7.241631e-01 9.077388e+00 4.010544e+01
S.17 -1.375705e+00 -5.409242e+00 3.800352e+01
S.18 -1.024018e+00 4.636104e+00 3.855560e+01
S.19 1.636329e+01 -3.728004e+00 4.080739e+01
S.20 1.649570e+01 6.555099e-01 4.114233e+01
S.21 6.542753e+00 -7.306909e+00 3.862896e+01
S.22 7.231860e+00 5.523537e+00 3.935958e+01
S.23 1.703508e+00 -7.052031e+00 3.676616e+01
S.24 2.247535e+00 5.988327e+00 3.750816e+01
S.25 1.771515e+00 -6.934898e+00 4.192553e+01
S.26 2.301861e+00 5.207830e+00 4.285560e+01
S.27 -5.093979e-01 -7.095300e+00 4.102490e+01
S.28 3.846050e-02 5.739510e+00 4.174796e+01
S.29 3.406024e+00 -7.555567e+00 4.174952e+01
S.30 4.163715e+00 5.741235e+00 4.263936e+01
S.31 1.124348e+01 -4.639573e+00 4.406810e+01
S.32 1.143378e+01 1.555010e+00 4.447921e+01
C.1.02 9999 9999 9999
C.1.03 9999 9999 9999
C.1.04 9999 9999 9999
C.1.05 9999 9999 9999
C.1.06 9999 9999 9999
C.1.07 9999 9999 9999
C.1.08 9999 9999 9999
C.1.09 9999 9999 9999
C.1.10 9999 9999 9999
C.1.11 9999 9999 9999
C.1.12 9999 9999 9999
C.2.02 2.179724e+01 -7.775562e-02 3.860023e+01
C.2.03 2.150381e+01 -5.718629e-02 3.836841e+01
C.2.04 2.122728e+01 8.359151e-02 3.815872e+01
C.2.05 2.091706e+01 1.273267e-01 3.802281e+01
C.2.06 2.058175e+01 1.452965e-01 3.796069e+01
C.2.07 2.024869e+01 2.139717e-01 3.792938e+01
C.2.08 1.981546e+01 1.944421e-01 3.798590e+01
C.2.09 1.939023e+01 2.944737e-01 3.800607e+01
C.2.10 1.899920e+01 4.659393e-01 3.810069e+01
C.2.11 1.866966e+01 6.456049e-01 3.823010e+01
C.2.12 1.834235e+01 4.187635e-01 3.821322e+01
C.3.02 2.036899e+01 -1.362930e+00 3.801958e+01
C.3.03 1.999115e+01 -1.423397e+00 3.784188e+01
C.3.04 1.972539e+01 -1.300379e+00 3.753816e+01
C.3.05 1.939726e+01 -1.314429e+00 3.769768e+01
C.3.06 1.907191e+01 -1.269828e+00 3.785729e+01
C.3.07 1.874640e+01 -1.262688e+00 3.802254e+01
C.3.08 1.840549e+01 -1.284093e+00 3.821231e+01
C.3.09 1.808389e+01 -1.320825e+00 3.843117e+01
C.3.10 1.772559e+01 -1.354029e+00 3.858348e+01
C.3.11 1.718448e+01 -1.386758e+00 3.896026e+01
C.3.12 1.667380e+01 -1.409780e+00 3.937801e+01
C.3.13 1.613430e+01 -1.442036e+00 3.975713e+01
C.3.14 1.580013e+01 -1.474396e+00 4.021481e+01
C.3.15 1.537518e+01 -1.501133e+00 4.059014e+01
C.3.16 1.500758e+01 -1.521067e+00 4.102216e+01
C.3.17 1.476396e+01 -1.523270e+00 4.131525e+01
C.3.18 1.444071e+01 -1.496485e+00 4.151540e+01
C.3.19 1.428090e+01 -1.501156e+00 4.186137e+01
C.3.20 1.422823e+01 -1.503673e+00 4.214705e+01
C.3.21 1.413112e+01 -1.504436e+00 4.242086e+01
C.3.22 1.411245e+01 -1.516442e+00 4.271052e+01
C.3.23 1.415538e+01 -1.534843e+00 4.294765e+01
C.3.24 1.421807e+01 -1.564076e+00 4.317923e+01
C.3.25 1.432881e+01 -1.596707e+00 4.339156e+01
C.3.26 1.450115e+01 -1.645249e+00 4.360547e+01
C.3.27 1.468127e+01 -1.701964e+00 4.381080e+01
C.3.29 1.509172e+01 -1.744655e+00 4.411991e+01
C.3.30 1.532153e+01 -1.733356e+00 4.419161e+01
C.3.31 1.555439e+01 -1.724545e+00 4.425306e+01
C.3.32 1.587284e+01 -1.737357e+00 4.427225e+01
C.3.33 1.618285e+01 -1.747493e+00 4.419654e+01
C.3.34 1.648812e+01 -1.760910e+00 4.410394e+01
C.3.35 1.683525e+01 -1.775011e+00 4.394454e+01
C.3.36 1.717178e+01 -1.791667e+00 4.376404e+01
C.3.37 1.748043e+01 -1.796576e+00 4.353862e+01
C.3.38 1.776300e+01 -1.796329e+00 4.329981e+01
C.3.39 1.803051e+01 -1.787456e+00 4.304443e+01
C.3.40 1.832775e+01 -1.775742e+00 4.282447e+01
C.3.41 1.862747e+01 -1.755093e+00 4.263294e+01
C.3.42 1.889942e+01 -1.714157e+00 4.240641e+01
C.3.43 1.917356e+01 -1.677570e+00 4.218179e+01
C.3.44 1.939277e+01 -1.655289e+00 4.200142e+01
C.3.45 1.957952e+01 -1.626172e+00 4.178843e+01
C.3.46 1.974817e+01 -1.597465e+00 4.156080e+01
C.3.47 1.987407e+01 -1.572398e+00 4.134168e+01
C.3.48 1.996428e+01 -1.544892e+00 4.110590e+01
C.3.49 2.009439e+01 -1.537983e+00 4.088792e+01
C.3.50 2.027449e+01 -1.514926e+00 4.049380e+01
C.3.51 2.040547e+01 -1.482205e+00 4.008138e+01
C.3.52 2.046401e+01 -1.453282e+00 3.965238e+01
C.3.53 2.054306e+01 -1.420004e+00 3.919122e+01
C.3.54 2.050480e+01 -1.387049e+00 3.872488e+01
C.4.02 1.027887e+01 -5.411762e+00 3.849825e+01
C.4.03 9.517706e+00 -5.638129e+00 3.846046e+01
C.4.04 8.768832e+00 -5.884575e+00 3.835816e+01
C.4.05 7.968851e+00 -6.228751e+00 3.809152e+01
C.4.06 7.319911e+00 -6.624049e+00 3.758935e+01
C.4.07 6.773810e+00 -6.956463e+00 3.694065e+01
C.4.08 6.464965e+00 -7.096619e+00 3.637671e+01
C.4.09 6.127379e+00 -7.151473e+00 3.581448e+01
C.4.10 5.661499e+00 -7.111736e+00 3.535142e+01
C.4.11 5.217107e+00 -6.974687e+00 3.492298e+01
C.4.12 4.724510e+00 -6.759181e+00 3.459023e+01
C.4.14 3.668028e+00 -6.497141e+00 3.463440e+01
C.4.15 3.177347e+00 -6.489564e+00 3.487789e+01
C.4.16 2.695431e+00 -6.518216e+00 3.513683e+01
C.4.17 2.364015e+00 -6.550664e+00 3.531903e+01
C.4.18 2.034010e+00 -6.612615e+00 3.549607e+01
C.4.20 1.886689e+00 -6.771583e+00 3.598868e+01
C.4.21 1.914753e+00 -6.891643e+00 3.613029e+01
C.4.22 1.834046e+00 -6.935854e+00 3.629396e+01
C.4.23 1.813184e+00 -6.995728e+00 3.645103e+01
C.4.24 1.751790e+00 -7.027586e+00 3.660564e+01
C.5.02 1.065704e+01 3.225967e+00 3.913536e+01
C.5.03 9.971991e+00 3.492056e+00 3.912425e+01
C.5.04 9.311836e+00 3.806029e+00 3.904752e+01
C.5.05 8.607690e+00 4.255124e+00 3.888167e+01
C.5.06 8.030739e+00 4.757950e+00 3.850837e+01
C.5.07 7.564875e+00 5.170714e+00 3.792735e+01
C.5.08 7.246673e+00 5.357351e+00 3.739196e+01
C.5.09 6.964118e+00 5.440299e+00 3.681230e+01
C.5.10 6.599783e+00 5.471662e+00 3.627470e+01
C.5.11 6.053900e+00 5.421427e+00 3.585539e+01
C.5.12 5.475744e+00 5.337638e+00 3.548790e+01
C.5.14 4.497223e+00 5.362628e+00 3.530159e+01
C.5.15 4.177461e+00 5.480568e+00 3.549403e+01
C.5.16 3.874949e+00 5.565162e+00 3.572756e+01
C.5.17 3.466916e+00 5.592517e+00 3.594461e+01
C.5.18 3.051075e+00 5.630716e+00 3.614453e+01
C.5.20 2.586721e+00 5.789268e+00 3.659563e+01
C.5.21 2.593568e+00 5.849417e+00 3.683741e+01
C.5.22 2.534224e+00 5.901850e+00 3.707372e+01
C.5.23 2.442764e+00 5.935096e+00 3.722094e+01
C.5.24 2.344816e+00 5.978277e+00 3.736126e+01
C.6.02 1.305825e+00 -6.934466e+00 3.716265e+01
C.6.03 8.119150e-01 -6.892706e+00 3.745164e+01
C.6.04 2.764809e-01 -6.994356e+00 3.763095e+01
C.6.05 -3.534912e-01 -7.324580e+00 3.754505e+01
C.6.06 -9.868611e-01 -7.502210e+00 3.782883e+01
C.6.08 -1.571646e+00 -7.881138e+00 3.887095e+01
C.6.09 -1.525761e+00 -8.009708e+00 3.942509e+01
C.6.10 -1.050399e+00 -7.886878e+00 3.971601e+01
C.6.11 -4.457420e-01 -7.987231e+00 3.975294e+01
C.6.12 2.559052e-02 -8.030187e+00 4.014418e+01
C.6.13 9.142530e-02 -8.027666e+00 4.075467e+01
C.6.14 -9.317161e-02 -7.722358e+00 4.090771e+01
C.6.15 -3.518898e-01 -7.433039e+00 4.091609e+01
C.6.17 -2.834869e-01 -6.841172e+00 4.137537e+01
C.6.18 8.078055e-02 -6.750240e+00 4.168760e+01
C.6.19 5.412783e-01 -6.738492e+00 4.184962e+01
C.6.20 9.596319e-01 -6.741533e+00 4.198938e+01
C.6.21 1.386438e+00 -6.793675e+00 4.208776e+01
C.7.02 1.853295e+00 6.046950e+00 3.804388e+01
C.7.03 1.376967e+00 6.137763e+00 3.850291e+01
C.7.04 9.126110e-01 6.582492e+00 3.868300e+01
C.7.05 3.742840e-01 6.868657e+00 3.879503e+01
C.7.06 -1.395328e-01 7.123191e+00 3.903047e+01
C.7.08 -6.771981e-01 7.291368e+00 3.993471e+01
C.7.09 -6.392220e-01 7.237003e+00 4.044964e+01
C.7.10 -3.451221e-01 6.999663e+00 4.080515e+01
C.7.11 2.477355e-01 6.878634e+00 4.084174e+01
C.7.12 7.082025e-01 6.802603e+00 4.122861e+01
C.7.13 7.636559e-01 6.527394e+00 4.176588e+01
C.7.14 5.548235e-01 6.234786e+00 4.179218e+01
C.7.15 2.950147e-01 5.992220e+00 4.173235e+01
C.7.17 1.913885e-01 5.560204e+00 4.216356e+01
C.7.18 5.328003e-01 5.503272e+00 4.249289e+01
C.7.19 9.858660e-01 5.456185e+00 4.263706e+01
C.7.20 1.418237e+00 5.366441e+00 4.276848e+01
C.7.21 1.848594e+00 5.274194e+00 4.290461e+01
C.8.02 2.550389e+00 -7.375819e+00 4.164608e+01
C.8.03 3.345063e+00 -7.424925e+00 4.230562e+01
C.8.04 4.135232e+00 -7.525313e+00 4.257685e+01
C.8.05 4.723437e+00 -7.466507e+00 4.286832e+01
C.8.06 5.231480e+00 -7.309011e+00 4.325753e+01
C.8.07 5.816600e+00 -7.120410e+00 4.349516e+01
C.8.08 6.386863e+00 -6.950079e+00 4.360623e+01
C.8.09 6.962388e+00 -6.762173e+00 4.361001e+01
C.8.10 7.507414e+00 -6.541894e+00 4.375483e+01
C.8.11 8.138232e+00 -6.291160e+00 4.384296e+01
C.8.12 8.774889e+00 -6.040644e+00 4.382006e+01
C.8.13 9.406340e+00 -5.780993e+00 4.377074e+01
C.8.14 1.005401e+01 -5.441028e+00 4.378704e+01
C.8.15 1.066118e+01 -5.047189e+00 4.389467e+01
C.8.17 1.184892e+01 -4.139023e+00 4.438625e+01
C.8.18 1.250336e+01 -3.625659e+00 4.454894e+01
C.8.19 1.318283e+01 -3.120279e+00 4.458369e+01
C.8.20 1.379883e+01 -2.702741e+00 4.443801e+01
C.8.21 1.436695e+01 -2.240742e+00 4.424104e+01
C.9.02 3.138762e+00 5.512925e+00 4.244396e+01
C.9.03 3.972471e+00 5.481033e+00 4.316851e+01
C.9.04 4.796142e+00 5.496222e+00 4.340700e+01
C.9.05 5.414079e+00 5.387659e+00 4.364874e+01
C.9.06 5.926070e+00 5.270444e+00 4.406847e+01
C.9.07 6.514987e+00 5.013812e+00 4.426690e+01
C.9.08 7.143829e+00 4.686091e+00 4.422633e+01
C.9.09 7.742949e+00 4.327488e+00 4.435654e+01
C.9.10 8.336895e+00 3.954288e+00 4.446809e+01
C.9.11 8.944724e+00 3.573528e+00 4.452770e+01
C.9.12 9.547970e+00 3.187184e+00 4.445826e+01
C.9.13 1.013135e+01 2.765752e+00 4.446512e+01
C.9.14 1.057886e+01 2.376766e+00 4.447184e+01
C.9.15 1.100105e+01 1.960424e+00 4.447739e+01
C.9.17 1.198272e+01 1.088807e+00 4.456744e+01
C.9.18 1.251085e+01 6.191431e-01 4.473166e+01
C.9.19 1.302027e+01 1.125180e-01 4.483312e+01
C.9.20 1.366630e+01 -5.344953e-01 4.469431e+01
C.9.21 1.429606e+01 -1.107026e+00 4.433256e+01
