# Supplementary material for: Ontogenetic changes and sexual dimorphism in the cranium and mandible of the Atlantic walrus (Odobenus rosmarus rosmarus L.)
Source: Anat Rec (Hoboken). 2025 Sep 12;309(7):1875–903. doi: 10.1002/ar.70050 (PMC13251751; doi:10.1002/ar.70050)
Supplement: Supplementary file 1 — Data S1: Supporting information. [file AR-309-1875-s001.zip › PTS files/Ontogeny_Mandible/4923_M_A.pts]

Version 1.0
222
S.1 2.434362e+01 -1.131830e+00 3.938745e+01
S.2 2.489443e+01 -2.144543e+00 3.987027e+01
S.3 2.483302e+01 -1.454882e-01 3.969036e+01
S.4 2.044506e+01 -1.852179e+00 3.865468e+01
S.5 2.092089e+01 7.367748e-01 3.851300e+01
S.6 1.224182e+01 -3.672242e+00 3.964637e+01
S.7 1.356105e+01 5.128322e+00 3.956628e+01
S.8 1.759743e+01 -2.061820e-02 4.577000e+01
S.9 5.271504e+00 -4.861751e+00 3.506225e+01
S.10 7.320418e+00 8.151579e+00 3.474297e+01
S.11 3.005971e+00 -4.685079e+00 3.552013e+01
S.12 5.043158e+00 8.522104e+00 3.495356e+01
S.13 -9.632065e-01 -5.112324e+00 3.922585e+01
S.14 1.488290e+00 1.126756e+01 3.903605e+01
S.15 4.130919e-01 -8.011549e+00 3.977967e+01
S.16 3.253384e+00 1.307045e+01 3.948389e+01
S.17 -4.595057e-01 -2.767637e+00 3.853592e+01
S.18 1.067885e+00 8.165746e+00 3.874025e+01
S.19 1.828201e+01 -2.645351e+00 4.282182e+01
S.20 1.938167e+01 2.058423e+00 4.242675e+01
S.21 7.896013e+00 -5.443020e+00 4.068819e+01
S.22 9.575218e+00 8.258411e+00 4.019337e+01
S.23 1.619871e+00 -4.294468e+00 3.830553e+01
S.24 3.910975e+00 9.296733e+00 3.773914e+01
S.25 2.721704e+00 -4.932874e+00 4.428566e+01
S.26 4.844457e+00 9.275598e+00 4.371662e+01
S.27 -2.526688e-01 -4.242957e+00 4.197541e+01
S.28 1.609040e+00 9.458795e+00 4.157349e+01
S.29 4.319440e+00 -5.504825e+00 4.388213e+01
S.30 6.578306e+00 9.069880e+00 4.366738e+01
S.31 1.487934e+01 -2.879325e+00 4.601249e+01
S.32 1.546958e+01 3.605792e+00 4.588900e+01
C.1.02 2.456496e+01 -2.221456e+00 3.963466e+01
C.1.03 2.419527e+01 -2.194100e+00 3.945423e+01
C.1.04 2.386277e+01 -2.101747e+00 3.922862e+01
C.1.05 2.347481e+01 -2.080095e+00 3.900335e+01
C.1.06 2.308819e+01 -2.176115e+00 3.879586e+01
C.1.07 2.265178e+01 -2.172630e+00 3.868974e+01
C.1.08 2.222513e+01 -2.203973e+00 3.877717e+01
C.1.09 2.184233e+01 -2.378935e+00 3.889333e+01
C.1.10 2.143331e+01 -2.513157e+00 3.896647e+01
C.1.11 2.099553e+01 -2.488214e+00 3.886887e+01
C.1.12 2.064598e+01 -2.248652e+00 3.871978e+01
C.2.02 2.461843e+01 -1.420871e-01 3.940684e+01
C.2.03 2.438399e+01 -1.080194e-01 3.914167e+01
C.2.04 2.412018e+01 -1.305920e-02 3.892297e+01
C.2.05 2.379296e+01 1.787049e-01 3.877922e+01
C.2.06 2.340717e+01 1.881893e-01 3.865434e+01
C.2.07 2.301758e+01 2.442898e-01 3.855648e+01
C.2.08 2.265408e+01 4.018425e-01 3.851468e+01
C.2.09 2.226393e+01 4.823166e-01 3.851810e+01
C.2.10 2.199983e+01 7.805511e-01 3.851632e+01
C.2.11 2.164533e+01 8.820640e-01 3.847422e+01
C.2.12 2.127704e+01 8.373942e-01 3.848508e+01
C.3.02 2.416969e+01 -1.144044e+00 3.897916e+01
C.3.03 2.378162e+01 -1.069593e+00 3.877678e+01
C.3.04 2.336477e+01 -1.009181e+00 3.863644e+01
C.3.05 2.287625e+01 -9.391406e-01 3.854792e+01
C.3.06 2.238212e+01 -8.542129e-01 3.855284e+01
C.3.07 2.189279e+01 -7.997412e-01 3.845809e+01
C.3.08 2.145572e+01 -7.203485e-01 3.856807e+01
C.3.09 2.100752e+01 -6.623722e-01 3.863999e+01
C.3.10 2.058138e+01 -5.885596e-01 3.878961e+01
C.3.11 2.014305e+01 -4.968726e-01 3.899181e+01
C.3.12 1.972664e+01 -4.023490e-01 3.923492e+01
C.3.13 1.931415e+01 -3.154125e-01 3.948736e+01
C.3.14 1.894172e+01 -2.537746e-01 3.978804e+01
C.3.15 1.855400e+01 -2.300541e-01 4.007447e+01
C.3.16 1.827446e+01 -1.599803e-01 4.046159e+01
C.3.17 1.785999e+01 -1.094810e-01 4.092062e+01
C.3.18 1.753869e+01 -1.181769e-01 4.145143e+01
C.3.19 1.703920e+01 -1.342840e-02 4.180437e+01
C.3.20 1.659880e+01 1.400603e-01 4.224208e+01
C.3.21 1.624977e+01 2.126883e-01 4.277316e+01
C.3.22 1.618190e+01 2.324749e-01 4.340886e+01
C.3.23 1.627077e+01 2.156334e-01 4.386309e+01
C.3.24 1.644053e+01 1.738377e-01 4.429198e+01
C.3.25 1.667441e+01 1.256382e-01 4.468883e+01
C.3.26 1.693589e+01 8.644178e-02 4.508939e+01
C.3.27 1.723440e+01 4.432169e-02 4.546284e+01
C.3.29 1.788212e+01 -9.186089e-02 4.589413e+01
C.3.30 1.818128e+01 -1.755696e-01 4.596503e+01
C.3.31 1.848934e+01 -2.531127e-01 4.598997e+01
C.3.32 1.895807e+01 -3.490403e-01 4.605757e+01
C.3.33 1.943134e+01 -4.374008e-01 4.609853e+01
C.3.34 1.990784e+01 -5.137149e-01 4.607395e+01
C.3.35 2.041727e+01 -5.712295e-01 4.595710e+01
C.3.36 2.089596e+01 -6.192663e-01 4.574490e+01
C.3.37 2.137080e+01 -6.719711e-01 4.552529e+01
C.3.38 2.173524e+01 -7.255234e-01 4.535552e+01
C.3.39 2.210817e+01 -7.768806e-01 4.520454e+01
C.3.40 2.244671e+01 -8.351771e-01 4.498891e+01
C.3.41 2.280020e+01 -8.878233e-01 4.474337e+01
C.3.42 2.316671e+01 -9.331524e-01 4.451616e+01
C.3.43 2.353016e+01 -9.774904e-01 4.428387e+01
C.3.44 2.387738e+01 -1.032289e+00 4.400874e+01
C.3.45 2.424337e+01 -1.083545e+00 4.375839e+01
C.3.46 2.451768e+01 -1.125031e+00 4.340870e+01
C.3.47 2.473729e+01 -1.145234e+00 4.295822e+01
C.3.48 2.479571e+01 -1.148712e+00 4.246006e+01
C.3.49 2.477243e+01 -1.149042e+00 4.195903e+01
C.3.50 2.480983e+01 -1.189296e+00 4.155029e+01
C.3.51 2.469773e+01 -1.210229e+00 4.115397e+01
C.3.52 2.452535e+01 -1.204119e+00 4.077935e+01
C.3.53 2.448120e+01 -1.201356e+00 4.031243e+01
C.3.54 2.440216e+01 -1.171728e+00 3.985109e+01
C.4.02 1.153416e+01 -3.771104e+00 3.989052e+01
C.4.03 1.079634e+01 -3.917281e+00 3.982361e+01
C.4.04 1.010104e+01 -4.052415e+00 3.956185e+01
C.4.05 9.340094e+00 -4.212426e+00 3.912506e+01
C.4.06 8.730997e+00 -4.354948e+00 3.848935e+01
C.4.07 8.178538e+00 -4.401109e+00 3.779067e+01
C.4.08 7.614470e+00 -4.257183e+00 3.715132e+01
C.4.09 6.978317e+00 -4.052278e+00 3.660271e+01
C.4.10 6.354108e+00 -3.989601e+00 3.600765e+01
C.4.11 5.992661e+00 -4.217656e+00 3.563179e+01
C.4.12 5.703654e+00 -4.571504e+00 3.529233e+01
C.4.14 4.836833e+00 -4.872524e+00 3.510122e+01
C.4.15 4.405167e+00 -4.812364e+00 3.512608e+01
C.4.16 3.973679e+00 -4.771799e+00 3.507365e+01
C.4.17 3.603238e+00 -4.729246e+00 3.511917e+01
C.4.18 3.247651e+00 -4.686803e+00 3.523257e+01
C.4.20 3.063836e+00 -4.823247e+00 3.596480e+01
C.4.21 3.032243e+00 -5.045821e+00 3.637666e+01
C.4.22 2.880804e+00 -5.147960e+00 3.680885e+01
C.4.23 2.586901e+00 -4.962600e+00 3.744880e+01
C.4.24 2.099002e+00 -4.660215e+00 3.789692e+01
C.5.02 1.288763e+01 5.402890e+00 3.973825e+01
C.5.03 1.222298e+01 5.730568e+00 3.964180e+01
C.5.04 1.159299e+01 6.059466e+00 3.941068e+01
C.5.05 1.106535e+01 6.412755e+00 3.905430e+01
C.5.06 1.061195e+01 6.750291e+00 3.859526e+01
C.5.07 1.023600e+01 6.948770e+00 3.800408e+01
C.5.08 9.666158e+00 6.973703e+00 3.738183e+01
C.5.09 9.032620e+00 6.936736e+00 3.682523e+01
C.5.10 8.419176e+00 7.041026e+00 3.625483e+01
C.5.11 8.032816e+00 7.348089e+00 3.571947e+01
C.5.12 7.726766e+00 7.756927e+00 3.520047e+01
C.5.14 6.972617e+00 8.291471e+00 3.468567e+01
C.5.15 6.608781e+00 8.391032e+00 3.464655e+01
C.5.16 6.236370e+00 8.462093e+00 3.465549e+01
C.5.17 5.812684e+00 8.473940e+00 3.469486e+01
C.5.18 5.388379e+00 8.506534e+00 3.470502e+01
C.5.20 4.971320e+00 8.696937e+00 3.535471e+01
C.5.21 4.852211e+00 8.996771e+00 3.565895e+01
C.5.22 4.775500e+00 9.185605e+00 3.605278e+01
C.5.23 4.471645e+00 9.321939e+00 3.659954e+01
C.5.24 4.153068e+00 9.377670e+00 3.715204e+01
C.6.02 1.306940e+00 -4.447494e+00 3.863511e+01
C.6.03 8.601671e-01 -4.611344e+00 3.869419e+01
C.6.04 4.875442e-01 -4.864165e+00 3.852932e+01
C.6.05 -9.088143e-02 -5.021452e+00 3.853505e+01
C.6.06 -6.613876e-01 -5.082470e+00 3.870877e+01
C.6.08 -1.156583e+00 -5.102599e+00 3.967459e+01
C.6.09 -1.130863e+00 -5.050570e+00 4.015987e+01
C.6.10 -9.271950e-01 -4.997557e+00 4.060095e+01
C.6.11 -5.752024e-01 -4.994306e+00 4.084647e+01
C.6.12 -2.334723e-01 -4.952289e+00 4.110268e+01
C.6.13 2.237550e-02 -4.818875e+00 4.142036e+01
C.6.14 9.287508e-02 -4.611646e+00 4.163609e+01
C.6.15 -4.467501e-02 -4.411504e+00 4.182446e+01
C.6.17 -2.463619e-02 -4.454352e+00 4.271521e+01
C.6.18 5.350326e-01 -4.438616e+00 4.329013e+01
C.6.19 1.138137e+00 -4.606168e+00 4.379232e+01
C.6.20 1.653150e+00 -4.724173e+00 4.399277e+01
C.6.21 2.177666e+00 -4.825283e+00 4.417718e+01
C.7.02 3.486164e+00 9.322932e+00 3.826343e+01
C.7.03 2.936191e+00 9.668477e+00 3.844835e+01
C.7.04 2.539522e+00 1.017442e+01 3.824169e+01
C.7.05 2.101289e+00 1.060920e+01 3.831634e+01
C.7.06 1.691235e+00 1.104190e+01 3.849334e+01
C.7.08 1.238496e+00 1.122259e+01 3.955035e+01
C.7.09 1.124969e+00 1.101054e+01 4.007101e+01
C.7.10 1.361723e+00 1.063446e+01 4.043355e+01
C.7.11 1.601926e+00 1.044731e+01 4.057452e+01
C.7.12 1.822777e+00 1.025536e+01 4.073879e+01
C.7.13 1.991774e+00 1.002599e+01 4.091606e+01
C.7.14 2.078233e+00 9.775568e+00 4.116187e+01
C.7.15 1.906815e+00 9.605907e+00 4.143103e+01
C.7.17 1.891580e+00 9.415417e+00 4.230091e+01
C.7.18 2.479893e+00 9.458584e+00 4.281362e+01
C.7.19 3.099083e+00 9.483953e+00 4.328989e+01
C.7.20 3.667838e+00 9.438098e+00 4.351390e+01
C.7.21 4.238807e+00 9.369786e+00 4.372634e+01
C.8.02 3.787553e+00 -5.038487e+00 4.388438e+01
C.8.03 4.788801e+00 -5.203687e+00 4.441199e+01
C.8.04 5.760230e+00 -5.225002e+00 4.501534e+01
C.8.05 6.471793e+00 -5.114203e+00 4.528680e+01
C.8.06 7.189393e+00 -4.919913e+00 4.548579e+01
C.8.07 7.911547e+00 -4.717024e+00 4.565787e+01
C.8.08 8.651968e+00 -4.550235e+00 4.570633e+01
C.8.09 9.391428e+00 -4.374089e+00 4.573004e+01
C.8.10 1.012169e+01 -4.169495e+00 4.578705e+01
C.8.11 1.090609e+01 -3.903861e+00 4.587051e+01
C.8.12 1.167527e+01 -3.610898e+00 4.599444e+01
C.8.13 1.246410e+01 -3.355581e+00 4.606771e+01
C.8.14 1.327385e+01 -3.203967e+00 4.601970e+01
C.8.15 1.408192e+01 -3.070098e+00 4.591922e+01
C.8.17 1.549331e+01 -2.552475e+00 4.626473e+01
C.8.18 1.609308e+01 -2.119883e+00 4.628911e+01
C.8.19 1.665919e+01 -1.652724e+00 4.619586e+01
C.8.20 1.712590e+01 -1.230155e+00 4.597318e+01
C.8.21 1.746337e+01 -6.721376e-01 4.582930e+01
C.9.02 6.091019e+00 8.821379e+00 4.361159e+01
C.9.03 7.218457e+00 8.536235e+00 4.425877e+01
C.9.04 8.332875e+00 8.355222e+00 4.496348e+01
C.9.05 9.301516e+00 8.023392e+00 4.525703e+01
C.9.06 1.025575e+01 7.589225e+00 4.544535e+01
C.9.07 1.116590e+01 7.036645e+00 4.547406e+01
C.9.08 1.165888e+01 6.702876e+00 4.551216e+01
C.9.09 1.213608e+01 6.350791e+00 4.557705e+01
C.9.10 1.261658e+01 6.004982e+00 4.565063e+01
C.9.11 1.316873e+01 5.633676e+00 4.570523e+01
C.9.12 1.370790e+01 5.240723e+00 4.568049e+01
C.9.13 1.423207e+01 4.827348e+00 4.568842e+01
C.9.14 1.465900e+01 4.424598e+00 4.566456e+01
C.9.15 1.507310e+01 4.017780e+00 4.575434e+01
C.9.17 1.593161e+01 3.137436e+00 4.609628e+01
C.9.18 1.643633e+01 2.671081e+00 4.615606e+01
C.9.19 1.686569e+01 2.131425e+00 4.617102e+01
C.9.20 1.729950e+01 1.511962e+00 4.588570e+01
C.9.21 1.760347e+01 7.850488e-01 4.570533e+01
