# Supplementary material for: Ontogenetic changes and sexual dimorphism in the cranium and mandible of the Atlantic walrus (Odobenus rosmarus rosmarus L.)
Source: Anat Rec (Hoboken). 2025 Sep 12;309(7):1875–903. doi: 10.1002/ar.70050 (PMC13251751; doi:10.1002/ar.70050)
Supplement: Supplementary file 1 — Data S1: Supporting information. [file AR-309-1875-s001.zip › PTS files/Ontogeny_Mandible/4927_F_A.pts]

Version 1.0
222
S.1 2.077283e+01 -1.010137e+00 3.657084e+01
S.2 2.160983e+01 -2.350120e+00 3.672305e+01
S.3 2.167355e+01 -4.966740e-02 3.698462e+01
S.4 1.764177e+01 -2.512929e+00 3.634329e+01
S.5 1.776472e+01 7.004520e-01 3.668700e+01
S.6 1.354656e+01 -3.997057e+00 3.732365e+01
S.7 1.371668e+01 2.819701e+00 3.775970e+01
S.8 1.603254e+01 -9.846104e-01 4.223243e+01
S.9 5.684632e+00 -5.960039e+00 3.559886e+01
S.10 6.441829e+00 5.698438e+00 3.618674e+01
S.11 3.734686e+00 -6.538077e+00 3.707439e+01
S.12 4.583215e+00 6.169542e+00 3.761605e+01
S.13 1.864394e+00 -7.216185e+00 4.079040e+01
S.14 2.335526e+00 7.243733e+00 4.164567e+01
S.15 2.410331e+00 -9.591626e+00 4.063473e+01
S.16 3.394981e+00 9.095958e+00 4.203225e+01
S.17 2.140047e+00 -5.013721e+00 4.041442e+01
S.18 2.619852e+00 4.971082e+00 4.120536e+01
S.19 1.696752e+01 -2.978085e+00 3.936681e+01
S.20 1.714531e+01 1.105561e+00 3.960732e+01
S.21 9.176278e+00 -7.028511e+00 3.852114e+01
S.22 9.536291e+00 6.051702e+00 3.921876e+01
S.23 4.178345e+00 -6.818458e+00 3.853846e+01
S.24 4.850135e+00 6.518058e+00 3.904681e+01
S.25 5.665622e+00 -6.525287e+00 4.282417e+01
S.26 6.242648e+00 5.403621e+00 4.346419e+01
S.27 3.163030e+00 -6.323873e+00 4.257367e+01
S.28 3.744871e+00 5.370851e+00 4.304958e+01
S.29 7.390103e+00 -7.052463e+00 4.210395e+01
S.30 7.854206e+00 5.871586e+00 4.295007e+01
S.31 1.373179e+01 -4.261958e+00 4.230171e+01
S.32 1.414776e+01 2.136367e+00 4.260117e+01
C.1.02 2.132613e+01 -2.440578e+00 3.649409e+01
C.1.03 2.101980e+01 -2.243337e+00 3.640271e+01
C.1.04 2.068327e+01 -2.316270e+00 3.625265e+01
C.1.05 2.033229e+01 -2.231161e+00 3.613505e+01
C.1.06 1.997920e+01 -2.127570e+00 3.604092e+01
C.1.07 1.960822e+01 -2.083833e+00 3.597230e+01
C.1.08 1.926749e+01 -2.213743e+00 3.592451e+01
C.1.09 1.891643e+01 -2.322745e+00 3.591272e+01
C.1.10 1.868079e+01 -2.604832e+00 3.589973e+01
C.1.11 1.829862e+01 -2.663878e+00 3.599566e+01
C.1.12 1.791054e+01 -2.654339e+00 3.608540e+01
C.2.02 2.151352e+01 1.101662e-01 3.671291e+01
C.2.03 2.119086e+01 1.193300e-01 3.656872e+01
C.2.04 2.087673e+01 1.582016e-01 3.641125e+01
C.2.05 2.051948e+01 1.765957e-01 3.630053e+01
C.2.06 2.015854e+01 9.182476e-02 3.624810e+01
C.2.07 1.982999e+01 2.604893e-01 3.618619e+01
C.2.08 1.945842e+01 3.490807e-01 3.612118e+01
C.2.09 1.911490e+01 5.231513e-01 3.607831e+01
C.2.10 1.879810e+01 7.442883e-01 3.610767e+01
C.2.11 1.846666e+01 9.357997e-01 3.629998e+01
C.2.12 1.807725e+01 7.947737e-01 3.640960e+01
C.3.02 2.057679e+01 -9.655972e-01 3.624701e+01
C.3.03 2.020913e+01 -9.198905e-01 3.615745e+01
C.3.04 1.983037e+01 -8.857991e-01 3.618324e+01
C.3.05 1.947216e+01 -8.681690e-01 3.627429e+01
C.3.06 1.911213e+01 -8.652010e-01 3.635966e+01
C.3.07 1.877449e+01 -8.638591e-01 3.651107e+01
C.3.08 1.845475e+01 -8.608910e-01 3.665949e+01
C.3.09 1.815629e+01 -8.599720e-01 3.684708e+01
C.3.10 1.786683e+01 -8.663872e-01 3.704817e+01
C.3.11 1.749016e+01 -8.915471e-01 3.739803e+01
C.3.12 1.713626e+01 -9.229380e-01 3.777043e+01
C.3.13 1.680111e+01 -9.475241e-01 3.816029e+01
C.3.14 1.652207e+01 -9.564810e-01 3.852512e+01
C.3.15 1.625407e+01 -9.554266e-01 3.889830e+01
C.3.16 1.600827e+01 -9.607462e-01 3.928637e+01
C.3.17 1.578406e+01 -9.610407e-01 3.957441e+01
C.3.18 1.553841e+01 -9.532067e-01 3.984429e+01
C.3.19 1.529457e+01 -9.467552e-01 4.011586e+01
C.3.20 1.516756e+01 -9.591813e-01 4.038745e+01
C.3.21 1.509478e+01 -9.797071e-01 4.067785e+01
C.3.22 1.506509e+01 -9.964573e-01 4.097598e+01
C.3.23 1.505323e+01 -9.971868e-01 4.122239e+01
C.3.24 1.508531e+01 -9.922374e-01 4.146695e+01
C.3.25 1.516842e+01 -9.854233e-01 4.169912e+01
C.3.26 1.537501e+01 -9.792813e-01 4.198744e+01
C.3.27 1.568560e+01 -9.766194e-01 4.215882e+01
C.3.29 1.623364e+01 -1.011847e+00 4.223816e+01
C.3.30 1.643139e+01 -1.050560e+00 4.221338e+01
C.3.31 1.663026e+01 -1.075302e+00 4.218087e+01
C.3.32 1.688665e+01 -1.070688e+00 4.208855e+01
C.3.33 1.714488e+01 -1.052797e+00 4.200323e+01
C.3.34 1.738978e+01 -1.040047e+00 4.188433e+01
C.3.35 1.765578e+01 -1.041825e+00 4.173795e+01
C.3.36 1.791541e+01 -1.050332e+00 4.158075e+01
C.3.37 1.817209e+01 -1.061618e+00 4.141898e+01
C.3.38 1.841893e+01 -1.078047e+00 4.124513e+01
C.3.39 1.865420e+01 -1.096694e+00 4.105613e+01
C.3.40 1.887881e+01 -1.104884e+00 4.085388e+01
C.3.41 1.911340e+01 -1.092620e+00 4.063827e+01
C.3.42 1.931753e+01 -1.069194e+00 4.039444e+01
C.3.43 1.952903e+01 -1.054610e+00 4.015627e+01
C.3.44 1.972522e+01 -1.057860e+00 3.990937e+01
C.3.45 1.988683e+01 -1.067905e+00 3.963872e+01
C.3.46 2.005379e+01 -1.078508e+00 3.937138e+01
C.3.47 2.025877e+01 -1.091596e+00 3.910290e+01
C.3.48 2.038233e+01 -1.095817e+00 3.878828e+01
C.3.49 2.047196e+01 -1.093738e+00 3.846234e+01
C.3.50 2.057600e+01 -1.083993e+00 3.813102e+01
C.3.51 2.064388e+01 -1.068101e+00 3.779067e+01
C.3.52 2.066418e+01 -1.044614e+00 3.744465e+01
C.3.53 2.074118e+01 -1.039482e+00 3.715947e+01
C.3.54 2.077087e+01 -1.025797e+00 3.686585e+01
C.4.02 1.290648e+01 -4.355046e+00 3.781097e+01
C.4.03 1.215231e+01 -4.768815e+00 3.799877e+01
C.4.04 1.138827e+01 -5.196332e+00 3.809233e+01
C.4.05 1.061940e+01 -5.621800e+00 3.805565e+01
C.4.06 9.927361e+00 -6.038992e+00 3.770840e+01
C.4.07 9.379153e+00 -6.360202e+00 3.710029e+01
C.4.08 8.795897e+00 -6.402414e+00 3.650932e+01
C.4.09 8.149660e+00 -6.314022e+00 3.599372e+01
C.4.10 7.370130e+00 -6.199275e+00 3.572842e+01
C.4.11 6.816438e+00 -6.112847e+00 3.561349e+01
C.4.12 6.253944e+00 -6.013609e+00 3.558198e+01
C.4.14 5.276272e+00 -5.996390e+00 3.569352e+01
C.4.15 4.899250e+00 -6.082586e+00 3.585923e+01
C.4.16 4.553960e+00 -6.183036e+00 3.607771e+01
C.4.17 4.222140e+00 -6.289475e+00 3.636384e+01
C.4.18 3.938779e+00 -6.405868e+00 3.669469e+01
C.4.20 3.831451e+00 -6.609278e+00 3.732050e+01
C.4.21 3.901725e+00 -6.704448e+00 3.756749e+01
C.4.22 3.980773e+00 -6.767382e+00 3.782203e+01
C.4.23 4.109862e+00 -6.807054e+00 3.803826e+01
C.4.24 4.178533e+00 -6.818095e+00 3.828353e+01
C.5.02 1.317513e+01 3.108986e+00 3.814645e+01
C.5.03 1.255907e+01 3.455493e+00 3.831074e+01
C.5.04 1.195815e+01 3.845581e+00 3.842585e+01
C.5.05 1.118330e+01 4.401052e+00 3.851462e+01
C.5.06 1.044134e+01 4.952467e+00 3.826490e+01
C.5.07 9.780246e+00 5.426021e+00 3.775939e+01
C.5.08 9.361403e+00 5.704778e+00 3.729304e+01
C.5.09 8.876715e+00 5.909053e+00 3.685261e+01
C.5.10 8.269734e+00 5.996150e+00 3.654507e+01
C.5.11 7.669462e+00 5.927480e+00 3.636086e+01
C.5.12 7.062272e+00 5.774820e+00 3.627726e+01
C.5.14 6.064898e+00 5.777501e+00 3.628069e+01
C.5.15 5.732108e+00 5.924132e+00 3.643850e+01
C.5.16 5.418701e+00 6.048032e+00 3.664726e+01
C.5.17 5.105012e+00 6.081505e+00 3.694106e+01
C.5.18 4.823272e+00 6.088546e+00 3.726727e+01
C.5.20 5.229981e+00 5.842643e+00 3.782637e+01
C.5.21 5.217738e+00 5.983577e+00 3.830321e+01
C.5.22 4.751970e+00 6.570394e+00 3.832875e+01
C.5.23 4.815288e+00 6.581133e+00 3.856495e+01
C.5.24 4.851391e+00 6.564459e+00 3.880648e+01
C.6.02 3.891392e+00 -6.929330e+00 3.908768e+01
C.6.03 3.392980e+00 -7.057140e+00 3.945035e+01
C.6.04 2.858388e+00 -7.281023e+00 3.969607e+01
C.6.05 2.393327e+00 -7.306367e+00 3.991874e+01
C.6.06 2.071907e+00 -7.251861e+00 4.031904e+01
C.6.08 1.910543e+00 -7.236507e+00 4.123383e+01
C.6.09 2.048875e+00 -7.250659e+00 4.165789e+01
C.6.10 2.414168e+00 -7.295936e+00 4.191024e+01
C.6.11 2.861094e+00 -7.393404e+00 4.178943e+01
C.6.12 3.317644e+00 -7.429636e+00 4.190811e+01
C.6.13 3.574635e+00 -7.292446e+00 4.228088e+01
C.6.14 3.531138e+00 -6.940293e+00 4.240514e+01
C.6.15 3.378545e+00 -6.597807e+00 4.243275e+01
C.6.17 3.599241e+00 -6.167532e+00 4.284280e+01
C.6.18 4.112237e+00 -6.202588e+00 4.299368e+01
C.6.19 4.638240e+00 -6.300872e+00 4.296502e+01
C.6.20 4.997727e+00 -6.340319e+00 4.298859e+01
C.6.21 5.352748e+00 -6.409402e+00 4.296566e+01
C.7.02 4.521225e+00 6.539328e+00 3.973425e+01
C.7.03 3.998478e+00 6.698440e+00 4.026588e+01
C.7.04 3.428377e+00 7.027475e+00 4.065050e+01
C.7.05 2.991351e+00 7.178374e+00 4.087429e+01
C.7.06 2.605818e+00 7.234727e+00 4.120898e+01
C.7.08 2.407498e+00 6.998671e+00 4.225121e+01
C.7.09 2.628587e+00 6.669019e+00 4.277501e+01
C.7.10 3.278503e+00 6.728868e+00 4.269859e+01
C.7.11 3.820889e+00 6.586885e+00 4.243254e+01
C.7.12 4.362645e+00 6.291743e+00 4.249938e+01
C.7.13 4.427370e+00 6.334150e+00 4.311512e+01
C.7.14 4.211837e+00 6.002627e+00 4.310787e+01
C.7.15 3.982265e+00 5.687097e+00 4.304345e+01
C.7.17 4.123142e+00 5.247506e+00 4.334973e+01
C.7.18 4.563340e+00 5.340610e+00 4.356410e+01
C.7.19 5.051543e+00 5.440545e+00 4.357252e+01
C.7.20 5.451436e+00 5.440539e+00 4.364941e+01
C.7.21 5.851598e+00 5.428388e+00 4.357503e+01
C.8.02 6.505547e+00 -6.787072e+00 4.221506e+01
C.8.03 7.557905e+00 -6.961118e+00 4.212987e+01
C.8.04 8.514888e+00 -7.219923e+00 4.253271e+01
C.8.05 9.047411e+00 -7.177022e+00 4.253977e+01
C.8.06 9.555321e+00 -7.011532e+00 4.252888e+01
C.8.07 1.004367e+01 -6.797090e+00 4.249718e+01
C.8.08 1.056281e+01 -6.517429e+00 4.242933e+01
C.8.09 1.106927e+01 -6.208001e+00 4.241916e+01
C.8.10 1.156727e+01 -5.885139e+00 4.240945e+01
C.8.11 1.195192e+01 -5.616202e+00 4.237622e+01
C.8.12 1.231392e+01 -5.326592e+00 4.229577e+01
C.8.13 1.269648e+01 -5.053491e+00 4.231704e+01
C.8.14 1.304851e+01 -4.798240e+00 4.231444e+01
C.8.15 1.339270e+01 -4.533822e+00 4.228785e+01
C.8.17 1.441555e+01 -3.786449e+00 4.258692e+01
C.8.18 1.509478e+01 -3.270404e+00 4.280434e+01
C.8.19 1.569381e+01 -2.639572e+00 4.293913e+01
C.8.20 1.596428e+01 -2.085924e+00 4.280920e+01
C.8.21 1.607720e+01 -1.563402e+00 4.247643e+01
C.9.02 7.048342e+00 5.672747e+00 4.294614e+01
C.9.03 7.991399e+00 5.776719e+00 4.350216e+01
C.9.04 8.880184e+00 5.823012e+00 4.352510e+01
C.9.05 9.426278e+00 5.728238e+00 4.355304e+01
C.9.06 9.944059e+00 5.530099e+00 4.357823e+01
C.9.07 1.045201e+01 5.306587e+00 4.358086e+01
C.9.08 1.096211e+01 5.074287e+00 4.343537e+01
C.9.09 1.144399e+01 4.819780e+00 4.323952e+01
C.9.10 1.190546e+01 4.516897e+00 4.306447e+01
C.9.11 1.233741e+01 4.158484e+00 4.283575e+01
C.9.12 1.275658e+01 3.746068e+00 4.268890e+01
C.9.13 1.317812e+01 3.315717e+00 4.262213e+01
C.9.14 1.351464e+01 2.933432e+00 4.260353e+01
C.9.15 1.382631e+01 2.531091e+00 4.257682e+01
C.9.17 1.459530e+01 1.672325e+00 4.281949e+01
C.9.18 1.504203e+01 1.223378e+00 4.306889e+01
C.9.19 1.544870e+01 6.927647e-01 4.319671e+01
C.9.20 1.574726e+01 8.924810e-02 4.302519e+01
C.9.21 1.590941e+01 -3.677790e-01 4.252761e+01
