# Supplementary material for: Ontogenetic changes and sexual dimorphism in the cranium and mandible of the Atlantic walrus (Odobenus rosmarus rosmarus L.)
Source: Anat Rec (Hoboken). 2025 Sep 12;309(7):1875–903. doi: 10.1002/ar.70050 (PMC13251751; doi:10.1002/ar.70050)
Supplement: Supplementary file 1 — Data S1: Supporting information. [file AR-309-1875-s001.zip › PTS files/Ontogeny_Skull/3017_M_A.pts]

Version 1.0
487
S.1 2.880209e+01 2.072099e+00 6.097372e+01
S.2 2.474789e+01 2.066672e+00 6.458372e+01
S.3 1.959771e+01 4.185178e+00 6.578001e+01
S.4 1.935091e+01 1.157363e+00 6.544507e+01
S.5 1.944336e+01 2.865355e+00 6.819579e+01
S.6 1.057976e+01 3.286921e+00 6.713344e+01
S.7 -4.714831e+00 4.644935e+00 6.039921e+01
S.8 -6.289391e+00 5.241940e+00 5.002689e+01
S.9 -4.148969e+00 4.976360e+00 4.572372e+01
S.10 -4.877908e+00 7.537048e+00 4.788618e+01
S.11 -5.023849e+00 2.835759e+00 4.788426e+01
S.12 2.578107e+01 4.382492e+00 5.758306e+01
S.13 2.540283e+01 3.943311e-01 5.767518e+01
S.14 1.891288e+01 7.678744e+00 5.478065e+01
S.15 1.807901e+01 -1.811142e+00 5.486847e+01
S.16 1.177683e+01 7.570856e+00 5.239047e+01
S.17 1.112844e+01 -7.275671e-01 5.221517e+01
S.18 9999 9999 9999
S.19 9999 9999 9999
S.20 9999 9999 9999
S.21 1.692988e+01 2.794062e+00 5.703508e+01
S.22 2.523729e+01 2.332325e+00 5.912119e+01
S.23 1.531486e+01 1.280807e+01 6.439124e+01
S.24 1.394142e+01 -6.712791e+00 6.413652e+01
S.25 1.441827e+01 1.332833e+01 5.818545e+01
S.26 1.291504e+01 -6.763518e+00 5.824153e+01
S.27 1.011909e+01 1.421959e+01 6.046062e+01
S.28 8.447261e+00 -7.158305e+00 6.037665e+01
S.29 9.820773e+00 1.421594e+01 5.586939e+01
S.30 8.295202e+00 -6.816039e+00 5.562166e+01
S.31 1.679201e+01 1.064144e+01 5.815939e+01
S.32 1.512429e+01 -4.452353e+00 5.806786e+01
S.33 1.795802e+01 9.749749e+00 5.580805e+01
S.34 1.692331e+01 -3.922274e+00 5.587706e+01
S.35 1.486018e+01 1.213813e+01 5.390395e+01
S.36 1.438991e+01 -4.814894e+00 5.414624e+01
S.37 1.023881e+01 1.446735e+01 5.118227e+01
S.38 8.064875e+00 -7.352155e+00 5.095025e+01
S.39 9.114311e+00 1.592938e+01 5.320752e+01
S.40 7.297030e+00 -8.194919e+00 5.359169e+01
S.41 4.474266e+00 1.583354e+01 5.150531e+01
S.42 3.434657e+00 -7.179969e+00 5.193278e+01
S.43 2.221483e+00 1.861401e+01 5.320866e+01
S.44 3.412541e-01 -9.411334e+00 5.390241e+01
S.45 3.791884e+00 1.706784e+01 4.321177e+01
S.46 1.795650e+00 -8.966011e+00 4.304888e+01
S.47 2.839720e+00 1.993828e+01 4.626585e+01
S.48 2.290154e-02 -1.115513e+01 4.584131e+01
S.49 -2.661807e+00 1.416572e+01 4.473805e+01
S.50 -4.481808e+00 -4.105719e+00 4.479176e+01
S.51 -4.877798e+00 1.113210e+01 4.752018e+01
S.52 -6.339426e+00 -6.056992e-01 4.793967e+01
S.53 -6.834291e+00 7.622175e+00 4.633867e+01
S.54 -7.101087e+00 2.902753e+00 4.618685e+01
S.55 -3.961721e+00 6.749177e+00 4.495250e+01
S.56 -4.509150e+00 3.185896e+00 4.490474e+01
S.57 -6.033425e+00 8.895792e+00 4.909380e+01
S.58 -7.085116e+00 1.566774e+00 4.885007e+01
S.59 -7.064011e+00 4.993201e+00 5.244051e+01
S.60 -4.374432e+00 1.053188e+01 4.796608e+01
S.61 -5.670403e+00 -2.886600e-01 4.797086e+01
S.62 1.995846e+01 9.388082e+00 5.453474e+01
S.63 1.949113e+01 -3.843524e+00 5.450673e+01
S.64 4.337373e+00 7.443422e+00 4.810835e+01
S.65 4.431817e+00 1.405046e+00 4.887719e+01
S.66 2.842911e+00 1.284955e+01 4.659236e+01
S.67 1.332253e+00 -4.578229e+00 4.652741e+01
S.68 1.363163e+00 7.589697e+00 4.722221e+01
S.69 9.493143e-01 1.597888e+00 4.725417e+01
S.70 -2.085731e+00 4.825957e+00 4.640816e+01
S.71 6.731692e+00 1.066762e+01 4.973676e+01
S.72 5.524865e+00 -3.028550e+00 4.926038e+01
S.73 7.848946e+00 1.071002e+01 5.099774e+01
S.74 6.661331e+00 -2.815789e+00 5.101552e+01
S.75 8.632208e+00 1.590090e+01 4.990368e+01
S.76 7.055405e+00 -8.321814e+00 5.011350e+01
S.77 3.006984e+01 8.257652e+00 5.544440e+01
S.78 2.937737e+01 -4.844744e+00 5.493718e+01
S.79 2.548098e+01 1.031085e+01 5.173232e+01
S.80 2.423569e+01 -5.850489e+00 5.150715e+01
S.81 2.838358e+01 1.142434e+01 5.349397e+01
S.82 2.709646e+01 -7.216411e+00 5.322211e+01
S.83 2.814683e+01 7.547637e+00 5.237905e+01
S.84 2.710653e+01 -3.406910e+00 5.169547e+01
C.1.02 1.923081e+01 2.871996e+00 6.865016e+01
C.1.03 1.884676e+01 2.880526e+00 6.897279e+01
C.1.04 1.837424e+01 2.895304e+00 6.914071e+01
C.1.05 1.790641e+01 2.921867e+00 6.921911e+01
C.1.06 1.743516e+01 2.949680e+00 6.927283e+01
C.1.07 1.696137e+01 2.974271e+00 6.924736e+01
C.1.08 1.650297e+01 2.992274e+00 6.917867e+01
C.1.09 1.604618e+01 3.001756e+00 6.909849e+01
C.1.10 1.558544e+01 3.005199e+00 6.904485e+01
C.1.11 1.498663e+01 2.999325e+00 6.897610e+01
C.1.12 1.441027e+01 2.987703e+00 6.879988e+01
C.1.13 1.384995e+01 2.990934e+00 6.857768e+01
C.1.14 1.332500e+01 3.018991e+00 6.834004e+01
C.1.15 1.281124e+01 3.062178e+00 6.808116e+01
C.1.16 1.230438e+01 3.110020e+00 6.780980e+01
C.1.17 1.172400e+01 3.169699e+00 6.759732e+01
C.1.18 1.114076e+01 3.234317e+00 6.739429e+01
C.1.20 1.008590e+01 3.313356e+00 6.685599e+01
C.1.21 9.601680e+00 3.328118e+00 6.656120e+01
C.1.22 9.130318e+00 3.346685e+00 6.624648e+01
C.1.23 8.552945e+00 3.381652e+00 6.581375e+01
C.1.24 7.986122e+00 3.420417e+00 6.536761e+01
C.1.25 7.418678e+00 3.462153e+00 6.492253e+01
C.1.26 7.047890e+00 3.489508e+00 6.463586e+01
C.1.27 6.669139e+00 3.520046e+00 6.436012e+01
C.1.28 6.281894e+00 3.559230e+00 6.409760e+01
C.1.29 5.638539e+00 3.643714e+00 6.368117e+01
C.1.30 4.971237e+00 3.738379e+00 6.330676e+01
C.1.31 4.298072e+00 3.821613e+00 6.294019e+01
C.1.32 3.636212e+00 3.877953e+00 6.261931e+01
C.1.33 2.960267e+00 3.924550e+00 6.232753e+01
C.1.34 2.273893e+00 3.979589e+00 6.206284e+01
C.1.35 1.795521e+00 4.031225e+00 6.190886e+01
C.1.36 1.331262e+00 4.107129e+00 6.172468e+01
C.1.37 8.583504e-01 4.178109e+00 6.156178e+01
C.1.38 2.917603e-01 4.254768e+00 6.141772e+01
C.1.39 -2.554725e-01 4.332770e+00 6.121239e+01
C.1.40 -8.306446e-01 4.397381e+00 6.109990e+01
C.1.41 -1.304835e+00 4.432296e+00 6.103519e+01
C.1.42 -1.768780e+00 4.446941e+00 6.091348e+01
C.1.43 -2.246865e+00 4.476007e+00 6.088411e+01
C.1.44 -2.634755e+00 4.502277e+00 6.074773e+01
C.1.45 -3.025127e+00 4.530507e+00 6.061900e+01
C.1.46 -3.407803e+00 4.558806e+00 6.046899e+01
C.1.47 -3.885289e+00 4.591338e+00 6.029197e+01
C.1.48 -4.308867e+00 4.642538e+00 6.005162e+01
C.2.02 1.867267e+00 1.857832e+01 5.331055e+01
C.2.03 1.522670e+00 1.846686e+01 5.338773e+01
C.2.04 1.186792e+00 1.831955e+01 5.343876e+01
C.2.05 8.615847e-01 1.813466e+01 5.347065e+01
C.2.06 5.491776e-01 1.792727e+01 5.348978e+01
C.2.07 2.610199e-01 1.768718e+01 5.347287e+01
C.2.08 -1.751650e-01 1.723384e+01 5.334209e+01
C.2.09 -6.386815e-01 1.680334e+01 5.322932e+01
C.2.10 -1.153006e+00 1.642110e+01 5.327661e+01
C.2.11 -1.710946e+00 1.602407e+01 5.337255e+01
C.2.12 -2.261817e+00 1.561786e+01 5.347094e+01
C.2.13 -2.785314e+00 1.518440e+01 5.359829e+01
C.2.14 -3.226583e+00 1.483973e+01 5.376531e+01
C.2.15 -3.643347e+00 1.448423e+01 5.396862e+01
C.2.16 -4.022469e+00 1.410669e+01 5.420345e+01
C.2.17 -4.412972e+00 1.370946e+01 5.455747e+01
C.2.18 -4.756427e+00 1.329605e+01 5.494053e+01
C.2.19 -5.032032e+00 1.287854e+01 5.537102e+01
C.2.20 -5.212371e+00 1.251914e+01 5.581401e+01
C.2.21 -5.316795e+00 1.216245e+01 5.628288e+01
C.2.22 -5.340184e+00 1.178769e+01 5.674865e+01
C.2.23 -5.293819e+00 1.129461e+01 5.738564e+01
C.2.24 -5.174702e+00 1.079201e+01 5.800554e+01
C.2.25 -5.037440e+00 1.027328e+01 5.860815e+01
C.2.26 -4.902829e+00 9.842337e+00 5.905598e+01
C.2.27 -4.745977e+00 9.383203e+00 5.946703e+01
C.2.28 -4.617295e+00 8.853384e+00 5.979432e+01
C.2.29 -4.508522e+00 8.103516e+00 6.005222e+01
C.2.30 -4.426564e+00 7.322788e+00 6.020856e+01
C.2.31 -4.389950e+00 6.536411e+00 6.035333e+01
C.2.32 -4.426720e+00 5.899915e+00 6.045972e+01
C.2.33 -4.539986e+00 5.267169e+00 6.039185e+01
C.3.02 1.215154e-01 -9.279329e+00 5.415111e+01
C.3.03 -1.570619e-01 -9.143503e+00 5.432858e+01
C.3.04 -4.558081e-01 -8.948042e+00 5.431852e+01
C.3.05 -9.630433e-01 -8.753967e+00 5.423675e+01
C.3.06 -1.441952e+00 -8.577047e+00 5.403427e+01
C.3.07 -1.855080e+00 -8.310784e+00 5.378917e+01
C.3.08 -2.374042e+00 -7.707233e+00 5.355253e+01
C.3.09 -2.881893e+00 -7.059136e+00 5.344454e+01
C.3.10 -3.437769e+00 -6.443971e+00 5.339791e+01
C.3.11 -3.938403e+00 -5.981308e+00 5.336184e+01
C.3.12 -4.455944e+00 -5.536290e+00 5.337191e+01
C.3.13 -4.986101e+00 -5.140771e+00 5.354069e+01
C.3.14 -5.399244e+00 -4.744072e+00 5.381886e+01
C.3.15 -5.733859e+00 -4.292345e+00 5.411393e+01
C.3.16 -6.031253e+00 -3.877364e+00 5.449751e+01
C.3.17 -6.264287e+00 -3.446753e+00 5.486152e+01
C.3.18 -6.459696e+00 -3.114887e+00 5.533472e+01
C.3.19 -6.572685e+00 -2.774593e+00 5.582835e+01
C.3.20 -6.585773e+00 -2.480512e+00 5.639165e+01
C.3.21 -6.472908e+00 -2.124312e+00 5.690581e+01
C.3.22 -6.356114e+00 -1.811830e+00 5.744682e+01
C.3.23 -6.200638e+00 -1.420531e+00 5.796226e+01
C.3.24 -6.014804e+00 -1.006156e+00 5.844880e+01
C.3.25 -5.843766e+00 -6.516178e-01 5.898547e+01
C.3.26 -5.626507e+00 -2.016948e-01 5.948571e+01
C.3.27 -5.404380e+00 2.723895e-01 5.996087e+01
C.3.28 -5.165490e+00 8.663068e-01 6.026097e+01
C.3.29 -5.007256e+00 1.407419e+00 6.040678e+01
C.3.30 -4.872890e+00 1.990144e+00 6.046024e+01
C.3.31 -4.784011e+00 2.574579e+00 6.044459e+01
C.3.32 -4.738509e+00 3.270778e+00 6.037862e+01
C.3.33 -4.723748e+00 3.959855e+00 6.025188e+01
C.4.02 9999 9999 9999
C.4.03 9999 9999 9999
C.4.04 9999 9999 9999
C.4.05 9999 9999 9999
C.4.06 9999 9999 9999
C.4.08 9999 9999 9999
C.4.09 9999 9999 9999
C.4.10 9999 9999 9999
C.4.11 9999 9999 9999
C.4.12 9999 9999 9999
C.4.13 9999 9999 9999
C.4.14 9999 9999 9999
C.4.15 9999 9999 9999
C.4.16 9999 9999 9999
C.4.17 9999 9999 9999
C.4.18 9999 9999 9999
C.4.19 9999 9999 9999
C.4.20 9999 9999 9999
C.4.21 9999 9999 9999
C.4.22 9999 9999 9999
C.4.23 9999 9999 9999
C.4.24 9999 9999 9999
C.4.26 9999 9999 9999
C.4.27 9999 9999 9999
C.4.28 9999 9999 9999
C.4.29 9999 9999 9999
C.4.30 9999 9999 9999
C.4.31 9999 9999 9999
C.4.32 9999 9999 9999
C.4.33 9999 9999 9999
C.4.34 9999 9999 9999
C.4.35 9999 9999 9999
C.4.36 9999 9999 9999
C.4.37 9999 9999 9999
C.4.38 9999 9999 9999
C.4.39 9999 9999 9999
C.4.40 9999 9999 9999
C.4.41 9999 9999 9999
C.4.42 9999 9999 9999
C.5.02 1.519621e+01 1.270643e+01 6.464229e+01
C.5.03 1.508482e+01 1.260186e+01 6.489545e+01
C.5.04 1.499957e+01 1.247239e+01 6.514726e+01
C.5.05 1.489359e+01 1.217126e+01 6.542722e+01
C.5.06 1.481267e+01 1.185174e+01 6.569489e+01
C.5.07 1.469617e+01 1.153860e+01 6.595690e+01
C.5.08 1.444189e+01 1.106941e+01 6.614179e+01
C.5.09 1.415609e+01 1.061681e+01 6.632191e+01
C.5.10 1.386418e+01 1.017893e+01 6.652692e+01
C.5.11 1.362820e+01 9.846904e+00 6.666344e+01
C.5.12 1.338192e+01 9.519014e+00 6.679148e+01
C.5.13 1.314353e+01 9.184361e+00 6.691694e+01
C.5.14 1.285993e+01 8.740308e+00 6.705968e+01
C.5.15 1.258894e+01 8.279295e+00 6.716924e+01
C.5.16 1.232230e+01 7.811110e+00 6.725688e+01
C.5.17 1.198131e+01 7.218545e+00 6.734909e+01
C.5.18 1.164480e+01 6.619848e+00 6.741418e+01
C.5.19 1.134162e+01 6.000252e+00 6.742370e+01
C.5.20 1.120877e+01 5.675548e+00 6.740691e+01
C.5.21 1.109177e+01 5.346076e+00 6.737330e+01
C.5.22 1.097974e+01 5.016311e+00 6.732780e+01
C.5.23 1.087833e+01 4.750546e+00 6.728530e+01
C.5.24 1.077782e+01 4.485178e+00 6.723840e+01
C.5.25 1.070114e+01 4.212193e+00 6.719025e+01
C.5.26 1.064408e+01 3.906669e+00 6.716353e+01
C.5.27 1.060762e+01 3.597414e+00 6.714491e+01
C.5.29 1.055520e+01 2.967064e+00 6.712663e+01
C.5.30 1.054343e+01 2.646512e+00 6.711855e+01
C.5.31 1.054500e+01 2.325651e+00 6.711682e+01
C.5.32 1.055678e+01 1.955728e+00 6.711961e+01
C.5.33 1.058012e+01 1.586553e+00 6.713203e+01
C.5.34 1.063534e+01 1.221328e+00 6.715543e+01
C.5.35 1.077312e+01 7.342929e-01 6.720741e+01
C.5.36 1.095864e+01 2.619901e-01 6.724502e+01
C.5.37 1.115019e+01 -2.093910e-01 6.724359e+01
C.5.38 1.127886e+01 -5.770075e-01 6.720660e+01
C.5.39 1.139540e+01 -9.471809e-01 6.715702e+01
C.5.40 1.152991e+01 -1.309829e+00 6.709818e+01
C.5.41 1.170099e+01 -1.672057e+00 6.703730e+01
C.5.42 1.188538e+01 -2.027039e+00 6.697273e+01
C.5.43 1.206470e+01 -2.382914e+00 6.689941e+01
C.5.44 1.223863e+01 -2.754807e+00 6.681697e+01
C.5.45 1.241805e+01 -3.109535e+00 6.668532e+01
C.5.46 1.258930e+01 -3.467831e+00 6.655247e+01
C.5.47 1.280777e+01 -3.901258e+00 6.635222e+01
C.5.48 1.302080e+01 -4.328827e+00 6.613430e+01
C.5.49 1.320618e+01 -4.772229e+00 6.592285e+01
C.5.50 1.334436e+01 -5.215480e+00 6.567593e+01
C.5.51 1.345003e+01 -5.669787e+00 6.543311e+01
C.5.52 1.358980e+01 -6.104387e+00 6.517216e+01
C.5.53 1.369931e+01 -6.364290e+00 6.486043e+01
C.5.54 1.382024e+01 -6.562364e+00 6.450991e+01
C.6.02 1.051809e+01 1.437741e+01 6.059214e+01
C.6.03 1.093126e+01 1.454469e+01 6.064415e+01
C.6.04 1.133382e+01 1.471580e+01 6.054383e+01
C.6.05 1.167052e+01 1.489831e+01 6.029945e+01
C.6.06 1.184407e+01 1.501267e+01 5.989547e+01
C.6.07 1.214790e+01 1.510188e+01 5.956968e+01
C.6.08 1.241360e+01 1.504802e+01 5.931981e+01
C.6.09 1.266517e+01 1.490805e+01 5.908948e+01
C.6.10 1.291994e+01 1.473720e+01 5.888494e+01
C.6.11 1.322427e+01 1.450465e+01 5.864954e+01
C.6.12 1.351903e+01 1.423936e+01 5.843774e+01
C.6.13 1.383603e+01 1.396115e+01 5.828209e+01
C.6.14 1.403350e+01 1.376038e+01 5.821081e+01
C.6.15 1.421929e+01 1.353976e+01 5.817626e+01
C.6.17 1.490023e+01 1.293762e+01 5.832131e+01
C.6.18 1.535932e+01 1.257367e+01 5.856653e+01
C.6.19 1.571015e+01 1.227235e+01 5.900183e+01
C.6.20 1.576397e+01 1.200513e+01 5.953541e+01
C.6.21 1.566265e+01 1.176900e+01 6.007666e+01
C.6.22 1.557771e+01 1.162444e+01 6.065190e+01
C.6.23 1.558007e+01 1.159810e+01 6.116647e+01
C.6.24 1.557448e+01 1.167994e+01 6.167514e+01
C.6.25 1.556617e+01 1.182792e+01 6.216861e+01
C.6.26 1.558458e+01 1.196067e+01 6.255630e+01
C.6.27 1.559077e+01 1.208610e+01 6.294679e+01
C.6.28 1.558794e+01 1.226652e+01 6.331517e+01
C.6.29 1.559059e+01 1.250541e+01 6.366487e+01
C.6.30 1.548506e+01 1.272217e+01 6.401308e+01
C.7.02 1.404954e+01 -6.574811e+00 6.366743e+01
C.7.03 1.412337e+01 -6.288310e+00 6.326341e+01
C.7.04 1.417077e+01 -5.991878e+00 6.286259e+01
C.7.05 1.418384e+01 -5.809448e+00 6.256555e+01
C.7.06 1.418085e+01 -5.661437e+00 6.224969e+01
C.7.07 1.417513e+01 -5.545525e+00 6.192072e+01
C.7.08 1.419093e+01 -5.442544e+00 6.141442e+01
C.7.09 1.420908e+01 -5.395849e+00 6.089996e+01
C.7.10 1.417854e+01 -5.451597e+00 6.038699e+01
C.7.11 1.413202e+01 -5.618289e+00 5.983536e+01
C.7.12 1.404603e+01 -5.866579e+00 5.932037e+01
C.7.13 1.383912e+01 -6.170869e+00 5.887445e+01
C.7.14 1.357221e+01 -6.386665e+00 5.862401e+01
C.7.15 1.325092e+01 -6.567931e+00 5.841317e+01
C.7.17 1.264116e+01 -6.961340e+00 5.819159e+01
C.7.18 1.236890e+01 -7.166066e+00 5.821617e+01
C.7.19 1.209162e+01 -7.359159e+00 5.826585e+01
C.7.20 1.176192e+01 -7.570567e+00 5.838478e+01
C.7.21 1.145757e+01 -7.759078e+00 5.858318e+01
C.7.22 1.116021e+01 -7.918880e+00 5.881466e+01
C.7.23 1.089792e+01 -8.027682e+00 5.903182e+01
C.7.24 1.063098e+01 -8.100931e+00 5.925806e+01
C.7.25 1.037951e+01 -8.135324e+00 5.950980e+01
C.7.26 1.006194e+01 -8.147689e+00 5.986835e+01
C.7.27 9.769135e+00 -8.148579e+00 6.024760e+01
C.7.28 9.393056e+00 -7.991194e+00 6.049930e+01
C.7.29 9.068886e+00 -7.717409e+00 6.052917e+01
C.7.30 8.748808e+00 -7.443879e+00 6.046862e+01
C.8.01 9.995093e+00 1.448957e+01 5.076686e+01
C.8.02 1.001352e+01 1.420722e+01 5.090482e+01
C.8.03 9.929429e+00 1.393735e+01 5.104338e+01
C.8.04 9.756136e+00 1.369807e+01 5.115203e+01
C.8.05 9.487855e+00 1.344524e+01 5.114413e+01
C.8.06 9.253837e+00 1.318200e+01 5.103507e+01
C.8.07 8.929483e+00 1.300688e+01 5.104402e+01
C.8.08 8.512762e+00 1.261514e+01 5.118573e+01
C.8.09 8.249357e+00 1.208812e+01 5.119488e+01
C.8.10 8.032557e+00 1.154027e+01 5.118715e+01
C.8.11 7.983175e+00 1.125996e+01 5.112845e+01
C.8.12 7.913247e+00 1.098377e+01 5.107116e+01
C.8.14 7.767537e+00 1.053985e+01 5.098514e+01
C.8.15 7.651349e+00 1.039088e+01 5.099238e+01
C.8.16 7.484218e+00 1.030524e+01 5.097060e+01
C.8.17 7.298896e+00 1.027426e+01 5.084954e+01
C.8.18 7.138255e+00 1.028115e+01 5.069427e+01
C.8.19 6.994795e+00 1.030131e+01 5.052405e+01
C.8.20 6.904944e+00 1.031844e+01 5.038940e+01
C.8.21 6.832995e+00 1.035190e+01 5.024726e+01
C.8.22 6.779962e+00 1.040243e+01 5.010189e+01
C.8.23 6.753503e+00 1.046966e+01 4.996702e+01
C.8.24 6.743453e+00 1.055694e+01 4.984175e+01
C.8.26 6.688748e+00 1.086679e+01 4.964608e+01
C.8.27 6.675537e+00 1.106576e+01 4.954622e+01
C.8.28 6.678211e+00 1.125259e+01 4.942447e+01
C.8.29 6.733712e+00 1.145924e+01 4.914244e+01
C.8.30 6.789252e+00 1.165020e+01 4.884958e+01
C.8.31 6.899793e+00 1.186788e+01 4.859322e+01
C.8.32 7.077755e+00 1.229173e+01 4.833050e+01
C.8.33 7.274672e+00 1.274043e+01 4.812991e+01
C.8.34 7.396164e+00 1.325128e+01 4.806196e+01
C.8.35 7.406013e+00 1.383000e+01 4.816914e+01
C.8.36 7.566531e+00 1.439282e+01 4.823215e+01
C.8.37 7.679424e+00 1.493682e+01 4.842657e+01
C.8.38 7.793839e+00 1.522690e+01 4.859037e+01
C.8.39 7.960783e+00 1.546531e+01 4.878875e+01
C.8.40 8.168320e+00 1.565445e+01 4.900142e+01
C.8.41 8.304771e+00 1.578413e+01 4.929678e+01
C.8.42 8.456549e+00 1.585737e+01 4.960381e+01
C.8.44 8.800024e+00 1.592820e+01 5.007277e+01
C.8.45 8.965345e+00 1.592946e+01 5.024646e+01
C.8.46 9.123205e+00 1.584185e+01 5.040427e+01
C.8.47 9.365004e+00 1.542213e+01 5.069393e+01
C.8.48 9.698674e+00 1.496896e+01 5.073719e+01
C.9.01 8.251035e+00 -6.554171e+00 5.103929e+01
C.9.02 8.013393e+00 -6.135890e+00 5.112680e+01
C.9.03 7.735633e+00 -5.739762e+00 5.119764e+01
C.9.04 7.438563e+00 -5.351436e+00 5.120387e+01
C.9.05 7.112722e+00 -5.117750e+00 5.115981e+01
C.9.06 6.762654e+00 -4.927275e+00 5.109737e+01
C.9.07 6.512881e+00 -4.618089e+00 5.102860e+01
C.9.08 6.530456e+00 -4.243722e+00 5.109256e+01
C.9.09 6.733678e+00 -3.926488e+00 5.114364e+01
C.9.10 6.859693e+00 -3.570066e+00 5.118414e+01
C.9.11 6.840909e+00 -3.303984e+00 5.114992e+01
C.9.12 6.763223e+00 -3.055598e+00 5.108212e+01
C.9.14 6.599760e+00 -2.693693e+00 5.099227e+01
C.9.15 6.514221e+00 -2.585902e+00 5.097486e+01
C.9.16 6.406761e+00 -2.510015e+00 5.093090e+01
C.9.17 6.167215e+00 -2.437109e+00 5.077853e+01
C.9.18 5.950586e+00 -2.382625e+00 5.058875e+01
C.9.19 5.765553e+00 -2.360531e+00 5.036251e+01
C.9.20 5.672414e+00 -2.372391e+00 5.014695e+01
C.9.21 5.635074e+00 -2.408832e+00 4.991768e+01
C.9.22 5.575095e+00 -2.519050e+00 4.971884e+01
C.9.23 5.430863e+00 -2.718979e+00 4.964720e+01
C.9.24 5.432178e+00 -2.889321e+00 4.945513e+01
C.9.26 5.524312e+00 -3.217057e+00 4.904269e+01
C.9.27 5.539803e+00 -3.397760e+00 4.881903e+01
C.9.28 5.587380e+00 -3.606210e+00 4.862614e+01
C.9.29 5.662295e+00 -3.953598e+00 4.843501e+01
C.9.30 5.724620e+00 -4.326983e+00 4.829530e+01
C.9.31 5.837545e+00 -4.698960e+00 4.818713e+01
C.9.32 5.899877e+00 -5.141566e+00 4.812150e+01
C.9.33 5.926229e+00 -5.592157e+00 4.810267e+01
C.9.34 5.903434e+00 -6.040292e+00 4.815520e+01
C.9.35 5.934505e+00 -6.457870e+00 4.819106e+01
C.9.36 5.924382e+00 -6.862166e+00 4.830537e+01
C.9.37 5.997832e+00 -7.246063e+00 4.845977e+01
C.9.38 6.155066e+00 -7.607543e+00 4.873870e+01
C.9.39 6.302581e+00 -7.895665e+00 4.909707e+01
C.9.40 6.487966e+00 -8.142432e+00 4.946847e+01
C.9.41 6.611306e+00 -8.245398e+00 4.972868e+01
C.9.42 6.783380e+00 -8.288733e+00 4.997774e+01
C.9.44 7.195322e+00 -8.366284e+00 5.029365e+01
C.9.45 7.321881e+00 -8.391702e+00 5.048690e+01
C.9.46 7.428506e+00 -8.303047e+00 5.067339e+01
C.9.47 7.629272e+00 -7.709620e+00 5.092983e+01
C.9.48 8.067724e+00 -7.194057e+00 5.091607e+01
C.10.02 1.966415e+01 9.418124e+00 5.453425e+01
C.10.03 1.936990e+01 9.447959e+00 5.454174e+01
C.10.04 1.908786e+01 9.518709e+00 5.448721e+01
C.10.05 1.876370e+01 9.577345e+00 5.448642e+01
C.10.06 1.844123e+01 9.644384e+00 5.448118e+01
C.10.07 1.812404e+01 9.733271e+00 5.448360e+01
C.10.08 1.777846e+01 9.917757e+00 5.438285e+01
C.10.09 1.746375e+01 1.013672e+01 5.425388e+01
C.10.10 1.715054e+01 1.036385e+01 5.413587e+01
C.10.11 1.675411e+01 1.064926e+01 5.405693e+01
C.10.12 1.636581e+01 1.095469e+01 5.402899e+01
C.10.13 1.598315e+01 1.126834e+01 5.402112e+01
C.10.14 1.561141e+01 1.155652e+01 5.394155e+01
C.10.15 1.524621e+01 1.185843e+01 5.388625e+01
C.10.17 1.454777e+01 1.230134e+01 5.396642e+01
C.10.18 1.422470e+01 1.244951e+01 5.400906e+01
C.10.19 1.389994e+01 1.259934e+01 5.399418e+01
C.10.20 1.357606e+01 1.275614e+01 5.395994e+01
C.10.21 1.325561e+01 1.291129e+01 5.389745e+01
C.10.22 1.294475e+01 1.305481e+01 5.378160e+01
C.10.23 1.254071e+01 1.321982e+01 5.359352e+01
C.10.24 1.214012e+01 1.338232e+01 5.339610e+01
C.10.25 1.175464e+01 1.355150e+01 5.317557e+01
C.10.26 1.137525e+01 1.374526e+01 5.297732e+01
C.10.27 1.100650e+01 1.393986e+01 5.276072e+01
C.10.28 1.070764e+01 1.411582e+01 5.244372e+01
C.10.29 1.046580e+01 1.426242e+01 5.206918e+01
C.10.30 1.035346e+01 1.437934e+01 5.162877e+01
C.11.02 1.915405e+01 -3.690117e+00 5.449866e+01
C.11.03 1.880573e+01 -3.564718e+00 5.451127e+01
C.11.04 1.844538e+01 -3.479429e+00 5.452040e+01
C.11.05 1.812550e+01 -3.451287e+00 5.454935e+01
C.11.06 1.780391e+01 -3.459671e+00 5.457093e+01
C.11.07 1.748475e+01 -3.497840e+00 5.454581e+01
C.11.08 1.716379e+01 -3.563730e+00 5.454214e+01
C.11.09 1.685079e+01 -3.659574e+00 5.455672e+01
C.11.10 1.654206e+01 -3.762258e+00 5.451782e+01
C.11.11 1.616725e+01 -3.915798e+00 5.447388e+01
C.11.12 1.580214e+01 -4.076097e+00 5.439023e+01
C.11.13 1.543648e+01 -4.220339e+00 5.428306e+01
C.11.14 1.508166e+01 -4.402899e+00 5.421863e+01
C.11.15 1.473531e+01 -4.607768e+00 5.418054e+01
C.11.17 1.405593e+01 -5.033164e+00 5.415350e+01
C.11.18 1.372175e+01 -5.249413e+00 5.412530e+01
C.11.19 1.338300e+01 -5.458806e+00 5.415064e+01
C.11.20 1.293998e+01 -5.693614e+00 5.416462e+01
C.11.21 1.248266e+01 -5.886462e+00 5.409206e+01
C.11.22 1.203171e+01 -6.047143e+00 5.394235e+01
C.11.23 1.136365e+01 -6.274941e+00 5.367385e+01
C.11.24 1.090203e+01 -6.383742e+00 5.308618e+01
C.11.25 1.017934e+01 -6.601060e+00 5.305818e+01
C.11.26 9.801912e+00 -6.671679e+00 5.280477e+01
C.11.27 9.405058e+00 -6.740561e+00 5.258249e+01
C.11.28 9.067967e+00 -6.820641e+00 5.227983e+01
C.11.29 8.655619e+00 -6.992013e+00 5.189440e+01
C.11.30 8.415472e+00 -7.149361e+00 5.137910e+01
