# Supplementary material for: Ontogenetic changes and sexual dimorphism in the cranium and mandible of the Atlantic walrus (Odobenus rosmarus rosmarus L.)
Source: Anat Rec (Hoboken). 2025 Sep 12;309(7):1875–903. doi: 10.1002/ar.70050 (PMC13251751; doi:10.1002/ar.70050)
Supplement: Supplementary file 1 — Data S1: Supporting information. [file AR-309-1875-s001.zip › PTS files/Ontogeny_Skull/3827_F_A.pts]

Version 1.0
487
S.1 1.174789e+01 -1.861428e+00 3.732014e+01
S.2 1.264636e+01 2.622531e+00 3.695533e+01
S.3 1.112441e+01 5.815242e+00 3.827323e+01
S.4 1.481032e+01 5.417091e+00 3.873414e+01
S.5 1.321392e+01 7.140226e+00 3.797450e+01
S.6 1.358970e+01 1.204360e+01 4.151137e+01
S.7 1.234000e+01 1.862610e+01 5.567456e+01
S.8 1.084934e+01 1.285032e+01 6.204330e+01
S.9 1.008378e+01 8.619875e+00 6.221783e+01
S.10 8.743426e+00 1.132838e+01 6.163972e+01
S.11 1.232831e+01 1.065162e+01 6.232598e+01
S.12 9.667890e+00 -1.354015e+00 3.923460e+01
S.13 1.343396e+01 -1.845175e+00 3.977731e+01
S.14 7.435702e+00 3.084662e+00 4.481064e+01
S.15 1.522372e+01 1.774681e+00 4.580231e+01
S.16 8.054898e+00 5.903511e+00 4.905703e+01
S.17 1.455912e+01 4.761237e+00 4.986863e+01
S.18 8.533011e+00 5.488771e+00 5.370777e+01
S.19 1.306264e+01 4.924422e+00 5.455397e+01
S.20 1.146170e+01 6.459114e+00 4.982887e+01
S.21 1.216028e+01 5.392185e+00 4.393450e+01
S.22 1.185369e+01 -4.326508e-01 3.875098e+01
S.23 6.750220e+00 9.443538e+00 4.085125e+01
S.24 1.932376e+01 7.376288e+00 4.258141e+01
S.25 5.595616e+00 7.362802e+00 4.350788e+01
S.26 1.936214e+01 4.949877e+00 4.617411e+01
S.27 4.242119e+00 1.102166e+01 4.497528e+01
S.28 2.074157e+01 8.082078e+00 4.734129e+01
S.29 3.561672e+00 9.460027e+00 4.739652e+01
S.30 9999 9999 9999
S.31 6.624597e+00 6.045463e+00 4.361969e+01
S.32 1.707703e+01 4.230457e+00 4.523807e+01
S.33 6.641298e+00 3.511082e+00 4.414988e+01
S.34 1.639878e+01 1.365460e+00 4.544257e+01
S.35 5.162962e+00 4.827334e+00 4.564034e+01
S.36 1.804564e+01 2.515649e+00 4.733118e+01
S.37 2.494917e+00 6.870420e+00 5.071726e+01
S.38 1.971364e+01 3.764209e+00 5.284895e+01
S.39 1.723093e+00 8.720426e+00 4.930604e+01
S.40 2.102307e+01 5.161673e+00 5.243895e+01
S.41 2.469424e+00 9.969806e+00 5.352424e+01
S.42 1.996676e+01 6.967828e+00 5.553572e+01
S.43 6.408852e-01 1.254869e+01 5.582709e+01
S.44 2.168229e+01 7.516899e+00 5.828389e+01
S.45 2.012123e-01 6.595899e+00 5.873419e+01
S.46 1.883495e+01 3.751931e+00 6.271420e+01
S.47 -8.665207e-01 8.788393e+00 5.747173e+01
S.48 2.126452e+01 4.610694e+00 6.130639e+01
S.49 3.646117e+00 1.005816e+01 6.122838e+01
S.50 1.621372e+01 7.208410e+00 6.332838e+01
S.51 6.022089e+00 1.212983e+01 6.129359e+01
S.52 1.506045e+01 1.031482e+01 6.313756e+01
S.53 8.148316e+00 1.128079e+01 6.354675e+01
S.54 1.210123e+01 1.035013e+01 6.447789e+01
S.55 8.388666e+00 8.674651e+00 6.211702e+01
S.56 1.170560e+01 8.185844e+00 6.273586e+01
S.57 7.298964e+00 1.283448e+01 6.124823e+01
S.58 1.420088e+01 1.164012e+01 6.267968e+01
S.59 1.140757e+01 1.518049e+01 6.146276e+01
S.60 6.008214e+00 1.179678e+01 6.101209e+01
S.61 1.513215e+01 1.001773e+01 6.245378e+01
S.62 6.324923e+00 1.720343e+00 4.351136e+01
S.63 1.611345e+01 -5.056068e-01 4.473958e+01
S.64 7.810927e+00 7.240377e+00 5.584203e+01
S.65 1.379414e+01 6.184865e+00 5.664442e+01
S.66 3.215195e+00 7.602557e+00 5.744573e+01
S.67 1.737871e+01 5.128280e+00 5.940837e+01
S.68 8.629910e+00 7.938449e+00 5.775377e+01
S.69 1.259393e+01 7.100134e+00 5.831750e+01
S.70 1.036931e+01 7.799345e+00 5.959980e+01
S.71 5.458428e+00 7.230291e+00 5.350812e+01
S.72 1.637266e+01 5.237391e+00 5.515393e+01
S.73 5.219697e+00 7.731093e+00 5.192974e+01
S.74 1.719646e+01 5.777911e+00 5.359175e+01
S.75 1.571824e+00 7.508841e+00 5.202399e+01
S.76 2.010502e+01 4.323291e+00 5.453377e+01
S.77 6.923165e+00 -2.872955e+00 3.870516e+01
S.78 1.629259e+01 -5.309004e+00 4.052810e+01
S.79 5.146823e+00 -1.565976e+00 4.264276e+01
S.80 1.627737e+01 -3.932942e+00 4.407744e+01
S.81 4.436131e+00 -3.624084e-01 4.031340e+01
S.82 1.805451e+01 -4.541855e+00 4.237902e+01
S.83 7.178355e+00 -2.913764e+00 4.158475e+01
S.84 1.426508e+01 -4.332229e+00 4.227639e+01
C.1.02 1.329359e+01 7.370912e+00 3.777721e+01
C.1.03 1.336398e+01 7.670273e+00 3.771460e+01
C.1.04 1.341218e+01 7.977283e+00 3.775838e+01
C.1.05 1.343507e+01 8.210709e+00 3.787294e+01
C.1.06 1.345171e+01 8.426546e+00 3.801878e+01
C.1.07 1.346361e+01 8.631419e+00 3.818010e+01
C.1.08 1.348637e+01 8.936416e+00 3.840844e+01
C.1.09 1.350386e+01 9.226806e+00 3.865553e+01
C.1.10 1.350943e+01 9.497892e+00 3.892415e+01
C.1.11 1.349880e+01 9.778424e+00 3.923834e+01
C.1.12 1.348426e+01 1.005887e+01 3.955244e+01
C.1.13 1.347512e+01 1.032908e+01 3.987560e+01
C.1.14 1.348434e+01 1.056126e+01 4.015098e+01
C.1.15 1.350725e+01 1.081090e+01 4.040977e+01
C.1.16 1.352647e+01 1.105813e+01 4.067117e+01
C.1.17 1.355284e+01 1.138587e+01 4.095182e+01
C.1.18 1.357843e+01 1.171929e+01 4.122577e+01
C.1.20 1.357128e+01 1.241193e+01 4.188963e+01
C.1.21 1.352294e+01 1.268197e+01 4.234112e+01
C.1.22 1.347836e+01 1.291593e+01 4.281267e+01
C.1.23 1.344781e+01 1.312556e+01 4.333545e+01
C.1.24 1.342484e+01 1.330146e+01 4.387090e+01
C.1.25 1.339376e+01 1.343080e+01 4.441907e+01
C.1.26 1.335720e+01 1.353420e+01 4.500272e+01
C.1.27 1.332784e+01 1.364748e+01 4.558493e+01
C.1.28 1.329572e+01 1.380810e+01 4.615575e+01
C.1.29 1.323380e+01 1.406659e+01 4.689170e+01
C.1.30 1.317742e+01 1.439699e+01 4.759877e+01
C.1.31 1.312937e+01 1.473941e+01 4.830071e+01
C.1.32 1.311399e+01 1.495683e+01 4.874083e+01
C.1.33 1.310377e+01 1.517608e+01 4.918018e+01
C.1.34 1.308250e+01 1.540284e+01 4.961531e+01
C.1.35 1.303609e+01 1.568858e+01 5.013250e+01
C.1.36 1.297436e+01 1.596860e+01 5.065122e+01
C.1.37 1.290870e+01 1.625077e+01 5.116828e+01
C.1.38 1.286023e+01 1.646766e+01 5.153737e+01
C.1.39 1.280956e+01 1.668274e+01 5.190724e+01
C.1.40 1.277370e+01 1.694145e+01 5.224989e+01
C.1.41 1.274532e+01 1.711391e+01 5.256284e+01
C.1.42 1.272119e+01 1.728020e+01 5.287946e+01
C.1.43 1.268919e+01 1.744177e+01 5.319783e+01
C.1.44 1.262952e+01 1.761178e+01 5.365862e+01
C.1.45 1.256742e+01 1.777955e+01 5.411991e+01
C.1.46 1.249808e+01 1.795122e+01 5.457873e+01
C.1.47 1.240136e+01 1.811258e+01 5.501003e+01
C.1.48 1.225650e+01 1.822484e+01 5.544343e+01
C.2.02 7.721442e-01 1.276385e+01 5.601135e+01
C.2.03 9.614927e-01 1.294398e+01 5.618215e+01
C.2.04 1.157536e+00 1.313360e+01 5.633414e+01
C.2.05 1.337301e+00 1.333301e+01 5.645417e+01
C.2.06 1.565172e+00 1.349576e+01 5.654404e+01
C.2.07 1.765713e+00 1.368001e+01 5.665505e+01
C.2.08 2.011831e+00 1.389739e+01 5.682569e+01
C.2.09 2.273118e+00 1.409075e+01 5.700259e+01
C.2.10 2.534297e+00 1.428744e+01 5.717592e+01
C.2.11 2.845112e+00 1.452642e+01 5.736715e+01
C.2.12 3.175341e+00 1.474757e+01 5.754694e+01
C.2.13 3.514148e+00 1.495428e+01 5.772793e+01
C.2.14 3.759417e+00 1.515162e+01 5.790261e+01
C.2.15 3.989183e+00 1.536467e+01 5.807986e+01
C.2.16 4.220946e+00 1.560919e+01 5.820675e+01
C.2.17 4.611149e+00 1.601382e+01 5.829958e+01
C.2.18 4.998888e+00 1.642970e+01 5.833574e+01
C.2.19 5.373919e+00 1.685788e+01 5.831099e+01
C.2.20 5.766663e+00 1.714948e+01 5.821635e+01
C.2.21 6.165562e+00 1.740239e+01 5.805775e+01
C.2.22 6.496557e+00 1.769069e+01 5.782204e+01
C.2.23 6.923182e+00 1.793389e+01 5.735294e+01
C.2.24 7.322933e+00 1.809329e+01 5.682758e+01
C.2.25 7.803823e+00 1.822813e+01 5.636737e+01
C.2.26 8.208558e+00 1.838650e+01 5.609816e+01
C.2.27 8.640790e+00 1.855828e+01 5.588589e+01
C.2.28 9.091258e+00 1.871130e+01 5.569869e+01
C.2.29 9.613904e+00 1.881080e+01 5.556662e+01
C.2.30 1.014987e+01 1.888020e+01 5.547469e+01
C.2.31 1.069783e+01 1.888478e+01 5.545952e+01
C.2.32 1.126501e+01 1.885212e+01 5.546940e+01
C.2.33 1.183000e+01 1.879558e+01 5.549015e+01
C.3.02 2.167614e+01 7.853584e+00 5.833546e+01
C.3.03 2.164133e+01 8.181722e+00 5.842014e+01
C.3.04 2.157179e+01 8.496993e+00 5.852886e+01
C.3.05 2.141594e+01 8.884072e+00 5.871395e+01
C.3.06 2.124809e+01 9.254938e+00 5.892049e+01
C.3.07 2.105614e+01 9.624132e+00 5.910820e+01
C.3.08 2.079341e+01 1.009909e+01 5.930052e+01
C.3.09 2.049928e+01 1.056627e+01 5.946434e+01
C.3.10 2.017094e+01 1.101729e+01 5.960712e+01
C.3.11 1.988619e+01 1.142582e+01 5.976429e+01
C.3.12 1.961473e+01 1.183643e+01 5.993864e+01
C.3.13 1.933236e+01 1.225119e+01 6.008326e+01
C.3.14 1.903054e+01 1.270057e+01 6.021309e+01
C.3.15 1.876439e+01 1.316853e+01 6.035474e+01
C.3.16 1.852372e+01 1.365772e+01 6.046727e+01
C.3.17 1.831625e+01 1.412580e+01 6.052920e+01
C.3.18 1.811560e+01 1.460071e+01 6.051611e+01
C.3.19 1.786540e+01 1.501004e+01 6.032687e+01
C.3.20 1.776270e+01 1.543578e+01 5.992706e+01
C.3.21 1.766201e+01 1.573250e+01 5.942361e+01
C.3.22 1.750084e+01 1.601704e+01 5.892893e+01
C.3.23 1.729930e+01 1.629232e+01 5.849463e+01
C.3.24 1.706422e+01 1.655340e+01 5.806852e+01
C.3.25 1.679425e+01 1.683447e+01 5.767722e+01
C.3.26 1.651904e+01 1.714414e+01 5.737573e+01
C.3.27 1.619163e+01 1.746217e+01 5.714296e+01
C.3.28 1.580947e+01 1.772951e+01 5.693082e+01
C.3.29 1.534276e+01 1.794389e+01 5.671587e+01
C.3.30 1.486101e+01 1.811503e+01 5.649540e+01
C.3.31 1.432231e+01 1.820309e+01 5.638575e+01
C.3.32 1.362511e+01 1.833783e+01 5.623801e+01
C.3.33 1.293246e+01 1.844793e+01 5.605314e+01
C.4.02 1.170227e+01 -2.042196e+00 3.764276e+01
C.4.03 1.166515e+01 -2.040283e+00 3.801352e+01
C.4.04 1.165686e+01 -1.814479e+00 3.830980e+01
C.4.05 1.170513e+01 -1.380267e+00 3.853533e+01
C.4.06 1.177677e+01 -9.082304e-01 3.865276e+01
C.4.08 1.195725e+01 9.159959e-02 3.896657e+01
C.4.09 1.207893e+01 6.174857e-01 3.916834e+01
C.4.10 1.214787e+01 1.087060e+00 3.949512e+01
C.4.11 1.202866e+01 1.142898e+00 3.990626e+01
C.4.12 1.208244e+01 1.502855e+00 4.013839e+01
C.4.13 1.213509e+01 1.877660e+00 4.034602e+01
C.4.14 1.217553e+01 2.173250e+00 4.057396e+01
C.4.15 1.223565e+01 2.488945e+00 4.076810e+01
C.4.16 1.227132e+01 2.784374e+00 4.099704e+01
C.4.17 1.228178e+01 3.158354e+00 4.128457e+01
C.4.18 1.227719e+01 3.531794e+00 4.157296e+01
C.4.19 1.227553e+01 3.890255e+00 4.187980e+01
C.4.20 1.228319e+01 4.219106e+00 4.223625e+01
C.4.21 1.228575e+01 4.508570e+00 4.262544e+01
C.4.22 1.227646e+01 4.795012e+00 4.301675e+01
C.4.23 1.223773e+01 4.986617e+00 4.332772e+01
C.4.24 1.219037e+01 5.177986e+00 4.363764e+01
C.4.26 1.214862e+01 5.573618e+00 4.425482e+01
C.4.27 1.213523e+01 5.716127e+00 4.459419e+01
C.4.28 1.211354e+01 5.851476e+00 4.493605e+01
C.4.29 1.209142e+01 5.996681e+00 4.528712e+01
C.4.30 1.200980e+01 6.042305e+00 4.565603e+01
C.4.31 1.191418e+01 6.067739e+00 4.602351e+01
C.4.32 1.185127e+01 6.154571e+00 4.641382e+01
C.4.33 1.180702e+01 6.265836e+00 4.680048e+01
C.4.34 1.176630e+01 6.374325e+00 4.718833e+01
C.4.35 1.171462e+01 6.425077e+00 4.754983e+01
C.4.36 1.165755e+01 6.431338e+00 4.791404e+01
C.4.37 1.160890e+01 6.457243e+00 4.827858e+01
C.4.38 1.157901e+01 6.478355e+00 4.857264e+01
C.4.39 1.155400e+01 6.471622e+00 4.886782e+01
C.4.40 1.152686e+01 6.461143e+00 4.916271e+01
C.4.41 1.149977e+01 6.440997e+00 4.938611e+01
C.4.42 1.146906e+01 6.411885e+00 4.960805e+01
C.5.02 6.878625e+00 9.517564e+00 4.077190e+01
C.5.03 7.026450e+00 9.585845e+00 4.073006e+01
C.5.04 7.161056e+00 9.674446e+00 4.068215e+01
C.5.05 7.252077e+00 9.748514e+00 4.066413e+01
C.5.06 7.336713e+00 9.831533e+00 4.065768e+01
C.5.07 7.421314e+00 9.914838e+00 4.065791e+01
C.5.08 7.719955e+00 1.017378e+01 4.068699e+01
C.5.09 8.033037e+00 1.040862e+01 4.074955e+01
C.5.10 8.354718e+00 1.062866e+01 4.082158e+01
C.5.11 8.564402e+00 1.077028e+01 4.085712e+01
C.5.12 8.768956e+00 1.092277e+01 4.087120e+01
C.5.13 8.977186e+00 1.107053e+01 4.088104e+01
C.5.14 9.238201e+00 1.122671e+01 4.089442e+01
C.5.15 9.504022e+00 1.137470e+01 4.090623e+01
C.5.16 9.766707e+00 1.152693e+01 4.092910e+01
C.5.17 1.001704e+01 1.167805e+01 4.097759e+01
C.5.18 1.026579e+01 1.182513e+01 4.104357e+01
C.5.19 1.052043e+01 1.195994e+01 4.111312e+01
C.5.20 1.084660e+01 1.211706e+01 4.121455e+01
C.5.21 1.117887e+01 1.225288e+01 4.132638e+01
C.5.22 1.153444e+01 1.233716e+01 4.141487e+01
C.5.23 1.187781e+01 1.234732e+01 4.143832e+01
C.5.24 1.221977e+01 1.230793e+01 4.143003e+01
C.5.25 1.255942e+01 1.225144e+01 4.143201e+01
C.5.26 1.290226e+01 1.217323e+01 4.144845e+01
C.5.27 1.324461e+01 1.209234e+01 4.146176e+01
C.5.29 1.393454e+01 1.208000e+01 4.162227e+01
C.5.30 1.426013e+01 1.214140e+01 4.177312e+01
C.5.31 1.459924e+01 1.214729e+01 4.190543e+01
C.5.32 1.488243e+01 1.208464e+01 4.195538e+01
C.5.33 1.515286e+01 1.197079e+01 4.197825e+01
C.5.34 1.541660e+01 1.184022e+01 4.198051e+01
C.5.35 1.566350e+01 1.168273e+01 4.197472e+01
C.5.36 1.589022e+01 1.149779e+01 4.196085e+01
C.5.37 1.610298e+01 1.129661e+01 4.195316e+01
C.5.38 1.631157e+01 1.107709e+01 4.195229e+01
C.5.39 1.650623e+01 1.084516e+01 4.195623e+01
C.5.40 1.670109e+01 1.061353e+01 4.196456e+01
C.5.41 1.684907e+01 1.043358e+01 4.197786e+01
C.5.42 1.699294e+01 1.025099e+01 4.199825e+01
C.5.43 1.714101e+01 1.007268e+01 4.202542e+01
C.5.44 1.732525e+01 9.842215e+00 4.207744e+01
C.5.45 1.751139e+01 9.615216e+00 4.213734e+01
C.5.46 1.770217e+01 9.391645e+00 4.219550e+01
C.5.47 1.791398e+01 9.144251e+00 4.226092e+01
C.5.48 1.813797e+01 8.906526e+00 4.232145e+01
C.5.49 1.836705e+01 8.670354e+00 4.236721e+01
C.5.50 1.856032e+01 8.466600e+00 4.238192e+01
C.5.51 1.873599e+01 8.247269e+00 4.239297e+01
C.5.52 1.889080e+01 8.014482e+00 4.242355e+01
C.5.53 1.906021e+01 7.813724e+00 4.245668e+01
C.5.54 1.921807e+01 7.606743e+00 4.250510e+01
C.6.02 4.076525e+00 1.085889e+01 4.474781e+01
C.6.03 3.941254e+00 1.060576e+01 4.459519e+01
C.6.04 3.826553e+00 1.030272e+01 4.462100e+01
C.6.05 3.799197e+00 1.002627e+01 4.463985e+01
C.6.06 3.821953e+00 9.761618e+00 4.472330e+01
C.6.07 3.881671e+00 9.495000e+00 4.477696e+01
C.6.08 3.988899e+00 9.177946e+00 4.480499e+01
C.6.09 4.122360e+00 8.870399e+00 4.482519e+01
C.6.10 4.271512e+00 8.573812e+00 4.477429e+01
C.6.11 4.395711e+00 8.270395e+00 4.469259e+01
C.6.12 4.524472e+00 7.997069e+00 4.454134e+01
C.6.13 4.694989e+00 7.767806e+00 4.436100e+01
C.6.14 4.979965e+00 7.555354e+00 4.410000e+01
C.6.15 5.279945e+00 7.407525e+00 4.381254e+01
C.6.17 5.852115e+00 7.316184e+00 4.326638e+01
C.6.18 6.108667e+00 7.335308e+00 4.302121e+01
C.6.19 6.349202e+00 7.396422e+00 4.276686e+01
C.6.20 6.579266e+00 7.495047e+00 4.251686e+01
C.6.21 6.763247e+00 7.656098e+00 4.226119e+01
C.6.22 6.932999e+00 7.831123e+00 4.200486e+01
C.6.23 7.014848e+00 7.949524e+00 4.183970e+01
C.6.24 7.085781e+00 8.084088e+00 4.168204e+01
C.6.25 7.117021e+00 8.240583e+00 4.153195e+01
C.6.26 7.122812e+00 8.394590e+00 4.144301e+01
C.6.27 7.088340e+00 8.551847e+00 4.136722e+01
C.6.28 7.044583e+00 8.706896e+00 4.129168e+01
C.6.29 6.903104e+00 8.927185e+00 4.110287e+01
C.6.30 6.733452e+00 9.127602e+00 4.091517e+01
C.7.02 1.913449e+01 6.977729e+00 4.269095e+01
C.7.03 1.872107e+01 6.838860e+00 4.281931e+01
C.7.04 1.842462e+01 6.555865e+00 4.301608e+01
C.7.05 1.824120e+01 6.305701e+00 4.321439e+01
C.7.06 1.816407e+01 6.033014e+00 4.344946e+01
C.7.07 1.814492e+01 5.772607e+00 4.370904e+01
C.7.08 1.818631e+01 5.539076e+00 4.396013e+01
C.7.09 1.827686e+01 5.320838e+00 4.421208e+01
C.7.10 1.842451e+01 5.165666e+00 4.448306e+01
C.7.11 1.857773e+01 5.019398e+00 4.479684e+01
C.7.12 1.878457e+01 4.956418e+00 4.510764e+01
C.7.13 1.896757e+01 4.896328e+00 4.543357e+01
C.7.14 1.907098e+01 4.856962e+00 4.569548e+01
C.7.15 1.921743e+01 4.889112e+00 4.593703e+01
C.7.17 1.949037e+01 5.045344e+00 4.635062e+01
C.7.18 1.960417e+01 5.162599e+00 4.652389e+01
C.7.19 1.973811e+01 5.300234e+00 4.666471e+01
C.7.20 1.989745e+01 5.456510e+00 4.680584e+01
C.7.21 2.007157e+01 5.627257e+00 4.690713e+01
C.7.22 2.025300e+01 5.806522e+00 4.697551e+01
C.7.23 2.048282e+01 6.045105e+00 4.705910e+01
C.7.24 2.071452e+01 6.290412e+00 4.711262e+01
C.7.25 2.091022e+01 6.570286e+00 4.710300e+01
C.7.26 2.099441e+01 6.862357e+00 4.701749e+01
C.7.27 2.099530e+01 7.164100e+00 4.692451e+01
C.7.28 2.098211e+01 7.473899e+00 4.686491e+01
C.7.29 2.093843e+01 7.739810e+00 4.694545e+01
C.7.30 2.084702e+01 7.935380e+00 4.712572e+01
C.8.01 2.715869e+00 7.480299e+00 5.113422e+01
C.8.02 2.927457e+00 7.373308e+00 5.108935e+01
C.8.03 3.154888e+00 7.335441e+00 5.101813e+01
C.8.04 3.371764e+00 7.407256e+00 5.094045e+01
C.8.05 3.572136e+00 7.523018e+00 5.096267e+01
C.8.06 3.762015e+00 7.633756e+00 5.103835e+01
C.8.07 3.942853e+00 7.733027e+00 5.114554e+01
C.8.08 4.167153e+00 7.804246e+00 5.134513e+01
C.8.09 4.377789e+00 7.831515e+00 5.156898e+01
C.8.10 4.616310e+00 7.814705e+00 5.176403e+01
C.8.11 4.810780e+00 7.773731e+00 5.183543e+01
C.8.12 5.016508e+00 7.745992e+00 5.187418e+01
C.8.14 5.348073e+00 7.726796e+00 5.198174e+01
C.8.15 5.470550e+00 7.725725e+00 5.204656e+01
C.8.16 5.572505e+00 7.713610e+00 5.213963e+01
C.8.17 5.654500e+00 7.687726e+00 5.230278e+01
C.8.18 5.701851e+00 7.654763e+00 5.247794e+01
C.8.19 5.742198e+00 7.631528e+00 5.265638e+01
C.8.20 5.785182e+00 7.634202e+00 5.280141e+01
C.8.21 5.822430e+00 7.595154e+00 5.294275e+01
C.8.22 5.821010e+00 7.515775e+00 5.307154e+01
C.8.23 5.750127e+00 7.377831e+00 5.322527e+01
C.8.24 5.627212e+00 7.292372e+00 5.338425e+01
C.8.26 5.141735e+00 7.086234e+00 5.364982e+01
C.8.27 4.815804e+00 6.927959e+00 5.374905e+01
C.8.28 4.446796e+00 6.873471e+00 5.379356e+01
C.8.29 4.085121e+00 6.886555e+00 5.375541e+01
C.8.30 3.730150e+00 6.895587e+00 5.367571e+01
C.8.31 3.384179e+00 6.812532e+00 5.359929e+01
C.8.32 3.073637e+00 6.780722e+00 5.362421e+01
C.8.33 2.776049e+00 6.839084e+00 5.370232e+01
C.8.34 2.464303e+00 6.868898e+00 5.370150e+01
C.8.35 2.245985e+00 6.942207e+00 5.360223e+01
C.8.36 2.076590e+00 7.074119e+00 5.347262e+01
C.8.37 1.926738e+00 7.172279e+00 5.329711e+01
C.8.38 1.810901e+00 7.298031e+00 5.312139e+01
C.8.39 1.718544e+00 7.393613e+00 5.291536e+01
C.8.40 1.640702e+00 7.444205e+00 5.268845e+01
C.8.41 1.585711e+00 7.485723e+00 5.247247e+01
C.8.42 1.555565e+00 7.516969e+00 5.224996e+01
C.8.44 1.656972e+00 7.530474e+00 5.175788e+01
C.8.45 1.789779e+00 7.520509e+00 5.151134e+01
C.8.46 1.981246e+00 7.510345e+00 5.130698e+01
C.8.47 2.207081e+00 7.509269e+00 5.118154e+01
C.8.48 2.458613e+00 7.501208e+00 5.112313e+01
C.9.01 1.937084e+01 4.098437e+00 5.323497e+01
C.9.02 1.914323e+01 4.228205e+00 5.318177e+01
C.9.03 1.894766e+01 4.393160e+00 5.310421e+01
C.9.04 1.880391e+01 4.604082e+00 5.302470e+01
C.9.05 1.865711e+01 4.780998e+00 5.300262e+01
C.9.06 1.850075e+01 4.950777e+00 5.301061e+01
C.9.07 1.833849e+01 5.108814e+00 5.305569e+01
C.9.08 1.814754e+01 5.257250e+00 5.317212e+01
C.9.09 1.797025e+01 5.394200e+00 5.331997e+01
C.9.10 1.777486e+01 5.526064e+00 5.344836e+01
C.9.11 1.758668e+01 5.615207e+00 5.350552e+01
C.9.12 1.739016e+01 5.697702e+00 5.354009e+01
C.9.14 1.704845e+01 5.828639e+00 5.365731e+01
C.9.15 1.691226e+01 5.885434e+00 5.374100e+01
C.9.16 1.677600e+01 5.933821e+00 5.382971e+01
C.9.17 1.661673e+01 6.000201e+00 5.392814e+01
C.9.18 1.645056e+01 6.043426e+00 5.402803e+01
C.9.19 1.629867e+01 6.040328e+00 5.415602e+01
C.9.20 1.620059e+01 5.999775e+00 5.431291e+01
C.9.21 1.614025e+01 5.918088e+00 5.447279e+01
C.9.22 1.612327e+01 5.806975e+00 5.462525e+01
C.9.23 1.615089e+01 5.594279e+00 5.479850e+01
C.9.24 1.624626e+01 5.413580e+00 5.498363e+01
C.9.26 1.652436e+01 5.074730e+00 5.532192e+01
C.9.27 1.669352e+01 4.908795e+00 5.546868e+01
C.9.28 1.689352e+01 4.748336e+00 5.557797e+01
C.9.29 1.722104e+01 4.574499e+00 5.564128e+01
C.9.30 1.756388e+01 4.422349e+00 5.566957e+01
C.9.31 1.782717e+01 4.154714e+00 5.569312e+01
C.9.32 1.810676e+01 4.018209e+00 5.578142e+01
C.9.33 1.838495e+01 3.894818e+00 5.589091e+01
C.9.34 1.869951e+01 3.948591e+00 5.594339e+01
C.9.35 1.893455e+01 3.967838e+00 5.592418e+01
C.9.36 1.916040e+01 4.005742e+00 5.586472e+01
C.9.37 1.937399e+01 4.022962e+00 5.576440e+01
C.9.38 1.958474e+01 4.031676e+00 5.561506e+01
C.9.39 1.977018e+01 4.035274e+00 5.543511e+01
C.9.40 1.992561e+01 4.148318e+00 5.526234e+01
C.9.41 2.000904e+01 4.255852e+00 5.504020e+01
C.9.42 2.007259e+01 4.296437e+00 5.479086e+01
C.9.44 2.012591e+01 4.294626e+00 5.425550e+01
C.9.45 2.010403e+01 4.279720e+00 5.397623e+01
C.9.46 2.001760e+01 4.245309e+00 5.371160e+01
C.9.47 1.983458e+01 4.174092e+00 5.351896e+01
C.9.48 1.961221e+01 4.130372e+00 5.336303e+01
C.10.02 6.293943e+00 1.910847e+00 4.379874e+01
C.10.03 6.279851e+00 2.152578e+00 4.404615e+01
C.10.04 6.261628e+00 2.424106e+00 4.426009e+01
C.10.05 6.240877e+00 2.664260e+00 4.441551e+01
C.10.06 6.211746e+00 2.911540e+00 4.455784e+01
C.10.07 6.143994e+00 3.138092e+00 4.472016e+01
C.10.08 6.079088e+00 3.343194e+00 4.484172e+01
C.10.09 6.005445e+00 3.554443e+00 4.494664e+01
C.10.10 5.926774e+00 3.769858e+00 4.503866e+01
C.10.11 5.804245e+00 3.948031e+00 4.511673e+01
C.10.12 5.656980e+00 4.111196e+00 4.518414e+01
C.10.13 5.513395e+00 4.263327e+00 4.527950e+01
C.10.14 5.399972e+00 4.463717e+00 4.538387e+01
C.10.15 5.297241e+00 4.656478e+00 4.551115e+01
C.10.17 4.914012e+00 5.080655e+00 4.577452e+01
C.10.18 4.637675e+00 5.304771e+00 4.590704e+01
C.10.19 4.380635e+00 5.518377e+00 4.608720e+01
C.10.20 4.190703e+00 5.714492e+00 4.632851e+01
C.10.21 4.047086e+00 5.946877e+00 4.656962e+01
C.10.22 3.899138e+00 6.173511e+00 4.681358e+01
C.10.23 3.726379e+00 6.335545e+00 4.711988e+01
C.10.24 3.549149e+00 6.516101e+00 4.741301e+01
C.10.25 3.394352e+00 6.679338e+00 4.772815e+01
C.10.26 3.222008e+00 6.947529e+00 4.817891e+01
C.10.27 3.072828e+00 7.068717e+00 4.869648e+01
C.10.28 2.946047e+00 7.019549e+00 4.923156e+01
C.10.29 2.799394e+00 6.916715e+00 4.972877e+01
C.10.30 2.641782e+00 6.787661e+00 5.021640e+01
C.11.02 1.613637e+01 -3.130758e-01 4.493237e+01
C.11.03 1.617146e+01 -1.235994e-01 4.512637e+01
C.11.04 1.621914e+01 6.506690e-02 4.531845e+01
C.11.05 1.627630e+01 3.113346e-01 4.551866e+01
C.11.06 1.635062e+01 5.428825e-01 4.573047e+01
C.11.07 1.644564e+01 7.820305e-01 4.592483e+01
C.11.08 1.655193e+01 1.046751e+00 4.608280e+01
C.11.09 1.669432e+01 1.279430e+00 4.626144e+01
C.11.10 1.687834e+01 1.484712e+00 4.643558e+01
C.11.11 1.706740e+01 1.680194e+00 4.652580e+01
C.11.12 1.729460e+01 1.830015e+00 4.661540e+01
C.11.13 1.750734e+01 1.981676e+00 4.673304e+01
C.11.14 1.771292e+01 2.141877e+00 4.693177e+01
C.11.15 1.787054e+01 2.383177e+00 4.708785e+01
C.11.17 1.838678e+01 2.872413e+00 4.776589e+01
C.11.18 1.873090e+01 3.086384e+00 4.828398e+01
C.11.19 1.905011e+01 3.345317e+00 4.879748e+01
C.11.20 1.919380e+01 3.451276e+00 4.908247e+01
C.11.21 1.931063e+01 3.550739e+00 4.938173e+01
C.11.22 1.939824e+01 3.662041e+00 4.968674e+01
C.11.23 1.944566e+01 3.626075e+00 5.018163e+01
C.11.24 1.949600e+01 3.796464e+00 5.064733e+01
C.11.25 1.955589e+01 4.067895e+00 5.106108e+01
C.11.26 1.938827e+01 4.236171e+00 5.148895e+01
C.11.27 1.931127e+01 4.474969e+00 5.190910e+01
C.11.28 1.911220e+01 4.487244e+00 5.235597e+01
C.11.29 1.918812e+01 4.161593e+00 5.252755e+01
C.11.30 1.939297e+01 3.915508e+00 5.272437e+01
