# Supplementary material for: Ontogenetic changes and sexual dimorphism in the cranium and mandible of the Atlantic walrus (Odobenus rosmarus rosmarus L.)
Source: Anat Rec (Hoboken). 2025 Sep 12;309(7):1875–903. doi: 10.1002/ar.70050 (PMC13251751; doi:10.1002/ar.70050)
Supplement: Supplementary file 1 — Data S1: Supporting information. [file AR-309-1875-s001.zip › PTS files/Ontogeny_Skull/3833_U_A.pts]

Version 1.0
487
S.1 1.346068e+01 2.723275e+01 4.165895e+01
S.2 1.251811e+01 2.527392e+01 4.673911e+01
S.3 9.752090e+00 2.184263e+01 4.956650e+01
S.4 1.314183e+01 2.121836e+01 4.988637e+01
S.5 1.169599e+01 2.303269e+01 5.111868e+01
S.6 1.015963e+01 1.580448e+01 5.420800e+01
S.7 6.082202e+00 -4.968883e-01 5.584058e+01
S.8 6.043939e+00 -6.715762e+00 4.620590e+01
S.9 6.646908e+00 -5.798821e+00 4.236563e+01
S.10 4.870654e+00 -5.870715e+00 4.422007e+01
S.11 8.008063e+00 -6.499811e+00 4.459265e+01
S.12 1.063548e+01 2.448825e+01 3.992603e+01
S.13 1.501139e+01 2.355811e+01 4.041006e+01
S.14 6.822430e+00 1.684206e+01 3.947797e+01
S.15 1.617319e+01 1.504149e+01 4.046772e+01
S.16 6.464781e+00 9.934684e+00 4.092506e+01
S.17 1.357529e+01 8.653262e+00 4.161091e+01
S.18 6.324105e+00 3.640716e+00 3.879137e+01
S.19 1.180704e+01 2.443030e+00 3.960931e+01
S.20 9.450795e+00 6.042698e+00 4.139478e+01
S.21 1.100958e+01 1.568799e+01 4.425596e+01
S.22 1.269027e+01 2.404858e+01 4.216319e+01
S.23 1.409721e+00 1.900309e+01 4.957474e+01
S.24 1.992513e+01 1.535667e+01 5.140981e+01
S.25 1.476678e+00 1.617158e+01 4.437702e+01
S.26 1.963980e+01 1.261252e+01 4.647495e+01
S.27 4.962387e-02 1.342976e+01 4.805767e+01
S.28 1.945053e+01 9.674805e+00 5.034300e+01
S.29 -1.870709e-02 1.184632e+01 4.481382e+01
S.30 1.958795e+01 7.776902e+00 4.670116e+01
S.31 3.841882e+00 1.668583e+01 4.286447e+01
S.32 1.775858e+01 1.401313e+01 4.451373e+01
S.33 4.991886e+00 1.715637e+01 4.054989e+01
S.34 1.734100e+01 1.456588e+01 4.173164e+01
S.35 3.778911e+00 1.506778e+01 4.002859e+01
S.36 1.838537e+01 1.187483e+01 4.180945e+01
S.37 -1.043772e-01 9.586462e+00 3.925346e+01
S.38 1.970278e+01 6.154658e+00 4.158054e+01
S.39 -1.909568e+00 1.037233e+01 4.191653e+01
S.40 2.128454e+01 5.832711e+00 4.459072e+01
S.41 -1.824867e+00 4.931146e+00 4.250344e+01
S.42 1.914617e+01 1.253010e+00 4.476437e+01
S.43 -5.522688e+00 2.170332e+00 4.317738e+01
S.44 2.016248e+01 -3.312988e+00 4.682277e+01
S.45 -2.664277e+00 -3.824547e-01 3.518562e+01
S.46 2.086008e+01 -4.166808e+00 3.752522e+01
S.47 -6.258241e+00 1.407033e+00 3.704222e+01
S.48 2.264062e+01 -3.658844e+00 3.945324e+01
S.49 -1.043567e+00 -5.326187e+00 4.097047e+01
S.50 1.417346e+01 -8.013165e+00 4.267847e+01
S.51 8.837715e-01 -5.366590e+00 4.410947e+01
S.52 1.164742e+01 -7.427288e+00 4.506581e+01
S.53 3.727541e+00 -8.087995e+00 4.394092e+01
S.54 8.571402e+00 -8.922234e+00 4.459120e+01
S.55 5.372012e+00 -5.944609e+00 4.169339e+01
S.56 7.836791e+00 -6.431220e+00 4.199094e+01
S.57 2.751674e+00 -6.525764e+00 4.604525e+01
S.58 9.199737e+00 -7.710057e+00 4.685962e+01
S.59 5.897418e+00 -6.322084e+00 4.938537e+01
S.60 1.197273e+00 -5.050423e+00 4.438535e+01
S.61 1.152066e+01 -6.767507e+00 4.509446e+01
S.62 5.768717e+00 2.003280e+01 3.805199e+01
S.63 1.785325e+01 1.726168e+01 3.957879e+01
S.64 5.329356e+00 9.470340e-01 4.023717e+01
S.65 1.154658e+01 -1.946915e-01 4.121058e+01
S.66 -1.608276e-03 4.653012e-01 3.860368e+01
S.67 1.638438e+01 -2.452016e+00 4.033279e+01
S.68 5.303611e+00 -8.159429e-01 4.166602e+01
S.69 9.818473e+00 -1.413305e+00 4.239893e+01
S.70 6.974743e+00 -4.638649e+00 4.218785e+01
S.71 3.483983e+00 4.817348e+00 4.009238e+01
S.72 1.485969e+01 2.590799e+00 4.117202e+01
S.73 3.618642e+00 6.795728e+00 4.101879e+01
S.74 1.555101e+01 4.533861e+00 4.203227e+01
S.75 -1.254982e+00 8.368897e+00 3.926992e+01
S.76 2.076972e+01 4.283563e+00 4.156520e+01
S.77 7.537381e+00 2.775675e+01 3.659209e+01
S.78 1.958741e+01 2.541611e+01 3.750768e+01
S.79 6.055663e+00 2.173729e+01 3.481843e+01
S.80 2.026692e+01 1.884838e+01 3.671377e+01
S.81 4.716585e+00 2.541489e+01 3.507250e+01
S.82 2.212785e+01 2.260691e+01 3.628805e+01
S.83 8.715757e+00 2.425387e+01 3.424862e+01
S.84 1.819715e+01 2.229135e+01 3.522573e+01
C.1.02 1.164406e+01 2.304772e+01 5.161773e+01
C.1.03 1.155874e+01 2.293638e+01 5.209970e+01
C.1.04 1.145667e+01 2.270651e+01 5.253413e+01
C.1.05 1.135590e+01 2.240502e+01 5.285087e+01
C.1.06 1.125293e+01 2.206289e+01 5.312240e+01
C.1.07 1.115535e+01 2.169280e+01 5.335670e+01
C.1.08 1.103220e+01 2.113485e+01 5.362794e+01
C.1.09 1.092511e+01 2.053765e+01 5.380670e+01
C.1.10 1.083039e+01 1.992643e+01 5.393888e+01
C.1.11 1.078986e+01 1.953426e+01 5.399918e+01
C.1.12 1.076081e+01 1.914473e+01 5.407980e+01
C.1.13 1.071973e+01 1.875246e+01 5.413909e+01
C.1.14 1.064159e+01 1.824890e+01 5.418501e+01
C.1.15 1.055635e+01 1.774443e+01 5.417950e+01
C.1.16 1.046604e+01 1.724108e+01 5.416337e+01
C.1.17 1.037873e+01 1.675857e+01 5.410954e+01
C.1.18 1.027442e+01 1.627663e+01 5.412292e+01
C.1.20 1.005012e+01 1.523428e+01 5.427833e+01
C.1.21 9.945780e+00 1.465881e+01 5.427267e+01
C.1.22 9.838457e+00 1.408475e+01 5.424100e+01
C.1.23 9.710555e+00 1.345407e+01 5.417609e+01
C.1.24 9.578787e+00 1.282733e+01 5.408571e+01
C.1.25 9.443539e+00 1.219837e+01 5.401897e+01
C.1.26 9.277330e+00 1.141456e+01 5.394167e+01
C.1.27 9.106450e+00 1.062854e+01 5.391130e+01
C.1.28 8.923273e+00 9.845006e+00 5.393342e+01
C.1.29 8.798555e+00 9.383217e+00 5.396335e+01
C.1.30 8.663879e+00 8.925256e+00 5.400618e+01
C.1.31 8.537005e+00 8.465882e+00 5.405696e+01
C.1.32 8.391478e+00 7.842193e+00 5.412998e+01
C.1.33 8.252937e+00 7.216061e+00 5.419529e+01
C.1.34 8.101390e+00 6.595771e+00 5.428345e+01
C.1.35 7.910652e+00 5.951519e+00 5.439050e+01
C.1.36 7.703908e+00 5.311118e+00 5.449071e+01
C.1.37 7.506921e+00 4.663065e+00 5.455495e+01
C.1.38 7.384460e+00 4.169146e+00 5.460914e+01
C.1.39 7.283858e+00 3.679043e+00 5.471672e+01
C.1.40 7.181102e+00 3.192326e+00 5.483689e+01
C.1.41 7.071620e+00 2.819677e+00 5.488162e+01
C.1.42 6.950927e+00 2.450636e+00 5.492741e+01
C.1.43 6.838933e+00 2.077168e+00 5.495633e+01
C.1.44 6.714269e+00 1.577417e+00 5.498653e+01
C.1.45 6.596621e+00 1.077111e+00 5.503189e+01
C.1.46 6.472617e+00 5.811434e-01 5.510148e+01
C.1.47 6.302384e+00 1.207924e-03 5.515945e+01
C.1.48 6.106367e+00 -5.680089e-01 5.523807e+01
C.2.02 -5.471902e+00 1.984675e+00 4.356827e+01
C.2.03 -5.303619e+00 1.780538e+00 4.391447e+01
C.2.04 -5.124198e+00 1.558095e+00 4.424337e+01
C.2.05 -4.948146e+00 1.321258e+00 4.459566e+01
C.2.06 -4.802226e+00 1.092402e+00 4.496652e+01
C.2.07 -4.640705e+00 8.444004e-01 4.531809e+01
C.2.08 -4.450438e+00 5.309560e-01 4.570722e+01
C.2.09 -4.239824e+00 2.019906e-01 4.607231e+01
C.2.10 -3.994125e+00 -1.247265e-01 4.641692e+01
C.2.11 -3.732031e+00 -4.831108e-01 4.682429e+01
C.2.12 -3.436240e+00 -8.433489e-01 4.720616e+01
C.2.13 -3.170480e+00 -1.186383e+00 4.762423e+01
C.2.14 -2.981772e+00 -1.488236e+00 4.803529e+01
C.2.15 -2.771674e+00 -1.788840e+00 4.843676e+01
C.2.16 -2.532967e+00 -2.031127e+00 4.886100e+01
C.2.17 -2.309340e+00 -2.191823e+00 4.929764e+01
C.2.18 -2.055978e+00 -2.291922e+00 4.973615e+01
C.2.19 -1.802245e+00 -2.322743e+00 5.018464e+01
C.2.20 -1.308427e+00 -2.314261e+00 5.085957e+01
C.2.21 -8.715545e-01 -2.216541e+00 5.156601e+01
C.2.22 -4.368565e-01 -1.977246e+00 5.223923e+01
C.2.23 6.190120e-02 -1.575225e+00 5.280428e+01
C.2.24 5.288952e-01 -1.051505e+00 5.329141e+01
C.2.25 8.805208e-01 -5.022739e-01 5.384311e+01
C.2.26 1.325913e+00 -1.808551e-01 5.429559e+01
C.2.27 1.877090e+00 3.389407e-02 5.469118e+01
C.2.28 2.521617e+00 1.122406e-01 5.498249e+01
C.2.29 3.179159e+00 6.369443e-02 5.523112e+01
C.2.30 3.837365e+00 -7.330099e-02 5.544213e+01
C.2.31 4.508717e+00 -2.281853e-01 5.558987e+01
C.2.32 5.027111e+00 -3.077894e-01 5.571699e+01
C.2.33 5.552095e+00 -4.136208e-01 5.578337e+01
C.3.02 1.995885e+01 -3.422927e+00 4.708097e+01
C.3.03 1.973689e+01 -3.540292e+00 4.732008e+01
C.3.04 1.952639e+01 -3.661638e+00 4.756742e+01
C.3.05 1.921699e+01 -3.819285e+00 4.783436e+01
C.3.06 1.892786e+01 -3.977230e+00 4.812297e+01
C.3.07 1.862648e+01 -4.147066e+00 4.839161e+01
C.3.08 1.817923e+01 -4.420203e+00 4.875915e+01
C.3.09 1.769812e+01 -4.695950e+00 4.907885e+01
C.3.10 1.716616e+01 -4.937798e+00 4.934008e+01
C.3.11 1.658483e+01 -5.195976e+00 4.962559e+01
C.3.12 1.606433e+01 -5.500669e+00 4.997541e+01
C.3.13 1.556294e+01 -5.779653e+00 5.037151e+01
C.3.14 1.520933e+01 -5.912779e+00 5.067253e+01
C.3.15 1.486437e+01 -6.001513e+00 5.099888e+01
C.3.16 1.451326e+01 -6.060169e+00 5.132548e+01
C.3.17 1.414740e+01 -6.115068e+00 5.172991e+01
C.3.18 1.374872e+01 -6.146432e+00 5.210474e+01
C.3.19 1.335316e+01 -6.079443e+00 5.247820e+01
C.3.20 1.285796e+01 -5.861657e+00 5.292175e+01
C.3.21 1.239174e+01 -5.566462e+00 5.335173e+01
C.3.22 1.200722e+01 -5.175362e+00 5.378596e+01
C.3.23 1.167760e+01 -4.685209e+00 5.406254e+01
C.3.24 1.135421e+01 -4.148760e+00 5.424427e+01
C.3.25 1.113787e+01 -3.591179e+00 5.450447e+01
C.3.26 1.082260e+01 -3.160582e+00 5.473587e+01
C.3.27 1.047277e+01 -2.756135e+00 5.496479e+01
C.3.28 1.009528e+01 -2.365453e+00 5.517268e+01
C.3.29 9.504815e+00 -1.794529e+00 5.543256e+01
C.3.30 8.813513e+00 -1.301809e+00 5.557909e+01
C.3.31 8.075706e+00 -8.791949e-01 5.571760e+01
C.3.32 7.428637e+00 -6.744086e-01 5.576805e+01
C.3.33 6.758695e+00 -5.590674e-01 5.580019e+01
C.4.02 1.340792e+01 2.688861e+01 4.133334e+01
C.4.03 1.332664e+01 2.646158e+01 4.113770e+01
C.4.04 1.322619e+01 2.599941e+01 4.107819e+01
C.4.05 1.303687e+01 2.528154e+01 4.129700e+01
C.4.06 1.284956e+01 2.464781e+01 4.169991e+01
C.4.08 1.259943e+01 2.368838e+01 4.243472e+01
C.4.09 1.250725e+01 2.330847e+01 4.267739e+01
C.4.10 1.241996e+01 2.291056e+01 4.289133e+01
C.4.11 1.233642e+01 2.254273e+01 4.312907e+01
C.4.12 1.226432e+01 2.210280e+01 4.313701e+01
C.4.13 1.218552e+01 2.166674e+01 4.318620e+01
C.4.14 1.208228e+01 2.103017e+01 4.337352e+01
C.4.15 1.199061e+01 2.040798e+01 4.360903e+01
C.4.16 1.188218e+01 1.977560e+01 4.380735e+01
C.4.17 1.176593e+01 1.923257e+01 4.396152e+01
C.4.18 1.163551e+01 1.868429e+01 4.408207e+01
C.4.19 1.151182e+01 1.813478e+01 4.420417e+01
C.4.20 1.142847e+01 1.771777e+01 4.434161e+01
C.4.21 1.134508e+01 1.728201e+01 4.439543e+01
C.4.22 1.126937e+01 1.684162e+01 4.440301e+01
C.4.23 1.119693e+01 1.645366e+01 4.435191e+01
C.4.24 1.111130e+01 1.607209e+01 4.427804e+01
C.4.26 1.092912e+01 1.523756e+01 4.423801e+01
C.4.27 1.086050e+01 1.478533e+01 4.421612e+01
C.4.28 1.077821e+01 1.433732e+01 4.416921e+01
C.4.29 1.064321e+01 1.380576e+01 4.407262e+01
C.4.30 1.049402e+01 1.327793e+01 4.397645e+01
C.4.31 1.036551e+01 1.274661e+01 4.387011e+01
C.4.32 1.027346e+01 1.210687e+01 4.361112e+01
C.4.33 1.018231e+01 1.143757e+01 4.344207e+01
C.4.34 1.010437e+01 1.077993e+01 4.322699e+01
C.4.35 1.005350e+01 1.024971e+01 4.299857e+01
C.4.36 9.998131e+00 9.698744e+00 4.282737e+01
C.4.37 9.930773e+00 9.170702e+00 4.259813e+01
C.4.38 9.830080e+00 8.684392e+00 4.235429e+01
C.4.39 9.700151e+00 8.187215e+00 4.214929e+01
C.4.40 9.585894e+00 7.672594e+00 4.198136e+01
C.4.41 9.511910e+00 7.121327e+00 4.180910e+01
C.4.42 9.474119e+00 6.605817e+00 4.154104e+01
C.5.02 1.602745e+00 1.905642e+01 4.987983e+01
C.5.03 1.905069e+00 1.892118e+01 5.003306e+01
C.5.04 2.127656e+00 1.899006e+01 5.031392e+01
C.5.05 2.278570e+00 1.907002e+01 5.058232e+01
C.5.06 2.463219e+00 1.904084e+01 5.083974e+01
C.5.07 2.697994e+00 1.897363e+01 5.104363e+01
C.5.08 2.976949e+00 1.889767e+01 5.130751e+01
C.5.09 3.297220e+00 1.876994e+01 5.149279e+01
C.5.10 3.622604e+00 1.863470e+01 5.166323e+01
C.5.11 4.015027e+00 1.846264e+01 5.190992e+01
C.5.12 4.365184e+00 1.827380e+01 5.220348e+01
C.5.13 4.708988e+00 1.807727e+01 5.249953e+01
C.5.14 4.993898e+00 1.790859e+01 5.272181e+01
C.5.15 5.283402e+00 1.772713e+01 5.292747e+01
C.5.16 5.575053e+00 1.753691e+01 5.312186e+01
C.5.17 5.854804e+00 1.733805e+01 5.329338e+01
C.5.18 6.136422e+00 1.713140e+01 5.345217e+01
C.5.19 6.436803e+00 1.693991e+01 5.359473e+01
C.5.20 6.850791e+00 1.672474e+01 5.375453e+01
C.5.21 7.285576e+00 1.653025e+01 5.388242e+01
C.5.22 7.735221e+00 1.635231e+01 5.397923e+01
C.5.23 8.133844e+00 1.621449e+01 5.403907e+01
C.5.24 8.541125e+00 1.609629e+01 5.407938e+01
C.5.25 8.953624e+00 1.599368e+01 5.410752e+01
C.5.26 9.353972e+00 1.591696e+01 5.413331e+01
C.5.27 9.757083e+00 1.586275e+01 5.417065e+01
C.5.29 1.043413e+01 1.574863e+01 5.424069e+01
C.5.30 1.070778e+01 1.568663e+01 5.426923e+01
C.5.31 1.098559e+01 1.564906e+01 5.430009e+01
C.5.32 1.131430e+01 1.564532e+01 5.432292e+01
C.5.33 1.163858e+01 1.567451e+01 5.437362e+01
C.5.34 1.196422e+01 1.570311e+01 5.441517e+01
C.5.35 1.228557e+01 1.572597e+01 5.445995e+01
C.5.36 1.261002e+01 1.574232e+01 5.447623e+01
C.5.37 1.293510e+01 1.575285e+01 5.447385e+01
C.5.38 1.334877e+01 1.574240e+01 5.443349e+01
C.5.39 1.375516e+01 1.572202e+01 5.434807e+01
C.5.40 1.415699e+01 1.572382e+01 5.424137e+01
C.5.41 1.459069e+01 1.577069e+01 5.412913e+01
C.5.42 1.501645e+01 1.583914e+01 5.399897e+01
C.5.43 1.543828e+01 1.589390e+01 5.385081e+01
C.5.44 1.591459e+01 1.592368e+01 5.370595e+01
C.5.45 1.637195e+01 1.593547e+01 5.350740e+01
C.5.46 1.682158e+01 1.595984e+01 5.329295e+01
C.5.47 1.728971e+01 1.602789e+01 5.309486e+01
C.5.48 1.777905e+01 1.609160e+01 5.295522e+01
C.5.49 1.825306e+01 1.608195e+01 5.275970e+01
C.5.50 1.859063e+01 1.595093e+01 5.258907e+01
C.5.51 1.886859e+01 1.575307e+01 5.237974e+01
C.5.52 1.911713e+01 1.556137e+01 5.213132e+01
C.5.53 1.924078e+01 1.546818e+01 5.173592e+01
C.5.54 1.966165e+01 1.541051e+01 5.173860e+01
C.6.02 -3.905520e-02 1.382631e+01 4.800599e+01
C.6.03 -1.338552e-01 1.421777e+01 4.793147e+01
C.6.04 -2.357222e-01 1.455842e+01 4.772810e+01
C.6.05 -3.618709e-01 1.474026e+01 4.740641e+01
C.6.06 -4.726737e-01 1.480813e+01 4.703819e+01
C.6.07 -4.922396e-01 1.486949e+01 4.665306e+01
C.6.08 -3.665129e-01 1.490913e+01 4.614403e+01
C.6.09 -1.526473e-01 1.494779e+01 4.566522e+01
C.6.10 1.026644e-01 1.504336e+01 4.521558e+01
C.6.11 2.901650e-01 1.515204e+01 4.494399e+01
C.6.12 5.057713e-01 1.527942e+01 4.470312e+01
C.6.13 7.479072e-01 1.543467e+01 4.450821e+01
C.6.14 1.000461e+00 1.565177e+01 4.438836e+01
C.6.15 1.220348e+00 1.592794e+01 4.436257e+01
C.6.17 1.719193e+00 1.651237e+01 4.452453e+01
C.6.18 1.923368e+00 1.683817e+01 4.474561e+01
C.6.19 2.124015e+00 1.713681e+01 4.500497e+01
C.6.20 2.274428e+00 1.738470e+01 4.531561e+01
C.6.21 2.382764e+00 1.759083e+01 4.567104e+01
C.6.22 2.468092e+00 1.777023e+01 4.604668e+01
C.6.23 2.641875e+00 1.800585e+01 4.661757e+01
C.6.24 2.703897e+00 1.819099e+01 4.722878e+01
C.6.25 2.569878e+00 1.834827e+01 4.783619e+01
C.6.26 2.396319e+00 1.852700e+01 4.815977e+01
C.6.27 2.181006e+00 1.871766e+01 4.844971e+01
C.6.28 1.916593e+00 1.887260e+01 4.871963e+01
C.6.29 1.702671e+00 1.897675e+01 4.896812e+01
C.6.30 1.506146e+00 1.902932e+01 4.924555e+01
C.7.02 1.984299e+01 1.530762e+01 5.099794e+01
C.7.03 1.962377e+01 1.525261e+01 5.064059e+01
C.7.04 1.935380e+01 1.522254e+01 5.031653e+01
C.7.05 1.903067e+01 1.525184e+01 4.987714e+01
C.7.06 1.887657e+01 1.517307e+01 4.935908e+01
C.7.07 1.884929e+01 1.495941e+01 4.885712e+01
C.7.08 1.885028e+01 1.481535e+01 4.854902e+01
C.7.09 1.890454e+01 1.464073e+01 4.826225e+01
C.7.10 1.897321e+01 1.446110e+01 4.798171e+01
C.7.11 1.906221e+01 1.423060e+01 4.762288e+01
C.7.12 1.917652e+01 1.396328e+01 4.729840e+01
C.7.13 1.929759e+01 1.366200e+01 4.700792e+01
C.7.14 1.940075e+01 1.334018e+01 4.677311e+01
C.7.15 1.952524e+01 1.298558e+01 4.660546e+01
C.7.17 1.973540e+01 1.231315e+01 4.643567e+01
C.7.18 1.983994e+01 1.201611e+01 4.646942e+01
C.7.19 1.995311e+01 1.173536e+01 4.656257e+01
C.7.20 2.013395e+01 1.141990e+01 4.676944e+01
C.7.21 2.032240e+01 1.120707e+01 4.707636e+01
C.7.22 2.046992e+01 1.100940e+01 4.741427e+01
C.7.23 2.061350e+01 1.080921e+01 4.796598e+01
C.7.24 2.070499e+01 1.072455e+01 4.855721e+01
C.7.25 2.071078e+01 1.068858e+01 4.916033e+01
C.7.26 2.059118e+01 1.074191e+01 4.958330e+01
C.7.27 2.036747e+01 1.069325e+01 4.996231e+01
C.7.28 2.009241e+01 1.054111e+01 5.027415e+01
C.7.29 1.986773e+01 1.026025e+01 5.035114e+01
C.7.30 1.965352e+01 9.972595e+00 5.026951e+01
C.8.01 1.552411e+00 9.316271e+00 3.983654e+01
C.8.02 1.732508e+00 9.057425e+00 4.001060e+01
C.8.03 1.887320e+00 8.794207e+00 4.020163e+01
C.8.04 2.061543e+00 8.531306e+00 4.037561e+01
C.8.05 2.242455e+00 8.283101e+00 4.052357e+01
C.8.06 2.456428e+00 8.037619e+00 4.062448e+01
C.8.07 2.683572e+00 7.798212e+00 4.071001e+01
C.8.08 2.865594e+00 7.634616e+00 4.077311e+01
C.8.09 3.051852e+00 7.478892e+00 4.084336e+01
C.8.10 3.227313e+00 7.309936e+00 4.091079e+01
C.8.11 3.366013e+00 7.147233e+00 4.095749e+01
C.8.12 3.494225e+00 6.974529e+00 4.099781e+01
C.8.14 3.721204e+00 6.639230e+00 4.103479e+01
C.8.15 3.812405e+00 6.475915e+00 4.105144e+01
C.8.16 3.878606e+00 6.300244e+00 4.105628e+01
C.8.17 3.943729e+00 6.053528e+00 4.102998e+01
C.8.18 3.999267e+00 5.810482e+00 4.096961e+01
C.8.19 4.016281e+00 5.568440e+00 4.088638e+01
C.8.20 3.991923e+00 5.353803e+00 4.077985e+01
C.8.21 3.948182e+00 5.163342e+00 4.063903e+01
C.8.22 3.870792e+00 4.998405e+00 4.048149e+01
C.8.23 3.768632e+00 4.901329e+00 4.034551e+01
C.8.24 3.636083e+00 4.846179e+00 4.021232e+01
C.8.26 3.175966e+00 4.790904e+00 3.976465e+01
C.8.27 2.866668e+00 4.794678e+00 3.943710e+01
C.8.28 2.511589e+00 4.823524e+00 3.916131e+01
C.8.29 2.088186e+00 4.911735e+00 3.889695e+01
C.8.30 1.616401e+00 4.998686e+00 3.873329e+01
C.8.31 1.156172e+00 5.126094e+00 3.856327e+01
C.8.32 7.813917e-01 5.259795e+00 3.840697e+01
C.8.33 3.857626e-01 5.401738e+00 3.832903e+01
C.8.34 -1.429215e-02 5.548490e+00 3.829463e+01
C.8.35 -5.187958e-01 5.707446e+00 3.818991e+01
C.8.36 -1.037183e+00 5.853602e+00 3.821576e+01
C.8.37 -1.489865e+00 6.134989e+00 3.829734e+01
C.8.38 -1.601889e+00 6.491687e+00 3.845446e+01
C.8.39 -1.549585e+00 6.807625e+00 3.870328e+01
C.8.40 -1.481088e+00 7.107160e+00 3.896798e+01
C.8.41 -1.464413e+00 7.525229e+00 3.912499e+01
C.8.42 -1.426204e+00 7.958128e+00 3.922915e+01
C.8.44 -7.899625e-01 8.901035e+00 3.932166e+01
C.8.45 -2.365843e-01 9.333175e+00 3.922643e+01
C.8.46 3.972700e-01 9.640108e+00 3.930441e+01
C.8.47 8.393976e-01 9.688208e+00 3.941728e+01
C.8.48 1.228954e+00 9.563982e+00 3.962545e+01
C.9.01 1.906561e+01 5.904254e+00 4.145564e+01
C.9.02 1.876582e+01 5.908722e+00 4.151881e+01
C.9.03 1.849405e+01 5.844565e+00 4.164494e+01
C.9.04 1.824958e+01 5.727456e+00 4.178776e+01
C.9.05 1.795524e+01 5.594411e+00 4.183834e+01
C.9.06 1.768331e+01 5.421210e+00 4.189258e+01
C.9.07 1.741032e+01 5.261315e+00 4.197512e+01
C.9.08 1.706252e+01 5.140249e+00 4.206256e+01
C.9.09 1.670246e+01 5.047033e+00 4.213282e+01
C.9.10 1.634882e+01 4.925009e+00 4.219038e+01
C.9.11 1.607552e+01 4.789845e+00 4.220041e+01
C.9.12 1.580427e+01 4.662217e+00 4.214383e+01
C.9.14 1.535119e+01 4.421521e+00 4.205502e+01
C.9.15 1.515306e+01 4.308114e+00 4.208577e+01
C.9.16 1.497689e+01 4.163754e+00 4.212029e+01
C.9.17 1.482702e+01 4.037866e+00 4.207386e+01
C.9.18 1.470489e+01 3.887809e+00 4.201877e+01
C.9.19 1.461897e+01 3.714805e+00 4.196260e+01
C.9.20 1.450264e+01 3.473360e+00 4.185233e+01
C.9.21 1.440670e+01 3.234114e+00 4.171989e+01
C.9.22 1.438151e+01 2.999421e+00 4.155177e+01
C.9.23 1.448055e+01 2.849884e+00 4.137413e+01
C.9.24 1.466504e+01 2.732463e+00 4.124800e+01
C.9.26 1.518880e+01 2.322893e+00 4.098890e+01
C.9.27 1.551888e+01 2.131441e+00 4.072811e+01
C.9.28 1.590593e+01 1.955190e+00 4.054714e+01
C.9.29 1.649955e+01 1.801043e+00 4.041976e+01
C.9.30 1.709990e+01 1.740583e+00 4.025157e+01
C.9.31 1.771460e+01 1.699337e+00 4.013824e+01
C.9.32 1.809401e+01 1.682284e+00 4.013977e+01
C.9.33 1.846983e+01 1.688607e+00 4.019415e+01
C.9.34 1.884455e+01 1.721765e+00 4.024644e+01
C.9.35 1.928389e+01 1.748536e+00 4.028799e+01
C.9.36 1.972031e+01 1.794268e+00 4.034192e+01
C.9.37 2.009423e+01 1.945838e+00 4.052264e+01
C.9.38 2.032630e+01 2.335291e+00 4.079504e+01
C.9.39 2.038979e+01 2.732982e+00 4.113787e+01
C.9.40 2.046416e+01 3.167005e+00 4.143084e+01
C.9.41 2.059800e+01 3.522600e+00 4.153428e+01
C.9.42 2.073056e+01 3.891760e+00 4.156901e+01
C.9.44 2.066167e+01 4.724482e+00 4.152686e+01
C.9.45 2.044056e+01 5.122757e+00 4.153148e+01
C.9.46 2.017185e+01 5.474606e+00 4.142406e+01
C.9.47 1.984141e+01 5.706563e+00 4.140366e+01
C.9.48 1.946376e+01 5.850618e+00 4.141072e+01
C.10.02 5.746169e+00 1.965406e+01 3.835902e+01
C.10.03 5.704322e+00 1.924637e+01 3.862413e+01
C.10.04 5.629584e+00 1.880998e+01 3.882952e+01
C.10.05 5.553287e+00 1.844882e+01 3.892257e+01
C.10.06 5.464267e+00 1.808277e+01 3.897736e+01
C.10.07 5.347093e+00 1.772924e+01 3.905614e+01
C.10.08 5.156572e+00 1.732541e+01 3.919820e+01
C.10.09 4.947172e+00 1.694585e+01 3.937612e+01
C.10.10 4.707646e+00 1.656269e+01 3.950011e+01
C.10.11 4.534263e+00 1.629840e+01 3.957335e+01
C.10.12 4.361006e+00 1.604905e+01 3.968774e+01
C.10.13 4.189454e+00 1.579531e+01 3.979481e+01
C.10.14 4.065989e+00 1.554206e+01 3.986623e+01
C.10.15 3.947532e+00 1.528662e+01 3.993831e+01
C.10.17 3.426932e+00 1.485827e+01 4.014222e+01
C.10.18 3.049390e+00 1.470728e+01 4.026620e+01
C.10.19 2.697049e+00 1.449691e+01 4.037711e+01
C.10.20 2.337288e+00 1.412274e+01 4.051217e+01
C.10.21 2.036689e+00 1.367862e+01 4.052108e+01
C.10.22 1.732420e+00 1.325760e+01 4.065462e+01
C.10.23 1.451764e+00 1.285227e+01 4.076103e+01
C.10.24 1.202710e+00 1.241393e+01 4.077520e+01
C.10.25 9.850151e-01 1.197046e+01 4.067366e+01
C.10.26 7.990947e-01 1.154869e+01 4.050505e+01
C.10.27 6.588852e-01 1.115780e+01 4.024343e+01
C.10.28 5.085623e-01 1.078520e+01 3.996153e+01
C.10.29 2.980324e-01 1.039960e+01 3.966506e+01
C.10.30 4.065369e-02 1.009205e+01 3.931859e+01
C.11.02 1.772394e+01 1.692373e+01 3.975242e+01
C.11.03 1.761902e+01 1.657145e+01 3.991361e+01
C.11.04 1.753423e+01 1.619456e+01 4.002248e+01
C.11.05 1.746852e+01 1.580329e+01 4.014457e+01
C.11.06 1.742627e+01 1.542000e+01 4.029829e+01
C.11.07 1.741811e+01 1.503224e+01 4.044627e+01
C.11.08 1.745310e+01 1.463219e+01 4.060479e+01
C.11.09 1.752124e+01 1.423319e+01 4.075498e+01
C.11.10 1.761334e+01 1.385060e+01 4.093257e+01
C.11.11 1.772503e+01 1.351262e+01 4.111634e+01
C.11.12 1.784945e+01 1.315185e+01 4.123825e+01
C.11.13 1.798314e+01 1.279824e+01 4.137081e+01
C.11.14 1.810660e+01 1.247915e+01 4.150245e+01
C.11.15 1.823715e+01 1.217250e+01 4.165515e+01
C.11.17 1.857257e+01 1.159382e+01 4.201058e+01
C.11.18 1.879207e+01 1.130659e+01 4.216480e+01
C.11.19 1.898576e+01 1.099016e+01 4.229451e+01
C.11.20 1.916657e+01 1.059268e+01 4.239607e+01
C.11.21 1.931061e+01 1.018847e+01 4.252603e+01
C.11.22 1.941703e+01 9.759412e+00 4.260075e+01
C.11.23 1.946581e+01 9.289423e+00 4.267570e+01
C.11.24 1.947123e+01 8.811010e+00 4.267619e+01
C.11.25 1.947010e+01 8.332606e+00 4.267088e+01
C.11.26 1.946053e+01 7.901709e+00 4.260234e+01
C.11.27 1.942514e+01 7.526214e+00 4.238276e+01
C.11.28 1.944236e+01 7.105864e+00 4.226669e+01
C.11.29 1.949801e+01 6.751677e+00 4.208097e+01
C.11.30 1.958517e+01 6.434465e+00 4.184684e+01
