# Supplementary material for: Ontogenetic changes and sexual dimorphism in the cranium and mandible of the Atlantic walrus (Odobenus rosmarus rosmarus L.)
Source: Anat Rec (Hoboken). 2025 Sep 12;309(7):1875–903. doi: 10.1002/ar.70050 (PMC13251751; doi:10.1002/ar.70050)
Supplement: Supplementary file 1 — Data S1: Supporting information. [file AR-309-1875-s001.zip › PTS files/Ontogeny_Skull/3837_U_N.pts]

Version 1.0
487
S.1 2.276563e+01 -1.249460e+00 3.668519e+01
S.2 2.219351e+01 -1.224632e+00 3.875015e+01
S.3 2.117190e+01 2.719873e-01 4.055807e+01
S.4 2.051948e+01 -2.214231e+00 4.051751e+01
S.5 2.120946e+01 -1.078904e+00 4.155423e+01
S.6 1.769381e+01 -5.814257e-01 4.304746e+01
S.7 4.689672e+00 4.414336e-01 4.085958e+01
S.8 3.631264e+00 7.659375e-01 3.423047e+01
S.9 9999 9999 9999
S.10 5.703336e+00 2.772377e+00 3.269489e+01
S.11 5.199259e+00 -1.025351e+00 3.250843e+01
S.12 2.209182e+01 8.299400e-02 3.633367e+01
S.13 2.175460e+01 -2.099834e+00 3.623264e+01
S.14 1.861554e+01 2.113080e+00 3.598325e+01
S.15 1.795977e+01 -2.775283e+00 3.569822e+01
S.16 1.547938e+01 2.157249e+00 3.514276e+01
S.17 1.517730e+01 -2.323187e+00 3.502397e+01
S.18 1.396118e+01 1.212224e+00 3.361114e+01
S.19 1.377662e+01 -1.183462e+00 3.351741e+01
S.20 1.455067e+01 -5.014610e-02 3.482278e+01
S.21 1.800488e+01 -4.117188e-01 3.720748e+01
S.22 2.195205e+01 -1.082277e+00 3.670328e+01
S.23 1.868383e+01 3.568518e+00 4.073576e+01
S.24 1.804608e+01 -4.860324e+00 4.033869e+01
S.25 1.733703e+01 4.849986e+00 3.813632e+01
S.26 1.649819e+01 -5.622777e+00 3.770126e+01
S.27 1.597287e+01 4.989835e+00 3.923779e+01
S.28 1.506287e+01 -5.497650e+00 3.882929e+01
S.29 1.520174e+01 5.546533e+00 3.784096e+01
S.30 1.414742e+01 -6.070819e+00 3.716821e+01
S.31 1.833812e+01 2.775254e+00 3.764711e+01
S.32 1.769899e+01 -3.824797e+00 3.720477e+01
S.33 1.867538e+01 2.651415e+00 3.626703e+01
S.34 1.805856e+01 -3.503133e+00 3.593516e+01
S.35 1.786884e+01 4.083354e+00 3.598537e+01
S.36 1.672326e+01 -4.990166e+00 3.568444e+01
S.37 1.456086e+01 5.815831e+00 3.619172e+01
S.38 1.351502e+01 -5.943099e+00 3.558605e+01
S.39 1.473536e+01 6.090935e+00 3.703963e+01
S.40 1.359834e+01 -6.420928e+00 3.639201e+01
S.41 1.188994e+01 6.252913e+00 3.487309e+01
S.42 1.110342e+01 -5.829147e+00 3.447957e+01
S.43 9.959837e+00 7.525822e+00 3.481838e+01
S.44 9.563597e+00 -7.004544e+00 3.490189e+01
S.45 1.087640e+01 5.395549e+00 3.175457e+01
S.46 1.001054e+01 -5.037618e+00 3.082733e+01
S.47 1.086341e+01 6.942439e+00 3.275479e+01
S.48 9.986100e+00 -6.097300e+00 3.217810e+01
S.49 7.612146e+00 -4.182823e+00 3.114670e+01
S.50 8.124685e+00 5.483303e+00 3.193556e+01
S.51 6.192725e+00 4.665391e+00 3.238836e+01
S.52 5.901419e+00 -2.821425e+00 3.176145e+01
S.53 5.813947e+00 2.759942e+00 3.156006e+01
S.54 5.566498e+00 -8.604561e-01 3.145657e+01
S.55 7.825908e+00 2.255784e+00 3.133543e+01
S.56 7.602942e+00 -4.876553e-01 3.123138e+01
S.57 5.393988e+00 3.911473e+00 3.243264e+01
S.58 4.963205e+00 -1.922817e+00 3.218723e+01
S.59 3.286900e+00 7.434221e-01 3.535785e+01
S.60 6.245534e+00 4.806024e+00 3.254460e+01
S.61 5.940275e+00 -3.051412e+00 3.191321e+01
S.62 2.069149e+01 1.963969e+00 3.581622e+01
S.63 1.988333e+01 -3.413790e+00 3.538164e+01
S.64 9999 9999 9999
S.65 1.210626e+01 -1.669961e+00 3.395877e+01
S.66 1.153483e+01 5.305982e+00 3.244661e+01
S.67 1.088143e+01 -4.540294e+00 3.186270e+01
S.68 1.039652e+01 2.045115e+00 3.294364e+01
S.69 1.016428e+01 -1.249368e+00 3.268174e+01
S.70 9.392966e+00 6.585296e-01 3.213784e+01
S.71 1.320866e+01 4.046355e+00 3.477966e+01
S.72 1.251016e+01 -3.871256e+00 3.444802e+01
S.73 1.384564e+01 4.286475e+00 3.609799e+01
S.74 1.328345e+01 -4.236028e+00 3.578713e+01
S.75 1.393843e+01 6.185487e+00 3.528063e+01
S.76 1.307390e+01 -6.240392e+00 3.486341e+01
S.77 2.188419e+01 1.107916e+00 3.587468e+01
S.78 2.139614e+01 -2.979498e+00 3.533033e+01
S.79 2.110402e+01 1.836866e+00 3.565425e+01
S.80 2.045632e+01 -3.425309e+00 3.509941e+01
S.81 2.170332e+01 1.859763e+00 3.565367e+01
S.82 2.104490e+01 -3.729520e+00 3.506364e+01
S.83 9999 9999 9999
S.84 9999 9999 9999
C.1.02 2.119774e+01 -1.047756e+00 4.178342e+01
C.1.03 2.102087e+01 -1.044897e+00 4.193291e+01
C.1.04 2.082559e+01 -1.016814e+00 4.205424e+01
C.1.05 2.068138e+01 -1.010159e+00 4.213119e+01
C.1.06 2.054659e+01 -1.028457e+00 4.222207e+01
C.1.07 2.041373e+01 -1.034258e+00 4.231735e+01
C.1.08 2.013718e+01 -9.963362e-01 4.248738e+01
C.1.09 1.984885e+01 -9.401683e-01 4.263072e+01
C.1.10 1.956126e+01 -8.784117e-01 4.277324e+01
C.1.11 1.937630e+01 -8.285176e-01 4.289603e+01
C.1.12 1.919035e+01 -7.722100e-01 4.301446e+01
C.1.13 1.899140e+01 -7.255253e-01 4.311453e+01
C.1.14 1.881396e+01 -7.061499e-01 4.317887e+01
C.1.15 1.863290e+01 -6.977051e-01 4.323496e+01
C.1.16 1.844750e+01 -6.848884e-01 4.327314e+01
C.1.17 1.817884e+01 -6.502312e-01 4.327012e+01
C.1.18 1.792361e+01 -6.123843e-01 4.318755e+01
C.1.20 1.733446e+01 -5.331132e-01 4.305579e+01
C.1.21 1.697545e+01 -4.855866e-01 4.307562e+01
C.1.22 1.661535e+01 -4.425430e-01 4.307277e+01
C.1.23 1.630196e+01 -4.142836e-01 4.305285e+01
C.1.24 1.599221e+01 -3.899449e-01 4.299929e+01
C.1.25 1.568031e+01 -3.685110e-01 4.295843e+01
C.1.26 1.532126e+01 -3.396857e-01 4.285839e+01
C.1.27 1.495255e+01 -3.137215e-01 4.280260e+01
C.1.28 1.458083e+01 -2.929374e-01 4.276891e+01
C.1.29 1.412925e+01 -2.804649e-01 4.274880e+01
C.1.30 1.367717e+01 -2.739295e-01 4.274031e+01
C.1.31 1.322587e+01 -2.621619e-01 4.276620e+01
C.1.32 1.246060e+01 -2.248182e-01 4.281759e+01
C.1.33 1.170137e+01 -1.853365e-01 4.292576e+01
C.1.34 1.093508e+01 -1.409838e-01 4.294743e+01
C.1.35 1.027129e+01 -9.931059e-02 4.285989e+01
C.1.36 9.603960e+00 -6.305085e-02 4.280155e+01
C.1.37 8.951578e+00 -4.337490e-02 4.295650e+01
C.1.38 8.462828e+00 2.953496e-03 4.294083e+01
C.1.39 7.989805e+00 6.739877e-02 4.282519e+01
C.1.40 7.514491e+00 1.214859e-01 4.271375e+01
C.1.41 6.918452e+00 1.703766e-01 4.252416e+01
C.1.42 6.365198e+00 2.153378e-01 4.223176e+01
C.1.43 5.868508e+00 2.687286e-01 4.185225e+01
C.1.44 5.672682e+00 2.700308e-01 4.165542e+01
C.1.45 5.494147e+00 2.541514e-01 4.144337e+01
C.1.46 5.308210e+00 2.642019e-01 4.123741e+01
C.1.47 5.138159e+00 3.175062e-01 4.104450e+01
C.1.48 4.944790e+00 3.821376e-01 4.087895e+01
C.2.02 9.830770e+00 7.453638e+00 3.466352e+01
C.2.03 9.682016e+00 7.311521e+00 3.460414e+01
C.2.04 9.524411e+00 7.168390e+00 3.458118e+01
C.2.05 9.181189e+00 6.979860e+00 3.456233e+01
C.2.06 8.817038e+00 6.834683e+00 3.456582e+01
C.2.07 8.443956e+00 6.714230e+00 3.456873e+01
C.2.08 8.006643e+00 6.595304e+00 3.455993e+01
C.2.09 7.565122e+00 6.492683e+00 3.455922e+01
C.2.10 7.139050e+00 6.345594e+00 3.460711e+01
C.2.11 6.968929e+00 6.274723e+00 3.465538e+01
C.2.12 6.801724e+00 6.222016e+00 3.472992e+01
C.2.13 6.648127e+00 6.183058e+00 3.483567e+01
C.2.14 6.469541e+00 6.171052e+00 3.503281e+01
C.2.15 6.320214e+00 6.170108e+00 3.525326e+01
C.2.16 6.154633e+00 6.133863e+00 3.545860e+01
C.2.17 5.869651e+00 5.977017e+00 3.570441e+01
C.2.18 5.572206e+00 5.809161e+00 3.592708e+01
C.2.19 5.334517e+00 5.597692e+00 3.618206e+01
C.2.20 5.192355e+00 5.455298e+00 3.642906e+01
C.2.21 5.089011e+00 5.338485e+00 3.670686e+01
C.2.22 5.025120e+00 5.248328e+00 3.700566e+01
C.2.23 5.014963e+00 5.185213e+00 3.742067e+01
C.2.24 5.049848e+00 5.150837e+00 3.783771e+01
C.2.25 5.089383e+00 5.044708e+00 3.824206e+01
C.2.26 5.087356e+00 4.858622e+00 3.865473e+01
C.2.27 5.072500e+00 4.627622e+00 3.904379e+01
C.2.28 5.027680e+00 4.378697e+00 3.941921e+01
C.2.29 5.025403e+00 3.880962e+00 3.995508e+01
C.2.30 5.070836e+00 3.297483e+00 4.039368e+01
C.2.31 5.049377e+00 2.655586e+00 4.074355e+01
C.2.32 4.953619e+00 1.930837e+00 4.095670e+01
C.2.33 4.832312e+00 1.179478e+00 4.098127e+01
C.3.02 9.396959e+00 -7.010778e+00 3.484160e+01
C.3.03 9.227031e+00 -6.999931e+00 3.479212e+01
C.3.04 9.058107e+00 -6.972772e+00 3.474552e+01
C.3.05 8.749505e+00 -6.868490e+00 3.468081e+01
C.3.06 8.443957e+00 -6.753459e+00 3.462003e+01
C.3.07 8.156137e+00 -6.611198e+00 3.453511e+01
C.3.08 7.902209e+00 -6.387919e+00 3.437935e+01
C.3.09 7.692773e+00 -6.128846e+00 3.421318e+01
C.3.10 7.440928e+00 -5.868114e+00 3.412842e+01
C.3.11 6.922275e+00 -5.527993e+00 3.411837e+01
C.3.12 6.384419e+00 -5.225545e+00 3.418180e+01
C.3.13 5.852236e+00 -4.956424e+00 3.435250e+01
C.3.14 5.384187e+00 -4.762119e+00 3.467210e+01
C.3.15 4.993754e+00 -4.602218e+00 3.509750e+01
C.3.16 4.651956e+00 -4.383059e+00 3.553809e+01
C.3.17 4.514199e+00 -4.227466e+00 3.572301e+01
C.3.18 4.396805e+00 -4.066035e+00 3.591678e+01
C.3.19 4.297410e+00 -3.950742e+00 3.614961e+01
C.3.20 4.217032e+00 -3.841666e+00 3.665763e+01
C.3.21 4.202939e+00 -3.763562e+00 3.717739e+01
C.3.22 4.190192e+00 -3.643826e+00 3.768921e+01
C.3.23 4.173348e+00 -3.438290e+00 3.819910e+01
C.3.24 4.166942e+00 -3.187874e+00 3.868876e+01
C.3.25 4.178485e+00 -2.900603e+00 3.915764e+01
C.3.26 4.226985e+00 -2.610830e+00 3.954265e+01
C.3.27 4.302583e+00 -2.280174e+00 3.988834e+01
C.3.28 4.373145e+00 -1.902973e+00 4.018376e+01
C.3.29 4.430259e+00 -1.446780e+00 4.041442e+01
C.3.30 4.454922e+00 -9.856966e-01 4.064114e+01
C.3.31 4.539473e+00 -4.833183e-01 4.071223e+01
C.3.32 4.587954e+00 -1.744273e-01 4.075945e+01
C.3.33 4.641882e+00 1.343473e-01 4.080120e+01
C.4.02 2.266359e+01 -1.244931e+00 3.659150e+01
C.4.03 2.253214e+01 -1.224288e+00 3.655265e+01
C.4.04 2.239684e+01 -1.198859e+00 3.656878e+01
C.4.05 2.224516e+01 -1.158543e+00 3.660047e+01
C.4.06 2.209938e+01 -1.113139e+00 3.664871e+01
C.4.08 2.177518e+01 -1.066042e+00 3.682151e+01
C.4.09 2.160972e+01 -1.060661e+00 3.695612e+01
C.4.10 2.145055e+01 -1.047521e+00 3.709761e+01
C.4.11 2.130022e+01 -1.016027e+00 3.728016e+01
C.4.12 2.112995e+01 -9.626034e-01 3.743850e+01
C.4.13 2.089532e+01 -9.300445e-01 3.746685e+01
C.4.14 2.064963e+01 -8.797563e-01 3.738496e+01
C.4.15 2.039240e+01 -8.353351e-01 3.734667e+01
C.4.16 2.013273e+01 -8.025554e-01 3.731346e+01
C.4.17 1.983485e+01 -7.290021e-01 3.729475e+01
C.4.18 1.953678e+01 -6.538911e-01 3.729775e+01
C.4.19 1.923619e+01 -5.915548e-01 3.731381e+01
C.4.20 1.896554e+01 -5.451009e-01 3.735051e+01
C.4.21 1.869483e+01 -4.862013e-01 3.734851e+01
C.4.22 1.842227e+01 -4.411051e-01 3.732778e+01
C.4.23 1.828122e+01 -4.291342e-01 3.729520e+01
C.4.24 1.814218e+01 -4.223492e-01 3.725369e+01
C.4.26 1.770533e+01 -3.750588e-01 3.709280e+01
C.4.27 1.742609e+01 -3.363119e-01 3.693543e+01
C.4.28 1.715876e+01 -2.960735e-01 3.675895e+01
C.4.29 1.696288e+01 -2.676244e-01 3.664537e+01
C.4.30 1.675864e+01 -2.412487e-01 3.654701e+01
C.4.31 1.655485e+01 -2.191876e-01 3.644670e+01
C.4.32 1.636613e+01 -1.946491e-01 3.629331e+01
C.4.33 1.620160e+01 -1.706789e-01 3.611411e+01
C.4.34 1.604635e+01 -1.516410e-01 3.592627e+01
C.4.35 1.590737e+01 -1.424660e-01 3.573900e+01
C.4.36 1.573441e+01 -1.295406e-01 3.558284e+01
C.4.37 1.554860e+01 -1.186673e-01 3.544202e+01
C.4.38 1.539312e+01 -1.091138e-01 3.527962e+01
C.4.39 1.523923e+01 -9.964965e-02 3.511570e+01
C.4.40 1.506656e+01 -8.755742e-02 3.497191e+01
C.4.41 1.490385e+01 -7.432051e-02 3.488043e+01
C.4.42 1.473618e+01 -5.695965e-02 3.479920e+01
C.5.02 1.863488e+01 3.489695e+00 4.096700e+01
C.5.03 1.856275e+01 3.382474e+00 4.118003e+01
C.5.04 1.849788e+01 3.303436e+00 4.140723e+01
C.5.05 1.843095e+01 3.235012e+00 4.155982e+01
C.5.06 1.834963e+01 3.160462e+00 4.170219e+01
C.5.07 1.825217e+01 3.044214e+00 4.179930e+01
C.5.08 1.812147e+01 2.857542e+00 4.193310e+01
C.5.09 1.800139e+01 2.680937e+00 4.208876e+01
C.5.10 1.790363e+01 2.494198e+00 4.224815e+01
C.5.11 1.786266e+01 2.327163e+00 4.237690e+01
C.5.12 1.784808e+01 2.156481e+00 4.250655e+01
C.5.13 1.782942e+01 1.980903e+00 4.262896e+01
C.5.14 1.779737e+01 1.805175e+00 4.273943e+01
C.5.15 1.776122e+01 1.629966e+00 4.284946e+01
C.5.16 1.772035e+01 1.454122e+00 4.295680e+01
C.5.17 1.767771e+01 1.304120e+00 4.304031e+01
C.5.18 1.763013e+01 1.153706e+00 4.312034e+01
C.5.19 1.758661e+01 9.961230e-01 4.318791e+01
C.5.20 1.753108e+01 7.840752e-01 4.322955e+01
C.5.21 1.747824e+01 5.676179e-01 4.321795e+01
C.5.22 1.745206e+01 3.487591e-01 4.318331e+01
C.5.23 1.746628e+01 2.004966e-01 4.315580e+01
C.5.24 1.750260e+01 5.622552e-02 4.312738e+01
C.5.25 1.754421e+01 -8.668110e-02 4.309933e+01
C.5.26 1.759680e+01 -2.510617e-01 4.308265e+01
C.5.27 1.765494e+01 -4.130231e-01 4.306134e+01
C.5.29 1.769499e+01 -7.094681e-01 4.306231e+01
C.5.30 1.767804e+01 -8.368480e-01 4.307246e+01
C.5.31 1.764820e+01 -9.622557e-01 4.307326e+01
C.5.32 1.758091e+01 -1.111269e+00 4.306545e+01
C.5.33 1.749880e+01 -1.252365e+00 4.305357e+01
C.5.34 1.743696e+01 -1.403676e+00 4.304492e+01
C.5.35 1.740625e+01 -1.642022e+00 4.303858e+01
C.5.36 1.739904e+01 -1.882291e+00 4.303532e+01
C.5.37 1.739117e+01 -2.117349e+00 4.298555e+01
C.5.38 1.736531e+01 -2.318712e+00 4.286421e+01
C.5.39 1.733928e+01 -2.497127e+00 4.271114e+01
C.5.40 1.734031e+01 -2.678745e+00 4.255963e+01
C.5.41 1.738723e+01 -2.865112e+00 4.242398e+01
C.5.42 1.745993e+01 -3.050014e+00 4.229803e+01
C.5.43 1.753354e+01 -3.233559e+00 4.217063e+01
C.5.44 1.758822e+01 -3.373866e+00 4.206420e+01
C.5.45 1.764453e+01 -3.511230e+00 4.195481e+01
C.5.46 1.769732e+01 -3.642084e+00 4.183610e+01
C.5.47 1.774684e+01 -3.782935e+00 4.169599e+01
C.5.48 1.779168e+01 -3.927198e+00 4.155779e+01
C.5.49 1.784241e+01 -4.075929e+00 4.142655e+01
C.5.50 1.790610e+01 -4.241204e+00 4.127590e+01
C.5.51 1.795845e+01 -4.392280e+00 4.110707e+01
C.5.52 1.799508e+01 -4.523716e+00 4.091880e+01
C.5.53 1.802049e+01 -4.642027e+00 4.072710e+01
C.5.54 1.804638e+01 -4.783749e+00 4.055207e+01
C.6.02 1.613187e+01 5.005658e+00 3.922055e+01
C.6.03 1.627820e+01 5.001607e+00 3.915423e+01
C.6.04 1.641524e+01 5.015463e+00 3.907142e+01
C.6.05 1.653486e+01 5.048046e+00 3.896319e+01
C.6.06 1.662060e+01 5.071992e+00 3.882478e+01
C.6.07 1.669312e+01 5.081843e+00 3.867737e+01
C.6.08 1.676166e+01 5.083854e+00 3.857861e+01
C.6.09 1.683270e+01 5.077207e+00 3.848183e+01
C.6.10 1.690167e+01 5.059449e+00 3.838496e+01
C.6.11 1.695715e+01 5.038825e+00 3.832791e+01
C.6.12 1.701966e+01 5.010842e+00 3.828244e+01
C.6.13 1.708529e+01 4.979768e+00 3.824391e+01
C.6.14 1.716581e+01 4.938762e+00 3.819668e+01
C.6.15 1.724736e+01 4.895319e+00 3.815358e+01
C.6.17 1.751050e+01 4.752023e+00 3.804377e+01
C.6.18 1.770673e+01 4.655011e+00 3.802537e+01
C.6.19 1.788356e+01 4.525807e+00 3.804240e+01
C.6.20 1.811700e+01 4.257661e+00 3.810938e+01
C.6.21 1.830563e+01 3.997330e+00 3.827533e+01
C.6.22 1.845128e+01 3.760681e+00 3.850700e+01
C.6.23 1.853097e+01 3.566424e+00 3.880490e+01
C.6.24 1.857541e+01 3.389860e+00 3.912062e+01
C.6.25 1.858636e+01 3.296373e+00 3.947272e+01
C.6.26 1.859520e+01 3.271103e+00 3.973248e+01
C.6.27 1.859455e+01 3.292149e+00 3.999276e+01
C.6.28 1.860252e+01 3.340397e+00 4.024928e+01
C.6.29 1.862199e+01 3.396805e+00 4.042116e+01
C.6.30 1.865040e+01 3.487325e+00 4.057641e+01
C.7.02 1.810090e+01 -4.762097e+00 4.011898e+01
C.7.03 1.813211e+01 -4.632182e+00 3.991144e+01
C.7.04 1.814568e+01 -4.512887e+00 3.969578e+01
C.7.05 1.816249e+01 -4.451211e+00 3.944283e+01
C.7.06 1.816371e+01 -4.440029e+00 3.918218e+01
C.7.07 1.813968e+01 -4.446208e+00 3.892247e+01
C.7.08 1.806725e+01 -4.532544e+00 3.862550e+01
C.7.09 1.796934e+01 -4.654418e+00 3.834900e+01
C.7.10 1.782735e+01 -4.798547e+00 3.810413e+01
C.7.11 1.765007e+01 -4.948418e+00 3.792526e+01
C.7.12 1.744435e+01 -5.097010e+00 3.777868e+01
C.7.13 1.721646e+01 -5.272514e+00 3.772253e+01
C.7.14 1.697958e+01 -5.387239e+00 3.766370e+01
C.7.15 1.673330e+01 -5.497086e+00 3.766050e+01
C.7.17 1.640064e+01 -5.684418e+00 3.772963e+01
C.7.18 1.630840e+01 -5.744510e+00 3.777436e+01
C.7.19 1.621333e+01 -5.790430e+00 3.782890e+01
C.7.20 1.608725e+01 -5.758149e+00 3.786610e+01
C.7.21 1.599834e+01 -5.809778e+00 3.795415e+01
C.7.22 1.593596e+01 -5.866868e+00 3.805984e+01
C.7.23 1.583992e+01 -5.875288e+00 3.812969e+01
C.7.24 1.575161e+01 -5.885236e+00 3.820891e+01
C.7.25 1.566696e+01 -5.884002e+00 3.829261e+01
C.7.26 1.556919e+01 -5.861986e+00 3.839595e+01
C.7.27 1.547371e+01 -5.822938e+00 3.849637e+01
C.7.28 1.537920e+01 -5.770824e+00 3.859163e+01
C.7.29 1.527077e+01 -5.690493e+00 3.867872e+01
C.7.30 1.516570e+01 -5.597688e+00 3.875708e+01
C.8.01 1.445284e+01 5.871572e+00 3.614113e+01
C.8.02 1.453358e+01 5.719182e+00 3.617797e+01
C.8.03 1.457556e+01 5.552193e+00 3.621601e+01
C.8.04 1.455900e+01 5.379930e+00 3.624988e+01
C.8.05 1.447239e+01 5.238883e+00 3.625249e+01
C.8.06 1.435281e+01 5.126874e+00 3.622896e+01
C.8.07 1.423965e+01 5.014847e+00 3.618371e+01
C.8.08 1.413172e+01 4.918387e+00 3.614264e+01
C.8.09 1.401839e+01 4.827944e+00 3.610244e+01
C.8.10 1.392507e+01 4.713622e+00 3.607310e+01
C.8.11 1.388851e+01 4.572479e+00 3.607815e+01
C.8.12 1.388004e+01 4.428248e+00 3.609838e+01
C.8.14 1.376754e+01 4.168410e+00 3.606428e+01
C.8.15 1.367372e+01 4.071807e+00 3.600913e+01
C.8.16 1.357214e+01 4.002393e+00 3.593143e+01
C.8.17 1.346519e+01 3.971076e+00 3.581564e+01
C.8.18 1.337672e+01 3.969888e+00 3.568147e+01
C.8.19 1.330363e+01 3.971669e+00 3.553835e+01
C.8.20 1.325064e+01 3.966742e+00 3.539724e+01
C.8.21 1.322318e+01 3.961730e+00 3.524903e+01
C.8.22 1.321015e+01 3.965719e+00 3.509884e+01
C.8.23 1.321297e+01 3.975024e+00 3.498781e+01
C.8.24 1.321821e+01 3.995497e+00 3.487838e+01
C.8.26 1.320063e+01 4.202451e+00 3.465333e+01
C.8.27 1.327713e+01 4.332524e+00 3.452059e+01
C.8.28 1.336739e+01 4.470689e+00 3.440590e+01
C.8.29 1.345802e+01 4.611845e+00 3.432787e+01
C.8.30 1.354777e+01 4.765975e+00 3.427875e+01
C.8.31 1.361982e+01 4.934823e+00 3.425582e+01
C.8.32 1.366031e+01 5.079076e+00 3.425917e+01
C.8.33 1.368100e+01 5.224632e+00 3.428825e+01
C.8.34 1.370076e+01 5.365731e+00 3.433472e+01
C.8.35 1.372798e+01 5.489075e+00 3.439309e+01
C.8.36 1.375685e+01 5.604127e+00 3.446584e+01
C.8.37 1.378056e+01 5.713586e+00 3.454842e+01
C.8.38 1.378741e+01 5.824210e+00 3.464402e+01
C.8.39 1.379465e+01 5.929135e+00 3.474581e+01
C.8.40 1.381392e+01 6.019585e+00 3.485926e+01
C.8.41 1.384221e+01 6.095572e+00 3.499483e+01
C.8.42 1.388904e+01 6.154016e+00 3.513392e+01
C.8.44 1.403840e+01 6.194530e+00 3.545481e+01
C.8.45 1.416216e+01 6.178136e+00 3.561237e+01
C.8.46 1.429113e+01 6.129138e+00 3.575858e+01
C.8.47 1.435944e+01 6.068320e+00 3.589662e+01
C.8.48 1.439969e+01 5.987338e+00 3.603534e+01
C.9.01 1.335329e+01 -5.950097e+00 3.550559e+01
C.9.02 1.334914e+01 -5.836009e+00 3.549535e+01
C.9.03 1.334189e+01 -5.721703e+00 3.549981e+01
C.9.04 1.332688e+01 -5.610926e+00 3.552513e+01
C.9.05 1.330965e+01 -5.484041e+00 3.556577e+01
C.9.06 1.329625e+01 -5.357476e+00 3.560880e+01
C.9.07 1.329333e+01 -5.226688e+00 3.563936e+01
C.9.08 1.329934e+01 -5.078779e+00 3.566657e+01
C.9.09 1.330538e+01 -4.932021e+00 3.569942e+01
C.9.10 1.330873e+01 -4.783767e+00 3.572517e+01
C.9.11 1.328916e+01 -4.610691e+00 3.580856e+01
C.9.12 1.328516e+01 -4.420779e+00 3.584332e+01
C.9.14 1.318216e+01 -4.117633e+00 3.572586e+01
C.9.15 1.305546e+01 -4.044949e+00 3.564404e+01
C.9.16 1.294007e+01 -3.971671e+00 3.554736e+01
C.9.17 1.284869e+01 -3.884699e+00 3.546416e+01
C.9.18 1.276364e+01 -3.798944e+00 3.537334e+01
C.9.19 1.269567e+01 -3.739269e+00 3.525228e+01
C.9.20 1.263126e+01 -3.729373e+00 3.509840e+01
C.9.21 1.258495e+01 -3.752650e+00 3.493952e+01
C.9.22 1.256169e+01 -3.781655e+00 3.477660e+01
C.9.23 1.254505e+01 -3.801471e+00 3.466433e+01
C.9.24 1.252914e+01 -3.829510e+00 3.455371e+01
C.9.26 1.248031e+01 -3.928407e+00 3.435238e+01
C.9.27 1.244444e+01 -4.000146e+00 3.426948e+01
C.9.28 1.244654e+01 -4.076684e+00 3.418322e+01
C.9.29 1.248901e+01 -4.212299e+00 3.405120e+01
C.9.30 1.252783e+01 -4.372670e+00 3.394924e+01
C.9.31 1.258403e+01 -4.534455e+00 3.385819e+01
C.9.32 1.264992e+01 -4.720274e+00 3.377569e+01
C.9.33 1.268379e+01 -4.929706e+00 3.374979e+01
C.9.34 1.270624e+01 -5.141183e+00 3.377102e+01
C.9.35 1.274009e+01 -5.366322e+00 3.384206e+01
C.9.36 1.276532e+01 -5.575488e+00 3.395384e+01
C.9.37 1.277062e+01 -5.761859e+00 3.410256e+01
C.9.38 1.277906e+01 -5.859493e+00 3.420764e+01
C.9.39 1.283024e+01 -5.949616e+00 3.430716e+01
C.9.40 1.287805e+01 -6.025550e+00 3.441938e+01
C.9.41 1.293053e+01 -6.110820e+00 3.456621e+01
C.9.42 1.299321e+01 -6.184766e+00 3.471516e+01
C.9.44 1.314330e+01 -6.294884e+00 3.502052e+01
C.9.45 1.325643e+01 -6.320772e+00 3.515835e+01
C.9.46 1.333275e+01 -6.299955e+00 3.532024e+01
C.9.47 1.334011e+01 -6.215359e+00 3.543208e+01
C.9.48 1.334887e+01 -6.090043e+00 3.549484e+01
C.10.02 9999 9999 9999
C.10.03 9999 9999 9999
C.10.04 9999 9999 9999
C.10.05 9999 9999 9999
C.10.06 9999 9999 9999
C.10.07 9999 9999 9999
C.10.08 9999 9999 9999
C.10.09 9999 9999 9999
C.10.10 9999 9999 9999
C.10.11 9999 9999 9999
C.10.12 9999 9999 9999
C.10.13 9999 9999 9999
C.10.14 9999 9999 9999
C.10.15 9999 9999 9999
C.10.17 9999 9999 9999
C.10.18 9999 9999 9999
C.10.19 9999 9999 9999
C.10.20 9999 9999 9999
C.10.21 9999 9999 9999
C.10.22 9999 9999 9999
C.10.23 9999 9999 9999
C.10.24 9999 9999 9999
C.10.25 9999 9999 9999
C.10.26 9999 9999 9999
C.10.27 9999 9999 9999
C.10.28 9999 9999 9999
C.10.29 9999 9999 9999
C.10.30 9999 9999 9999
C.11.02 1.966906e+01 -3.446913e+00 3.535948e+01
C.11.03 1.945218e+01 -3.454198e+00 3.537973e+01
C.11.04 1.923501e+01 -3.467559e+00 3.539237e+01
C.11.05 1.902584e+01 -3.501199e+00 3.537316e+01
C.11.06 1.882178e+01 -3.552485e+00 3.534175e+01
C.11.07 1.864369e+01 -3.631295e+00 3.525613e+01
C.11.08 1.839162e+01 -3.703157e+00 3.527319e+01
C.11.09 1.814418e+01 -3.791269e+00 3.527616e+01
C.11.10 1.791183e+01 -3.897727e+00 3.533675e+01
C.11.11 1.767741e+01 -4.073357e+00 3.539399e+01
C.11.12 1.747777e+01 -4.265966e+00 3.550406e+01
C.11.13 1.726476e+01 -4.471694e+00 3.554118e+01
C.11.14 1.707873e+01 -4.646870e+00 3.555587e+01
C.11.15 1.690372e+01 -4.827178e+00 3.560457e+01
C.11.17 1.651654e+01 -5.130373e+00 3.575063e+01
C.11.18 1.629498e+01 -5.262777e+00 3.573795e+01
C.11.19 1.608548e+01 -5.356165e+00 3.585696e+01
C.11.20 1.590563e+01 -5.435046e+00 3.586735e+01
C.11.21 1.572079e+01 -5.488100e+00 3.590862e+01
C.11.22 1.553152e+01 -5.534493e+00 3.593510e+01
C.11.23 1.519876e+01 -5.594916e+00 3.600320e+01
C.11.24 1.486299e+01 -5.668832e+00 3.603161e+01
C.11.25 1.453876e+01 -5.756783e+00 3.595316e+01
C.11.26 1.433461e+01 -5.809429e+00 3.587123e+01
C.11.27 1.413822e+01 -5.857671e+00 3.576991e+01
C.11.28 1.393907e+01 -5.900649e+00 3.567167e+01
C.11.29 1.380451e+01 -5.923990e+00 3.561967e+01
C.11.30 1.366037e+01 -5.938606e+00 3.560054e+01
