# Supplementary material for: Ontogenetic changes and sexual dimorphism in the cranium and mandible of the Atlantic walrus (Odobenus rosmarus rosmarus L.)
Source: Anat Rec (Hoboken). 2025 Sep 12;309(7):1875–903. doi: 10.1002/ar.70050 (PMC13251751; doi:10.1002/ar.70050)
Supplement: Supplementary file 1 — Data S1: Supporting information. [file AR-309-1875-s001.zip › PTS files/Ontogeny_Skull/3840_M_J.pts]

Version 1.0
487
S.1 1.341290e+01 1.044702e+00 4.072127e+01
S.2 1.425184e+01 4.628375e+00 3.914285e+01
S.3 1.350253e+01 9.398622e+00 3.972168e+01
S.4 1.734057e+01 8.765200e+00 4.008025e+01
S.5 1.571601e+01 9.659651e+00 3.829176e+01
S.6 1.719764e+01 1.586144e+01 4.167392e+01
S.7 1.851728e+01 2.644715e+01 5.321975e+01
S.8 9999 9999 9999
S.9 9999 9999 9999
S.10 9999 9999 9999
S.11 9999 9999 9999
S.12 1.130192e+01 2.338728e+00 4.316832e+01
S.13 1.536119e+01 1.459257e+00 4.363742e+01
S.14 1.000705e+01 7.790399e+00 4.845853e+01
S.15 1.811028e+01 6.137000e+00 4.915605e+01
S.16 1.145492e+01 1.159059e+01 5.265587e+01
S.17 1.786383e+01 1.029309e+01 5.326849e+01
S.18 1.246358e+01 1.299739e+01 5.727505e+01
S.19 1.674784e+01 1.203421e+01 5.797606e+01
S.20 1.498390e+01 1.229224e+01 5.491148e+01
S.21 1.474358e+01 9.122569e+00 4.700607e+01
S.22 1.376152e+01 2.661168e+00 4.233297e+01
S.23 7.856552e+00 1.336850e+01 4.257738e+01
S.24 2.361589e+01 9.455951e+00 4.391392e+01
S.25 9999 9999 9999
S.26 2.358889e+01 9.032945e+00 4.880509e+01
S.27 7.148475e+00 1.686781e+01 4.723449e+01
S.28 2.489949e+01 1.247650e+01 4.873399e+01
S.29 6.795156e+00 1.553024e+01 5.001727e+01
S.30 2.433717e+01 1.103765e+01 5.186110e+01
S.31 8.889217e+00 1.072427e+01 4.628711e+01
S.32 2.111320e+01 7.739211e+00 4.710075e+01
S.33 8.821237e+00 8.575276e+00 4.795029e+01
S.34 1.971831e+01 5.993519e+00 4.875605e+01
S.35 7.320129e+00 1.014270e+01 4.982323e+01
S.36 2.199380e+01 7.374496e+00 5.106352e+01
S.37 5.985945e+00 1.516192e+01 5.342385e+01
S.38 2.427984e+01 1.066210e+01 5.533278e+01
S.39 5.803227e+00 1.615930e+01 5.150062e+01
S.40 2.532787e+01 1.131192e+01 5.365797e+01
S.41 6.737090e+00 1.818004e+01 5.530920e+01
S.42 2.482751e+01 1.394163e+01 5.668278e+01
S.43 4.806558e+00 2.092018e+01 5.605945e+01
S.44 2.732988e+01 1.513116e+01 5.894728e+01
S.45 4.291493e+00 1.634156e+01 6.158648e+01
S.46 2.466701e+01 1.116906e+01 6.393812e+01
S.47 3.274167e+00 1.776507e+01 6.061788e+01
S.48 2.628437e+01 1.175268e+01 6.325179e+01
S.49 9999 9999 9999
S.50 2.316279e+01 1.697206e+01 6.483334e+01
S.51 9999 9999 9999
S.52 9999 9999 9999
S.53 9999 9999 9999
S.54 9999 9999 9999
S.55 9999 9999 9999
S.56 9999 9999 9999
S.57 9999 9999 9999
S.58 9999 9999 9999
S.59 9999 9999 9999
S.60 9999 9999 9999
S.61 2.180543e+01 2.125980e+01 6.420021e+01
S.62 8.356684e+00 5.675731e+00 4.710828e+01
S.63 1.902266e+01 3.415308e+00 4.809070e+01
S.64 1.254321e+01 1.592740e+01 5.740739e+01
S.65 1.805238e+01 1.445858e+01 5.794703e+01
S.66 7.905722e+00 1.724197e+01 6.052805e+01
S.67 2.204280e+01 1.342614e+01 6.161314e+01
S.68 1.305427e+01 1.761923e+01 6.093473e+01
S.69 1.824270e+01 1.613172e+01 6.147552e+01
S.70 1.561298e+01 1.819805e+01 6.251981e+01
S.71 9.248725e+00 1.569438e+01 5.726705e+01
S.72 2.093027e+01 1.257703e+01 5.839501e+01
S.73 9.640586e+00 1.535699e+01 5.411660e+01
S.74 2.111847e+01 1.251352e+01 5.523002e+01
S.75 4.826694e+00 1.570643e+01 5.636912e+01
S.76 2.493642e+01 1.083031e+01 5.802983e+01
S.77 7.494543e+00 7.191181e-01 4.284704e+01
S.78 1.808295e+01 -2.472766e+00 4.412527e+01
S.79 7.133256e+00 2.589121e+00 4.685090e+01
S.80 1.884983e+01 -5.226219e-01 4.794148e+01
S.81 5.712067e+00 1.474514e+00 4.518204e+01
S.82 1.973363e+01 -1.811683e+00 4.608371e+01
S.83 8.524183e+00 1.276923e+00 4.524943e+01
S.84 1.728831e+01 -2.593346e-01 4.594455e+01
C.1.02 1.590562e+01 9.820560e+00 3.794716e+01
C.1.03 1.599597e+01 1.022284e+01 3.784415e+01
C.1.04 1.610642e+01 1.063272e+01 3.782423e+01
C.1.05 1.617984e+01 1.097427e+01 3.794847e+01
C.1.06 1.624330e+01 1.129996e+01 3.811395e+01
C.1.07 1.629612e+01 1.160513e+01 3.831783e+01
C.1.08 1.636364e+01 1.195473e+01 3.854662e+01
C.1.09 1.642753e+01 1.229675e+01 3.878761e+01
C.1.10 1.648827e+01 1.259789e+01 3.907873e+01
C.1.11 1.656973e+01 1.303682e+01 3.938656e+01
C.1.12 1.668424e+01 1.339283e+01 3.977926e+01
C.1.13 1.675618e+01 1.384160e+01 4.007501e+01
C.1.14 1.680623e+01 1.423879e+01 4.027008e+01
C.1.15 1.687921e+01 1.462400e+01 4.048125e+01
C.1.16 1.695033e+01 1.496562e+01 4.075795e+01
C.1.17 1.702370e+01 1.524424e+01 4.108725e+01
C.1.18 1.713140e+01 1.558177e+01 4.134402e+01
C.1.20 1.724943e+01 1.628235e+01 4.210146e+01
C.1.21 1.726777e+01 1.666971e+01 4.256216e+01
C.1.22 1.727956e+01 1.702478e+01 4.304837e+01
C.1.23 1.730050e+01 1.738309e+01 4.359248e+01
C.1.24 1.731570e+01 1.770913e+01 4.415672e+01
C.1.25 1.732730e+01 1.802506e+01 4.472675e+01
C.1.26 1.733456e+01 1.823281e+01 4.508616e+01
C.1.27 1.734422e+01 1.845508e+01 4.543672e+01
C.1.28 1.736023e+01 1.869376e+01 4.577608e+01
C.1.29 1.739145e+01 1.905525e+01 4.621697e+01
C.1.30 1.742660e+01 1.942736e+01 4.664863e+01
C.1.31 1.747991e+01 1.981582e+01 4.706370e+01
C.1.32 1.755520e+01 2.022899e+01 4.751682e+01
C.1.33 1.764602e+01 2.065078e+01 4.795903e+01
C.1.34 1.773081e+01 2.106660e+01 4.840803e+01
C.1.35 1.781716e+01 2.151019e+01 4.887024e+01
C.1.36 1.789386e+01 2.194067e+01 4.934633e+01
C.1.37 1.797564e+01 2.239346e+01 4.980037e+01
C.1.38 1.805395e+01 2.278037e+01 5.010943e+01
C.1.39 1.814844e+01 2.320255e+01 5.036282e+01
C.1.40 1.822885e+01 2.361649e+01 5.063402e+01
C.1.41 1.825517e+01 2.387373e+01 5.084584e+01
C.1.42 1.826897e+01 2.412261e+01 5.106855e+01
C.1.43 1.829716e+01 2.435454e+01 5.130761e+01
C.1.44 1.841522e+01 2.477691e+01 5.181578e+01
C.1.45 1.854368e+01 2.518063e+01 5.233638e+01
C.1.46 1.860867e+01 2.553477e+01 5.290288e+01
C.1.47 1.858111e+01 2.575315e+01 5.327395e+01
C.1.48 1.847081e+01 2.583341e+01 5.343483e+01
C.2.02 4.826922e+00 2.122093e+01 5.625377e+01
C.2.03 4.949599e+00 2.150065e+01 5.644178e+01
C.2.04 5.116580e+00 2.175684e+01 5.662920e+01
C.2.05 5.366663e+00 2.209585e+01 5.682118e+01
C.2.06 5.643384e+00 2.243965e+01 5.696102e+01
C.2.07 5.943542e+00 2.276396e+01 5.709907e+01
C.2.08 6.228700e+00 2.305582e+01 5.722426e+01
C.2.09 6.526919e+00 2.333722e+01 5.734280e+01
C.2.10 6.869452e+00 2.357386e+01 5.743682e+01
C.2.11 7.262156e+00 2.383044e+01 5.748842e+01
C.2.12 7.641380e+00 2.411048e+01 5.751064e+01
C.2.13 8.006575e+00 2.440936e+01 5.750613e+01
C.2.14 8.493634e+00 2.480590e+01 5.748727e+01
C.2.15 8.975241e+00 2.520718e+01 5.744416e+01
C.2.16 9.468696e+00 2.558581e+01 5.735490e+01
C.2.17 1.013296e+01 2.606170e+01 5.721384e+01
C.2.18 1.072706e+01 2.658478e+01 5.696684e+01
C.2.19 1.135781e+01 2.699073e+01 5.661335e+01
C.2.20 1.186143e+01 2.722241e+01 5.607956e+01
C.2.21 1.242519e+01 2.727252e+01 5.555810e+01
C.2.22 1.293407e+01 2.732798e+01 5.498345e+01
C.2.23 1.333867e+01 2.737196e+01 5.457722e+01
C.2.24 1.380923e+01 2.732106e+01 5.425067e+01
C.2.25 1.429623e+01 2.724516e+01 5.395449e+01
C.2.26 1.486116e+01 2.714889e+01 5.366320e+01
C.2.27 1.544939e+01 2.700302e+01 5.344882e+01
C.2.28 1.604139e+01 2.685755e+01 5.324473e+01
C.2.29 1.641682e+01 2.675048e+01 5.309144e+01
C.2.30 1.680815e+01 2.663119e+01 5.299901e+01
C.2.31 1.721413e+01 2.652615e+01 5.300614e+01
C.2.32 1.765755e+01 2.647499e+01 5.301345e+01
C.2.33 1.810150e+01 2.646018e+01 5.305776e+01
C.3.02 2.738561e+01 1.545141e+01 5.896517e+01
C.3.03 2.740333e+01 1.577516e+01 5.899470e+01
C.3.04 2.735227e+01 1.608832e+01 5.906763e+01
C.3.05 2.728908e+01 1.647443e+01 5.915860e+01
C.3.06 2.719580e+01 1.685121e+01 5.926194e+01
C.3.07 2.707350e+01 1.722260e+01 5.935384e+01
C.3.08 2.685299e+01 1.775750e+01 5.947202e+01
C.3.09 2.657608e+01 1.826773e+01 5.958026e+01
C.3.10 2.631046e+01 1.878985e+01 5.965464e+01
C.3.11 2.615714e+01 1.917804e+01 5.967533e+01
C.3.12 2.602442e+01 1.957421e+01 5.966719e+01
C.3.13 2.589094e+01 1.996894e+01 5.963548e+01
C.3.14 2.581218e+01 2.023063e+01 5.959257e+01
C.3.15 2.573424e+01 2.048800e+01 5.952771e+01
C.3.16 2.565212e+01 2.074387e+01 5.946205e+01
C.3.17 2.544393e+01 2.137896e+01 5.933668e+01
C.3.18 2.520306e+01 2.200304e+01 5.921461e+01
C.3.19 2.496898e+01 2.261050e+01 5.901823e+01
C.3.20 2.478714e+01 2.314857e+01 5.875556e+01
C.3.21 2.455947e+01 2.364062e+01 5.844310e+01
C.3.22 2.437142e+01 2.405402e+01 5.801262e+01
C.3.23 2.408941e+01 2.435588e+01 5.737340e+01
C.3.24 2.375215e+01 2.452593e+01 5.671265e+01
C.3.25 2.343013e+01 2.469362e+01 5.604374e+01
C.3.26 2.310923e+01 2.487442e+01 5.547795e+01
C.3.27 2.270622e+01 2.504314e+01 5.496326e+01
C.3.28 2.223794e+01 2.520538e+01 5.450480e+01
C.3.29 2.163367e+01 2.536531e+01 5.407687e+01
C.3.30 2.098000e+01 2.551532e+01 5.372465e+01
C.3.31 2.029037e+01 2.569499e+01 5.346780e+01
C.3.32 1.970003e+01 2.591226e+01 5.329792e+01
C.3.33 1.910206e+01 2.615975e+01 5.322207e+01
C.4.02 1.344714e+01 1.068792e+00 4.119776e+01
C.4.03 1.349700e+01 1.348920e+00 4.158228e+01
C.4.04 1.356009e+01 1.706205e+00 4.189403e+01
C.4.05 1.362442e+01 2.003186e+00 4.208635e+01
C.4.06 1.368574e+01 2.321694e+00 4.224165e+01
C.4.08 1.383165e+01 2.988125e+00 4.240899e+01
C.4.09 1.389787e+01 3.315121e+00 4.248823e+01
C.4.10 1.396389e+01 3.646660e+00 4.254583e+01
C.4.11 1.410380e+01 4.336495e+00 4.261115e+01
C.4.12 1.436669e+01 4.988798e+00 4.267727e+01
C.4.13 1.419513e+01 5.239020e+00 4.331630e+01
C.4.14 1.419404e+01 5.546331e+00 4.360380e+01
C.4.15 1.423582e+01 5.877683e+00 4.385983e+01
C.4.16 1.436774e+01 6.229518e+00 4.404933e+01
C.4.17 1.437504e+01 6.485454e+00 4.437893e+01
C.4.18 1.440124e+01 6.740842e+00 4.470800e+01
C.4.19 1.444196e+01 7.036311e+00 4.499996e+01
C.4.20 1.451390e+01 7.447995e+00 4.534757e+01
C.4.21 1.459241e+01 7.847445e+00 4.570782e+01
C.4.22 1.465717e+01 8.236682e+00 4.608171e+01
C.4.23 1.468789e+01 8.531733e+00 4.639115e+01
C.4.24 1.471920e+01 8.851651e+00 4.667477e+01
C.4.26 1.477378e+01 9.345761e+00 4.734093e+01
C.4.27 1.480677e+01 9.548260e+00 4.768844e+01
C.4.28 1.482792e+01 9.729201e+00 4.804853e+01
C.4.29 1.484285e+01 9.962374e+00 4.848335e+01
C.4.30 1.485500e+01 1.019875e+01 4.891655e+01
C.4.31 1.487569e+01 1.044209e+01 4.934552e+01
C.4.32 1.489668e+01 1.065734e+01 4.976749e+01
C.4.33 1.491385e+01 1.085326e+01 5.019894e+01
C.4.34 1.491488e+01 1.100345e+01 5.064867e+01
C.4.35 1.488536e+01 1.111791e+01 5.117830e+01
C.4.36 1.489340e+01 1.132584e+01 5.167946e+01
C.4.37 1.489367e+01 1.147784e+01 5.220040e+01
C.4.38 1.491419e+01 1.159836e+01 5.266961e+01
C.4.39 1.495640e+01 1.173542e+01 5.313280e+01
C.4.40 1.497949e+01 1.185516e+01 5.360207e+01
C.4.41 1.497538e+01 1.195984e+01 5.406117e+01
C.4.42 1.491858e+01 1.203498e+01 5.452252e+01
C.5.02 8.149778e+00 1.367808e+01 4.223512e+01
C.5.03 8.431897e+00 1.400022e+01 4.189512e+01
C.5.04 8.658733e+00 1.429378e+01 4.149345e+01
C.5.05 9.230993e+00 1.451924e+01 4.139714e+01
C.5.06 9.831152e+00 1.468459e+01 4.138972e+01
C.5.07 1.042871e+01 1.485921e+01 4.138497e+01
C.5.08 1.068539e+01 1.496240e+01 4.136812e+01
C.5.09 1.094253e+01 1.506569e+01 4.136343e+01
C.5.10 1.120111e+01 1.516353e+01 4.134397e+01
C.5.11 1.147762e+01 1.524893e+01 4.129982e+01
C.5.12 1.175532e+01 1.532467e+01 4.124647e+01
C.5.13 1.202945e+01 1.541444e+01 4.119656e+01
C.5.14 1.245693e+01 1.555439e+01 4.116257e+01
C.5.15 1.288449e+01 1.569664e+01 4.114153e+01
C.5.16 1.331926e+01 1.581616e+01 4.112847e+01
C.5.17 1.360407e+01 1.585392e+01 4.112403e+01
C.5.18 1.388964e+01 1.588363e+01 4.111266e+01
C.5.19 1.417480e+01 1.590867e+01 4.113755e+01
C.5.20 1.449684e+01 1.597625e+01 4.120141e+01
C.5.21 1.481230e+01 1.605584e+01 4.128209e+01
C.5.22 1.513422e+01 1.609819e+01 4.136536e+01
C.5.23 1.548327e+01 1.609735e+01 4.142933e+01
C.5.24 1.583026e+01 1.605889e+01 4.149303e+01
C.5.25 1.617572e+01 1.600694e+01 4.155544e+01
C.5.26 1.651674e+01 1.596945e+01 4.160681e+01
C.5.27 1.685993e+01 1.593474e+01 4.164367e+01
C.5.29 1.752016e+01 1.578152e+01 4.165271e+01
C.5.30 1.783182e+01 1.566875e+01 4.162104e+01
C.5.31 1.814625e+01 1.556318e+01 4.159195e+01
C.5.32 1.849362e+01 1.546823e+01 4.158831e+01
C.5.33 1.883920e+01 1.536734e+01 4.159757e+01
C.5.34 1.916199e+01 1.520789e+01 4.160586e+01
C.5.35 1.942649e+01 1.499744e+01 4.156261e+01
C.5.36 1.965336e+01 1.474790e+01 4.151382e+01
C.5.37 1.990354e+01 1.451716e+01 4.149683e+01
C.5.38 2.020995e+01 1.434028e+01 4.155033e+01
C.5.39 2.049775e+01 1.416625e+01 4.167251e+01
C.5.40 2.076617e+01 1.395710e+01 4.178314e+01
C.5.41 2.100467e+01 1.371589e+01 4.183191e+01
C.5.42 2.120533e+01 1.344126e+01 4.187373e+01
C.5.43 2.143418e+01 1.318735e+01 4.189815e+01
C.5.44 2.162336e+01 1.293712e+01 4.195306e+01
C.5.45 2.180121e+01 1.268143e+01 4.201943e+01
C.5.46 2.197463e+01 1.242738e+01 4.210190e+01
C.5.47 2.220168e+01 1.213934e+01 4.221408e+01
C.5.48 2.245782e+01 1.187340e+01 4.231792e+01
C.5.49 2.272307e+01 1.160608e+01 4.239057e+01
C.5.50 2.311915e+01 1.120606e+01 4.246449e+01
C.5.51 2.344990e+01 1.081591e+01 4.271102e+01
C.5.52 2.359515e+01 1.041545e+01 4.308638e+01
C.5.53 2.357290e+01 1.012067e+01 4.339135e+01
C.5.54 2.362816e+01 9.785000e+00 4.364565e+01
C.6.02 9999 9999 9999
C.6.03 9999 9999 9999
C.6.04 9999 9999 9999
C.6.05 9999 9999 9999
C.6.06 9999 9999 9999
C.6.07 9999 9999 9999
C.6.08 9999 9999 9999
C.6.09 9999 9999 9999
C.6.10 9999 9999 9999
C.6.11 9999 9999 9999
C.6.12 9999 9999 9999
C.6.13 9999 9999 9999
C.6.14 9999 9999 9999
C.6.15 9999 9999 9999
C.6.17 9999 9999 9999
C.6.18 9999 9999 9999
C.6.19 9999 9999 9999
C.6.20 9999 9999 9999
C.6.21 9999 9999 9999
C.6.22 9999 9999 9999
C.6.23 9999 9999 9999
C.6.24 9999 9999 9999
C.6.25 9999 9999 9999
C.6.26 9999 9999 9999
C.6.27 9999 9999 9999
C.6.28 9999 9999 9999
C.6.29 9999 9999 9999
C.6.30 9999 9999 9999
C.7.02 2.342582e+01 9.233619e+00 4.425618e+01
C.7.03 2.306508e+01 9.222012e+00 4.452534e+01
C.7.04 2.268778e+01 9.136175e+00 4.475554e+01
C.7.05 2.250712e+01 8.895296e+00 4.509528e+01
C.7.06 2.248503e+01 8.648493e+00 4.547565e+01
C.7.07 2.250219e+01 8.452712e+00 4.588489e+01
C.7.08 2.255023e+01 8.326354e+00 4.628457e+01
C.7.09 2.258535e+01 8.227282e+00 4.669319e+01
C.7.10 2.268213e+01 8.207153e+00 4.710337e+01
C.7.11 2.275004e+01 8.273877e+00 4.740860e+01
C.7.12 2.278852e+01 8.397397e+00 4.770099e+01
C.7.13 2.289030e+01 8.535024e+00 4.797104e+01
C.7.14 2.307368e+01 8.680724e+00 4.829942e+01
C.7.15 2.331082e+01 8.845327e+00 4.858112e+01
C.7.17 2.373402e+01 9.168721e+00 4.891130e+01
C.7.18 2.388284e+01 9.324411e+00 4.897757e+01
C.7.19 2.402994e+01 9.484660e+00 4.903639e+01
C.7.20 2.421828e+01 9.637380e+00 4.906370e+01
C.7.21 2.441584e+01 9.780215e+00 4.905310e+01
C.7.22 2.459795e+01 9.936356e+00 4.900839e+01
C.7.23 2.474266e+01 1.011106e+01 4.894698e+01
C.7.24 2.486159e+01 1.029703e+01 4.886634e+01
C.7.25 2.493951e+01 1.049975e+01 4.877654e+01
C.7.26 2.495633e+01 1.079956e+01 4.864397e+01
C.7.27 2.492809e+01 1.111452e+01 4.855592e+01
C.7.28 2.492715e+01 1.144252e+01 4.856865e+01
C.7.29 2.491994e+01 1.180119e+01 4.858727e+01
C.7.30 2.489418e+01 1.215888e+01 4.856626e+01
C.8.01 5.793612e+00 1.536639e+01 5.356452e+01
C.8.02 6.102557e+00 1.507695e+01 5.344355e+01
C.8.03 6.395474e+00 1.475113e+01 5.339991e+01
C.8.04 6.810958e+00 1.460586e+01 5.338879e+01
C.8.05 7.222829e+00 1.469509e+01 5.348073e+01
C.8.06 7.586543e+00 1.487487e+01 5.362718e+01
C.8.07 7.912755e+00 1.513299e+01 5.374128e+01
C.8.08 8.188873e+00 1.531121e+01 5.381953e+01
C.8.09 8.503219e+00 1.540209e+01 5.390351e+01
C.8.10 8.820443e+00 1.549139e+01 5.397787e+01
C.8.11 9.104918e+00 1.548019e+01 5.400755e+01
C.8.12 9.365642e+00 1.536588e+01 5.403748e+01
C.8.14 9.820776e+00 1.538056e+01 5.427909e+01
C.8.15 9.945180e+00 1.541159e+01 5.448643e+01
C.8.16 1.003963e+01 1.545952e+01 5.470600e+01
C.8.17 1.014601e+01 1.546207e+01 5.503505e+01
C.8.18 1.022579e+01 1.553429e+01 5.536371e+01
C.8.19 1.024748e+01 1.558980e+01 5.570436e+01
C.8.20 1.019737e+01 1.563693e+01 5.607247e+01
C.8.21 1.010656e+01 1.571911e+01 5.642637e+01
C.8.22 9.958512e+00 1.588868e+01 5.672564e+01
C.8.23 9.781789e+00 1.580721e+01 5.697294e+01
C.8.24 9.543848e+00 1.573808e+01 5.716692e+01
C.8.26 8.833862e+00 1.558765e+01 5.735909e+01
C.8.27 8.418797e+00 1.546902e+01 5.743406e+01
C.8.28 8.063452e+00 1.526044e+01 5.758303e+01
C.8.29 7.817092e+00 1.518272e+01 5.771574e+01
C.8.30 7.533390e+00 1.522804e+01 5.775816e+01
C.8.31 7.246733e+00 1.526244e+01 5.778962e+01
C.8.32 6.920754e+00 1.533564e+01 5.772635e+01
C.8.33 6.607638e+00 1.542665e+01 5.762990e+01
C.8.34 6.303540e+00 1.551567e+01 5.750648e+01
C.8.35 6.009667e+00 1.559276e+01 5.738825e+01
C.8.36 5.698619e+00 1.562884e+01 5.729757e+01
C.8.37 5.464708e+00 1.571632e+01 5.708802e+01
C.8.38 5.300570e+00 1.569056e+01 5.700455e+01
C.8.39 5.148883e+00 1.564220e+01 5.690851e+01
C.8.40 5.012798e+00 1.562041e+01 5.678370e+01
C.8.41 4.922847e+00 1.564857e+01 5.665864e+01
C.8.42 4.859918e+00 1.568950e+01 5.652122e+01
C.8.44 4.855157e+00 1.576088e+01 5.572492e+01
C.8.45 4.899987e+00 1.579944e+01 5.508049e+01
C.8.46 4.996347e+00 1.567046e+01 5.445374e+01
C.8.47 5.185344e+00 1.561106e+01 5.407453e+01
C.8.48 5.465630e+00 1.556475e+01 5.375460e+01
C.9.01 2.504828e+01 1.066189e+01 5.564265e+01
C.9.02 2.451196e+01 1.072006e+01 5.537260e+01
C.9.03 2.400534e+01 1.054741e+01 5.509425e+01
C.9.04 2.343753e+01 1.045660e+01 5.491177e+01
C.9.05 2.324354e+01 1.059747e+01 5.494709e+01
C.9.06 2.307008e+01 1.072309e+01 5.506047e+01
C.9.07 2.293590e+01 1.090703e+01 5.514347e+01
C.9.08 2.273689e+01 1.132008e+01 5.517733e+01
C.9.09 2.252917e+01 1.173005e+01 5.518923e+01
C.9.10 2.220474e+01 1.205446e+01 5.521870e+01
C.9.11 2.190551e+01 1.232713e+01 5.516047e+01
C.9.12 2.150152e+01 1.239089e+01 5.515572e+01
C.9.14 2.091198e+01 1.265221e+01 5.542544e+01
C.9.15 2.077759e+01 1.275731e+01 5.569181e+01
C.9.16 2.064516e+01 1.279672e+01 5.597636e+01
C.9.17 2.054225e+01 1.286777e+01 5.621012e+01
C.9.18 2.047776e+01 1.296119e+01 5.644971e+01
C.9.19 2.042902e+01 1.298974e+01 5.670873e+01
C.9.20 2.042809e+01 1.305781e+01 5.710787e+01
C.9.21 2.050447e+01 1.315162e+01 5.749428e+01
C.9.22 2.061767e+01 1.314480e+01 5.788298e+01
C.9.23 2.057600e+01 1.292755e+01 5.807871e+01
C.9.24 2.074750e+01 1.275554e+01 5.824678e+01
C.9.26 2.116811e+01 1.238768e+01 5.859086e+01
C.9.27 2.136904e+01 1.214879e+01 5.877346e+01
C.9.28 2.160438e+01 1.190866e+01 5.890665e+01
C.9.29 2.191771e+01 1.163370e+01 5.898813e+01
C.9.30 2.226468e+01 1.139409e+01 5.903924e+01
C.9.31 2.268124e+01 1.131267e+01 5.902278e+01
C.9.32 2.293666e+01 1.122694e+01 5.903733e+01
C.9.33 2.319192e+01 1.114173e+01 5.905710e+01
C.9.34 2.345374e+01 1.107699e+01 5.904887e+01
C.9.35 2.364083e+01 1.100863e+01 5.903633e+01
C.9.36 2.383112e+01 1.095522e+01 5.900845e+01
C.9.37 2.400689e+01 1.087555e+01 5.895753e+01
C.9.38 2.425874e+01 1.084026e+01 5.884703e+01
C.9.39 2.449885e+01 1.081738e+01 5.871027e+01
C.9.40 2.471618e+01 1.081843e+01 5.853809e+01
C.9.41 2.482287e+01 1.082662e+01 5.838514e+01
C.9.42 2.488657e+01 1.082820e+01 5.820970e+01
C.9.44 2.503818e+01 1.083112e+01 5.768589e+01
C.9.45 2.511613e+01 1.081946e+01 5.733599e+01
C.9.46 2.514657e+01 1.075248e+01 5.698494e+01
C.9.47 2.514464e+01 1.069355e+01 5.653768e+01
C.9.48 2.510988e+01 1.065538e+01 5.608951e+01
C.10.02 8.296647e+00 6.045159e+00 4.726238e+01
C.10.03 8.253390e+00 6.347159e+00 4.752836e+01
C.10.04 8.224546e+00 6.615543e+00 4.782997e+01
C.10.05 8.320048e+00 7.061391e+00 4.812867e+01
C.10.06 8.461576e+00 7.507623e+00 4.840790e+01
C.10.07 8.500022e+00 7.899629e+00 4.878469e+01
C.10.08 8.421561e+00 8.088284e+00 4.900098e+01
C.10.09 8.333188e+00 8.318218e+00 4.916788e+01
C.10.10 8.243452e+00 8.568855e+00 4.930077e+01
C.10.11 8.108937e+00 8.779232e+00 4.941747e+01
C.10.12 7.941874e+00 8.973082e+00 4.951985e+01
C.10.13 7.775790e+00 9.166481e+00 4.962467e+01
C.10.14 7.570844e+00 9.444247e+00 4.978119e+01
C.10.15 7.412197e+00 9.777635e+00 4.986697e+01
C.10.17 7.231591e+00 1.061315e+01 4.984396e+01
C.10.18 7.177409e+00 1.108662e+01 4.989392e+01
C.10.19 7.104427e+00 1.153008e+01 5.006010e+01
C.10.20 7.015428e+00 1.185534e+01 5.024371e+01
C.10.21 6.918822e+00 1.209666e+01 5.052628e+01
C.10.22 6.824726e+00 1.243329e+01 5.068520e+01
C.10.23 6.750368e+00 1.268451e+01 5.094579e+01
C.10.24 6.681441e+00 1.293391e+01 5.120958e+01
C.10.25 6.595083e+00 1.319364e+01 5.145782e+01
C.10.26 6.438237e+00 1.352975e+01 5.190815e+01
C.10.27 6.271855e+00 1.388203e+01 5.234241e+01
C.10.28 6.131704e+00 1.419155e+01 5.281667e+01
C.10.29 6.042965e+00 1.439176e+01 5.316600e+01
C.10.30 6.046813e+00 1.479705e+01 5.324173e+01
C.11.02 1.915514e+01 3.626558e+00 4.825814e+01
C.11.03 1.925279e+01 3.801823e+00 4.848166e+01
C.11.04 1.932288e+01 3.947042e+00 4.873507e+01
C.11.05 1.939756e+01 4.364172e+00 4.898662e+01
C.11.06 1.944818e+01 4.781130e+00 4.924438e+01
C.11.07 1.955613e+01 5.163749e+00 4.953559e+01
C.11.08 1.971557e+01 5.419183e+00 4.980369e+01
C.11.09 1.990966e+01 5.719869e+00 4.998933e+01
C.11.10 2.015040e+01 5.941866e+00 5.022451e+01
C.11.11 2.044138e+01 6.098677e+00 5.048320e+01
C.11.12 2.076694e+01 6.259676e+00 5.069360e+01
C.11.13 2.109007e+01 6.502393e+00 5.080695e+01
C.11.14 2.140096e+01 6.790269e+00 5.086676e+01
C.11.15 2.170808e+01 7.072044e+00 5.096360e+01
C.11.17 2.222196e+01 7.642240e+00 5.121804e+01
C.11.18 2.242245e+01 7.879392e+00 5.144427e+01
C.11.19 2.260605e+01 8.104149e+00 5.169606e+01
C.11.20 2.277234e+01 8.331433e+00 5.199001e+01
C.11.21 2.291367e+01 8.565342e+00 5.229174e+01
C.11.22 2.305635e+01 8.775490e+00 5.260986e+01
C.11.23 2.321043e+01 8.977800e+00 5.294634e+01
C.11.24 2.336369e+01 9.163313e+00 5.329273e+01
C.11.25 2.352620e+01 9.340265e+00 5.363939e+01
C.11.26 2.370726e+01 9.498603e+00 5.396256e+01
C.11.27 2.389661e+01 9.640985e+00 5.428838e+01
C.11.28 2.404537e+01 9.777958e+00 5.463679e+01
C.11.29 2.411697e+01 9.976977e+00 5.499654e+01
C.11.30 2.414458e+01 1.039048e+01 5.504671e+01
