# Supplementary material for: Ontogenetic changes and sexual dimorphism in the cranium and mandible of the Atlantic walrus (Odobenus rosmarus rosmarus L.)
Source: Anat Rec (Hoboken). 2025 Sep 12;309(7):1875–903. doi: 10.1002/ar.70050 (PMC13251751; doi:10.1002/ar.70050)
Supplement: Supplementary file 1 — Data S1: Supporting information. [file AR-309-1875-s001.zip › PTS files/Ontogeny_Skull/3842_M_A.pts]

Version 1.0
487
S.1 2.459301e+01 -3.070361e-02 5.492642e+01
S.2 1.926446e+01 -6.445180e-02 5.713036e+01
S.3 1.444251e+01 1.426338e+00 5.717340e+01
S.4 1.420443e+01 -1.438428e+00 5.698080e+01
S.5 1.441392e+01 -1.779050e-01 5.905828e+01
S.6 5.922155e+00 1.005890e-01 5.612985e+01
S.7 -7.035896e+00 1.443449e+00 4.541982e+01
S.8 -4.620973e+00 1.874649e+00 3.505309e+01
S.9 -1.402089e+00 2.221494e+00 3.201252e+01
S.10 -2.358392e+00 3.972661e+00 3.336290e+01
S.11 -2.128609e+00 2.557724e-01 3.324000e+01
S.12 2.339940e+01 2.402131e+00 5.235662e+01
S.13 2.271506e+01 -1.356880e+00 5.210427e+01
S.14 1.636849e+01 5.201292e+00 4.706796e+01
S.15 1.665593e+01 -3.485776e+00 4.645750e+01
S.16 1.081202e+01 4.909996e+00 4.339249e+01
S.17 1.077187e+01 -2.761412e+00 4.272205e+01
S.18 8.267363e+00 4.030228e+00 3.813761e+01
S.19 8.210127e+00 -9.291422e-01 3.755204e+01
S.20 8.872160e+00 1.325369e+00 4.150703e+01
S.21 1.409559e+01 6.414870e-01 4.920356e+01
S.22 2.231345e+01 1.529128e-01 5.304258e+01
S.23 1.079523e+01 9.904258e+00 5.508611e+01
S.24 1.022325e+01 -9.347075e+00 5.393783e+01
S.25 1.157561e+01 1.070636e+01 4.975882e+01
S.26 1.139602e+01 -9.078379e+00 4.866581e+01
S.27 7.839880e+00 1.136291e+01 5.082859e+01
S.28 6.959836e+00 -9.708957e+00 4.896547e+01
S.29 8.810920e+00 1.149627e+01 4.645257e+01
S.30 8.201998e+00 -9.079268e+00 4.531971e+01
S.31 1.388186e+01 8.268461e+00 4.985379e+01
S.32 1.335847e+01 -6.829737e+00 4.869407e+01
S.33 1.567092e+01 7.293213e+00 4.826060e+01
S.34 1.519581e+01 -6.087377e+00 4.731430e+01
S.35 1.442818e+01 8.120997e+00 4.638560e+01
S.36 1.398563e+01 -6.818854e+00 4.522995e+01
S.37 9.803500e+00 1.160611e+01 4.199045e+01
S.38 9.765053e+00 -9.258269e+00 4.056197e+01
S.39 8.763212e+00 1.318264e+01 4.404681e+01
S.40 8.305217e+00 -1.074864e+01 4.298115e+01
S.41 5.286354e+00 1.241834e+01 4.165300e+01
S.42 4.728681e+00 -9.615335e+00 3.956326e+01
S.43 1.988649e+00 1.509845e+01 4.070345e+01
S.44 2.377437e+00 -1.208776e+01 3.800342e+01
S.45 6.792398e+00 1.522386e+01 3.345715e+01
S.46 6.196658e+00 -1.049489e+01 3.085848e+01
S.47 5.735368e+00 1.633299e+01 3.631078e+01
S.48 5.199084e+00 -1.221665e+01 3.377493e+01
S.49 -4.646069e-01 1.108969e+01 3.336549e+01
S.50 -5.596506e-01 -6.463144e+00 3.168476e+01
S.51 -3.215245e+00 8.249872e+00 3.397509e+01
S.52 -3.423917e+00 -4.036424e+00 3.260758e+01
S.53 -3.680940e+00 4.594834e+00 3.173621e+01
S.54 -3.956117e+00 -4.262180e-02 3.129916e+01
S.55 -9.387348e-01 4.115838e+00 3.153924e+01
S.56 -8.911486e-01 4.553057e-01 3.123386e+01
S.57 -5.094353e+00 5.666283e+00 3.465213e+01
S.58 -5.221381e+00 -1.658040e+00 3.404346e+01
S.59 -5.740335e+00 1.730269e+00 3.588089e+01
S.60 -2.925058e+00 7.822124e+00 3.452570e+01
S.61 -3.135567e+00 -3.784186e+00 3.311235e+01
S.62 1.863980e+01 7.591379e+00 4.751590e+01
S.63 1.829903e+01 -5.934002e+00 4.646401e+01
S.64 5.074261e+00 4.494990e+00 3.802055e+01
S.65 5.206562e+00 -1.511074e+00 3.761718e+01
S.66 4.585814e+00 1.026319e+01 3.593772e+01
S.67 4.721369e+00 -6.614960e+00 3.427876e+01
S.68 2.816823e+00 3.291277e+00 3.652107e+01
S.69 2.647851e+00 -3.188185e-01 3.606585e+01
S.70 2.689767e-01 1.907947e+00 3.331119e+01
S.71 7.181639e+00 7.544616e+00 3.954530e+01
S.72 6.861384e+00 -5.094883e+00 3.829591e+01
S.73 7.535563e+00 7.590758e+00 4.139539e+01
S.74 9999 9999 9999
S.75 8.973563e+00 1.262171e+01 4.055358e+01
S.76 9.063917e+00 -9.896063e+00 3.890277e+01
S.77 2.708715e+01 6.117250e+00 5.274454e+01
S.78 2.653148e+01 -5.457297e+00 5.185102e+01
S.79 9999 9999 9999
S.80 9999 9999 9999
S.81 2.525323e+01 9.513821e+00 5.031788e+01
S.82 2.479692e+01 -8.655051e+00 4.907781e+01
S.83 9999 9999 9999
S.84 9999 9999 9999
C.1.02 1.403436e+01 -2.369465e-01 5.941312e+01
C.1.03 1.356243e+01 -2.263815e-01 5.963815e+01
C.1.04 1.305131e+01 -2.180400e-01 5.974844e+01
C.1.05 1.254570e+01 -2.170054e-01 5.975939e+01
C.1.06 1.204379e+01 -2.142666e-01 5.969740e+01
C.1.07 1.154442e+01 -2.079255e-01 5.961762e+01
C.1.08 1.100959e+01 -1.925511e-01 5.944857e+01
C.1.09 1.048689e+01 -1.730960e-01 5.924543e+01
C.1.10 9.987087e+00 -1.499561e-01 5.899142e+01
C.1.11 9.482099e+00 -1.269088e-01 5.873186e+01
C.1.12 9.009229e+00 -9.952819e-02 5.841793e+01
C.1.13 8.551481e+00 -6.739292e-02 5.808274e+01
C.1.14 8.100945e+00 -2.967143e-02 5.775132e+01
C.1.15 7.658531e+00 1.108285e-02 5.740947e+01
C.1.16 7.202054e+00 4.616733e-02 5.708598e+01
C.1.17 6.756587e+00 6.608121e-02 5.679196e+01
C.1.18 6.316838e+00 7.791691e-02 5.648902e+01
C.1.20 5.447646e+00 1.291734e-01 5.584095e+01
C.1.21 5.036529e+00 1.730586e-01 5.546881e+01
C.1.22 4.642410e+00 2.066963e-01 5.507769e+01
C.1.23 4.214927e+00 2.231108e-01 5.463706e+01
C.1.24 3.791098e+00 2.311854e-01 5.419267e+01
C.1.25 3.376689e+00 2.484914e-01 5.373975e+01
C.1.26 2.874217e+00 2.838681e-01 5.322185e+01
C.1.27 2.372904e+00 3.284250e-01 5.270353e+01
C.1.28 1.863763e+00 3.852634e-01 5.219411e+01
C.1.29 1.326545e+00 4.685138e-01 5.167309e+01
C.1.30 7.760134e-01 5.620693e-01 5.116788e+01
C.1.31 2.055801e-01 6.368078e-01 5.068203e+01
C.1.32 -6.664343e-02 6.459689e-01 5.043933e+01
C.1.33 -3.385443e-01 6.370443e-01 5.019625e+01
C.1.34 -6.003693e-01 6.465274e-01 4.994238e+01
C.1.35 -1.064836e+00 6.967572e-01 4.952402e+01
C.1.36 -1.555271e+00 7.464505e-01 4.913636e+01
C.1.37 -2.052683e+00 8.087002e-01 4.875955e+01
C.1.38 -2.580457e+00 8.864207e-01 4.840227e+01
C.1.39 -3.135916e+00 9.542329e-01 4.808744e+01
C.1.40 -3.703008e+00 1.014899e+00 4.779253e+01
C.1.41 -4.129809e+00 1.072406e+00 4.738412e+01
C.1.42 -4.537915e+00 1.128810e+00 4.695687e+01
C.1.43 -4.982632e+00 1.175059e+00 4.656656e+01
C.1.44 -5.322367e+00 1.190181e+00 4.626598e+01
C.1.45 -5.657452e+00 1.197280e+00 4.595994e+01
C.1.46 -5.987321e+00 1.235487e+00 4.565058e+01
C.1.47 -6.330751e+00 1.329219e+00 4.528579e+01
C.1.48 -6.942088e+00 1.392430e+00 4.540391e+01
C.2.02 1.736305e+00 1.496838e+01 4.071610e+01
C.2.03 1.455759e+00 1.492349e+01 4.072165e+01
C.2.04 1.179736e+00 1.486004e+01 4.069838e+01
C.2.05 8.196834e-01 1.477856e+01 4.057061e+01
C.2.06 5.381869e-01 1.462871e+01 4.034502e+01
C.2.07 2.410522e-01 1.443260e+01 4.018425e+01
C.2.08 -2.379900e-02 1.394792e+01 4.005952e+01
C.2.09 -3.339032e-01 1.347681e+01 4.000978e+01
C.2.10 -6.289808e-01 1.299515e+01 3.997060e+01
C.2.11 -1.120871e+00 1.240042e+01 3.991959e+01
C.2.12 -1.699815e+00 1.188864e+01 3.995376e+01
C.2.13 -2.353889e+00 1.148055e+01 4.001627e+01
C.2.14 -3.061670e+00 1.118266e+01 4.008627e+01
C.2.15 -3.718669e+00 1.079112e+01 4.018470e+01
C.2.16 -4.385268e+00 1.042812e+01 4.032075e+01
C.2.17 -4.836761e+00 1.015593e+01 4.043821e+01
C.2.18 -5.290792e+00 9.931967e+00 4.062644e+01
C.2.19 -5.676351e+00 9.631416e+00 4.085606e+01
C.2.20 -5.889614e+00 9.262602e+00 4.103059e+01
C.2.21 -6.032808e+00 8.961054e+00 4.134765e+01
C.2.22 -6.136591e+00 8.669222e+00 4.168828e+01
C.2.23 -6.244985e+00 8.217076e+00 4.226017e+01
C.2.24 -6.320240e+00 7.817513e+00 4.287496e+01
C.2.25 -6.343866e+00 7.285770e+00 4.338482e+01
C.2.26 -6.391346e+00 6.711318e+00 4.389983e+01
C.2.27 -6.435674e+00 6.111550e+00 4.438548e+01
C.2.28 -6.498830e+00 5.567365e+00 4.493077e+01
C.2.29 -6.571208e+00 4.816981e+00 4.520554e+01
C.2.30 -6.638934e+00 4.061118e+00 4.546601e+01
C.2.31 -6.728147e+00 3.274574e+00 4.559718e+01
C.2.32 -6.818674e+00 2.661626e+00 4.554295e+01
C.2.33 -6.916949e+00 2.049419e+00 4.549393e+01
C.3.02 2.253166e+00 -1.200331e+01 3.834425e+01
C.3.03 2.056906e+00 -1.188445e+01 3.863766e+01
C.3.04 1.775750e+00 -1.180453e+01 3.886852e+01
C.3.05 1.385082e+00 -1.165554e+01 3.887111e+01
C.3.06 1.051864e+00 -1.144088e+01 3.873800e+01
C.3.07 6.953509e-01 -1.126394e+01 3.860984e+01
C.3.08 4.815070e-02 -1.080165e+01 3.846130e+01
C.3.09 -5.643090e-01 -1.029014e+01 3.832743e+01
C.3.10 -1.128962e+00 -9.729116e+00 3.818226e+01
C.3.11 -1.585343e+00 -9.293902e+00 3.809247e+01
C.3.12 -2.022882e+00 -8.837787e+00 3.801335e+01
C.3.13 -2.479739e+00 -8.394630e+00 3.798854e+01
C.3.14 -2.871892e+00 -8.112558e+00 3.802128e+01
C.3.15 -3.284190e+00 -7.872344e+00 3.810342e+01
C.3.16 -3.691262e+00 -7.653361e+00 3.824753e+01
C.3.17 -4.260218e+00 -7.382558e+00 3.853933e+01
C.3.18 -4.816752e+00 -7.173595e+00 3.889820e+01
C.3.19 -5.278543e+00 -6.827298e+00 3.928423e+01
C.3.20 -5.678556e+00 -6.415514e+00 3.972143e+01
C.3.21 -5.978067e+00 -5.949489e+00 4.018385e+01
C.3.22 -6.248409e+00 -5.583097e+00 4.074366e+01
C.3.23 -5.766931e+00 -4.875344e+00 4.104273e+01
C.3.24 -6.083187e+00 -4.518401e+00 4.171206e+01
C.3.25 -6.314393e+00 -4.236167e+00 4.248594e+01
C.3.26 -6.382598e+00 -3.823741e+00 4.295959e+01
C.3.27 -6.511358e+00 -3.443939e+00 4.344772e+01
C.3.28 -6.592927e+00 -2.982295e+00 4.387120e+01
C.3.29 -6.619608e+00 -2.283944e+00 4.434463e+01
C.3.30 -6.645283e+00 -1.589039e+00 4.482310e+01
C.3.31 -6.697270e+00 -8.377794e-01 4.520450e+01
C.3.32 -6.786005e+00 -9.404437e-02 4.541876e+01
C.3.33 -6.894969e+00 6.773091e-01 4.541116e+01
C.4.02 2.467259e+01 -4.341022e-03 5.449678e+01
C.4.03 2.455783e+01 2.566515e-02 5.407540e+01
C.4.04 2.435326e+01 5.745836e-02 5.368972e+01
C.4.05 2.372020e+01 9.958895e-02 5.333442e+01
C.4.06 2.303946e+01 1.431387e-01 5.308250e+01
C.4.08 2.154442e+01 1.535857e-01 5.303334e+01
C.4.09 2.077540e+01 1.553511e-01 5.302371e+01
C.4.10 2.001886e+01 1.726480e-01 5.288650e+01
C.4.11 1.944857e+01 2.148063e-01 5.288196e+01
C.4.12 1.887944e+01 2.702975e-01 5.287959e+01
C.4.13 1.867455e+01 2.650253e-01 5.234571e+01
C.4.14 1.809028e+01 2.959356e-01 5.196405e+01
C.4.15 1.752026e+01 3.291606e-01 5.156160e+01
C.4.16 1.693093e+01 3.642787e-01 5.118818e+01
C.4.17 1.659653e+01 4.064643e-01 5.092010e+01
C.4.18 1.622796e+01 4.478310e-01 5.070119e+01
C.4.19 1.588508e+01 4.881596e-01 5.044375e+01
C.4.20 1.560263e+01 5.019140e-01 5.025820e+01
C.4.21 1.530395e+01 5.086451e-01 5.009963e+01
C.4.22 1.501313e+01 5.237850e-01 4.992760e+01
C.4.23 1.470828e+01 5.557703e-01 4.968317e+01
C.4.24 1.441555e+01 5.967094e-01 4.942564e+01
C.4.26 1.371951e+01 7.003877e-01 4.898122e+01
C.4.27 1.346187e+01 7.464856e-01 4.862649e+01
C.4.28 1.318818e+01 7.805537e-01 4.828258e+01
C.4.29 1.285428e+01 7.990190e-01 4.787178e+01
C.4.30 1.251969e+01 8.094236e-01 4.746126e+01
C.4.31 1.218356e+01 8.264931e-01 4.705222e+01
C.4.32 1.177671e+01 8.594989e-01 4.652790e+01
C.4.33 1.144946e+01 9.055754e-01 4.595142e+01
C.4.34 1.116114e+01 9.593770e-01 4.535518e+01
C.4.35 1.095123e+01 9.843391e-01 4.496062e+01
C.4.36 1.075139e+01 1.008968e+00 4.456084e+01
C.4.37 1.057131e+01 1.038355e+00 4.415209e+01
C.4.38 1.030231e+01 1.079102e+00 4.364208e+01
C.4.39 1.003167e+01 1.127321e+00 4.313358e+01
C.4.40 9.712385e+00 1.168012e+00 4.265342e+01
C.4.41 9.455409e+00 1.219375e+00 4.224804e+01
C.4.42 9.233397e+00 1.288862e+00 4.182510e+01
C.5.02 1.052338e+01 9.761801e+00 5.542944e+01
C.5.03 1.027453e+01 9.539603e+00 5.574689e+01
C.5.04 1.004831e+01 9.239964e+00 5.601357e+01
C.5.05 9.896321e+00 8.900274e+00 5.620019e+01
C.5.06 9.777759e+00 8.557226e+00 5.640413e+01
C.5.07 9.625644e+00 8.229226e+00 5.661053e+01
C.5.08 9.403457e+00 7.854890e+00 5.680103e+01
C.5.09 9.162450e+00 7.478552e+00 5.696251e+01
C.5.10 8.881891e+00 7.129057e+00 5.712037e+01
C.5.11 8.614219e+00 6.823390e+00 5.720301e+01
C.5.12 8.329947e+00 6.525199e+00 5.724980e+01
C.5.13 8.073786e+00 6.199510e+00 5.726470e+01
C.5.14 7.847405e+00 5.849952e+00 5.726728e+01
C.5.15 7.640671e+00 5.488873e+00 5.724905e+01
C.5.16 7.426473e+00 5.132243e+00 5.722949e+01
C.5.17 7.182498e+00 4.729096e+00 5.718520e+01
C.5.18 6.954337e+00 4.321538e+00 5.710871e+01
C.5.19 6.729856e+00 3.911043e+00 5.703722e+01
C.5.20 6.517347e+00 3.464980e+00 5.693524e+01
C.5.21 6.325922e+00 3.013390e+00 5.681710e+01
C.5.22 6.175794e+00 2.553037e+00 5.667546e+01
C.5.23 6.068049e+00 2.148106e+00 5.656796e+01
C.5.24 6.003960e+00 1.741237e+00 5.643574e+01
C.5.25 5.957695e+00 1.326498e+00 5.632178e+01
C.5.26 5.930773e+00 9.216922e-01 5.623838e+01
C.5.27 5.921068e+00 5.112826e-01 5.618347e+01
C.5.29 5.920716e+00 -2.734308e-01 5.613671e+01
C.5.30 5.923238e+00 -6.454545e-01 5.617589e+01
C.5.31 5.913629e+00 -1.015579e+00 5.622935e+01
C.5.32 5.875634e+00 -1.337598e+00 5.626838e+01
C.5.33 5.848709e+00 -1.663064e+00 5.627253e+01
C.5.34 5.868705e+00 -1.989044e+00 5.627242e+01
C.5.35 5.927013e+00 -2.313706e+00 5.631796e+01
C.5.36 6.020591e+00 -2.628838e+00 5.637107e+01
C.5.37 6.138769e+00 -2.937688e+00 5.641017e+01
C.5.38 6.295541e+00 -3.294908e+00 5.644172e+01
C.5.39 6.459111e+00 -3.648805e+00 5.647610e+01
C.5.40 6.636597e+00 -3.996837e+00 5.649968e+01
C.5.41 6.859605e+00 -4.401800e+00 5.652486e+01
C.5.42 7.086918e+00 -4.804595e+00 5.654609e+01
C.5.43 7.305525e+00 -5.212672e+00 5.655270e+01
C.5.44 7.546784e+00 -5.648715e+00 5.653166e+01
C.5.45 7.825520e+00 -6.053893e+00 5.644849e+01
C.5.46 8.094005e+00 -6.454633e+00 5.632161e+01
C.5.47 8.294099e+00 -6.780486e+00 5.616142e+01
C.5.48 8.471178e+00 -7.100703e+00 5.596651e+01
C.5.49 8.641431e+00 -7.424387e+00 5.577125e+01
C.5.50 8.825444e+00 -7.812256e+00 5.557142e+01
C.5.51 9.028778e+00 -8.168863e+00 5.533537e+01
C.5.52 9.238371e+00 -8.520229e+00 5.509695e+01
C.5.53 9.538622e+00 -8.882498e+00 5.475480e+01
C.5.54 9.874818e+00 -9.134992e+00 5.435267e+01
C.6.02 8.166124e+00 1.149308e+01 5.088415e+01
C.6.03 8.495862e+00 1.162303e+01 5.091319e+01
C.6.04 8.820135e+00 1.170388e+01 5.079166e+01
C.6.05 9.060345e+00 1.175754e+01 5.056762e+01
C.6.06 9.304458e+00 1.181613e+01 5.034911e+01
C.6.07 9.576290e+00 1.182555e+01 5.015730e+01
C.6.08 9.861173e+00 1.175394e+01 4.997276e+01
C.6.09 1.016996e+01 1.163513e+01 4.986845e+01
C.6.10 1.044137e+01 1.149355e+01 4.970524e+01
C.6.11 1.063296e+01 1.138710e+01 4.967390e+01
C.6.12 1.081389e+01 1.126242e+01 4.964670e+01
C.6.13 1.098373e+01 1.112339e+01 4.961763e+01
C.6.14 1.118285e+01 1.096745e+01 4.961080e+01
C.6.15 1.138604e+01 1.081859e+01 4.963443e+01
C.6.17 1.185432e+01 1.053808e+01 4.994765e+01
C.6.18 1.211520e+01 1.038888e+01 5.017423e+01
C.6.19 1.229636e+01 1.027728e+01 5.048467e+01
C.6.20 1.247029e+01 1.012939e+01 5.078196e+01
C.6.21 1.257943e+01 1.000047e+01 5.111658e+01
C.6.22 1.258898e+01 9.879671e+00 5.147130e+01
C.6.23 1.258973e+01 9.604159e+00 5.203740e+01
C.6.24 1.241318e+01 9.384791e+00 5.260052e+01
C.6.25 1.213014e+01 9.258675e+00 5.314857e+01
C.6.26 1.190433e+01 9.253450e+00 5.352538e+01
C.6.27 1.167879e+01 9.270864e+00 5.390200e+01
C.6.28 1.142911e+01 9.366938e+00 5.425050e+01
C.6.29 1.121829e+01 9.535965e+00 5.454067e+01
C.6.30 1.103221e+01 9.776697e+00 5.479492e+01
C.7.02 1.052257e+01 -9.253148e+00 5.361907e+01
C.7.03 1.076036e+01 -8.993663e+00 5.334313e+01
C.7.04 1.099339e+01 -8.764254e+00 5.303802e+01
C.7.05 1.117624e+01 -8.618158e+00 5.272124e+01
C.7.06 1.133700e+01 -8.488147e+00 5.238601e+01
C.7.07 1.149929e+01 -8.410791e+00 5.203557e+01
C.7.08 1.169040e+01 -8.409217e+00 5.166307e+01
C.7.09 1.186757e+01 -8.467012e+00 5.128815e+01
C.7.10 1.200011e+01 -8.543744e+00 5.089849e+01
C.7.11 1.210017e+01 -8.633326e+00 5.046403e+01
C.7.12 1.214774e+01 -8.747034e+00 5.002631e+01
C.7.13 1.210791e+01 -8.846714e+00 4.958442e+01
C.7.14 1.191195e+01 -8.939157e+00 4.924833e+01
C.7.15 1.168212e+01 -8.967713e+00 4.892235e+01
C.7.17 1.121060e+01 -9.211559e+00 4.851597e+01
C.7.18 1.103939e+01 -9.343383e+00 4.834898e+01
C.7.19 1.084019e+01 -9.471570e+00 4.821313e+01
C.7.20 1.057598e+01 -9.645850e+00 4.814103e+01
C.7.21 1.030090e+01 -9.815682e+00 4.811152e+01
C.7.22 1.002403e+01 -9.979792e+00 4.815379e+01
C.7.23 9.639917e+00 -1.018345e+01 4.826267e+01
C.7.24 9.253968e+00 -1.035742e+01 4.840979e+01
C.7.25 8.895281e+00 -1.048878e+01 4.864422e+01
C.7.26 8.584664e+00 -1.049159e+01 4.885044e+01
C.7.27 8.300496e+00 -1.042805e+01 4.908332e+01
C.7.28 7.993140e+00 -1.033175e+01 4.927113e+01
C.7.29 7.597880e+00 -1.016162e+01 4.930402e+01
C.7.30 7.241315e+00 -9.946831e+00 4.919006e+01
C.8.01 9999 9999 9999
C.8.02 9999 9999 9999
C.8.03 9999 9999 9999
C.8.04 9999 9999 9999
C.8.05 9999 9999 9999
C.8.06 9999 9999 9999
C.8.07 9999 9999 9999
C.8.08 9999 9999 9999
C.8.09 9999 9999 9999
C.8.10 9999 9999 9999
C.8.11 9999 9999 9999
C.8.12 9999 9999 9999
C.8.14 9999 9999 9999
C.8.15 9999 9999 9999
C.8.16 9999 9999 9999
C.8.17 9999 9999 9999
C.8.18 9999 9999 9999
C.8.19 9999 9999 9999
C.8.20 9999 9999 9999
C.8.21 9999 9999 9999
C.8.22 9999 9999 9999
C.8.23 9999 9999 9999
C.8.24 9999 9999 9999
C.8.26 9999 9999 9999
C.8.27 9999 9999 9999
C.8.28 9999 9999 9999
C.8.29 9999 9999 9999
C.8.30 9999 9999 9999
C.8.31 9999 9999 9999
C.8.32 9999 9999 9999
C.8.33 9999 9999 9999
C.8.34 9999 9999 9999
C.8.35 9999 9999 9999
C.8.36 9999 9999 9999
C.8.37 9999 9999 9999
C.8.38 9999 9999 9999
C.8.39 9999 9999 9999
C.8.40 9999 9999 9999
C.8.41 9999 9999 9999
C.8.42 9999 9999 9999
C.8.44 9999 9999 9999
C.8.45 9999 9999 9999
C.8.46 9999 9999 9999
C.8.47 9999 9999 9999
C.8.48 9999 9999 9999
C.9.01 9999 9999 9999
C.9.02 9999 9999 9999
C.9.03 9999 9999 9999
C.9.04 9999 9999 9999
C.9.05 9999 9999 9999
C.9.06 9999 9999 9999
C.9.07 9999 9999 9999
C.9.08 9999 9999 9999
C.9.09 9999 9999 9999
C.9.10 9999 9999 9999
C.9.11 9999 9999 9999
C.9.12 9999 9999 9999
C.9.14 9999 9999 9999
C.9.15 9999 9999 9999
C.9.16 9999 9999 9999
C.9.17 9999 9999 9999
C.9.18 9999 9999 9999
C.9.19 9999 9999 9999
C.9.20 9999 9999 9999
C.9.21 9999 9999 9999
C.9.22 9999 9999 9999
C.9.23 9999 9999 9999
C.9.24 9999 9999 9999
C.9.26 9999 9999 9999
C.9.27 9999 9999 9999
C.9.28 9999 9999 9999
C.9.29 9999 9999 9999
C.9.30 9999 9999 9999
C.9.31 9999 9999 9999
C.9.32 9999 9999 9999
C.9.33 9999 9999 9999
C.9.34 9999 9999 9999
C.9.35 9999 9999 9999
C.9.36 9999 9999 9999
C.9.37 9999 9999 9999
C.9.38 9999 9999 9999
C.9.39 9999 9999 9999
C.9.40 9999 9999 9999
C.9.41 9999 9999 9999
C.9.42 9999 9999 9999
C.9.44 9999 9999 9999
C.9.45 9999 9999 9999
C.9.46 9999 9999 9999
C.9.47 9999 9999 9999
C.9.48 9999 9999 9999
C.10.02 1.835278e+01 7.370702e+00 4.733802e+01
C.10.03 1.801829e+01 7.184693e+00 4.721054e+01
C.10.04 1.766908e+01 7.079754e+00 4.703799e+01
C.10.05 1.734894e+01 7.091588e+00 4.689658e+01
C.10.06 1.703769e+01 7.177612e+00 4.676109e+01
C.10.07 1.671503e+01 7.275049e+00 4.666607e+01
C.10.08 1.645353e+01 7.330798e+00 4.657162e+01
C.10.09 1.618180e+01 7.411783e+00 4.657568e+01
C.10.10 1.591340e+01 7.500617e+00 4.655366e+01
C.10.11 1.565974e+01 7.608695e+00 4.653941e+01
C.10.12 1.541026e+01 7.726926e+00 4.653718e+01
C.10.13 1.516362e+01 7.843310e+00 4.649427e+01
C.10.14 1.490817e+01 7.918542e+00 4.648313e+01
C.10.15 1.465728e+01 7.993355e+00 4.643314e+01
C.10.17 1.408605e+01 8.515447e+00 4.636774e+01
C.10.18 1.378963e+01 8.945633e+00 4.636322e+01
C.10.19 1.348102e+01 9.354945e+00 4.626234e+01
C.10.20 1.317453e+01 9.610969e+00 4.616524e+01
C.10.21 1.288572e+01 9.834028e+00 4.597617e+01
C.10.22 1.258737e+01 1.003059e+01 4.577303e+01
C.10.23 1.226060e+01 1.026503e+01 4.547405e+01
C.10.24 1.195897e+01 1.047556e+01 4.513372e+01
C.10.25 1.162591e+01 1.061780e+01 4.478735e+01
C.10.26 1.115141e+01 1.066770e+01 4.433265e+01
C.10.27 1.075283e+01 1.068244e+01 4.380793e+01
C.10.28 1.050638e+01 1.072893e+01 4.319842e+01
C.10.29 1.046766e+01 1.094967e+01 4.262348e+01
C.10.30 1.032359e+01 1.131248e+01 4.214559e+01
C.11.02 1.797574e+01 -5.736930e+00 4.634214e+01
C.11.03 1.761950e+01 -5.591404e+00 4.624143e+01
C.11.04 1.726452e+01 -5.516881e+00 4.607817e+01
C.11.05 1.687534e+01 -5.522058e+00 4.597121e+01
C.11.06 1.650988e+01 -5.593818e+00 4.581556e+01
C.11.07 1.612630e+01 -5.675918e+00 4.572036e+01
C.11.08 1.579278e+01 -5.736241e+00 4.566634e+01
C.11.09 1.545829e+01 -5.813032e+00 4.567093e+01
C.11.10 1.513895e+01 -5.919112e+00 4.560340e+01
C.11.11 1.489549e+01 -6.069164e+00 4.554326e+01
C.11.12 1.467852e+01 -6.248137e+00 4.546389e+01
C.11.13 1.446510e+01 -6.424357e+00 4.537007e+01
C.11.14 1.430180e+01 -6.549319e+00 4.531373e+01
C.11.15 1.414250e+01 -6.675851e+00 4.524995e+01
C.11.17 1.374209e+01 -7.085227e+00 4.508035e+01
C.11.18 1.351101e+01 -7.362103e+00 4.493010e+01
C.11.19 1.324016e+01 -7.612111e+00 4.480059e+01
C.11.20 1.294090e+01 -7.851682e+00 4.454652e+01
C.11.21 1.265051e+01 -8.051229e+00 4.425090e+01
C.11.22 1.231676e+01 -8.236714e+00 4.399454e+01
C.11.23 1.208240e+01 -8.327002e+00 4.378300e+01
C.11.24 1.180069e+01 -8.416764e+00 4.364013e+01
C.11.25 1.155276e+01 -8.478944e+00 4.343400e+01
C.11.26 1.119714e+01 -8.554918e+00 4.309722e+01
C.11.27 1.086210e+01 -8.615689e+00 4.273708e+01
C.11.28 1.058562e+01 -8.696855e+00 4.233382e+01
C.11.29 1.051606e+01 -8.931831e+00 4.162925e+01
C.11.30 1.040067e+01 -9.219104e+00 4.095052e+01
