# Supplementary material for: Ontogenetic changes and sexual dimorphism in the cranium and mandible of the Atlantic walrus (Odobenus rosmarus rosmarus L.)
Source: Anat Rec (Hoboken). 2025 Sep 12;309(7):1875–903. doi: 10.1002/ar.70050 (PMC13251751; doi:10.1002/ar.70050)
Supplement: Supplementary file 1 — Data S1: Supporting information. [file AR-309-1875-s001.zip › PTS files/Ontogeny_Skull/4490_M_A.pts]

Version 1.0
487
S.1 2.839303e+01 -1.258408e+00 5.490694e+01
S.2 2.444960e+01 -4.384719e+00 5.252111e+01
S.3 2.161774e+01 -7.126349e+00 5.247330e+01
S.4 2.145046e+01 -4.717556e+00 5.032640e+01
S.5 2.193522e+01 -7.270133e+00 5.002068e+01
S.6 1.482063e+01 -9.295508e+00 4.909846e+01
S.7 -5.550137e-01 -1.169142e+01 5.094859e+01
S.8 -6.122673e+00 -6.530121e+00 5.751016e+01
S.9 -6.046879e+00 -2.955124e+00 6.143716e+01
S.10 -5.849513e+00 -6.375537e+00 6.078538e+01
S.11 -6.451243e+00 -2.867445e+00 5.791746e+01
S.12 2.595292e+01 -1.677314e+00 5.833704e+01
S.13 2.536317e+01 1.289792e+00 5.518234e+01
S.14 1.743626e+01 -3.647494e+00 6.193771e+01
S.15 1.607767e+01 3.357171e+00 5.530549e+01
S.16 1.081658e+01 -4.039178e+00 6.246816e+01
S.17 9.131930e+00 2.121811e+00 5.642297e+01
S.18 3.862888e+00 -1.819480e+00 6.381639e+01
S.19 2.833945e+00 1.956214e+00 6.019175e+01
S.20 7.039866e+00 -1.213260e+00 5.985928e+01
S.21 1.608111e+01 -3.113607e+00 5.571778e+01
S.22 2.558484e+01 -1.286994e+00 5.551565e+01
S.23 1.816016e+01 -1.252060e+01 5.806337e+01
S.24 1.530314e+01 -1.442680e-01 4.600477e+01
S.25 1.572327e+01 -1.000078e+01 6.188428e+01
S.26 1.291674e+01 3.013189e+00 4.958499e+01
S.27 1.307721e+01 -1.313886e+01 6.064466e+01
S.28 9.630014e+00 1.156263e+00 4.723061e+01
S.29 1.123610e+01 -1.040059e+01 6.359663e+01
S.30 7.835797e+00 3.792514e+00 4.993603e+01
S.31 1.724772e+01 -8.282248e+00 6.101331e+01
S.32 1.476595e+01 2.676703e+00 5.125827e+01
S.33 1.771353e+01 -5.953230e+00 6.192439e+01
S.34 1.593949e+01 3.388451e+00 5.321542e+01
S.35 1.600354e+01 -5.618952e+00 6.304173e+01
S.36 1.378848e+01 4.080599e+00 5.383199e+01
S.37 9.948586e+00 -8.363680e+00 6.716313e+01
S.38 6.079521e+00 6.817500e+00 5.242969e+01
S.39 1.019909e+01 -1.090451e+01 6.626172e+01
S.40 6.091502e+00 6.097070e+00 5.001479e+01
S.41 5.643341e+00 -1.077949e+01 6.608387e+01
S.42 1.618707e+00 4.728716e+00 5.156651e+01
S.43 3.730507e+00 -1.382272e+01 6.676497e+01
S.44 -1.310770e+00 4.755763e+00 4.859222e+01
S.45 2.470850e+00 -6.764498e+00 7.354376e+01
S.46 -4.089622e+00 1.150944e+01 5.639258e+01
S.47 2.831098e+00 -9.654062e+00 7.240876e+01
S.48 -1.944317e+00 1.081621e+01 5.297473e+01
S.49 -5.037488e+00 -8.327825e+00 6.821244e+01
S.50 -8.057922e+00 4.092233e+00 5.687043e+01
S.51 -5.777734e+00 -8.357249e+00 6.376578e+01
S.52 -7.142470e+00 -1.405958e-01 5.592375e+01
S.53 -7.835890e+00 -6.687727e+00 6.177254e+01
S.54 -8.665233e+00 -2.796931e+00 5.819191e+01
S.55 -5.654341e+00 -3.552699e+00 6.236973e+01
S.56 -6.123131e+00 -1.961230e+00 6.106395e+01
S.57 -6.151105e+00 -8.406540e+00 6.115162e+01
S.58 -7.449597e+00 -2.655251e+00 5.590498e+01
S.59 -5.672911e+00 -8.132947e+00 5.533771e+01
S.60 -5.177547e+00 -8.672590e+00 6.318374e+01
S.61 -6.919446e+00 -4.222271e-01 5.585977e+01
S.62 1.991519e+01 -4.373142e+00 6.302095e+01
S.63 1.841553e+01 5.015541e+00 5.443261e+01
S.64 1.603582e+00 -3.524582e+00 6.328980e+01
S.65 5.516167e-01 1.083060e+00 5.875452e+01
S.66 4.864662e-01 -6.608378e+00 6.734988e+01
S.67 -1.907801e+00 5.585214e+00 5.650813e+01
S.68 -6.287616e-01 -3.765691e+00 6.218605e+01
S.69 -1.505855e+00 -9.502796e-01 5.949587e+01
S.70 -3.368144e+00 -2.456304e+00 6.128001e+01
S.71 5.603984e+00 -5.610922e+00 6.510832e+01
S.72 3.425739e+00 3.745279e+00 5.619697e+01
S.73 7.141496e+00 -6.479735e+00 6.447739e+01
S.74 4.701803e+00 3.233159e+00 5.517003e+01
S.75 7.697062e+00 -8.854552e+00 6.904604e+01
S.76 3.848259e+00 7.988286e+00 5.256703e+01
S.77 2.949179e+01 -2.714548e+00 6.216326e+01
S.78 2.806675e+01 6.910161e+00 5.385905e+01
S.79 2.336154e+01 -2.030276e+00 6.531166e+01
S.80 2.135105e+01 8.410619e+00 5.565303e+01
S.81 2.687371e+01 -3.710049e+00 6.589354e+01
S.82 2.443513e+01 9.476994e+00 5.397189e+01
S.83 2.602611e+01 1.188736e-01 6.326857e+01
S.84 2.496453e+01 6.464026e+00 5.735042e+01
C.1.02 2.196726e+01 -7.589687e+00 4.965467e+01
C.1.03 2.171523e+01 -7.906880e+00 4.938450e+01
C.1.04 2.133836e+01 -8.162085e+00 4.921143e+01
C.1.05 2.103711e+01 -8.317824e+00 4.909541e+01
C.1.06 2.071920e+01 -8.449816e+00 4.899553e+01
C.1.07 2.039396e+01 -8.574615e+00 4.891117e+01
C.1.08 2.000417e+01 -8.706488e+00 4.884491e+01
C.1.09 1.960638e+01 -8.823236e+00 4.880185e+01
C.1.10 1.920882e+01 -8.939687e+00 4.875589e+01
C.1.11 1.876837e+01 -9.041905e+00 4.872628e+01
C.1.12 1.832198e+01 -9.119574e+00 4.872060e+01
C.1.13 1.787285e+01 -9.177797e+00 4.873516e+01
C.1.14 1.732118e+01 -9.219790e+00 4.878511e+01
C.1.15 1.677238e+01 -9.226870e+00 4.887094e+01
C.1.16 1.622127e+01 -9.249662e+00 4.893700e+01
C.1.17 1.575746e+01 -9.234103e+00 4.901897e+01
C.1.18 1.528872e+01 -9.253238e+00 4.906388e+01
C.1.20 1.427404e+01 -9.336924e+00 4.915889e+01
C.1.21 1.373496e+01 -9.319321e+00 4.927392e+01
C.1.22 1.320239e+01 -9.282339e+00 4.941227e+01
C.1.23 1.261675e+01 -9.220639e+00 4.958680e+01
C.1.24 1.203052e+01 -9.161804e+00 4.976035e+01
C.1.25 1.143913e+01 -9.122494e+00 4.992146e+01
C.1.26 1.093095e+01 -9.095219e+00 5.005580e+01
C.1.27 1.041899e+01 -9.086680e+00 5.017770e+01
C.1.28 9.905981e+00 -9.097360e+00 5.029501e+01
C.1.29 9.360616e+00 -9.113674e+00 5.044108e+01
C.1.30 8.815932e+00 -9.140562e+00 5.058813e+01
C.1.31 8.266171e+00 -9.164197e+00 5.071552e+01
C.1.32 7.566991e+00 -9.213465e+00 5.079542e+01
C.1.33 6.865874e+00 -9.253498e+00 5.086242e+01
C.1.34 6.167537e+00 -9.308173e+00 5.094606e+01
C.1.35 5.567906e+00 -9.392945e+00 5.103792e+01
C.1.36 4.973014e+00 -9.502384e+00 5.113439e+01
C.1.37 4.377313e+00 -9.625606e+00 5.120607e+01
C.1.38 3.901253e+00 -9.721335e+00 5.124886e+01
C.1.39 3.426242e+00 -9.829642e+00 5.126537e+01
C.1.40 2.966282e+00 -9.983400e+00 5.121609e+01
C.1.41 2.482592e+00 -1.014364e+01 5.118531e+01
C.1.42 1.997394e+00 -1.030083e+01 5.116378e+01
C.1.43 1.512406e+00 -1.045990e+01 5.115543e+01
C.1.44 1.139510e+00 -1.056717e+01 5.118327e+01
C.1.45 7.744761e-01 -1.070146e+01 5.119028e+01
C.1.46 4.103332e-01 -1.083041e+01 5.123617e+01
C.1.47 -1.417953e-01 -1.102319e+01 5.139085e+01
C.1.48 -5.360250e-01 -1.146586e+01 5.150977e+01
C.2.02 3.603824e+00 -1.395811e+01 6.643126e+01
C.2.03 3.389296e+00 -1.406596e+01 6.613445e+01
C.2.04 3.114418e+00 -1.416096e+01 6.588715e+01
C.2.05 2.639937e+00 -1.417786e+01 6.562666e+01
C.2.06 2.133912e+00 -1.412000e+01 6.544262e+01
C.2.07 1.636219e+00 -1.406406e+01 6.523659e+01
C.2.08 1.177688e+00 -1.393859e+01 6.505293e+01
C.2.09 7.317091e-01 -1.382876e+01 6.483207e+01
C.2.10 3.267284e-01 -1.377392e+01 6.452760e+01
C.2.11 -1.687745e-01 -1.372794e+01 6.408578e+01
C.2.12 -6.464249e-01 -1.365076e+01 6.362892e+01
C.2.13 -1.087420e+00 -1.364076e+01 6.313066e+01
C.2.14 -1.475888e+00 -1.365491e+01 6.264420e+01
C.2.15 -1.826898e+00 -1.368406e+01 6.213070e+01
C.2.16 -2.151961e+00 -1.379563e+01 6.161143e+01
C.2.17 -2.407100e+00 -1.392196e+01 6.118542e+01
C.2.18 -2.608152e+00 -1.401596e+01 6.072361e+01
C.2.19 -2.691261e+00 -1.418220e+01 6.024614e+01
C.2.20 -2.542232e+00 -1.436797e+01 5.943097e+01
C.2.21 -2.271722e+00 -1.453359e+01 5.864317e+01
C.2.22 -1.958621e+00 -1.474676e+01 5.788306e+01
C.2.23 -1.723537e+00 -1.472896e+01 5.716218e+01
C.2.24 -1.503997e+00 -1.457384e+01 5.645296e+01
C.2.25 -1.280575e+00 -1.440728e+01 5.574756e+01
C.2.26 -1.072706e+00 -1.427316e+01 5.512276e+01
C.2.27 -8.824394e-01 -1.406944e+01 5.451135e+01
C.2.28 -7.162436e-01 -1.382700e+01 5.390709e+01
C.2.29 -6.085350e-01 -1.351143e+01 5.333225e+01
C.2.30 -4.953438e-01 -1.319668e+01 5.275804e+01
C.2.31 -3.966259e-01 -1.285179e+01 5.219865e+01
C.2.32 -4.104683e-01 -1.249266e+01 5.175320e+01
C.2.33 -4.802937e-01 -1.209387e+01 5.134863e+01
C.3.02 -1.140527e+00 4.515594e+00 4.848874e+01
C.3.03 -1.082048e+00 4.211045e+00 4.845412e+01
C.3.04 -1.153903e+00 3.912121e+00 4.840074e+01
C.3.05 -1.662437e+00 3.512883e+00 4.854815e+01
C.3.06 -2.233804e+00 3.258498e+00 4.876854e+01
C.3.07 -2.784641e+00 3.019431e+00 4.904990e+01
C.3.08 -3.256711e+00 2.683173e+00 4.934347e+01
C.3.09 -3.694651e+00 2.271433e+00 4.959003e+01
C.3.10 -4.125840e+00 1.803603e+00 4.972159e+01
C.3.11 -4.467012e+00 1.352268e+00 4.987130e+01
C.3.12 -4.755867e+00 8.632426e-01 5.001245e+01
C.3.13 -4.973229e+00 3.304739e-01 5.011929e+01
C.3.14 -5.192543e+00 -4.171141e-01 5.007687e+01
C.3.15 -5.345460e+00 -1.173283e+00 4.996020e+01
C.3.16 -5.455179e+00 -1.912556e+00 4.973609e+01
C.3.17 -5.504991e+00 -2.357994e+00 4.958794e+01
C.3.18 -5.505428e+00 -2.787417e+00 4.939188e+01
C.3.19 -5.408821e+00 -3.174700e+00 4.913985e+01
C.3.20 -5.042283e+00 -3.765929e+00 4.875523e+01
C.3.21 -4.589950e+00 -4.321765e+00 4.841126e+01
C.3.22 -4.155350e+00 -4.947448e+00 4.818443e+01
C.3.23 -3.825186e+00 -5.570846e+00 4.806120e+01
C.3.24 -3.527896e+00 -6.222238e+00 4.804877e+01
C.3.25 -3.196371e+00 -6.856737e+00 4.803053e+01
C.3.26 -2.842638e+00 -7.485967e+00 4.812150e+01
C.3.27 -2.480298e+00 -8.098108e+00 4.827425e+01
C.3.28 -2.127783e+00 -8.686319e+00 4.851733e+01
C.3.29 -1.832379e+00 -9.167227e+00 4.882600e+01
C.3.30 -1.518875e+00 -9.641325e+00 4.912726e+01
C.3.31 -1.212306e+00 -1.011258e+01 4.943990e+01
C.3.32 -9.315304e-01 -1.066068e+01 4.988966e+01
C.3.33 -7.320712e-01 -1.118035e+01 5.041098e+01
C.4.02 2.818281e+01 -1.029572e+00 5.520283e+01
C.4.03 2.785443e+01 -8.877262e-01 5.543978e+01
C.4.04 2.750983e+01 -7.789589e-01 5.567113e+01
C.4.05 2.683513e+01 -7.952901e-01 5.580721e+01
C.4.06 2.619471e+01 -1.019237e+00 5.568998e+01
C.4.08 2.498474e+01 -1.558632e+00 5.533068e+01
C.4.09 2.434300e+01 -1.770259e+00 5.522339e+01
C.4.10 2.370574e+01 -1.988027e+00 5.510256e+01
C.4.11 2.300746e+01 -2.272258e+00 5.489916e+01
C.4.12 2.226529e+01 -2.206218e+00 5.513293e+01
C.4.13 2.149142e+01 -2.297304e+00 5.518384e+01
C.4.14 2.095115e+01 -2.415857e+00 5.516637e+01
C.4.15 2.040710e+01 -2.517123e+00 5.516896e+01
C.4.16 1.986173e+01 -2.607681e+00 5.519402e+01
C.4.17 1.942767e+01 -2.690906e+00 5.522126e+01
C.4.18 1.899256e+01 -2.749859e+00 5.527867e+01
C.4.19 1.855833e+01 -2.825175e+00 5.532168e+01
C.4.20 1.812157e+01 -2.870233e+00 5.537082e+01
C.4.21 1.768567e+01 -2.931500e+00 5.540898e+01
C.4.22 1.725132e+01 -2.997994e+00 5.545526e+01
C.4.23 1.685974e+01 -3.040279e+00 5.553413e+01
C.4.24 1.647141e+01 -3.079612e+00 5.562910e+01
C.4.26 1.558131e+01 -3.119594e+00 5.584425e+01
C.4.27 1.509652e+01 -3.079210e+00 5.601513e+01
C.4.28 1.461555e+01 -3.024924e+00 5.619274e+01
C.4.29 1.408324e+01 -2.977315e+00 5.635258e+01
C.4.30 1.356452e+01 -2.898293e+00 5.654195e+01
C.4.31 1.305442e+01 -2.809674e+00 5.674957e+01
C.4.32 1.256551e+01 -2.718474e+00 5.698254e+01
C.4.33 1.208883e+01 -2.617182e+00 5.723580e+01
C.4.34 1.162818e+01 -2.483009e+00 5.750306e+01
C.4.35 1.105540e+01 -2.300390e+00 5.780400e+01
C.4.36 1.047578e+01 -2.117339e+00 5.809130e+01
C.4.37 9.943213e+00 -1.892712e+00 5.843470e+01
C.4.38 9.467343e+00 -1.750141e+00 5.874291e+01
C.4.39 9.006302e+00 -1.608235e+00 5.907321e+01
C.4.40 8.498302e+00 -1.506075e+00 5.934388e+01
C.4.41 8.021988e+00 -1.390499e+00 5.957144e+01
C.4.42 7.575931e+00 -1.281306e+00 5.985624e+01
C.5.02 1.825734e+01 -1.264834e+01 5.759302e+01
C.5.03 1.808604e+01 -1.258141e+01 5.713127e+01
C.5.04 1.804308e+01 -1.264064e+01 5.663970e+01
C.5.05 1.800558e+01 -1.272319e+01 5.626517e+01
C.5.06 1.784507e+01 -1.279051e+01 5.592136e+01
C.5.07 1.768516e+01 -1.280546e+01 5.557106e+01
C.5.08 1.760669e+01 -1.278717e+01 5.525777e+01
C.5.09 1.755658e+01 -1.278214e+01 5.493822e+01
C.5.10 1.747651e+01 -1.276160e+01 5.462547e+01
C.5.11 1.734216e+01 -1.271019e+01 5.430447e+01
C.5.12 1.718495e+01 -1.264943e+01 5.399572e+01
C.5.13 1.702776e+01 -1.256598e+01 5.369230e+01
C.5.14 1.690204e+01 -1.248760e+01 5.343497e+01
C.5.15 1.677572e+01 -1.239654e+01 5.318215e+01
C.5.16 1.664511e+01 -1.228347e+01 5.294065e+01
C.5.17 1.646678e+01 -1.210564e+01 5.267279e+01
C.5.18 1.627284e+01 -1.199501e+01 5.238069e+01
C.5.19 1.610187e+01 -1.187614e+01 5.207769e+01
C.5.20 1.589135e+01 -1.164156e+01 5.163292e+01
C.5.21 1.569003e+01 -1.135300e+01 5.121655e+01
C.5.22 1.546972e+01 -1.100892e+01 5.085564e+01
C.5.23 1.528062e+01 -1.073590e+01 5.051086e+01
C.5.24 1.508483e+01 -1.043190e+01 5.019715e+01
C.5.25 1.492128e+01 -1.010136e+01 4.989193e+01
C.5.26 1.485872e+01 -9.833664e+00 4.963080e+01
C.5.27 1.483909e+01 -9.555942e+00 4.937342e+01
C.5.29 1.479021e+01 -9.080287e+00 4.885763e+01
C.5.30 1.475614e+01 -8.836206e+00 4.864664e+01
C.5.31 1.472851e+01 -8.607431e+00 4.841827e+01
C.5.32 1.470309e+01 -8.384518e+00 4.818227e+01
C.5.33 1.467571e+01 -8.145029e+00 4.796335e+01
C.5.34 1.467182e+01 -7.890656e+00 4.776011e+01
C.5.35 1.471394e+01 -7.557580e+00 4.752028e+01
C.5.36 1.478471e+01 -7.238500e+00 4.726845e+01
C.5.37 1.484746e+01 -6.896618e+00 4.704615e+01
C.5.38 1.489161e+01 -6.529104e+00 4.684470e+01
C.5.39 1.493048e+01 -6.151335e+00 4.666199e+01
C.5.40 1.497325e+01 -5.775342e+00 4.647651e+01
C.5.41 1.501258e+01 -5.421876e+00 4.632280e+01
C.5.42 1.505746e+01 -5.059468e+00 4.619334e+01
C.5.43 1.512389e+01 -4.697122e+00 4.607333e+01
C.5.44 1.522405e+01 -4.381260e+00 4.596321e+01
C.5.45 1.535251e+01 -4.064352e+00 4.589256e+01
C.5.46 1.544407e+01 -3.733071e+00 4.583096e+01
C.5.47 1.546070e+01 -3.401757e+00 4.577040e+01
C.5.48 1.544248e+01 -3.065429e+00 4.575433e+01
C.5.49 1.542831e+01 -2.729205e+00 4.573262e+01
C.5.50 1.545986e+01 -2.329387e+00 4.565148e+01
C.5.51 1.546307e+01 -1.920390e+00 4.563956e+01
C.5.52 1.546481e+01 -1.511211e+00 4.564028e+01
C.5.53 1.545106e+01 -1.027043e+00 4.569056e+01
C.5.54 1.539350e+01 -5.466589e-01 4.574583e+01
C.6.02 1.334595e+01 -1.317338e+01 6.080314e+01
C.6.03 1.360272e+01 -1.316474e+01 6.098348e+01
C.6.04 1.380762e+01 -1.305952e+01 6.119674e+01
C.6.05 1.398580e+01 -1.290822e+01 6.145919e+01
C.6.06 1.414948e+01 -1.274099e+01 6.172140e+01
C.6.07 1.431510e+01 -1.251802e+01 6.193676e+01
C.6.08 1.448267e+01 -1.217935e+01 6.209114e+01
C.6.09 1.458018e+01 -1.179251e+01 6.217755e+01
C.6.10 1.471860e+01 -1.141248e+01 6.223265e+01
C.6.11 1.485860e+01 -1.115759e+01 6.223035e+01
C.6.12 1.497898e+01 -1.089345e+01 6.221310e+01
C.6.13 1.512723e+01 -1.064450e+01 6.218841e+01
C.6.14 1.530696e+01 -1.038199e+01 6.217374e+01
C.6.15 1.549775e+01 -1.016904e+01 6.203347e+01
C.6.17 1.592081e+01 -9.902269e+00 6.175383e+01
C.6.18 1.611852e+01 -9.844103e+00 6.160130e+01
C.6.19 1.628687e+01 -9.804234e+00 6.141206e+01
C.6.20 1.649526e+01 -9.748755e+00 6.105683e+01
C.6.21 1.665913e+01 -9.759765e+00 6.067510e+01
C.6.22 1.679331e+01 -9.830788e+00 6.028826e+01
C.6.23 1.691507e+01 -1.000248e+01 5.982465e+01
C.6.24 1.702752e+01 -1.020865e+01 5.937287e+01
C.6.25 1.713035e+01 -1.050026e+01 5.896836e+01
C.6.26 1.726487e+01 -1.077472e+01 5.871846e+01
C.6.27 1.745887e+01 -1.104027e+01 5.850001e+01
C.6.28 1.763903e+01 -1.129836e+01 5.826168e+01
C.6.29 1.779135e+01 -1.168056e+01 5.803752e+01
C.6.30 1.800550e+01 -1.208480e+01 5.813888e+01
C.7.02 1.524682e+01 -3.370946e-02 4.642759e+01
C.7.03 1.522775e+01 -5.347662e-02 4.686739e+01
C.7.04 1.516934e+01 -4.858856e-02 4.730413e+01
C.7.05 1.511508e+01 7.134074e-02 4.775107e+01
C.7.06 1.503369e+01 3.109714e-01 4.814227e+01
C.7.07 1.493205e+01 5.792694e-01 4.850939e+01
C.7.08 1.482955e+01 8.868257e-01 4.883603e+01
C.7.09 1.469755e+01 1.238460e+00 4.910200e+01
C.7.10 1.452610e+01 1.594642e+00 4.933766e+01
C.7.11 1.433444e+01 1.901896e+00 4.951326e+01
C.7.12 1.409994e+01 2.204485e+00 4.963744e+01
C.7.13 1.381019e+01 2.478908e+00 4.968949e+01
C.7.14 1.352335e+01 2.678594e+00 4.967992e+01
C.7.15 1.321988e+01 2.844954e+00 4.963015e+01
C.7.17 1.267523e+01 3.089549e+00 4.949123e+01
C.7.18 1.243280e+01 3.173856e+00 4.940714e+01
C.7.19 1.220538e+01 3.206287e+00 4.926509e+01
C.7.20 1.190698e+01 3.230829e+00 4.903155e+01
C.7.21 1.162656e+01 3.226489e+00 4.877555e+01
C.7.22 1.138488e+01 3.177252e+00 4.848686e+01
C.7.23 1.119584e+01 3.108945e+00 4.819151e+01
C.7.24 1.100949e+01 3.005906e+00 4.790463e+01
C.7.25 1.083376e+01 2.829459e+00 4.764846e+01
C.7.26 1.068072e+01 2.510065e+00 4.736948e+01
C.7.27 1.055858e+01 2.142962e+00 4.713801e+01
C.7.28 1.036326e+01 1.763002e+00 4.699400e+01
C.7.29 1.014092e+01 1.516022e+00 4.700480e+01
C.7.30 9.889670e+00 1.325384e+00 4.711010e+01
C.8.01 9.605342e+00 -7.969082e+00 6.722265e+01
C.8.02 9.647208e+00 -7.740308e+00 6.698488e+01
C.8.03 9.588415e+00 -7.537394e+00 6.672798e+01
C.8.04 9.449586e+00 -7.469486e+00 6.643348e+01
C.8.05 9.099646e+00 -7.593457e+00 6.606894e+01
C.8.06 8.689010e+00 -7.677106e+00 6.576056e+01
C.8.07 8.292980e+00 -7.647447e+00 6.542442e+01
C.8.08 8.067042e+00 -7.587179e+00 6.518249e+01
C.8.09 7.862102e+00 -7.469656e+00 6.494292e+01
C.8.10 7.639488e+00 -7.323076e+00 6.473759e+01
C.8.11 7.396532e+00 -7.106766e+00 6.459231e+01
C.8.12 7.195805e+00 -6.831697e+00 6.448762e+01
C.8.14 7.034776e+00 -6.339374e+00 6.437226e+01
C.8.15 6.926707e+00 -6.215292e+00 6.424953e+01
C.8.16 6.783823e+00 -6.111416e+00 6.414496e+01
C.8.17 6.559127e+00 -5.985850e+00 6.405979e+01
C.8.18 6.334859e+00 -5.838906e+00 6.401956e+01
C.8.19 6.101184e+00 -5.703299e+00 6.404222e+01
C.8.20 5.931919e+00 -5.641851e+00 6.413423e+01
C.8.21 5.800132e+00 -5.592010e+00 6.427928e+01
C.8.22 5.706251e+00 -5.549669e+00 6.445332e+01
C.8.23 5.652218e+00 -5.527269e+00 6.467082e+01
C.8.24 5.629045e+00 -5.546095e+00 6.489408e+01
C.8.26 5.559868e+00 -5.811679e+00 6.548700e+01
C.8.27 5.563237e+00 -5.894899e+00 6.590974e+01
C.8.28 5.624979e+00 -5.956491e+00 6.633170e+01
C.8.29 5.765405e+00 -6.056172e+00 6.676997e+01
C.8.30 5.937656e+00 -6.179193e+00 6.719060e+01
C.8.31 6.104384e+00 -6.330927e+00 6.760403e+01
C.8.32 6.274922e+00 -6.436109e+00 6.797216e+01
C.8.33 6.382941e+00 -6.635147e+00 6.832484e+01
C.8.34 6.449252e+00 -6.930302e+00 6.861494e+01
C.8.35 6.394707e+00 -7.242597e+00 6.874406e+01
C.8.36 6.456053e+00 -7.488693e+00 6.897396e+01
C.8.37 6.603941e+00 -7.741689e+00 6.915089e+01
C.8.38 6.805554e+00 -7.959789e+00 6.923357e+01
C.8.39 6.972111e+00 -8.219020e+00 6.922273e+01
C.8.40 7.188261e+00 -8.438116e+00 6.920461e+01
C.8.41 7.365134e+00 -8.580014e+00 6.918317e+01
C.8.42 7.548668e+00 -8.705255e+00 6.913305e+01
C.8.44 7.975514e+00 -9.133249e+00 6.879447e+01
C.8.45 8.424778e+00 -9.189016e+00 6.867798e+01
C.8.46 8.828169e+00 -9.151637e+00 6.844476e+01
C.8.47 9.175910e+00 -8.914858e+00 6.796243e+01
C.8.48 9.432949e+00 -8.473854e+00 6.757635e+01
C.9.01 6.283332e+00 6.528118e+00 5.318991e+01
C.9.02 6.132606e+00 6.188958e+00 5.339059e+01
C.9.03 5.926108e+00 5.837757e+00 5.350035e+01
C.9.04 5.672150e+00 5.510427e+00 5.358031e+01
C.9.05 5.315116e+00 5.235281e+00 5.356571e+01
C.9.06 4.939203e+00 4.987552e+00 5.359238e+01
C.9.07 4.651599e+00 4.686394e+00 5.376551e+01
C.9.08 4.572358e+00 4.346803e+00 5.387883e+01
C.9.09 4.665008e+00 4.104058e+00 5.413755e+01
C.9.10 4.730358e+00 3.842833e+00 5.438643e+01
C.9.11 4.702405e+00 3.570505e+00 5.458699e+01
C.9.12 4.696545e+00 3.366091e+00 5.485783e+01
C.9.14 4.644131e+00 3.107350e+00 5.532999e+01
C.9.15 4.532187e+00 2.967620e+00 5.544262e+01
C.9.16 4.402476e+00 2.851466e+00 5.556272e+01
C.9.17 4.268714e+00 2.764488e+00 5.568510e+01
C.9.18 4.175508e+00 2.705472e+00 5.585322e+01
C.9.19 4.072861e+00 2.719756e+00 5.602553e+01
C.9.20 3.917773e+00 2.818941e+00 5.613831e+01
C.9.21 3.775140e+00 2.966362e+00 5.620561e+01
C.9.22 3.666175e+00 3.146386e+00 5.625386e+01
C.9.23 3.567173e+00 3.339575e+00 5.625854e+01
C.9.24 3.496593e+00 3.543511e+00 5.623458e+01
C.9.26 3.258563e+00 4.138239e+00 5.611525e+01
C.9.27 3.114329e+00 4.541469e+00 5.604018e+01
C.9.28 3.071522e+00 4.972817e+00 5.600636e+01
C.9.29 3.070085e+00 5.459006e+00 5.586149e+01
C.9.30 3.018439e+00 5.887706e+00 5.559524e+01
C.9.31 3.073355e+00 6.366662e+00 5.543732e+01
C.9.32 3.057362e+00 6.724329e+00 5.531453e+01
C.9.33 3.032546e+00 7.078313e+00 5.518285e+01
C.9.34 2.918529e+00 7.305235e+00 5.490220e+01
C.9.35 2.815495e+00 7.510152e+00 5.454610e+01
C.9.36 2.902829e+00 7.809707e+00 5.425968e+01
C.9.37 2.994443e+00 8.029857e+00 5.390960e+01
C.9.38 3.012053e+00 8.075736e+00 5.361187e+01
C.9.39 3.086447e+00 8.070186e+00 5.331948e+01
C.9.40 3.268050e+00 8.125154e+00 5.308485e+01
C.9.41 3.451601e+00 8.112704e+00 5.289320e+01
C.9.42 3.632843e+00 8.053561e+00 5.270816e+01
C.9.44 4.171384e+00 7.886560e+00 5.236045e+01
C.9.45 4.505134e+00 7.769233e+00 5.218607e+01
C.9.46 4.830897e+00 7.609852e+00 5.215669e+01
C.9.47 5.375391e+00 7.214639e+00 5.236504e+01
C.9.48 5.849053e+00 6.853259e+00 5.274073e+01
C.10.02 1.959044e+01 -4.386254e+00 6.295248e+01
C.10.03 1.926733e+01 -4.417512e+00 6.288213e+01
C.10.04 1.894361e+01 -4.459289e+00 6.282061e+01
C.10.05 1.856390e+01 -4.512175e+00 6.276688e+01
C.10.06 1.818437e+01 -4.577137e+00 6.272693e+01
C.10.07 1.780046e+01 -4.626782e+00 6.272889e+01
C.10.08 1.756605e+01 -4.677775e+00 6.274508e+01
C.10.09 1.734476e+01 -4.771771e+00 6.274827e+01
C.10.10 1.713842e+01 -4.893298e+00 6.272675e+01
C.10.11 1.690819e+01 -5.056129e+00 6.271590e+01
C.10.12 1.667946e+01 -5.220230e+00 6.273582e+01
C.10.13 1.643876e+01 -5.350806e+00 6.280404e+01
C.10.14 1.627979e+01 -5.424791e+00 6.287551e+01
C.10.15 1.613154e+01 -5.503798e+00 6.296291e+01
C.10.17 1.570040e+01 -6.000133e+00 6.331483e+01
C.10.18 1.542307e+01 -6.402562e+00 6.358489e+01
C.10.19 1.510725e+01 -6.777513e+00 6.385219e+01
C.10.20 1.474599e+01 -7.047981e+00 6.412224e+01
C.10.21 1.436279e+01 -7.335056e+00 6.433986e+01
C.10.22 1.395902e+01 -7.596194e+00 6.455290e+01
C.10.23 1.342702e+01 -7.857329e+00 6.483154e+01
C.10.24 1.288114e+01 -8.052526e+00 6.513622e+01
C.10.25 1.234053e+01 -8.243738e+00 6.545251e+01
C.10.26 1.200918e+01 -8.376801e+00 6.566863e+01
C.10.27 1.168726e+01 -8.482378e+00 6.591241e+01
C.10.28 1.137800e+01 -8.515613e+00 6.619073e+01
C.10.29 1.094768e+01 -8.475035e+00 6.659384e+01
C.10.30 1.051044e+01 -8.383108e+00 6.698074e+01
C.11.02 1.810612e+01 4.869615e+00 5.443510e+01
C.11.03 1.779084e+01 4.736896e+00 5.443004e+01
C.11.04 1.747162e+01 4.615736e+00 5.440860e+01
C.11.05 1.718150e+01 4.529563e+00 5.437242e+01
C.11.06 1.688465e+01 4.469954e+00 5.433713e+01
C.11.07 1.658784e+01 4.406065e+00 5.431020e+01
C.11.08 1.624717e+01 4.313458e+00 5.430851e+01
C.11.09 1.590733e+01 4.217937e+00 5.431272e+01
C.11.10 1.555937e+01 4.158746e+00 5.432008e+01
C.11.11 1.518737e+01 4.075431e+00 5.428439e+01
C.11.12 1.482963e+01 3.970942e+00 5.419664e+01
C.11.13 1.446643e+01 3.909528e+00 5.409222e+01
C.11.14 1.422585e+01 3.991122e+00 5.406676e+01
C.11.15 1.399394e+01 4.055263e+00 5.398141e+01
C.11.17 1.336205e+01 4.268157e+00 5.352804e+01
C.11.18 1.296226e+01 4.443666e+00 5.318340e+01
C.11.19 1.252811e+01 4.602891e+00 5.287424e+01
C.11.20 1.192907e+01 4.833428e+00 5.269846e+01
C.11.21 1.131929e+01 5.013278e+00 5.250174e+01
C.11.22 1.070737e+01 5.194161e+00 5.231268e+01
C.11.23 1.024742e+01 5.326828e+00 5.222136e+01
C.11.24 9.783629e+00 5.452474e+00 5.213998e+01
C.11.25 9.314339e+00 5.564013e+00 5.207060e+01
C.11.26 8.737597e+00 5.714912e+00 5.207912e+01
C.11.27 8.167826e+00 5.878457e+00 5.214301e+01
C.11.28 7.624437e+00 6.105105e+00 5.223702e+01
C.11.29 7.088515e+00 6.358531e+00 5.230943e+01
C.11.30 6.674739e+00 6.769287e+00 5.243881e+01
