# Supplementary material for: Ontogenetic changes and sexual dimorphism in the cranium and mandible of the Atlantic walrus (Odobenus rosmarus rosmarus L.)
Source: Anat Rec (Hoboken). 2025 Sep 12;309(7):1875–903. doi: 10.1002/ar.70050 (PMC13251751; doi:10.1002/ar.70050)
Supplement: Supplementary file 1 — Data S1: Supporting information. [file AR-309-1875-s001.zip › PTS files/Ontogeny_Skull/4491_M_A.pts]

Version 1.0
487
S.1 3.846793e+00 -3.008101e+01 4.667231e+01
S.2 3.748159e+00 -2.731459e+01 5.043278e+01
S.3 5.702098e+00 -2.332651e+01 5.323555e+01
S.4 1.832480e+00 -2.334005e+01 5.269691e+01
S.5 3.504205e+00 -2.406032e+01 5.517550e+01
S.6 3.556865e+00 -1.615605e+01 5.711534e+01
S.7 5.815927e+00 8.830646e-01 5.380941e+01
S.8 6.764041e+00 4.262946e+00 4.292788e+01
S.9 6.888772e+00 2.730100e+00 3.947250e+01
S.10 8.802262e+00 3.230772e+00 4.115201e+01
S.11 5.011286e+00 3.712231e+00 4.097797e+01
S.12 6.061722e+00 -2.785709e+01 4.470388e+01
S.13 2.062866e+00 -2.743588e+01 4.453793e+01
S.14 9.329125e+00 -1.971233e+01 4.387608e+01
S.15 -2.188351e-01 -1.891876e+01 4.304031e+01
S.16 9.099977e+00 -1.241649e+01 4.301069e+01
S.17 1.881573e+00 -1.140665e+01 4.263390e+01
S.18 8.414427e+00 -7.192557e+00 3.916619e+01
S.19 3.505616e+00 -6.854992e+00 3.906934e+01
S.20 5.211773e+00 -1.033642e+01 4.194579e+01
S.21 4.421575e+00 -1.849070e+01 4.723041e+01
S.22 4.036210e+00 -2.742749e+01 4.613028e+01
S.23 1.375391e+01 -1.927523e+01 5.348981e+01
S.24 -5.411874e+00 -1.759803e+01 5.172894e+01
S.25 1.362421e+01 -1.795319e+01 4.856557e+01
S.26 -5.107443e+00 -1.546292e+01 4.696111e+01
S.27 1.486987e+01 -1.381879e+01 5.136520e+01
S.28 -5.377774e+00 -1.206772e+01 4.976092e+01
S.29 1.529665e+01 -1.274045e+01 4.734224e+01
S.30 -5.180597e+00 -1.103864e+01 4.583785e+01
S.31 1.211298e+01 -1.905043e+01 4.736893e+01
S.32 -3.182432e+00 -1.795473e+01 4.578823e+01
S.33 1.112143e+01 -1.997259e+01 4.513658e+01
S.34 -2.019832e+00 -1.904696e+01 4.395312e+01
S.35 1.250129e+01 -1.792894e+01 4.433316e+01
S.36 -3.189111e+00 -1.635371e+01 4.331689e+01
S.37 1.582105e+01 -1.237666e+01 4.297329e+01
S.38 -4.622052e+00 -1.066216e+01 4.209910e+01
S.39 1.689747e+01 -1.124472e+01 4.549139e+01
S.40 -6.469290e+00 -9.166253e+00 4.400065e+01
S.41 1.646771e+01 -7.339585e+00 4.333381e+01
S.42 -5.318845e+00 -5.422735e+00 4.241688e+01
S.43 2.045281e+01 -5.036320e+00 4.310093e+01
S.44 -7.795494e+00 -2.588377e+00 4.271427e+01
S.45 1.851705e+01 -6.076013e+00 3.502571e+01
S.46 -6.124065e+00 -3.439773e+00 3.365000e+01
S.47 2.108699e+01 -5.682179e+00 3.837912e+01
S.48 -8.267389e+00 -1.550645e+00 3.604480e+01
S.49 1.571365e+01 1.908322e+00 3.685136e+01
S.50 -1.637001e+00 3.994384e+00 3.609258e+01
S.51 1.316245e+01 3.647229e+00 4.154000e+01
S.52 8.968216e-01 4.724975e+00 4.057165e+01
S.53 1.005608e+01 5.556209e+00 4.047456e+01
S.54 4.115320e+00 6.133933e+00 3.995300e+01
S.55 8.667418e+00 3.092939e+00 3.877953e+01
S.56 5.592019e+00 3.557947e+00 3.850397e+01
S.57 1.043815e+01 4.492130e+00 4.325859e+01
S.58 3.288430e+00 5.245327e+00 4.265755e+01
S.59 6.646861e+00 5.113235e+00 4.676209e+01
S.60 1.275064e+01 2.893595e+00 4.173147e+01
S.61 1.308126e+00 4.303542e+00 4.092916e+01
S.62 1.066995e+01 -2.208321e+01 4.354128e+01
S.63 -2.019330e+00 -2.121316e+01 4.249992e+01
S.64 8.690682e+00 -5.227225e+00 4.078558e+01
S.65 2.722744e+00 -4.666469e+00 4.038683e+01
S.66 1.417517e+01 -3.414317e+00 3.826173e+01
S.67 -1.815628e+00 -2.453979e+00 3.711266e+01
S.68 9.342493e+00 -1.766686e+00 3.971724e+01
S.69 3.333299e+00 -1.174609e+00 3.967919e+01
S.70 6.771081e+00 1.580814e+00 3.960077e+01
S.71 1.183763e+01 -8.340553e+00 4.128616e+01
S.72 -9.606308e-01 -6.978400e+00 4.070255e+01
S.73 1.242022e+01 -9.924192e+00 4.306916e+01
S.74 -1.740220e+00 -8.393603e+00 4.240670e+01
S.75 1.747825e+01 -9.992257e+00 4.173362e+01
S.76 -6.342577e+00 -8.032732e+00 4.080241e+01
S.77 9.690893e+00 -3.123125e+01 4.310979e+01
S.78 -1.991576e+00 -2.994075e+01 4.233412e+01
S.79 1.174247e+01 -2.564991e+01 4.024220e+01
S.80 -3.231143e+00 -2.442207e+01 3.914738e+01
S.81 1.316526e+01 -2.891589e+01 4.130919e+01
S.82 -4.749749e+00 -2.693094e+01 4.102277e+01
S.83 8.683488e+00 -2.766156e+01 4.203025e+01
S.84 -2.598663e-01 -2.651921e+01 4.081959e+01
C.1.02 3.409475e+00 -2.397922e+01 5.576810e+01
C.1.03 3.383085e+00 -2.370536e+01 5.630756e+01
C.1.04 3.379634e+00 -2.320509e+01 5.664882e+01
C.1.05 3.361916e+00 -2.288126e+01 5.678163e+01
C.1.06 3.344071e+00 -2.254697e+01 5.688531e+01
C.1.07 3.333194e+00 -2.220254e+01 5.694905e+01
C.1.08 3.322954e+00 -2.176815e+01 5.704130e+01
C.1.09 3.317960e+00 -2.132926e+01 5.710955e+01
C.1.10 3.325009e+00 -2.088615e+01 5.713981e+01
C.1.11 3.352323e+00 -2.031178e+01 5.716091e+01
C.1.12 3.388784e+00 -1.973766e+01 5.717315e+01
C.1.13 3.421321e+00 -1.916321e+01 5.716588e+01
C.1.14 3.435184e+00 -1.869509e+01 5.716154e+01
C.1.15 3.445252e+00 -1.822805e+01 5.712808e+01
C.1.16 3.462939e+00 -1.776266e+01 5.707848e+01
C.1.17 3.497395e+00 -1.722719e+01 5.704747e+01
C.1.18 3.530676e+00 -1.669168e+01 5.707927e+01
C.1.20 3.575074e+00 -1.575490e+01 5.706097e+01
C.1.21 3.594551e+00 -1.536456e+01 5.695384e+01
C.1.22 3.621249e+00 -1.497837e+01 5.683400e+01
C.1.23 3.688208e+00 -1.422910e+01 5.662553e+01
C.1.24 3.762429e+00 -1.348392e+01 5.640517e+01
C.1.25 3.843462e+00 -1.276781e+01 5.610525e+01
C.1.26 3.899570e+00 -1.217918e+01 5.582053e+01
C.1.27 3.947432e+00 -1.157919e+01 5.555892e+01
C.1.28 4.012589e+00 -1.096885e+01 5.532667e+01
C.1.29 4.137479e+00 -1.015737e+01 5.504873e+01
C.1.30 4.275581e+00 -9.331271e+00 5.482551e+01
C.1.31 4.411694e+00 -8.495054e+00 5.464233e+01
C.1.32 4.489827e+00 -7.982559e+00 5.452689e+01
C.1.33 4.564363e+00 -7.459720e+00 5.447057e+01
C.1.34 4.651248e+00 -6.941638e+00 5.439228e+01
C.1.35 4.776407e+00 -6.376416e+00 5.429378e+01
C.1.36 4.912173e+00 -5.814252e+00 5.419188e+01
C.1.37 5.018363e+00 -5.246562e+00 5.408561e+01
C.1.38 5.053769e+00 -4.760349e+00 5.400463e+01
C.1.39 5.057634e+00 -4.271703e+00 5.393098e+01
C.1.40 5.073802e+00 -3.787226e+00 5.383486e+01
C.1.41 5.102838e+00 -3.497097e+00 5.376528e+01
C.1.42 5.141651e+00 -3.208864e+00 5.369265e+01
C.1.43 5.182793e+00 -2.920135e+00 5.362335e+01
C.1.44 5.267378e+00 -2.236101e+00 5.347768e+01
C.1.45 5.348767e+00 -1.547552e+00 5.335300e+01
C.1.46 5.466781e+00 -8.625137e-01 5.323882e+01
C.1.47 5.635145e+00 -1.157926e-01 5.311200e+01
C.1.48 5.758835e+00 6.491550e-01 5.307208e+01
C.2.02 2.014427e+01 -4.705893e+00 4.353736e+01
C.2.03 1.988164e+01 -4.385486e+00 4.400983e+01
C.2.04 1.964845e+01 -4.059737e+00 4.449392e+01
C.2.05 1.936622e+01 -3.823087e+00 4.490525e+01
C.2.06 1.910215e+01 -3.624630e+00 4.534768e+01
C.2.07 1.873242e+01 -3.294136e+00 4.559037e+01
C.2.08 1.850061e+01 -2.855900e+00 4.568487e+01
C.2.09 1.830023e+01 -2.401777e+00 4.577619e+01
C.2.10 1.808396e+01 -1.975358e+00 4.593777e+01
C.2.11 1.766023e+01 -1.446975e+00 4.620620e+01
C.2.12 1.721745e+01 -9.653546e-01 4.652682e+01
C.2.13 1.676373e+01 -4.876944e-01 4.683792e+01
C.2.14 1.626634e+01 5.141742e-02 4.712685e+01
C.2.15 1.578673e+01 5.842230e-01 4.745489e+01
C.2.16 1.528089e+01 1.074609e+00 4.780867e+01
C.2.17 1.489787e+01 1.430775e+00 4.821326e+01
C.2.18 1.452342e+01 1.730152e+00 4.866870e+01
C.2.19 1.410898e+01 1.957715e+00 4.913095e+01
C.2.20 1.367587e+01 2.095737e+00 4.964078e+01
C.2.21 1.323786e+01 2.150223e+00 5.016208e+01
C.2.22 1.279829e+01 2.112092e+00 5.068347e+01
C.2.23 1.232762e+01 1.930561e+00 5.128931e+01
C.2.24 1.177160e+01 1.716645e+00 5.180566e+01
C.2.25 1.116880e+01 1.495177e+00 5.226289e+01
C.2.26 1.055493e+01 1.303823e+00 5.264153e+01
C.2.27 9.904784e+00 1.118313e+00 5.295729e+01
C.2.28 9.214493e+00 9.666735e-01 5.319677e+01
C.2.29 8.594122e+00 8.331999e-01 5.339595e+01
C.2.30 7.954890e+00 7.266387e-01 5.354546e+01
C.2.31 7.305243e+00 6.679505e-01 5.367519e+01
C.2.32 6.811953e+00 7.787902e-01 5.367418e+01
C.2.33 6.314000e+00 8.451661e-01 5.373125e+01
C.3.02 -7.709371e+00 -2.662846e+00 4.313449e+01
C.3.03 -7.518750e+00 -2.586830e+00 4.351847e+01
C.3.04 -7.292917e+00 -2.361317e+00 4.381459e+01
C.3.05 -6.965761e+00 -1.782109e+00 4.400332e+01
C.3.06 -6.735852e+00 -1.139723e+00 4.411566e+01
C.3.07 -6.402095e+00 -5.381641e-01 4.418546e+01
C.3.08 -5.935753e+00 -3.449046e-02 4.431561e+01
C.3.09 -5.542661e+00 4.991952e-01 4.453644e+01
C.3.10 -5.097097e+00 9.873648e-01 4.476287e+01
C.3.11 -4.665537e+00 1.396742e+00 4.500314e+01
C.3.12 -4.223160e+00 1.776421e+00 4.527093e+01
C.3.13 -3.804402e+00 2.153585e+00 4.557745e+01
C.3.14 -3.414376e+00 2.532598e+00 4.589098e+01
C.3.15 -3.004878e+00 2.891083e+00 4.620376e+01
C.3.16 -2.654932e+00 3.223243e+00 4.660533e+01
C.3.17 -2.430121e+00 3.444849e+00 4.700238e+01
C.3.18 -2.237778e+00 3.599522e+00 4.744552e+01
C.3.19 -2.008961e+00 3.684920e+00 4.789010e+01
C.3.20 -1.729628e+00 3.699008e+00 4.844810e+01
C.3.21 -1.480025e+00 3.625037e+00 4.901537e+01
C.3.22 -1.228733e+00 3.482441e+00 4.956863e+01
C.3.23 -8.788288e-01 3.202125e+00 5.030544e+01
C.3.24 -5.126392e-01 2.867659e+00 5.101109e+01
C.3.25 -8.225326e-02 2.542975e+00 5.168430e+01
C.3.26 3.874872e-01 2.381572e+00 5.210452e+01
C.3.27 9.018767e-01 2.238352e+00 5.247627e+01
C.3.28 1.459423e+00 2.085412e+00 5.277469e+01
C.3.29 2.152363e+00 1.731108e+00 5.316811e+01
C.3.30 2.965766e+00 1.526424e+00 5.340680e+01
C.3.31 3.759574e+00 1.249099e+00 5.363792e+01
C.3.32 4.429255e+00 1.076889e+00 5.376572e+01
C.3.33 5.115312e+00 9.381825e-01 5.383317e+01
C.4.02 3.884366e+00 -2.989566e+01 4.623147e+01
C.4.03 3.907610e+00 -2.952077e+01 4.593314e+01
C.4.04 3.955271e+00 -2.911697e+01 4.567863e+01
C.4.05 3.993074e+00 -2.852106e+01 4.567595e+01
C.4.06 4.019043e+00 -2.794600e+01 4.583465e+01
C.4.08 4.085666e+00 -2.689019e+01 4.650313e+01
C.4.09 4.137560e+00 -2.632029e+01 4.682365e+01
C.4.10 4.177152e+00 -2.572920e+01 4.710512e+01
C.4.11 4.173801e+00 -2.530501e+01 4.734941e+01
C.4.12 4.222278e+00 -2.489366e+01 4.757050e+01
C.4.13 4.179479e+00 -2.460804e+01 4.714740e+01
C.4.14 4.174754e+00 -2.406774e+01 4.716724e+01
C.4.15 4.196880e+00 -2.353341e+01 4.708758e+01
C.4.16 4.211558e+00 -2.299327e+01 4.706852e+01
C.4.17 4.227481e+00 -2.246680e+01 4.712029e+01
C.4.18 4.249909e+00 -2.194032e+01 4.716927e+01
C.4.19 4.270832e+00 -2.141249e+01 4.720187e+01
C.4.20 4.280604e+00 -2.084552e+01 4.722665e+01
C.4.21 4.289418e+00 -2.028034e+01 4.727780e+01
C.4.22 4.311774e+00 -1.971409e+01 4.730955e+01
C.4.23 4.337391e+00 -1.930438e+01 4.729702e+01
C.4.24 4.377854e+00 -1.889603e+01 4.728016e+01
C.4.26 4.499407e+00 -1.785130e+01 4.707764e+01
C.4.27 4.580776e+00 -1.720723e+01 4.694808e+01
C.4.28 4.659534e+00 -1.656836e+01 4.679353e+01
C.4.29 4.728486e+00 -1.603704e+01 4.664482e+01
C.4.30 4.805484e+00 -1.552581e+01 4.644014e+01
C.4.31 4.872791e+00 -1.503452e+01 4.618864e+01
C.4.32 4.929252e+00 -1.456598e+01 4.582943e+01
C.4.33 4.979853e+00 -1.414202e+01 4.541778e+01
C.4.34 5.031934e+00 -1.371812e+01 4.500626e+01
C.4.35 5.100410e+00 -1.336974e+01 4.464464e+01
C.4.36 5.187024e+00 -1.306179e+01 4.425156e+01
C.4.37 5.253950e+00 -1.274488e+01 4.386179e+01
C.4.38 5.299153e+00 -1.237911e+01 4.343244e+01
C.4.39 5.325128e+00 -1.199733e+01 4.301560e+01
C.4.40 5.331946e+00 -1.159556e+01 4.261721e+01
C.4.41 5.329709e+00 -1.122843e+01 4.230124e+01
C.4.42 5.282631e+00 -1.078943e+01 4.210198e+01
C.5.02 1.356701e+01 -1.928277e+01 5.382232e+01
C.5.03 1.333638e+01 -1.925698e+01 5.412513e+01
C.5.04 1.307667e+01 -1.922516e+01 5.440278e+01
C.5.05 1.268031e+01 -1.910104e+01 5.458082e+01
C.5.06 1.227411e+01 -1.899674e+01 5.474914e+01
C.5.07 1.187950e+01 -1.885443e+01 5.491717e+01
C.5.08 1.156186e+01 -1.869124e+01 5.511780e+01
C.5.09 1.126175e+01 -1.849954e+01 5.532019e+01
C.5.10 1.095112e+01 -1.832478e+01 5.552205e+01
C.5.11 1.064704e+01 -1.819566e+01 5.572162e+01
C.5.12 1.033426e+01 -1.808319e+01 5.591779e+01
C.5.13 1.001700e+01 -1.796809e+01 5.610505e+01
C.5.14 9.663093e+00 -1.783835e+01 5.627729e+01
C.5.15 9.321234e+00 -1.770362e+01 5.646894e+01
C.5.16 8.967680e+00 -1.756160e+01 5.663198e+01
C.5.17 8.578123e+00 -1.738962e+01 5.678117e+01
C.5.18 8.186636e+00 -1.720953e+01 5.691493e+01
C.5.19 7.787107e+00 -1.704278e+01 5.704204e+01
C.5.20 7.335958e+00 -1.688285e+01 5.714991e+01
C.5.21 6.876076e+00 -1.673525e+01 5.723637e+01
C.5.22 6.407584e+00 -1.659363e+01 5.727105e+01
C.5.23 5.995447e+00 -1.646795e+01 5.729075e+01
C.5.24 5.580551e+00 -1.635009e+01 5.728736e+01
C.5.25 5.158826e+00 -1.626245e+01 5.726486e+01
C.5.26 4.624556e+00 -1.620855e+01 5.723426e+01
C.5.27 4.089675e+00 -1.618635e+01 5.718230e+01
C.5.29 3.205497e+00 -1.611495e+01 5.707165e+01
C.5.30 2.852995e+00 -1.606636e+01 5.705067e+01
C.5.31 2.499351e+00 -1.602358e+01 5.703791e+01
C.5.32 2.107643e+00 -1.599187e+01 5.701883e+01
C.5.33 1.717386e+00 -1.596318e+01 5.697784e+01
C.5.34 1.335971e+00 -1.591437e+01 5.689455e+01
C.5.35 1.095968e+00 -1.582466e+01 5.679833e+01
C.5.36 8.784785e-01 -1.571771e+01 5.667118e+01
C.5.37 6.375377e-01 -1.567600e+01 5.654824e+01
C.5.38 1.734512e-01 -1.578269e+01 5.636679e+01
C.5.39 -2.658845e-01 -1.596711e+01 5.618605e+01
C.5.40 -6.921579e-01 -1.617487e+01 5.599947e+01
C.5.41 -1.084373e+00 -1.638424e+01 5.582675e+01
C.5.42 -1.464911e+00 -1.661436e+01 5.565430e+01
C.5.43 -1.829111e+00 -1.684232e+01 5.544719e+01
C.5.44 -2.093212e+00 -1.700053e+01 5.529913e+01
C.5.45 -2.348704e+00 -1.715122e+01 5.512968e+01
C.5.46 -2.601757e+00 -1.724817e+01 5.492167e+01
C.5.47 -2.940988e+00 -1.725871e+01 5.458901e+01
C.5.48 -3.258502e+00 -1.721029e+01 5.423876e+01
C.5.49 -3.592452e+00 -1.718394e+01 5.390165e+01
C.5.50 -3.875532e+00 -1.720458e+01 5.369439e+01
C.5.51 -4.173670e+00 -1.723270e+01 5.351043e+01
C.5.52 -4.490617e+00 -1.727592e+01 5.336486e+01
C.5.53 -4.999465e+00 -1.739159e+01 5.295494e+01
C.5.54 -5.306146e+00 -1.747602e+01 5.237258e+01
C.6.02 1.503832e+01 -1.418064e+01 5.137058e+01
C.6.03 1.519577e+01 -1.453518e+01 5.127652e+01
C.6.04 1.534000e+01 -1.484291e+01 5.106714e+01
C.6.05 1.544142e+01 -1.497997e+01 5.074597e+01
C.6.06 1.548116e+01 -1.510532e+01 5.040695e+01
C.6.07 1.547095e+01 -1.529571e+01 5.009733e+01
C.6.08 1.536991e+01 -1.552346e+01 4.968269e+01
C.6.09 1.521088e+01 -1.575791e+01 4.929058e+01
C.6.10 1.501340e+01 -1.602176e+01 4.893648e+01
C.6.11 1.480880e+01 -1.628801e+01 4.866163e+01
C.6.12 1.458706e+01 -1.661202e+01 4.847687e+01
C.6.13 1.434384e+01 -1.695392e+01 4.836629e+01
C.6.14 1.410089e+01 -1.729608e+01 4.835920e+01
C.6.15 1.386100e+01 -1.763180e+01 4.843598e+01
C.6.17 1.346245e+01 -1.814608e+01 4.867325e+01
C.6.18 1.330225e+01 -1.831561e+01 4.881665e+01
C.6.19 1.313831e+01 -1.846536e+01 4.897687e+01
C.6.20 1.293521e+01 -1.863564e+01 4.918740e+01
C.6.21 1.277204e+01 -1.876199e+01 4.945570e+01
C.6.22 1.263342e+01 -1.884671e+01 4.975265e+01
C.6.23 1.247778e+01 -1.889824e+01 5.012487e+01
C.6.24 1.239990e+01 -1.885072e+01 5.052123e+01
C.6.25 1.240286e+01 -1.885166e+01 5.092794e+01
C.6.26 1.255682e+01 -1.893579e+01 5.139153e+01
C.6.27 1.278625e+01 -1.901998e+01 5.182277e+01
C.6.28 1.310877e+01 -1.908993e+01 5.219262e+01
C.6.29 1.344346e+01 -1.919827e+01 5.256455e+01
C.6.30 1.373445e+01 -1.927758e+01 5.297823e+01
C.7.02 -5.112414e+00 -1.769112e+01 5.125507e+01
C.7.03 -4.722861e+00 -1.775432e+01 5.084623e+01
C.7.04 -4.363445e+00 -1.776435e+01 5.040621e+01
C.7.05 -4.160155e+00 -1.774957e+01 5.008599e+01
C.7.06 -4.114971e+00 -1.771315e+01 4.971086e+01
C.7.07 -4.086048e+00 -1.763297e+01 4.934097e+01
C.7.08 -4.085483e+00 -1.751228e+01 4.894866e+01
C.7.09 -4.109462e+00 -1.737189e+01 4.856372e+01
C.7.10 -4.155064e+00 -1.722348e+01 4.818378e+01
C.7.11 -4.250642e+00 -1.705862e+01 4.779644e+01
C.7.12 -4.413424e+00 -1.680058e+01 4.749107e+01
C.7.13 -4.593290e+00 -1.647840e+01 4.726699e+01
C.7.14 -4.761432e+00 -1.614332e+01 4.714623e+01
C.7.15 -4.930364e+00 -1.580899e+01 4.702447e+01
C.7.17 -5.246697e+00 -1.525178e+01 4.700116e+01
C.7.18 -5.376529e+00 -1.503263e+01 4.702742e+01
C.7.19 -5.486738e+00 -1.480998e+01 4.708950e+01
C.7.20 -5.623708e+00 -1.456056e+01 4.722573e+01
C.7.21 -5.749599e+00 -1.432643e+01 4.739561e+01
C.7.22 -5.854484e+00 -1.409883e+01 4.758726e+01
C.7.23 -6.013902e+00 -1.380260e+01 4.791050e+01
C.7.24 -6.164645e+00 -1.354086e+01 4.826608e+01
C.7.25 -6.240705e+00 -1.328283e+01 4.864726e+01
C.7.26 -6.203974e+00 -1.309530e+01 4.899892e+01
C.7.27 -6.093153e+00 -1.293014e+01 4.934624e+01
C.7.28 -5.894524e+00 -1.270192e+01 4.960825e+01
C.7.29 -5.734342e+00 -1.250002e+01 4.972355e+01
C.7.30 -5.558200e+00 -1.228463e+01 4.977151e+01
C.8.01 1.583453e+01 -1.224334e+01 4.274520e+01
C.8.02 1.548269e+01 -1.233294e+01 4.276609e+01
C.8.03 1.512622e+01 -1.228310e+01 4.281815e+01
C.8.04 1.481621e+01 -1.210284e+01 4.287862e+01
C.8.05 1.452083e+01 -1.165293e+01 4.294965e+01
C.8.06 1.434169e+01 -1.114481e+01 4.301633e+01
C.8.07 1.409253e+01 -1.066529e+01 4.306835e+01
C.8.08 1.386800e+01 -1.045547e+01 4.310824e+01
C.8.09 1.359745e+01 -1.030494e+01 4.312132e+01
C.8.10 1.331161e+01 -1.018581e+01 4.310960e+01
C.8.11 1.301918e+01 -1.007985e+01 4.312966e+01
C.8.12 1.271559e+01 -1.000998e+01 4.311960e+01
C.8.14 1.221651e+01 -9.798574e+00 4.301382e+01
C.8.15 1.205185e+01 -9.625822e+00 4.295564e+01
C.8.16 1.190642e+01 -9.447471e+00 4.286973e+01
C.8.17 1.172493e+01 -9.269783e+00 4.272365e+01
C.8.18 1.157450e+01 -9.076670e+00 4.256263e+01
C.8.19 1.149069e+01 -8.866069e+00 4.237696e+01
C.8.20 1.146671e+01 -8.701251e+00 4.217526e+01
C.8.21 1.148530e+01 -8.565773e+00 4.195227e+01
C.8.22 1.154545e+01 -8.444099e+00 4.172866e+01
C.8.23 1.161094e+01 -8.390536e+00 4.156651e+01
C.8.24 1.171064e+01 -8.358156e+00 4.141662e+01
C.8.26 1.227276e+01 -8.313597e+00 4.094347e+01
C.8.27 1.272641e+01 -8.326605e+00 4.062487e+01
C.8.28 1.300967e+01 -8.625529e+00 4.025351e+01
C.8.29 1.345434e+01 -8.657396e+00 4.013765e+01
C.8.30 1.391352e+01 -8.684899e+00 4.011394e+01
C.8.31 1.435548e+01 -8.799533e+00 4.005317e+01
C.8.32 1.471402e+01 -9.032632e+00 3.990855e+01
C.8.33 1.514465e+01 -9.162207e+00 3.994819e+01
C.8.34 1.557944e+01 -9.233482e+00 4.004655e+01
C.8.35 1.591828e+01 -9.282062e+00 4.005884e+01
C.8.36 1.625586e+01 -9.339253e+00 4.004807e+01
C.8.37 1.658268e+01 -9.365959e+00 4.014708e+01
C.8.38 1.687496e+01 -9.455825e+00 4.030043e+01
C.8.39 1.711922e+01 -9.522417e+00 4.053049e+01
C.8.40 1.730907e+01 -9.589796e+00 4.080697e+01
C.8.41 1.743000e+01 -9.684720e+00 4.111777e+01
C.8.42 1.747981e+01 -9.816950e+00 4.143445e+01
C.8.44 1.745379e+01 -1.022500e+01 4.222741e+01
C.8.45 1.735479e+01 -1.059422e+01 4.261790e+01
C.8.46 1.715403e+01 -1.106510e+01 4.280908e+01
C.8.47 1.675566e+01 -1.149933e+01 4.293452e+01
C.8.48 1.633268e+01 -1.191719e+01 4.283722e+01
C.9.01 -5.033299e+00 -1.026827e+01 4.151282e+01
C.9.02 -4.664681e+00 -1.034894e+01 4.157413e+01
C.9.03 -4.292961e+00 -1.030279e+01 4.165046e+01
C.9.04 -4.002023e+00 -1.009725e+01 4.178918e+01
C.9.05 -3.754278e+00 -9.596354e+00 4.189304e+01
C.9.06 -3.682630e+00 -9.051794e+00 4.203939e+01
C.9.07 -3.398100e+00 -8.566257e+00 4.211913e+01
C.9.08 -3.082230e+00 -8.534172e+00 4.219786e+01
C.9.09 -2.785913e+00 -8.631146e+00 4.229685e+01
C.9.10 -2.503524e+00 -8.645648e+00 4.246133e+01
C.9.11 -2.270956e+00 -8.510851e+00 4.254674e+01
C.9.12 -2.001432e+00 -8.440715e+00 4.250211e+01
C.9.14 -1.522012e+00 -8.323973e+00 4.237555e+01
C.9.15 -1.308547e+00 -8.241561e+00 4.234276e+01
C.9.16 -1.123376e+00 -8.111494e+00 4.229557e+01
C.9.17 -9.736248e-01 -7.918138e+00 4.221281e+01
C.9.18 -8.470914e-01 -7.730180e+00 4.208903e+01
C.9.19 -7.399337e-01 -7.572983e+00 4.191448e+01
C.9.20 -6.734501e-01 -7.420657e+00 4.173870e+01
C.9.21 -6.448867e-01 -7.270279e+00 4.155137e+01
C.9.22 -6.552393e-01 -7.155026e+00 4.133893e+01
C.9.23 -7.159902e-01 -7.091554e+00 4.110898e+01
C.9.24 -8.183745e-01 -7.055501e+00 4.088805e+01
C.9.26 -1.260504e+00 -6.846642e+00 4.037482e+01
C.9.27 -1.434629e+00 -6.984572e+00 3.996818e+01
C.9.28 -1.786543e+00 -6.932101e+00 3.967135e+01
C.9.29 -2.211497e+00 -6.964021e+00 3.939738e+01
C.9.30 -2.671167e+00 -7.016786e+00 3.919104e+01
C.9.31 -3.106583e+00 -7.145957e+00 3.896656e+01
C.9.32 -3.521175e+00 -7.248160e+00 3.883698e+01
C.9.33 -3.956807e+00 -7.329165e+00 3.878422e+01
C.9.34 -4.401659e+00 -7.363896e+00 3.878883e+01
C.9.35 -4.760136e+00 -7.276605e+00 3.887531e+01
C.9.36 -5.137938e+00 -7.303777e+00 3.888656e+01
C.9.37 -5.478705e+00 -7.292651e+00 3.905195e+01
C.9.38 -5.750632e+00 -7.367904e+00 3.930100e+01
C.9.39 -5.967225e+00 -7.495794e+00 3.958094e+01
C.9.40 -6.130257e+00 -7.623948e+00 3.989499e+01
C.9.41 -6.249710e+00 -7.752215e+00 4.018787e+01
C.9.42 -6.309574e+00 -7.883824e+00 4.049706e+01
C.9.44 -6.372403e+00 -8.353159e+00 4.114292e+01
C.9.45 -6.278998e+00 -8.763552e+00 4.134875e+01
C.9.46 -6.134939e+00 -9.167772e+00 4.153680e+01
C.9.47 -5.826536e+00 -9.585489e+00 4.163012e+01
C.9.48 -5.450078e+00 -9.951241e+00 4.157683e+01
C.10.02 1.057390e+01 -2.179028e+01 4.357620e+01
C.10.03 1.055177e+01 -2.149088e+01 4.365450e+01
C.10.04 1.058582e+01 -2.120227e+01 4.376315e+01
C.10.05 1.073936e+01 -2.080036e+01 4.394570e+01
C.10.06 1.095841e+01 -2.043027e+01 4.412865e+01
C.10.07 1.124388e+01 -2.007528e+01 4.423312e+01
C.10.08 1.146882e+01 -1.986712e+01 4.421395e+01
C.10.09 1.170086e+01 -1.967680e+01 4.414882e+01
C.10.10 1.189003e+01 -1.943491e+01 4.414970e+01
C.10.11 1.206067e+01 -1.918652e+01 4.417133e+01
C.10.12 1.223528e+01 -1.893996e+01 4.416883e+01
C.10.13 1.239252e+01 -1.868467e+01 4.413162e+01
C.10.14 1.245138e+01 -1.841834e+01 4.408055e+01
C.10.15 1.245461e+01 -1.817607e+01 4.421587e+01
C.10.17 1.267044e+01 -1.764727e+01 4.447435e+01
C.10.18 1.288713e+01 -1.738463e+01 4.458373e+01
C.10.19 1.310070e+01 -1.710625e+01 4.465281e+01
C.10.20 1.342017e+01 -1.659720e+01 4.470018e+01
C.10.21 1.373008e+01 -1.608013e+01 4.470485e+01
C.10.22 1.402827e+01 -1.555816e+01 4.465934e+01
C.10.23 1.424393e+01 -1.514912e+01 4.462159e+01
C.10.24 1.443470e+01 -1.475574e+01 4.446630e+01
C.10.25 1.463023e+01 -1.434026e+01 4.439995e+01
C.10.26 1.481728e+01 -1.389002e+01 4.438073e+01
C.10.27 1.499270e+01 -1.345035e+01 4.426241e+01
C.10.28 1.519260e+01 -1.304753e+01 4.407307e+01
C.10.29 1.540982e+01 -1.274223e+01 4.376440e+01
C.10.30 1.561898e+01 -1.250641e+01 4.339520e+01
C.11.02 -1.771880e+00 -2.093902e+01 4.259226e+01
C.11.03 -1.578417e+00 -2.062369e+01 4.268199e+01
C.11.04 -1.471053e+00 -2.026629e+01 4.275716e+01
C.11.05 -1.484867e+00 -1.993103e+01 4.285141e+01
C.11.06 -1.593179e+00 -1.960476e+01 4.290873e+01
C.11.07 -1.734227e+00 -1.929030e+01 4.296065e+01
C.11.08 -1.926009e+00 -1.896701e+01 4.299409e+01
C.11.09 -2.147861e+00 -1.866175e+01 4.299186e+01
C.11.10 -2.354844e+00 -1.834623e+01 4.298719e+01
C.11.11 -2.535146e+00 -1.804809e+01 4.298996e+01
C.11.12 -2.691288e+00 -1.773676e+01 4.297955e+01
C.11.13 -2.791163e+00 -1.740409e+01 4.295190e+01
C.11.14 -2.898142e+00 -1.702183e+01 4.299267e+01
C.11.15 -3.034933e+00 -1.668006e+01 4.314670e+01
C.11.17 -3.438303e+00 -1.596915e+01 4.342193e+01
C.11.18 -3.703595e+00 -1.558104e+01 4.342406e+01
C.11.19 -3.907834e+00 -1.516033e+01 4.337615e+01
C.11.20 -4.065842e+00 -1.466070e+01 4.328579e+01
C.11.21 -4.209431e+00 -1.415228e+01 4.322525e+01
C.11.22 -4.324597e+00 -1.364430e+01 4.311819e+01
C.11.23 -4.383150e+00 -1.333116e+01 4.305396e+01
C.11.24 -4.434393e+00 -1.301376e+01 4.300669e+01
C.11.25 -4.501483e+00 -1.270598e+01 4.292679e+01
C.11.26 -4.672065e+00 -1.230488e+01 4.293665e+01
C.11.27 -4.859709e+00 -1.191141e+01 4.294368e+01
C.11.28 -4.970984e+00 -1.149728e+01 4.286508e+01
C.11.29 -4.915851e+00 -1.120921e+01 4.259496e+01
C.11.30 -4.799742e+00 -1.092335e+01 4.234240e+01
