# Supplementary material for: Ontogenetic changes and sexual dimorphism in the cranium and mandible of the Atlantic walrus (Odobenus rosmarus rosmarus L.)
Source: Anat Rec (Hoboken). 2025 Sep 12;309(7):1875–903. doi: 10.1002/ar.70050 (PMC13251751; doi:10.1002/ar.70050)
Supplement: Supplementary file 1 — Data S1: Supporting information. [file AR-309-1875-s001.zip › PTS files/Ontogeny_Skull/4492_F_J.pts]

Version 1.0
487
S.1 9.591849e+00 -2.083772e+01 5.109933e+01
S.2 9.808907e+00 -1.738997e+01 5.410770e+01
S.3 1.137159e+01 -1.385841e+01 5.477929e+01
S.4 7.815140e+00 -1.409723e+01 5.499256e+01
S.5 9.870384e+00 -1.382584e+01 5.676519e+01
S.6 9.400455e+00 -6.989824e+00 5.638549e+01
S.7 8.576357e+00 6.516243e+00 5.095956e+01
S.8 8.400487e+00 7.213450e+00 4.197005e+01
S.9 8.288549e+00 4.520312e+00 3.830142e+01
S.10 1.038608e+01 6.257620e+00 3.998689e+01
S.11 6.386328e+00 6.068410e+00 4.006999e+01
S.12 1.109094e+01 -1.902459e+01 4.917572e+01
S.13 7.926028e+00 -1.928673e+01 4.967386e+01
S.14 1.281214e+01 -1.303865e+01 4.715935e+01
S.15 5.494070e+00 -1.317687e+01 4.729869e+01
S.16 1.246570e+01 -7.008759e+00 4.501006e+01
S.17 5.709063e+00 -7.115737e+00 4.530873e+01
S.18 1.090288e+01 -3.888955e+00 4.117381e+01
S.19 6.776719e+00 -4.099658e+00 4.116550e+01
S.20 8.832918e+00 -5.453753e+00 4.447228e+01
S.21 9.224241e+00 -1.135226e+01 4.993818e+01
S.22 9.490219e+00 -1.888348e+01 5.051825e+01
S.23 1.556227e+01 -9.481805e+00 5.310760e+01
S.24 3.144315e+00 -9.729860e+00 5.367113e+01
S.25 1.618641e+01 -8.764002e+00 4.915261e+01
S.26 2.511585e+00 -9.545297e+00 4.972298e+01
S.27 1.684699e+01 -5.873489e+00 4.990844e+01
S.28 9999 9999 9999
S.29 1.683377e+01 -5.832173e+00 4.696821e+01
S.30 1.071655e+00 -6.432365e+00 4.742776e+01
S.31 1.397381e+01 -1.067497e+01 4.951136e+01
S.32 4.536587e+00 -1.070985e+01 4.964055e+01
S.33 1.350284e+01 -1.186738e+01 4.724699e+01
S.34 5.194263e+00 -1.240927e+01 4.788926e+01
S.35 1.460828e+01 -1.053162e+01 4.624829e+01
S.36 3.752445e+00 -1.113382e+01 4.679171e+01
S.37 1.704316e+01 -5.791926e+00 4.412669e+01
S.38 1.093539e+00 -6.487753e+00 4.507220e+01
S.39 1.781614e+01 -5.087301e+00 4.563599e+01
S.40 -1.061966e-01 -5.727555e+00 4.618343e+01
S.41 1.700504e+01 -1.310168e+00 4.372767e+01
S.42 1.644497e-01 -1.958556e+00 4.397826e+01
S.43 1.888984e+01 5.205052e-01 4.443490e+01
S.44 -1.859746e+00 -1.737541e-01 4.480060e+01
S.45 1.807280e+01 -2.020752e-01 3.758839e+01
S.46 9999 9999 9999
S.47 1.924973e+01 -2.890835e-01 3.988113e+01
S.48 -2.041348e+00 -1.204840e+00 4.004313e+01
S.49 1.530265e+01 3.599420e+00 3.798386e+01
S.50 1.292874e+00 3.758182e+00 3.782068e+01
S.51 1.379549e+01 6.013863e+00 3.952381e+01
S.52 2.846784e+00 6.043965e+00 3.986010e+01
S.53 1.056914e+01 7.236632e+00 3.802186e+01
S.54 6.060231e+00 7.240553e+00 3.823763e+01
S.55 9.412036e+00 3.648858e+00 3.836800e+01
S.56 7.084882e+00 3.654121e+00 3.848001e+01
S.57 1.221946e+01 7.261000e+00 4.100179e+01
S.58 4.928270e+00 7.253664e+00 4.121735e+01
S.59 8.350546e+00 7.836660e+00 4.466497e+01
S.60 1.343501e+01 5.771410e+00 3.997309e+01
S.61 3.365967e+00 5.890020e+00 4.023998e+01
S.62 1.393836e+01 -1.435852e+01 4.702048e+01
S.63 4.505718e+00 -1.487211e+01 4.742778e+01
S.64 1.137169e+01 -1.484356e+00 4.125523e+01
S.65 5.759710e+00 -1.837136e+00 4.162341e+01
S.66 1.543367e+01 -2.615757e-01 3.934229e+01
S.67 1.406034e+00 -7.429901e-01 3.978178e+01
S.68 1.044575e+01 5.574657e-01 4.059138e+01
S.69 6.394990e+00 3.695824e-01 4.093480e+01
S.70 8.420671e+00 2.783169e+00 3.930837e+01
S.71 1.384580e+01 -3.042819e+00 4.252547e+01
S.72 3.372187e+00 -3.539577e+00 4.273442e+01
S.73 1.434590e+01 -3.955188e+00 4.414901e+01
S.74 2.878984e+00 -4.587937e+00 4.446461e+01
S.75 1.789492e+01 -4.069830e+00 4.293395e+01
S.76 -4.908010e-01 -5.168756e+00 4.401381e+01
S.77 1.358852e+01 -2.096430e+01 4.684616e+01
S.78 4.959674e+00 -2.111148e+01 4.746243e+01
S.79 1.443257e+01 -1.762966e+01 4.477060e+01
S.80 3.753217e+00 -1.780216e+01 4.537824e+01
S.81 1.541160e+01 -1.938127e+01 4.576456e+01
S.82 3.056932e+00 -1.989271e+01 4.671815e+01
S.83 1.263862e+01 -1.896251e+01 4.600578e+01
S.84 5.824816e+00 -1.875186e+01 4.650235e+01
C.1.02 9.811474e+00 -1.371762e+01 5.708438e+01
C.1.03 9.788502e+00 -1.342242e+01 5.725585e+01
C.1.04 9.758219e+00 -1.309241e+01 5.734100e+01
C.1.05 9.738111e+00 -1.274332e+01 5.738190e+01
C.1.06 9.727996e+00 -1.239263e+01 5.741129e+01
C.1.07 9.714777e+00 -1.204166e+01 5.738697e+01
C.1.08 9.686520e+00 -1.161575e+01 5.740470e+01
C.1.09 9.655576e+00 -1.119073e+01 5.743516e+01
C.1.10 9.629430e+00 -1.076510e+01 5.740937e+01
C.1.11 9.623112e+00 -1.045050e+01 5.737117e+01
C.1.12 9.622198e+00 -1.013988e+01 5.730801e+01
C.1.13 9.612963e+00 -9.836671e+00 5.721610e+01
C.1.14 9.570807e+00 -9.329666e+00 5.703710e+01
C.1.15 9.514848e+00 -8.815032e+00 5.688579e+01
C.1.16 9.467267e+00 -8.301558e+00 5.672781e+01
C.1.17 9.443794e+00 -7.872012e+00 5.658619e+01
C.1.18 9.426031e+00 -7.429845e+00 5.648972e+01
C.1.20 9.359492e+00 -6.561430e+00 5.625620e+01
C.1.21 9.313669e+00 -6.155385e+00 5.606927e+01
C.1.22 9.274353e+00 -5.754224e+00 5.587069e+01
C.1.23 9.253986e+00 -5.402442e+00 5.569441e+01
C.1.24 9.240881e+00 -5.056098e+00 5.550702e+01
C.1.25 9.224547e+00 -4.716575e+00 5.530778e+01
C.1.26 9.174973e+00 -3.987207e+00 5.485395e+01
C.1.27 9.122064e+00 -3.254071e+00 5.440662e+01
C.1.28 9.069786e+00 -2.507008e+00 5.398287e+01
C.1.29 9.031910e+00 -1.905346e+00 5.369434e+01
C.1.30 8.994667e+00 -1.298819e+00 5.341611e+01
C.1.31 8.954882e+00 -6.941093e-01 5.313428e+01
C.1.32 8.917916e+00 -2.431078e-01 5.296172e+01
C.1.33 8.878754e+00 2.050088e-01 5.278226e+01
C.1.34 8.838489e+00 6.554123e-01 5.260888e+01
C.1.35 8.805462e+00 1.026992e+00 5.247317e+01
C.1.36 8.771357e+00 1.401073e+00 5.234480e+01
C.1.37 8.735844e+00 1.777936e+00 5.222524e+01
C.1.38 8.688486e+00 2.253207e+00 5.208046e+01
C.1.39 8.639487e+00 2.727591e+00 5.193333e+01
C.1.40 8.592253e+00 3.198733e+00 5.177559e+01
C.1.41 8.543715e+00 3.667849e+00 5.161520e+01
C.1.42 8.496106e+00 4.130835e+00 5.143764e+01
C.1.43 8.468207e+00 4.592062e+00 5.125151e+01
C.1.44 8.485742e+00 4.921885e+00 5.115807e+01
C.1.45 8.521690e+00 5.244247e+00 5.104577e+01
C.1.46 8.544983e+00 5.569216e+00 5.093772e+01
C.1.47 8.554029e+00 5.888158e+00 5.087074e+01
C.1.48 8.565229e+00 6.212655e+00 5.084121e+01
C.2.02 1.885615e+01 5.943177e-01 4.465897e+01
C.2.03 1.881441e+01 7.584639e-01 4.482661e+01
C.2.04 1.875186e+01 9.647297e-01 4.492828e+01
C.2.05 1.862634e+01 1.442236e+00 4.499782e+01
C.2.06 1.848917e+01 1.921300e+00 4.498086e+01
C.2.07 1.830117e+01 2.380524e+00 4.493214e+01
C.2.08 1.810836e+01 2.681085e+00 4.488895e+01
C.2.09 1.792440e+01 2.990189e+00 4.488813e+01
C.2.10 1.773116e+01 3.293530e+00 4.489382e+01
C.2.11 1.744184e+01 3.631182e+00 4.489233e+01
C.2.12 1.724365e+01 4.024621e+00 4.495255e+01
C.2.13 1.697882e+01 4.375564e+00 4.501911e+01
C.2.14 1.665812e+01 4.769967e+00 4.512811e+01
C.2.15 1.634179e+01 5.156331e+00 4.527280e+01
C.2.16 1.602266e+01 5.518643e+00 4.546559e+01
C.2.17 1.574606e+01 5.839100e+00 4.573057e+01
C.2.18 1.546403e+01 6.123823e+00 4.602859e+01
C.2.19 1.514897e+01 6.387259e+00 4.631277e+01
C.2.20 1.479174e+01 6.679559e+00 4.654905e+01
C.2.21 1.443604e+01 6.979985e+00 4.677730e+01
C.2.22 1.409143e+01 7.197083e+00 4.709821e+01
C.2.23 1.368670e+01 7.235013e+00 4.755862e+01
C.2.24 1.331815e+01 7.159297e+00 4.804411e+01
C.2.25 1.299130e+01 7.062887e+00 4.855511e+01
C.2.26 1.259739e+01 6.893516e+00 4.915744e+01
C.2.27 1.216106e+01 6.662555e+00 4.970783e+01
C.2.28 1.156392e+01 6.523387e+00 5.012100e+01
C.2.29 1.107625e+01 6.414263e+00 5.041014e+01
C.2.30 1.051741e+01 6.388052e+00 5.055286e+01
C.2.31 9.979596e+00 6.330348e+00 5.075476e+01
C.2.32 9.507868e+00 6.374013e+00 5.081216e+01
C.2.33 9.039510e+00 6.427662e+00 5.088625e+01
C.3.02 -1.820557e+00 3.127714e-02 4.500377e+01
C.3.03 -1.774138e+00 2.810492e-01 4.514631e+01
C.3.04 -1.688958e+00 5.495514e-01 4.522053e+01
C.3.05 -1.525792e+00 9.677825e-01 4.520891e+01
C.3.06 -1.352929e+00 1.371501e+00 4.511515e+01
C.3.07 -1.191587e+00 1.790582e+00 4.511806e+01
C.3.08 -9.280040e-01 2.310776e+00 4.508183e+01
C.3.09 -6.605520e-01 2.830057e+00 4.506794e+01
C.3.10 -3.370247e-01 3.316579e+00 4.506473e+01
C.3.11 8.746453e-02 3.940565e+00 4.516533e+01
C.3.12 5.341944e-01 4.535301e+00 4.532781e+01
C.3.13 8.903095e-01 5.149028e+00 4.560384e+01
C.3.14 1.095389e+00 5.488538e+00 4.589387e+01
C.3.15 1.329260e+00 5.746505e+00 4.624056e+01
C.3.16 1.627407e+00 5.990540e+00 4.654552e+01
C.3.17 1.961413e+00 6.305015e+00 4.679380e+01
C.3.18 2.268051e+00 6.636305e+00 4.705518e+01
C.3.19 2.583982e+00 6.897129e+00 4.737807e+01
C.3.20 2.742737e+00 6.905829e+00 4.758313e+01
C.3.21 2.886824e+00 6.827342e+00 4.778413e+01
C.3.22 3.019008e+00 6.750254e+00 4.799369e+01
C.3.23 3.320035e+00 6.648469e+00 4.846671e+01
C.3.24 3.631122e+00 6.559377e+00 4.893578e+01
C.3.25 3.943031e+00 6.441087e+00 4.939779e+01
C.3.26 4.297987e+00 6.340995e+00 4.976278e+01
C.3.27 4.701711e+00 6.254969e+00 5.007716e+01
C.3.28 5.156108e+00 6.201776e+00 5.032195e+01
C.3.29 5.797451e+00 6.180407e+00 5.052737e+01
C.3.30 6.461165e+00 6.217009e+00 5.063747e+01
C.3.31 7.122154e+00 6.234918e+00 5.076686e+01
C.3.32 7.610427e+00 6.301856e+00 5.084174e+01
C.3.33 8.097277e+00 6.398292e+00 5.088842e+01
C.4.02 9.574050e+00 -2.066029e+01 5.082885e+01
C.4.03 9.562626e+00 -2.041945e+01 5.061246e+01
C.4.04 9.546253e+00 -2.014459e+01 5.044176e+01
C.4.05 9.521787e+00 -1.972294e+01 5.035978e+01
C.4.06 9.505848e+00 -1.929409e+01 5.039071e+01
C.4.08 9.467211e+00 -1.849182e+01 5.072454e+01
C.4.09 9.449085e+00 -1.808950e+01 5.090975e+01
C.4.10 9.430288e+00 -1.765038e+01 5.096721e+01
C.4.11 9.412685e+00 -1.710529e+01 5.105801e+01
C.4.12 9.390539e+00 -1.658194e+01 5.123491e+01
C.4.13 9.335759e+00 -1.606148e+01 5.141322e+01
C.4.14 9.342829e+00 -1.550808e+01 5.109248e+01
C.4.15 9.294023e+00 -1.489337e+01 5.092246e+01
C.4.16 9.271168e+00 -1.426108e+01 5.082831e+01
C.4.17 9.250388e+00 -1.391957e+01 5.075096e+01
C.4.18 9.221001e+00 -1.358152e+01 5.066205e+01
C.4.19 9.197107e+00 -1.324525e+01 5.056511e+01
C.4.20 9.180118e+00 -1.287432e+01 5.046862e+01
C.4.21 9.168350e+00 -1.250471e+01 5.036650e+01
C.4.22 9.166537e+00 -1.213918e+01 5.025004e+01
C.4.23 9.180773e+00 -1.187651e+01 5.014560e+01
C.4.24 9.206806e+00 -1.161017e+01 5.005344e+01
C.4.26 9.231384e+00 -1.093345e+01 4.976873e+01
C.4.27 9.229136e+00 -1.053291e+01 4.955960e+01
C.4.28 9.225407e+00 -1.015192e+01 4.931673e+01
C.4.29 9.221322e+00 -9.794263e+00 4.906178e+01
C.4.30 9.216589e+00 -9.422571e+00 4.882777e+01
C.4.31 9.204290e+00 -9.057048e+00 4.858451e+01
C.4.32 9.165158e+00 -8.680909e+00 4.833381e+01
C.4.33 9.100015e+00 -8.361793e+00 4.801794e+01
C.4.34 9.065448e+00 -8.030757e+00 4.770957e+01
C.4.35 9.085981e+00 -7.691420e+00 4.731933e+01
C.4.36 9.131236e+00 -7.385149e+00 4.690460e+01
C.4.37 9.138663e+00 -7.041831e+00 4.651740e+01
C.4.38 9.084280e+00 -6.796195e+00 4.605990e+01
C.4.39 8.993798e+00 -6.526629e+00 4.562201e+01
C.4.40 8.914441e+00 -6.254445e+00 4.518360e+01
C.4.41 8.875956e+00 -6.023546e+00 4.490166e+01
C.4.42 8.854632e+00 -5.787342e+00 4.462234e+01
C.5.02 1.546349e+01 -9.398274e+00 5.342213e+01
C.5.03 1.528041e+01 -9.307413e+00 5.369397e+01
C.5.04 1.506453e+01 -9.195047e+00 5.393154e+01
C.5.05 1.496817e+01 -9.129817e+00 5.401469e+01
C.5.06 1.487805e+01 -9.053238e+00 5.409512e+01
C.5.07 1.478293e+01 -8.980532e+00 5.417336e+01
C.5.08 1.453909e+01 -8.844986e+00 5.432645e+01
C.5.09 1.429407e+01 -8.713824e+00 5.448145e+01
C.5.10 1.405603e+01 -8.575682e+00 5.464119e+01
C.5.11 1.384574e+01 -8.438497e+00 5.475586e+01
C.5.12 1.364221e+01 -8.294163e+00 5.487392e+01
C.5.13 1.344296e+01 -8.160578e+00 5.501045e+01
C.5.14 1.320933e+01 -8.040513e+00 5.517505e+01
C.5.15 1.297977e+01 -7.932091e+00 5.535292e+01
C.5.16 1.273940e+01 -7.817342e+00 5.551149e+01
C.5.17 1.250483e+01 -7.668753e+00 5.567915e+01
C.5.18 1.226706e+01 -7.513608e+00 5.583601e+01
C.5.19 1.202233e+01 -7.360318e+00 5.598373e+01
C.5.20 1.173625e+01 -7.226961e+00 5.610124e+01
C.5.21 1.144361e+01 -7.099359e+00 5.620859e+01
C.5.22 1.113506e+01 -6.988254e+00 5.628526e+01
C.5.23 1.083745e+01 -6.890420e+00 5.631013e+01
C.5.24 1.053598e+01 -6.803744e+00 5.632893e+01
C.5.25 1.022391e+01 -6.767744e+00 5.633713e+01
C.5.26 9.943811e+00 -6.820715e+00 5.635502e+01
C.5.27 9.676246e+00 -6.915525e+00 5.638659e+01
C.5.29 9.152344e+00 -6.965428e+00 5.641476e+01
C.5.30 8.906166e+00 -6.916667e+00 5.641951e+01
C.5.31 8.656214e+00 -6.899429e+00 5.643481e+01
C.5.32 8.337505e+00 -6.964655e+00 5.645736e+01
C.5.33 8.028027e+00 -7.064579e+00 5.648131e+01
C.5.34 7.718050e+00 -7.164504e+00 5.646496e+01
C.5.35 7.487227e+00 -7.217120e+00 5.640116e+01
C.5.36 7.254861e+00 -7.261534e+00 5.633674e+01
C.5.37 7.040614e+00 -7.338834e+00 5.624598e+01
C.5.38 6.784458e+00 -7.500967e+00 5.612878e+01
C.5.39 6.544822e+00 -7.688074e+00 5.601385e+01
C.5.40 6.309516e+00 -7.871746e+00 5.588525e+01
C.5.41 6.067621e+00 -8.039851e+00 5.575286e+01
C.5.42 5.834636e+00 -8.205054e+00 5.560210e+01
C.5.43 5.594960e+00 -8.361917e+00 5.545293e+01
C.5.44 5.395076e+00 -8.479694e+00 5.533126e+01
C.5.45 5.187089e+00 -8.587064e+00 5.521361e+01
C.5.46 4.970272e+00 -8.688014e+00 5.510671e+01
C.5.47 4.757374e+00 -8.772683e+00 5.499290e+01
C.5.48 4.536569e+00 -8.851107e+00 5.489023e+01
C.5.49 4.327878e+00 -8.943342e+00 5.477452e+01
C.5.50 4.097731e+00 -9.081695e+00 5.464412e+01
C.5.51 3.885457e+00 -9.233086e+00 5.449874e+01
C.5.52 3.677675e+00 -9.376280e+00 5.433926e+01
C.5.53 3.456234e+00 -9.505938e+00 5.415659e+01
C.5.54 3.251366e+00 -9.619679e+00 5.394611e+01
C.6.02 1.691027e+01 -6.098475e+00 4.995546e+01
C.6.03 1.694808e+01 -6.333545e+00 4.994305e+01
C.6.04 1.697314e+01 -6.555437e+00 4.985956e+01
C.6.05 1.699418e+01 -6.742275e+00 4.975524e+01
C.6.06 1.700090e+01 -6.915933e+00 4.962862e+01
C.6.07 1.698577e+01 -7.115394e+00 4.954975e+01
C.6.08 1.689567e+01 -7.286510e+00 4.939059e+01
C.6.09 1.678447e+01 -7.482169e+00 4.928067e+01
C.6.10 1.669266e+01 -7.702825e+00 4.920575e+01
C.6.11 1.660963e+01 -7.856292e+00 4.913513e+01
C.6.12 1.656360e+01 -8.038694e+00 4.912848e+01
C.6.13 1.647321e+01 -8.198441e+00 4.908672e+01
C.6.14 1.638887e+01 -8.395334e+00 4.908531e+01
C.6.15 1.630476e+01 -8.590929e+00 4.910878e+01
C.6.17 1.585313e+01 -9.070410e+00 4.925251e+01
C.6.18 1.551387e+01 -9.360130e+00 4.937871e+01
C.6.19 1.524273e+01 -9.579683e+00 4.968401e+01
C.6.20 1.504946e+01 -9.725382e+00 4.997581e+01
C.6.21 1.487571e+01 -9.847317e+00 5.028992e+01
C.6.22 1.474930e+01 -9.896545e+00 5.064392e+01
C.6.23 1.466631e+01 -9.855734e+00 5.098764e+01
C.6.24 1.457966e+01 -9.781221e+00 5.132473e+01
C.6.25 1.458420e+01 -9.697849e+00 5.167074e+01
C.6.26 1.463659e+01 -9.656034e+00 5.198273e+01
C.6.27 1.474157e+01 -9.608686e+00 5.228033e+01
C.6.28 1.495191e+01 -9.592630e+00 5.251978e+01
C.6.29 1.519252e+01 -9.619390e+00 5.269769e+01
C.6.30 1.544800e+01 -9.595098e+00 5.285389e+01
C.7.02 9999 9999 9999
C.7.03 9999 9999 9999
C.7.04 9999 9999 9999
C.7.05 9999 9999 9999
C.7.06 9999 9999 9999
C.7.07 9999 9999 9999
C.7.08 9999 9999 9999
C.7.09 9999 9999 9999
C.7.10 9999 9999 9999
C.7.11 9999 9999 9999
C.7.12 9999 9999 9999
C.7.13 9999 9999 9999
C.7.14 9999 9999 9999
C.7.15 9999 9999 9999
C.7.17 9999 9999 9999
C.7.18 9999 9999 9999
C.7.19 9999 9999 9999
C.7.20 9999 9999 9999
C.7.21 9999 9999 9999
C.7.22 9999 9999 9999
C.7.23 9999 9999 9999
C.7.24 9999 9999 9999
C.7.25 9999 9999 9999
C.7.26 9999 9999 9999
C.7.27 9999 9999 9999
C.7.28 9999 9999 9999
C.7.29 9999 9999 9999
C.7.30 9999 9999 9999
C.8.01 1.759796e+01 -5.152642e+00 4.403441e+01
C.8.02 1.739655e+01 -5.407201e+00 4.402984e+01
C.8.03 1.717797e+01 -5.640213e+00 4.397224e+01
C.8.04 1.687423e+01 -5.750873e+00 4.394267e+01
C.8.05 1.645037e+01 -5.559369e+00 4.402789e+01
C.8.06 1.607636e+01 -5.273394e+00 4.407188e+01
C.8.07 1.575473e+01 -4.949820e+00 4.419624e+01
C.8.08 1.557778e+01 -4.775016e+00 4.428306e+01
C.8.09 1.539925e+01 -4.599734e+00 4.436553e+01
C.8.10 1.521203e+01 -4.421350e+00 4.441586e+01
C.8.11 1.493281e+01 -4.227721e+00 4.436989e+01
C.8.12 1.463199e+01 -4.114883e+00 4.425010e+01
C.8.14 1.419750e+01 -3.866736e+00 4.412325e+01
C.8.15 1.405324e+01 -3.770573e+00 4.410210e+01
C.8.16 1.392974e+01 -3.665800e+00 4.403671e+01
C.8.17 1.382969e+01 -3.555426e+00 4.388982e+01
C.8.18 1.376789e+01 -3.452754e+00 4.371834e+01
C.8.19 1.370736e+01 -3.375283e+00 4.353367e+01
C.8.20 1.368695e+01 -3.269129e+00 4.334561e+01
C.8.21 1.366846e+01 -3.192581e+00 4.314349e+01
C.8.22 1.368744e+01 -3.113816e+00 4.294227e+01
C.8.23 1.371132e+01 -3.077557e+00 4.279564e+01
C.8.24 1.376363e+01 -3.053244e+00 4.265402e+01
C.8.26 1.410572e+01 -3.027826e+00 4.223124e+01
C.8.27 1.426656e+01 -3.211020e+00 4.192312e+01
C.8.28 1.448181e+01 -3.392727e+00 4.164924e+01
C.8.29 1.468818e+01 -3.441550e+00 4.152554e+01
C.8.30 1.489655e+01 -3.549913e+00 4.145405e+01
C.8.31 1.514007e+01 -3.554650e+00 4.142326e+01
C.8.32 1.547591e+01 -3.514822e+00 4.145343e+01
C.8.33 1.580952e+01 -3.500954e+00 4.151513e+01
C.8.34 1.613765e+01 -3.580989e+00 4.154998e+01
C.8.35 1.647502e+01 -3.638604e+00 4.157774e+01
C.8.36 1.680897e+01 -3.714500e+00 4.160261e+01
C.8.37 1.712833e+01 -3.744962e+00 4.172502e+01
C.8.38 1.734273e+01 -3.804462e+00 4.185033e+01
C.8.39 1.750316e+01 -3.810451e+00 4.204889e+01
C.8.40 1.764306e+01 -3.838820e+00 4.226063e+01
C.8.41 1.775671e+01 -3.887358e+00 4.248230e+01
C.8.42 1.783838e+01 -3.966239e+00 4.270927e+01
C.8.44 1.792965e+01 -4.193940e+00 4.314997e+01
C.8.45 1.793802e+01 -4.340781e+00 4.335403e+01
C.8.46 1.791085e+01 -4.500075e+00 4.354679e+01
C.8.47 1.783801e+01 -4.720469e+00 4.372859e+01
C.8.48 1.771663e+01 -4.907508e+00 4.392149e+01
C.9.01 1.251232e+00 -6.408536e+00 4.476485e+01
C.9.02 1.405812e+00 -6.263949e+00 4.471423e+01
C.9.03 1.558913e+00 -6.116704e+00 4.466689e+01
C.9.04 1.691021e+00 -5.944871e+00 4.464732e+01
C.9.05 1.817303e+00 -5.754072e+00 4.463816e+01
C.9.06 1.943599e+00 -5.563251e+00 4.462966e+01
C.9.07 2.067503e+00 -5.370791e+00 4.463616e+01
C.9.08 2.194704e+00 -5.183789e+00 4.466002e+01
C.9.09 2.339586e+00 -5.009048e+00 4.467390e+01
C.9.10 2.513766e+00 -4.865215e+00 4.464762e+01
C.9.11 2.645256e+00 -4.780876e+00 4.459408e+01
C.9.12 2.768267e+00 -4.692988e+00 4.452765e+01
C.9.14 3.010963e+00 -4.423169e+00 4.438139e+01
C.9.15 3.133753e+00 -4.257509e+00 4.428669e+01
C.9.16 3.256226e+00 -4.112534e+00 4.416230e+01
C.9.17 3.356485e+00 -3.997028e+00 4.403350e+01
C.9.18 3.441854e+00 -3.887952e+00 4.388927e+01
C.9.19 3.491172e+00 -3.772379e+00 4.373373e+01
C.9.20 3.514256e+00 -3.690762e+00 4.355848e+01
C.9.21 3.515419e+00 -3.637961e+00 4.337108e+01
C.9.22 3.495459e+00 -3.583982e+00 4.318509e+01
C.9.23 3.474984e+00 -3.556363e+00 4.303032e+01
C.9.24 3.445338e+00 -3.549247e+00 4.287474e+01
C.9.26 3.179396e+00 -3.540665e+00 4.254039e+01
C.9.27 3.008810e+00 -3.604234e+00 4.233623e+01
C.9.28 2.856639e+00 -3.722340e+00 4.214203e+01
C.9.29 2.644530e+00 -3.900366e+00 4.193390e+01
C.9.30 2.439727e+00 -4.106381e+00 4.174517e+01
C.9.31 2.094325e+00 -4.087487e+00 4.172689e+01
C.9.32 1.732202e+00 -4.148370e+00 4.176829e+01
C.9.33 1.393158e+00 -4.289104e+00 4.181062e+01
C.9.34 1.058717e+00 -4.443318e+00 4.184087e+01
C.9.35 7.367963e-01 -4.521869e+00 4.188414e+01
C.9.36 4.250667e-01 -4.512666e+00 4.200418e+01
C.9.37 1.242244e-01 -4.580348e+00 4.213296e+01
C.9.38 -6.909244e-02 -4.550439e+00 4.240156e+01
C.9.39 -2.313735e-01 -4.551357e+00 4.269153e+01
C.9.40 -3.821874e-01 -4.709508e+00 4.294184e+01
C.9.41 -4.731261e-01 -4.797919e+00 4.331881e+01
C.9.42 -5.195717e-01 -4.948119e+00 4.368414e+01
C.9.44 -3.536234e-01 -5.394992e+00 4.428620e+01
C.9.45 -1.962152e-01 -5.714207e+00 4.441855e+01
C.9.46 8.037660e-02 -5.915307e+00 4.458366e+01
C.9.47 4.285215e-01 -6.264482e+00 4.457073e+01
C.9.48 8.555390e-01 -6.495471e+00 4.448351e+01
C.10.02 1.396040e+01 -1.407268e+01 4.693301e+01
C.10.03 1.397699e+01 -1.378397e+01 4.685419e+01
C.10.04 1.396855e+01 -1.348914e+01 4.680083e+01
C.10.05 1.395125e+01 -1.317340e+01 4.674399e+01
C.10.06 1.396093e+01 -1.286710e+01 4.664753e+01
C.10.07 1.398679e+01 -1.257088e+01 4.652586e+01
C.10.08 1.401377e+01 -1.234278e+01 4.640137e+01
C.10.09 1.403884e+01 -1.209537e+01 4.632128e+01
C.10.10 1.406668e+01 -1.183640e+01 4.630093e+01
C.10.11 1.413515e+01 -1.160339e+01 4.633388e+01
C.10.12 1.423815e+01 -1.138312e+01 4.636448e+01
C.10.13 1.434259e+01 -1.116144e+01 4.636068e+01
C.10.14 1.441629e+01 -1.094001e+01 4.635409e+01
C.10.15 1.448898e+01 -1.072261e+01 4.630987e+01
C.10.17 1.482664e+01 -1.030092e+01 4.629336e+01
C.10.18 1.506507e+01 -1.010043e+01 4.637008e+01
C.10.19 1.530023e+01 -9.884598e+00 4.640261e+01
C.10.20 1.554578e+01 -9.608689e+00 4.637579e+01
C.10.21 1.577760e+01 -9.326658e+00 4.631361e+01
C.10.22 1.597452e+01 -9.015249e+00 4.627647e+01
C.10.23 1.624500e+01 -8.520225e+00 4.615679e+01
C.10.24 1.649183e+01 -8.029409e+00 4.598157e+01
C.10.25 1.669405e+01 -7.537096e+00 4.575967e+01
C.10.26 1.677914e+01 -7.203683e+00 4.552396e+01
C.10.27 1.680993e+01 -6.916125e+00 4.522342e+01
C.10.28 1.685169e+01 -6.578308e+00 4.498238e+01
C.10.29 1.688776e+01 -6.243634e+00 4.467626e+01
C.10.30 1.680262e+01 -5.828299e+00 4.451116e+01
C.11.02 9999 9999 9999
C.11.03 9999 9999 9999
C.11.04 9999 9999 9999
C.11.05 9999 9999 9999
C.11.06 9999 9999 9999
C.11.07 9999 9999 9999
C.11.08 9999 9999 9999
C.11.09 9999 9999 9999
C.11.10 9999 9999 9999
C.11.11 9999 9999 9999
C.11.12 9999 9999 9999
C.11.13 9999 9999 9999
C.11.14 9999 9999 9999
C.11.15 9999 9999 9999
C.11.17 9999 9999 9999
C.11.18 9999 9999 9999
C.11.19 9999 9999 9999
C.11.20 9999 9999 9999
C.11.21 9999 9999 9999
C.11.22 9999 9999 9999
C.11.23 9999 9999 9999
C.11.24 9999 9999 9999
C.11.25 9999 9999 9999
C.11.26 9999 9999 9999
C.11.27 9999 9999 9999
C.11.28 9999 9999 9999
C.11.29 9999 9999 9999
C.11.30 9999 9999 9999
