# Supplementary material for: Ontogenetic changes and sexual dimorphism in the cranium and mandible of the Atlantic walrus (Odobenus rosmarus rosmarus L.)
Source: Anat Rec (Hoboken). 2025 Sep 12;309(7):1875–903. doi: 10.1002/ar.70050 (PMC13251751; doi:10.1002/ar.70050)
Supplement: Supplementary file 1 — Data S1: Supporting information. [file AR-309-1875-s001.zip › PTS files/Ontogeny_Skull/4493_F_J.pts]

Version 1.0
487
S.1 6.742949e+00 -2.133241e+01 3.703397e+01
S.2 7.039305e+00 -1.935419e+01 4.028908e+01
S.3 8.801473e+00 -1.620288e+01 4.268957e+01
S.4 5.451246e+00 -1.634417e+01 4.265926e+01
S.5 7.023066e+00 -1.651501e+01 4.381977e+01
S.6 7.480445e+00 -1.086839e+01 4.531709e+01
S.7 8.494885e+00 4.328894e+00 4.382887e+01
S.8 8.212420e+00 7.162145e+00 3.670124e+01
S.9 8.132387e+00 5.289481e+00 3.222301e+01
S.10 1.009911e+01 6.621445e+00 3.422880e+01
S.11 6.385122e+00 6.763406e+00 3.452653e+01
S.12 8.587022e+00 -1.981407e+01 3.594112e+01
S.13 4.971560e+00 -1.959759e+01 3.605462e+01
S.14 1.066050e+01 -1.383775e+01 3.545939e+01
S.15 3.429600e+00 -1.352996e+01 3.564909e+01
S.16 1.103912e+01 -7.843639e+00 3.497197e+01
S.17 3.686604e+00 -7.333826e+00 3.503253e+01
S.18 9.721911e+00 -3.792528e+00 3.237857e+01
S.19 5.769175e+00 -3.533899e+00 3.262818e+01
S.20 7.572713e+00 -5.923480e+00 3.489104e+01
S.21 7.251888e+00 -1.287923e+01 3.829856e+01
S.22 6.820357e+00 -1.983745e+01 3.693244e+01
S.23 1.324763e+01 -1.301810e+01 4.227383e+01
S.24 1.361432e+00 -1.246892e+01 4.266461e+01
S.25 1.441694e+01 -1.138320e+01 3.825956e+01
S.26 2.145973e-01 -1.078276e+01 3.864588e+01
S.27 1.527978e+01 -8.903671e+00 4.079142e+01
S.28 -4.825087e-02 -7.922372e+00 4.115307e+01
S.29 1.607347e+01 -7.756286e+00 3.793925e+01
S.30 -9.874868e-01 -6.719357e+00 3.825412e+01
S.31 1.211688e+01 -1.295350e+01 3.821239e+01
S.32 2.247239e+00 -1.223289e+01 3.836140e+01
S.33 1.167463e+01 -1.368507e+01 3.556885e+01
S.34 2.570435e+00 -1.294265e+01 3.595345e+01
S.35 1.321247e+01 -1.165745e+01 3.536415e+01
S.36 1.253342e+00 -1.116817e+01 3.574951e+01
S.37 1.696498e+01 -5.470768e+00 3.527785e+01
S.38 -1.140884e+00 -4.984156e+00 3.601346e+01
S.39 1.709847e+01 -6.227471e+00 3.683612e+01
S.40 -1.744449e+00 -5.241402e+00 3.736261e+01
S.41 1.691129e+01 -2.016853e+00 3.573850e+01
S.42 -1.131938e+00 -1.240084e+00 3.614761e+01
S.43 1.898934e+01 -2.552563e-01 3.661229e+01
S.44 -2.820981e+00 8.417654e-01 3.704055e+01
S.45 1.750965e+01 1.467603e+00 2.932192e+01
S.46 -1.311123e+00 2.049758e+00 2.937133e+01
S.47 1.941795e+01 6.789657e-01 3.133282e+01
S.48 -3.467790e+00 8.702638e-01 3.194569e+01
S.49 1.485205e+01 5.177389e+00 3.176307e+01
S.50 1.592280e+00 5.729694e+00 3.177630e+01
S.51 9999 9999 9999
S.52 3.396847e+00 6.111744e+00 3.415770e+01
S.53 1.058108e+01 7.713338e+00 3.366513e+01
S.54 5.891366e+00 7.925166e+00 3.375999e+01
S.55 9.001259e+00 4.151408e+00 3.216817e+01
S.56 6.695779e+00 4.593036e+00 3.226254e+01
S.57 1.164071e+01 7.014810e+00 3.563560e+01
S.58 4.917647e+00 7.093410e+00 3.585421e+01
S.59 8.371637e+00 7.626509e+00 3.884669e+01
S.60 9999 9999 9999
S.61 3.577425e+00 6.242337e+00 3.467712e+01
S.62 1.150835e+01 -1.566233e+01 3.491264e+01
S.63 2.360684e+00 -1.559445e+01 3.500599e+01
S.64 1.076845e+01 -1.064988e+00 3.319749e+01
S.65 4.881762e+00 -1.205709e+00 3.370739e+01
S.66 1.543943e+01 4.174843e-01 3.179214e+01
S.67 5.535065e-01 8.233830e-01 3.222347e+01
S.68 1.049843e+01 1.430127e+00 3.279219e+01
S.69 5.324324e+00 1.438752e+00 3.256395e+01
S.70 7.986316e+00 3.239892e+00 3.221739e+01
S.71 1.339235e+01 -3.448956e+00 3.427427e+01
S.72 2.200554e+00 -2.761238e+00 3.471694e+01
S.73 1.375238e+01 -4.696366e+00 3.556683e+01
S.74 1.788741e+00 -3.823304e+00 3.571621e+01
S.75 1.727349e+01 -4.455575e+00 3.423849e+01
S.76 -1.853369e+00 -3.668417e+00 3.512930e+01
S.77 1.151880e+01 -2.120805e+01 3.349618e+01
S.78 2.306528e+00 -2.062163e+01 3.371248e+01
S.79 1.201670e+01 -1.791305e+01 3.274668e+01
S.80 1.523212e+00 -1.708728e+01 3.306582e+01
S.81 1.302692e+01 -1.966437e+01 3.303763e+01
S.82 9999 9999 9999
S.83 1.073773e+01 -1.933328e+01 3.314214e+01
S.84 3.053244e+00 -1.861900e+01 3.336591e+01
C.1.02 7.111926e+00 -1.666457e+01 4.419492e+01
C.1.03 7.150980e+00 -1.651550e+01 4.457868e+01
C.1.04 7.168203e+00 -1.615104e+01 4.477331e+01
C.1.05 7.186599e+00 -1.588969e+01 4.488331e+01
C.1.06 7.197874e+00 -1.562246e+01 4.497927e+01
C.1.07 7.212166e+00 -1.534573e+01 4.504224e+01
C.1.08 7.254430e+00 -1.489497e+01 4.512214e+01
C.1.09 7.301948e+00 -1.443828e+01 4.514534e+01
C.1.10 7.333571e+00 -1.398324e+01 4.508773e+01
C.1.11 7.356336e+00 -1.359909e+01 4.503399e+01
C.1.12 7.382417e+00 -1.321162e+01 4.502082e+01
C.1.13 7.402163e+00 -1.282360e+01 4.502555e+01
C.1.14 7.413064e+00 -1.247216e+01 4.503491e+01
C.1.15 7.419515e+00 -1.212253e+01 4.507283e+01
C.1.16 7.429163e+00 -1.177446e+01 4.512252e+01
C.1.17 7.444545e+00 -1.147329e+01 4.519416e+01
C.1.18 7.464253e+00 -1.117538e+01 4.527749e+01
C.1.20 7.496025e+00 -1.051592e+01 4.541683e+01
C.1.21 7.505517e+00 -1.015101e+01 4.545116e+01
C.1.22 7.518929e+00 -9.784622e+00 4.544807e+01
C.1.23 7.550375e+00 -9.221305e+00 4.540548e+01
C.1.24 7.584644e+00 -8.663162e+00 4.531925e+01
C.1.25 7.608457e+00 -8.113074e+00 4.518898e+01
C.1.26 7.620981e+00 -7.511191e+00 4.505636e+01
C.1.27 7.628886e+00 -6.898898e+00 4.498519e+01
C.1.28 7.631251e+00 -6.284645e+00 4.493307e+01
C.1.29 7.623915e+00 -5.507443e+00 4.487470e+01
C.1.30 7.612120e+00 -4.728106e+00 4.487275e+01
C.1.31 7.612109e+00 -3.948710e+00 4.487960e+01
C.1.32 7.631528e+00 -3.352678e+00 4.488825e+01
C.1.33 7.664049e+00 -2.757433e+00 4.487000e+01
C.1.34 7.698968e+00 -2.162721e+00 4.484165e+01
C.1.35 7.730495e+00 -1.587510e+00 4.480358e+01
C.1.36 7.766244e+00 -1.011967e+00 4.477558e+01
C.1.37 7.811857e+00 -4.364619e-01 4.477080e+01
C.1.38 7.851020e+00 -7.806594e-03 4.477689e+01
C.1.39 7.890986e+00 4.207197e-01 4.476766e+01
C.1.40 7.936360e+00 8.486762e-01 4.475710e+01
C.1.41 7.989923e+00 1.327441e+00 4.472541e+01
C.1.42 8.043742e+00 1.801340e+00 4.465050e+01
C.1.43 8.097445e+00 2.275578e+00 4.457767e+01
C.1.44 8.122656e+00 2.581993e+00 4.449480e+01
C.1.45 8.147340e+00 2.886969e+00 4.440662e+01
C.1.46 8.188807e+00 3.184135e+00 4.430001e+01
C.1.47 8.267089e+00 3.559618e+00 4.405636e+01
C.1.48 8.352034e+00 3.901647e+00 4.376954e+01
C.2.02 1.897995e+01 1.840600e-02 3.669613e+01
C.2.03 1.891388e+01 2.858009e-01 3.677453e+01
C.2.04 1.882320e+01 5.414979e-01 3.686620e+01
C.2.05 1.860494e+01 9.055662e-01 3.696818e+01
C.2.06 1.835452e+01 1.247845e+00 3.707171e+01
C.2.07 1.812594e+01 1.601425e+00 3.718709e+01
C.2.08 1.789198e+01 1.930079e+00 3.725795e+01
C.2.09 1.767559e+01 2.269390e+00 3.733422e+01
C.2.10 1.746845e+01 2.607014e+00 3.743848e+01
C.2.11 1.716669e+01 3.072173e+00 3.762032e+01
C.2.12 1.687835e+01 3.533817e+00 3.783063e+01
C.2.13 1.659948e+01 3.980157e+00 3.808261e+01
C.2.14 1.638581e+01 4.299330e+00 3.830389e+01
C.2.15 1.617328e+01 4.594396e+00 3.855738e+01
C.2.16 1.594472e+01 4.848585e+00 3.883957e+01
C.2.17 1.571024e+01 5.100691e+00 3.921932e+01
C.2.18 1.546538e+01 5.312054e+00 3.961698e+01
C.2.19 1.513613e+01 5.435383e+00 3.999000e+01
C.2.20 1.473517e+01 5.564352e+00 4.043537e+01
C.2.21 1.433916e+01 5.667282e+00 4.089181e+01
C.2.22 1.396585e+01 5.672295e+00 4.137799e+01
C.2.23 1.348081e+01 5.517991e+00 4.192753e+01
C.2.24 1.292795e+01 5.304235e+00 4.238547e+01
C.2.25 1.240642e+01 5.065418e+00 4.286716e+01
C.2.26 1.205462e+01 4.913461e+00 4.318024e+01
C.2.27 1.163900e+01 4.790543e+00 4.341903e+01
C.2.28 1.119419e+01 4.682459e+00 4.360699e+01
C.2.29 1.078277e+01 4.562717e+00 4.378122e+01
C.2.30 1.034253e+01 4.468463e+00 4.388748e+01
C.2.31 9.886378e+00 4.398147e+00 4.391831e+01
C.2.32 9.421751e+00 4.360970e+00 4.389436e+01
C.2.33 8.956158e+00 4.328771e+00 4.390010e+01
C.3.02 -2.809848e+00 1.104911e+00 3.709126e+01
C.3.03 -2.718823e+00 1.355527e+00 3.712032e+01
C.3.04 -2.585598e+00 1.588175e+00 3.711190e+01
C.3.05 -2.377259e+00 1.870669e+00 3.714573e+01
C.3.06 -2.141428e+00 2.127707e+00 3.719744e+01
C.3.07 -1.911508e+00 2.383513e+00 3.727529e+01
C.3.08 -1.568796e+00 2.731008e+00 3.737498e+01
C.3.09 -1.248528e+00 3.085500e+00 3.751611e+01
C.3.10 -9.330066e-01 3.445715e+00 3.765337e+01
C.3.11 -5.818038e-01 3.901486e+00 3.780634e+01
C.3.12 -2.608342e-01 4.373595e+00 3.797533e+01
C.3.13 6.710930e-02 4.819877e+00 3.819383e+01
C.3.14 3.734611e-01 5.205209e+00 3.846615e+01
C.3.15 6.388010e-01 5.571840e+00 3.880037e+01
C.3.16 9.493614e-01 5.876399e+00 3.915714e+01
C.3.17 1.289061e+00 6.079362e+00 3.948137e+01
C.3.18 1.620626e+00 6.237639e+00 3.983736e+01
C.3.19 1.935016e+00 6.320432e+00 4.023235e+01
C.3.20 2.251113e+00 6.293842e+00 4.071569e+01
C.3.21 2.560306e+00 6.176526e+00 4.118988e+01
C.3.22 2.911022e+00 6.031720e+00 4.162608e+01
C.3.23 3.282887e+00 5.888774e+00 4.201177e+01
C.3.24 3.674270e+00 5.728326e+00 4.237030e+01
C.3.25 4.043214e+00 5.533620e+00 4.273559e+01
C.3.26 4.440234e+00 5.332301e+00 4.302709e+01
C.3.27 4.870506e+00 5.125670e+00 4.326223e+01
C.3.28 5.317477e+00 4.936401e+00 4.348022e+01
C.3.29 5.797175e+00 4.801707e+00 4.363234e+01
C.3.30 6.292419e+00 4.693095e+00 4.375204e+01
C.3.31 6.798248e+00 4.595374e+00 4.382944e+01
C.3.32 7.365848e+00 4.518687e+00 4.383324e+01
C.3.33 7.933251e+00 4.441120e+00 4.382370e+01
C.4.02 6.733236e+00 -2.118388e+01 3.686010e+01
C.4.03 6.727492e+00 -2.100013e+01 3.672375e+01
C.4.04 6.733311e+00 -2.078141e+01 3.665656e+01
C.4.05 6.759242e+00 -2.045145e+01 3.668722e+01
C.4.06 6.793704e+00 -2.013889e+01 3.679493e+01
C.4.08 6.838933e+00 -1.939221e+01 3.720447e+01
C.4.09 6.856962e+00 -1.897703e+01 3.752055e+01
C.4.10 6.896415e+00 -1.856613e+01 3.784025e+01
C.4.11 6.939001e+00 -1.807988e+01 3.824995e+01
C.4.12 7.127315e+00 -1.760284e+01 3.858783e+01
C.4.13 6.998228e+00 -1.710889e+01 3.816306e+01
C.4.14 7.009385e+00 -1.687774e+01 3.820521e+01
C.4.15 7.021459e+00 -1.664807e+01 3.825459e+01
C.4.16 7.027650e+00 -1.641301e+01 3.826082e+01
C.4.17 7.062050e+00 -1.595370e+01 3.832267e+01
C.4.18 7.080325e+00 -1.548934e+01 3.832452e+01
C.4.19 7.108546e+00 -1.502555e+01 3.833287e+01
C.4.20 7.138999e+00 -1.463431e+01 3.833120e+01
C.4.21 7.174636e+00 -1.424436e+01 3.835679e+01
C.4.22 7.204071e+00 -1.385343e+01 3.833936e+01
C.4.23 7.222304e+00 -1.352824e+01 3.834319e+01
C.4.24 7.235999e+00 -1.320308e+01 3.832959e+01
C.4.26 7.272428e+00 -1.256266e+01 3.826036e+01
C.4.27 7.294842e+00 -1.224965e+01 3.820024e+01
C.4.28 7.315048e+00 -1.193905e+01 3.812799e+01
C.4.29 7.354578e+00 -1.131796e+01 3.790929e+01
C.4.30 7.399110e+00 -1.068967e+01 3.771326e+01
C.4.31 7.415208e+00 -1.011192e+01 3.739533e+01
C.4.32 7.407950e+00 -9.718027e+00 3.716359e+01
C.4.33 7.390862e+00 -9.329035e+00 3.692422e+01
C.4.34 7.380660e+00 -8.938715e+00 3.668662e+01
C.4.35 7.386294e+00 -8.670388e+00 3.651455e+01
C.4.36 7.400144e+00 -8.405155e+00 3.633820e+01
C.4.37 7.414311e+00 -8.150063e+00 3.614750e+01
C.4.38 7.433065e+00 -7.831354e+00 3.593373e+01
C.4.39 7.453476e+00 -7.514083e+00 3.571798e+01
C.4.40 7.474076e+00 -7.192149e+00 3.550928e+01
C.4.41 7.498475e+00 -6.785595e+00 3.526299e+01
C.4.42 7.519816e+00 -6.379977e+00 3.501492e+01
C.5.02 1.318264e+01 -1.286616e+01 4.248826e+01
C.5.03 1.300823e+01 -1.274157e+01 4.265365e+01
C.5.04 1.282246e+01 -1.265534e+01 4.283070e+01
C.5.05 1.267222e+01 -1.265974e+01 4.296066e+01
C.5.06 1.251822e+01 -1.270820e+01 4.307650e+01
C.5.07 1.235497e+01 -1.273691e+01 4.318608e+01
C.5.08 1.210222e+01 -1.271307e+01 4.329619e+01
C.5.09 1.184039e+01 -1.266146e+01 4.336938e+01
C.5.10 1.159049e+01 -1.260149e+01 4.347201e+01
C.5.11 1.131798e+01 -1.252238e+01 4.364345e+01
C.5.12 1.105771e+01 -1.243144e+01 4.382757e+01
C.5.13 1.080526e+01 -1.233936e+01 4.402176e+01
C.5.14 1.057664e+01 -1.225751e+01 4.419619e+01
C.5.15 1.034195e+01 -1.216843e+01 4.435860e+01
C.5.16 1.011447e+01 -1.206326e+01 4.452166e+01
C.5.17 9.957469e+00 -1.196629e+01 4.462729e+01
C.5.18 9.815615e+00 -1.185779e+01 4.474270e+01
C.5.19 9.667527e+00 -1.174215e+01 4.484225e+01
C.5.20 9.479762e+00 -1.158703e+01 4.495771e+01
C.5.21 9.292905e+00 -1.142828e+01 4.506962e+01
C.5.22 9.085841e+00 -1.128603e+01 4.516724e+01
C.5.23 8.849142e+00 -1.116789e+01 4.525634e+01
C.5.24 8.594727e+00 -1.106276e+01 4.530268e+01
C.5.25 8.329910e+00 -1.098091e+01 4.533578e+01
C.5.26 8.048925e+00 -1.092692e+01 4.534465e+01
C.5.27 7.764106e+00 -1.089845e+01 4.534119e+01
C.5.29 7.239336e+00 -1.083272e+01 4.534612e+01
C.5.30 6.997712e+00 -1.079914e+01 4.537329e+01
C.5.31 6.753078e+00 -1.081867e+01 4.537776e+01
C.5.32 6.477006e+00 -1.094494e+01 4.534998e+01
C.5.33 6.229367e+00 -1.111611e+01 4.530189e+01
C.5.34 5.984013e+00 -1.127536e+01 4.521602e+01
C.5.35 5.767137e+00 -1.138638e+01 4.513432e+01
C.5.36 5.551054e+00 -1.148903e+01 4.504048e+01
C.5.37 5.339180e+00 -1.159036e+01 4.493618e+01
C.5.38 5.084969e+00 -1.172443e+01 4.480085e+01
C.5.39 4.834613e+00 -1.185736e+01 4.465744e+01
C.5.40 4.581599e+00 -1.196928e+01 4.450132e+01
C.5.41 4.290704e+00 -1.206035e+01 4.431993e+01
C.5.42 3.998796e+00 -1.212977e+01 4.413075e+01
C.5.43 3.705579e+00 -1.219066e+01 4.394066e+01
C.5.44 3.537500e+00 -1.221891e+01 4.384008e+01
C.5.45 3.362925e+00 -1.224180e+01 4.374971e+01
C.5.46 3.183886e+00 -1.226532e+01 4.366872e+01
C.5.47 3.007368e+00 -1.229578e+01 4.362080e+01
C.5.48 2.831879e+00 -1.231417e+01 4.356379e+01
C.5.49 2.654559e+00 -1.234851e+01 4.352184e+01
C.5.50 2.446653e+00 -1.238356e+01 4.341968e+01
C.5.51 2.263006e+00 -1.238667e+01 4.327422e+01
C.5.52 2.090747e+00 -1.236933e+01 4.311636e+01
C.5.53 1.864217e+00 -1.236016e+01 4.293451e+01
C.5.54 1.614966e+00 -1.240695e+01 4.279250e+01
C.6.02 1.536925e+01 -9.076557e+00 4.073827e+01
C.6.03 1.544357e+01 -9.237845e+00 4.064243e+01
C.6.04 1.548783e+01 -9.365608e+00 4.049264e+01
C.6.05 1.552905e+01 -9.467543e+00 4.029351e+01
C.6.06 1.556849e+01 -9.577013e+00 4.009807e+01
C.6.07 1.557095e+01 -9.686789e+00 3.989886e+01
C.6.08 1.552014e+01 -9.823171e+00 3.963159e+01
C.6.09 1.544177e+01 -9.936377e+00 3.936019e+01
C.6.10 1.536160e+01 -1.004981e+01 3.908941e+01
C.6.11 1.526635e+01 -1.024136e+01 3.886377e+01
C.6.12 1.516157e+01 -1.042716e+01 3.863757e+01
C.6.13 1.502173e+01 -1.064334e+01 3.846326e+01
C.6.14 1.484276e+01 -1.089501e+01 3.835342e+01
C.6.15 1.463837e+01 -1.114366e+01 3.829159e+01
C.6.17 1.423493e+01 -1.154997e+01 3.825653e+01
C.6.18 1.405437e+01 -1.171210e+01 3.830196e+01
C.6.19 1.387831e+01 -1.186544e+01 3.838222e+01
C.6.20 1.370388e+01 -1.203233e+01 3.851121e+01
C.6.21 1.353158e+01 -1.218723e+01 3.865693e+01
C.6.22 1.335591e+01 -1.230836e+01 3.882834e+01
C.6.23 1.308814e+01 -1.242095e+01 3.915448e+01
C.6.24 1.283264e+01 -1.249578e+01 3.950069e+01
C.6.25 1.266249e+01 -1.257585e+01 3.989488e+01
C.6.26 1.254493e+01 -1.273352e+01 4.036446e+01
C.6.27 1.251163e+01 -1.283115e+01 4.086300e+01
C.6.28 1.276566e+01 -1.289226e+01 4.129994e+01
C.6.29 1.295762e+01 -1.296929e+01 4.160739e+01
C.6.30 1.315829e+01 -1.302289e+01 4.191425e+01
C.7.02 1.358966e+00 -1.248261e+01 4.241194e+01
C.7.03 1.395935e+00 -1.245004e+01 4.216372e+01
C.7.04 1.500127e+00 -1.241979e+01 4.193511e+01
C.7.05 1.874181e+00 -1.244858e+01 4.148050e+01
C.7.06 1.960966e+00 -1.238717e+01 4.090075e+01
C.7.07 1.790799e+00 -1.231729e+01 4.034079e+01
C.7.08 1.669266e+00 -1.224754e+01 4.013516e+01
C.7.09 1.535776e+00 -1.216521e+01 3.994197e+01
C.7.10 1.401923e+00 -1.209816e+01 3.974321e+01
C.7.11 1.265061e+00 -1.199663e+01 3.945094e+01
C.7.12 1.117115e+00 -1.174545e+01 3.927920e+01
C.7.13 9.582337e-01 -1.154869e+01 3.905446e+01
C.7.14 7.321413e-01 -1.130646e+01 3.885561e+01
C.7.15 4.916483e-01 -1.104644e+01 3.870106e+01
C.7.17 3.989887e-02 -1.053993e+01 3.862735e+01
C.7.18 -1.105723e-01 -1.028228e+01 3.865563e+01
C.7.19 -2.542914e-01 -1.003178e+01 3.873582e+01
C.7.20 -3.862759e-01 -9.800684e+00 3.885891e+01
C.7.21 -5.110356e-01 -9.602755e+00 3.903568e+01
C.7.22 -6.002790e-01 -9.422915e+00 3.924940e+01
C.7.23 -6.648946e-01 -9.215792e+00 3.956214e+01
C.7.24 -6.954859e-01 -9.048895e+00 3.990289e+01
C.7.25 -6.786009e-01 -8.898374e+00 4.025210e+01
C.7.26 -5.987233e-01 -8.771284e+00 4.052763e+01
C.7.27 -4.698803e-01 -8.643015e+00 4.078336e+01
C.7.28 -3.281046e-01 -8.473223e+00 4.100589e+01
C.7.29 -2.308600e-01 -8.320440e+00 4.115231e+01
C.7.30 -1.429688e-01 -8.119987e+00 4.123190e+01
C.8.01 1.636636e+01 -5.977585e+00 3.534567e+01
C.8.02 1.619641e+01 -6.121992e+00 3.542458e+01
C.8.03 1.599640e+01 -6.213262e+00 3.551195e+01
C.8.04 1.577424e+01 -6.208417e+00 3.559311e+01
C.8.05 1.556724e+01 -6.094213e+00 3.562164e+01
C.8.06 1.538984e+01 -5.935765e+00 3.561018e+01
C.8.07 1.522361e+01 -5.765516e+00 3.560061e+01
C.8.08 1.501096e+01 -5.506148e+00 3.562637e+01
C.8.09 1.478539e+01 -5.256638e+00 3.562798e+01
C.8.10 1.452153e+01 -5.049176e+00 3.560590e+01
C.8.11 1.426910e+01 -4.922167e+00 3.559612e+01
C.8.12 1.400773e+01 -4.814290e+00 3.559591e+01
C.8.14 1.361200e+01 -4.638970e+00 3.550124e+01
C.8.15 1.349310e+01 -4.545226e+00 3.543507e+01
C.8.16 1.340474e+01 -4.430700e+00 3.535521e+01
C.8.17 1.335328e+01 -4.315155e+00 3.526100e+01
C.8.18 1.332023e+01 -4.210129e+00 3.514808e+01
C.8.19 1.330829e+01 -4.097794e+00 3.503802e+01
C.8.20 1.330824e+01 -3.968187e+00 3.491085e+01
C.8.21 1.331283e+01 -3.854720e+00 3.476915e+01
C.8.22 1.331869e+01 -3.750493e+00 3.462056e+01
C.8.23 1.332334e+01 -3.652750e+00 3.449776e+01
C.8.24 1.333940e+01 -3.559343e+00 3.437258e+01
C.8.26 1.355125e+01 -3.419149e+00 3.392640e+01
C.8.27 1.373028e+01 -3.449588e+00 3.358851e+01
C.8.28 1.388993e+01 -3.505600e+00 3.324423e+01
C.8.29 1.418128e+01 -3.539588e+00 3.303914e+01
C.8.30 1.453392e+01 -3.524935e+00 3.297955e+01
C.8.31 1.489078e+01 -3.524681e+00 3.295200e+01
C.8.32 1.519868e+01 -3.546962e+00 3.294877e+01
C.8.33 1.550250e+01 -3.600104e+00 3.296224e+01
C.8.34 1.580221e+01 -3.661632e+00 3.300354e+01
C.8.35 1.610469e+01 -3.697346e+00 3.311301e+01
C.8.36 1.640459e+01 -3.790188e+00 3.319173e+01
C.8.37 1.668922e+01 -3.870824e+00 3.332305e+01
C.8.38 1.686630e+01 -3.921839e+00 3.343757e+01
C.8.39 1.703453e+01 -3.998090e+00 3.355140e+01
C.8.40 1.714959e+01 -4.068851e+00 3.372119e+01
C.8.41 1.724588e+01 -4.217461e+00 3.386050e+01
C.8.42 1.727181e+01 -4.355560e+00 3.403661e+01
C.8.44 1.725199e+01 -4.664483e+00 3.452968e+01
C.8.45 1.718601e+01 -4.926882e+00 3.476566e+01
C.8.46 1.706701e+01 -5.179893e+00 3.499088e+01
C.8.47 1.686880e+01 -5.440476e+00 3.517975e+01
C.8.48 1.663454e+01 -5.719005e+00 3.528178e+01
C.9.01 -6.195319e-01 -5.189733e+00 3.578180e+01
C.9.02 -4.613660e-01 -5.188848e+00 3.587022e+01
C.9.03 -3.000998e-01 -5.125626e+00 3.592342e+01
C.9.04 -1.517808e-01 -5.023729e+00 3.594473e+01
C.9.05 5.651395e-02 -4.776628e+00 3.591164e+01
C.9.06 2.234995e-01 -4.504974e+00 3.584951e+01
C.9.07 4.340586e-01 -4.258633e+00 3.582670e+01
C.9.08 6.844155e-01 -4.160775e+00 3.584617e+01
C.9.09 9.497005e-01 -4.129787e+00 3.588223e+01
C.9.10 1.210510e+00 -4.066949e+00 3.590805e+01
C.9.11 1.413949e+00 -3.991693e+00 3.587187e+01
C.9.12 1.606455e+00 -3.913282e+00 3.580009e+01
C.9.14 1.896199e+00 -3.756251e+00 3.565704e+01
C.9.15 1.990267e+00 -3.682144e+00 3.558489e+01
C.9.16 2.069617e+00 -3.602951e+00 3.550136e+01
C.9.17 2.135214e+00 -3.501054e+00 3.540862e+01
C.9.18 2.184689e+00 -3.402737e+00 3.530291e+01
C.9.19 2.222637e+00 -3.303880e+00 3.519302e+01
C.9.20 2.243221e+00 -3.212358e+00 3.509675e+01
C.9.21 2.250374e+00 -3.118484e+00 3.500081e+01
C.9.22 2.249592e+00 -3.021690e+00 3.490755e+01
C.9.23 2.244960e+00 -2.934809e+00 3.484119e+01
C.9.24 2.230483e+00 -2.843749e+00 3.478228e+01
C.9.26 2.110101e+00 -2.629334e+00 3.444843e+01
C.9.27 2.042931e+00 -2.591443e+00 3.414557e+01
C.9.28 1.938402e+00 -2.596500e+00 3.385107e+01
C.9.29 1.696975e+00 -2.574838e+00 3.362564e+01
C.9.30 1.464179e+00 -2.641902e+00 3.340006e+01
C.9.31 1.168192e+00 -2.657744e+00 3.325269e+01
C.9.32 8.695124e-01 -2.604127e+00 3.322757e+01
C.9.33 5.678358e-01 -2.588992e+00 3.318914e+01
C.9.34 2.657651e-01 -2.561362e+00 3.321571e+01
C.9.35 -1.497654e-01 -2.538448e+00 3.327294e+01
C.9.36 -5.522869e-01 -2.512951e+00 3.339037e+01
C.9.37 -9.449987e-01 -2.546038e+00 3.353579e+01
C.9.38 -1.287802e+00 -2.630940e+00 3.372995e+01
C.9.39 -1.580115e+00 -2.730016e+00 3.398912e+01
C.9.40 -1.796472e+00 -2.884292e+00 3.429213e+01
C.9.41 -1.882766e+00 -3.096163e+00 3.460955e+01
C.9.42 -1.887094e+00 -3.345320e+00 3.491119e+01
C.9.44 -1.783105e+00 -3.940004e+00 3.534476e+01
C.9.45 -1.658047e+00 -4.207435e+00 3.553961e+01
C.9.46 -1.490498e+00 -4.492126e+00 3.566610e+01
C.9.47 -1.264809e+00 -4.800182e+00 3.569023e+01
C.9.48 -9.626375e-01 -5.033460e+00 3.571647e+01
C.10.02 1.158711e+01 -1.533360e+01 3.487177e+01
C.10.03 1.164564e+01 -1.499836e+01 3.488302e+01
C.10.04 1.169759e+01 -1.466333e+01 3.491459e+01
C.10.05 1.171870e+01 -1.432327e+01 3.500701e+01
C.10.06 1.176201e+01 -1.398352e+01 3.509254e+01
C.10.07 1.182972e+01 -1.363979e+01 3.513597e+01
C.10.08 1.188469e+01 -1.335129e+01 3.512859e+01
C.10.09 1.195294e+01 -1.306736e+01 3.509645e+01
C.10.10 1.205873e+01 -1.279338e+01 3.510339e+01
C.10.11 1.222118e+01 -1.259353e+01 3.515542e+01
C.10.12 1.242648e+01 -1.243794e+01 3.520716e+01
C.10.13 1.263419e+01 -1.228085e+01 3.524199e+01
C.10.14 1.283772e+01 -1.207689e+01 3.525495e+01
C.10.15 1.302633e+01 -1.185980e+01 3.527698e+01
C.10.17 1.351855e+01 -1.140569e+01 3.552702e+01
C.10.18 1.381652e+01 -1.113955e+01 3.568185e+01
C.10.19 1.414733e+01 -1.087475e+01 3.561830e+01
C.10.20 1.443476e+01 -1.049757e+01 3.566189e+01
C.10.21 1.467163e+01 -1.009319e+01 3.574654e+01
C.10.22 1.490631e+01 -9.681349e+00 3.579213e+01
C.10.23 1.512103e+01 -9.292502e+00 3.585293e+01
C.10.24 1.532586e+01 -8.900479e+00 3.592617e+01
C.10.25 1.552513e+01 -8.499384e+00 3.594632e+01
C.10.26 1.572829e+01 -8.088121e+00 3.592965e+01
C.10.27 1.592615e+01 -7.678100e+00 3.587115e+01
C.10.28 1.608714e+01 -7.283052e+00 3.570173e+01
C.10.29 1.636793e+01 -6.674490e+00 3.534768e+01
C.10.30 1.649793e+01 -5.972259e+00 3.560167e+01
C.11.02 2.370098e+00 -1.531585e+01 3.503621e+01
C.11.03 2.372365e+00 -1.503581e+01 3.505006e+01
C.11.04 2.385548e+00 -1.475982e+01 3.509776e+01
C.11.05 2.404043e+00 -1.446985e+01 3.515428e+01
C.11.06 2.425739e+00 -1.417714e+01 3.519263e+01
C.11.07 2.429092e+00 -1.388608e+01 3.524644e+01
C.11.08 2.412014e+00 -1.353060e+01 3.529464e+01
C.11.09 2.385162e+00 -1.317257e+01 3.530228e+01
C.11.10 2.321094e+00 -1.282226e+01 3.525592e+01
C.11.11 2.212405e+00 -1.246877e+01 3.527188e+01
C.11.12 2.106284e+00 -1.213785e+01 3.539939e+01
C.11.13 1.949672e+00 -1.182666e+01 3.552455e+01
C.11.14 1.739725e+00 -1.158510e+01 3.560172e+01
C.11.15 1.490946e+00 -1.137706e+01 3.565842e+01
C.11.17 1.030759e+00 -1.094885e+01 3.590617e+01
C.11.18 8.211524e-01 -1.073296e+01 3.608406e+01
C.11.19 6.211320e-01 -1.047128e+01 3.620110e+01
C.11.20 3.467181e-01 -1.001039e+01 3.628833e+01
C.11.21 1.012131e-01 -9.525713e+00 3.630060e+01
C.11.22 -1.246286e-01 -9.033549e+00 3.634649e+01
C.11.23 -3.418074e-01 -8.498802e+00 3.644864e+01
C.11.24 -5.301481e-01 -7.949074e+00 3.652532e+01
C.11.25 -7.022532e-01 -7.389226e+00 3.650285e+01
C.11.26 -8.382403e-01 -6.989022e+00 3.644249e+01
C.11.27 -9.686084e-01 -6.594688e+00 3.634347e+01
C.11.28 -1.036813e+00 -6.212633e+00 3.616549e+01
C.11.29 -1.027119e+00 -5.750396e+00 3.599863e+01
C.11.30 -7.964906e-01 -5.278921e+00 3.606065e+01
