# Supplementary material for: Ontogenetic changes and sexual dimorphism in the cranium and mandible of the Atlantic walrus (Odobenus rosmarus rosmarus L.)
Source: Anat Rec (Hoboken). 2025 Sep 12;309(7):1875–903. doi: 10.1002/ar.70050 (PMC13251751; doi:10.1002/ar.70050)
Supplement: Supplementary file 1 — Data S1: Supporting information. [file AR-309-1875-s001.zip › PTS files/Ontogeny_Skull/4494_F_A.pts]

Version 1.0
487
S.1 3.055077e+01 -8.565696e-01 5.150106e+01
S.2 2.711629e+01 -8.528283e-01 5.405788e+01
S.3 2.293141e+01 1.152614e+00 5.512727e+01
S.4 2.250359e+01 -2.327367e+00 5.531564e+01
S.5 2.300151e+01 -5.937372e-01 5.657215e+01
S.6 1.547842e+01 -5.076293e-01 5.601912e+01
S.7 1.456633e+00 2.328079e-01 4.903950e+01
S.8 9.936796e-01 2.746800e-01 3.933129e+01
S.9 4.730505e+00 3.164530e-01 3.619038e+01
S.10 2.687446e+00 2.491937e+00 3.753649e+01
S.11 2.411064e+00 -2.068202e+00 3.759889e+01
S.12 2.878175e+01 1.029205e+00 4.896390e+01
S.13 2.863597e+01 -2.627543e+00 4.919147e+01
S.14 2.296750e+01 3.693062e+00 4.640040e+01
S.15 2.275216e+01 -4.685853e+00 4.619027e+01
S.16 1.767397e+01 3.199855e+00 4.404949e+01
S.17 1.739124e+01 -3.722336e+00 4.394512e+01
S.18 1.366796e+01 1.809584e+00 3.944672e+01
S.19 1.328965e+01 -2.373453e+00 3.966117e+01
S.20 1.518986e+01 -2.100827e-01 4.265094e+01
S.21 2.098040e+01 -5.016539e-01 4.921835e+01
S.22 2.854070e+01 -9.084474e-01 5.035577e+01
S.23 1.971710e+01 7.032565e+00 5.277924e+01
S.24 1.930919e+01 -8.201406e+00 5.240649e+01
S.25 1.906157e+01 7.535321e+00 4.871276e+01
S.26 1.881554e+01 -8.288902e+00 4.840192e+01
S.27 1.566606e+01 8.432627e+00 4.969090e+01
S.28 1.522666e+01 -9.273964e+00 4.911025e+01
S.29 1.598750e+01 8.780794e+00 4.616392e+01
S.30 1.577750e+01 -9.311264e+00 4.566061e+01
S.31 2.041229e+01 5.100754e+00 4.920455e+01
S.32 2.014856e+01 -5.802925e+00 4.867071e+01
S.33 2.229924e+01 4.613623e+00 4.669510e+01
S.34 2.214769e+01 -5.498673e+00 4.647869e+01
S.35 2.146313e+01 5.135408e+00 4.571722e+01
S.36 2.096110e+01 -6.252277e+00 4.529710e+01
S.37 1.507629e+01 9.126987e+00 4.313094e+01
S.38 1.497546e+01 -9.514519e+00 4.257782e+01
S.39 1.485602e+01 9.765558e+00 4.460638e+01
S.40 1.449744e+01 -1.023007e+01 4.428863e+01
S.41 1.090782e+01 9.166409e+00 4.218711e+01
S.42 1.047675e+01 -9.327772e+00 4.223646e+01
S.43 8.491014e+00 1.125765e+01 4.211339e+01
S.44 8.666870e+00 -1.152907e+01 4.152404e+01
S.45 1.027226e+01 1.015795e+01 3.407473e+01
S.46 9.591458e+00 -9.896341e+00 3.381274e+01
S.47 1.063093e+01 1.213650e+01 3.668052e+01
S.48 1.041843e+01 -1.195714e+01 3.627644e+01
S.49 6.057477e+00 8.321866e+00 3.524669e+01
S.50 5.279658e+00 -8.238193e+00 3.548789e+01
S.51 3.266084e+00 5.906365e+00 3.720856e+01
S.52 2.553969e+00 -5.332607e+00 3.728532e+01
S.53 2.287154e+00 2.787866e+00 3.600706e+01
S.54 1.986989e+00 -2.376625e+00 3.601225e+01
S.55 4.772050e+00 2.013219e+00 3.586776e+01
S.56 4.508348e+00 -1.653006e+00 3.587261e+01
S.57 1.894547e+00 4.440524e+00 3.812284e+01
S.58 1.298753e+00 -3.647685e+00 3.761161e+01
S.59 -5.305817e-01 1.404663e-01 4.223702e+01
S.60 3.247438e+00 5.613607e+00 3.755491e+01
S.61 2.379343e+00 -4.906554e+00 3.771825e+01
S.62 2.539956e+01 4.502746e+00 4.629342e+01
S.63 2.492138e+01 -5.716159e+00 4.612150e+01
S.64 1.078116e+01 3.036782e+00 3.986185e+01
S.65 1.050668e+01 -3.147309e+00 3.972975e+01
S.66 1.010056e+01 7.351036e+00 3.780950e+01
S.67 9.585973e+00 -7.685873e+00 3.748904e+01
S.68 8.934668e+00 2.600766e+00 3.845904e+01
S.69 8.290075e+00 -2.715806e+00 3.824947e+01
S.70 6.015676e+00 8.787809e-02 3.701569e+01
S.71 1.264491e+01 5.730467e+00 4.086003e+01
S.72 1.224973e+01 -5.735689e+00 4.089433e+01
S.73 1.343234e+01 5.802569e+00 4.237127e+01
S.74 1.314882e+01 -6.279283e+00 4.249739e+01
S.75 1.407959e+01 1.000089e+01 4.157503e+01
S.76 1.371892e+01 -1.012910e+01 4.123479e+01
S.77 3.185353e+01 3.961930e+00 4.705193e+01
S.78 3.125524e+01 -6.038865e+00 4.691877e+01
S.79 2.810249e+01 4.890321e+00 4.470216e+01
S.80 2.738406e+01 -6.868886e+00 4.466035e+01
S.81 3.056895e+01 6.175345e+00 4.539682e+01
S.82 2.910295e+01 -7.994655e+00 4.578213e+01
S.83 2.925084e+01 3.051857e+00 4.573907e+01
S.84 2.868936e+01 -4.919145e+00 4.603180e+01
C.1.02 2.288004e+01 -5.884492e-01 5.691355e+01
C.1.03 2.258802e+01 -5.855840e-01 5.712814e+01
C.1.04 2.222650e+01 -5.742353e-01 5.715087e+01
C.1.05 2.193805e+01 -5.434873e-01 5.718781e+01
C.1.06 2.164796e+01 -5.064752e-01 5.718591e+01
C.1.07 2.135735e+01 -4.866084e-01 5.716011e+01
C.1.08 2.092047e+01 -5.040811e-01 5.709347e+01
C.1.09 2.048252e+01 -5.392185e-01 5.704274e+01
C.1.10 2.004619e+01 -5.517632e-01 5.697155e+01
C.1.11 1.962391e+01 -5.118626e-01 5.686461e+01
C.1.12 1.920986e+01 -4.480991e-01 5.673872e+01
C.1.13 1.880600e+01 -4.119245e-01 5.657462e+01
C.1.14 1.816132e+01 -4.206372e-01 5.640478e+01
C.1.15 1.750874e+01 -4.521188e-01 5.627177e+01
C.1.16 1.684893e+01 -4.794703e-01 5.617994e+01
C.1.17 1.638399e+01 -4.900626e-01 5.617638e+01
C.1.18 1.591906e+01 -4.972449e-01 5.616750e+01
C.1.20 1.500305e+01 -5.320464e-01 5.578843e+01
C.1.21 1.456315e+01 -5.607961e-01 5.549606e+01
C.1.22 1.412694e+01 -5.872192e-01 5.519799e+01
C.1.23 1.388149e+01 -6.023229e-01 5.500609e+01
C.1.24 1.363297e+01 -6.154450e-01 5.481802e+01
C.1.25 1.340490e+01 -6.156672e-01 5.460522e+01
C.1.26 1.289646e+01 -5.889934e-01 5.413273e+01
C.1.27 1.236586e+01 -5.526316e-01 5.368596e+01
C.1.28 1.179806e+01 -5.060866e-01 5.328860e+01
C.1.29 1.119169e+01 -4.407836e-01 5.295614e+01
C.1.30 1.056743e+01 -3.652593e-01 5.266105e+01
C.1.31 9.953044e+00 -3.026748e-01 5.234309e+01
C.1.32 9.435986e+00 -2.800505e-01 5.206987e+01
C.1.33 8.914370e+00 -2.737858e-01 5.180455e+01
C.1.34 8.388097e+00 -2.591219e-01 5.154894e+01
C.1.35 7.861104e+00 -2.262237e-01 5.129786e+01
C.1.36 7.330957e+00 -1.853140e-01 5.105471e+01
C.1.37 6.809505e+00 -1.268825e-01 5.079680e+01
C.1.38 6.195434e+00 -5.764957e-02 5.054636e+01
C.1.39 5.560518e+00 8.804569e-03 5.035379e+01
C.1.40 4.940865e+00 7.855701e-02 5.011765e+01
C.1.41 4.534883e+00 1.182503e-01 4.997235e+01
C.1.42 4.129158e+00 1.536617e-01 4.982524e+01
C.1.43 3.726636e+00 1.788263e-01 4.966761e+01
C.1.44 3.339659e+00 1.873511e-01 4.951046e+01
C.1.45 2.954652e+00 1.846021e-01 4.934832e+01
C.1.46 2.570700e+00 1.878910e-01 4.918376e+01
C.1.47 2.238429e+00 2.172528e-01 4.897218e+01
C.1.48 1.831461e+00 2.135142e-01 4.905081e+01
C.2.02 8.256422e+00 1.116064e+01 4.214355e+01
C.2.03 8.050200e+00 1.100956e+01 4.214153e+01
C.2.04 7.829124e+00 1.088266e+01 4.216099e+01
C.2.05 7.579254e+00 1.073913e+01 4.222197e+01
C.2.06 7.329337e+00 1.058382e+01 4.220872e+01
C.2.07 7.074141e+00 1.044390e+01 4.225401e+01
C.2.08 6.759145e+00 1.030010e+01 4.234583e+01
C.2.09 6.445731e+00 1.015867e+01 4.244633e+01
C.2.10 6.130953e+00 1.000664e+01 4.252462e+01
C.2.11 5.579226e+00 9.706724e+00 4.260277e+01
C.2.12 5.006505e+00 9.472927e+00 4.273615e+01
C.2.13 4.435731e+00 9.234705e+00 4.287001e+01
C.2.14 3.665507e+00 8.841018e+00 4.300365e+01
C.2.15 2.955957e+00 8.337209e+00 4.309719e+01
C.2.16 2.274314e+00 7.824676e+00 4.329401e+01
C.2.17 1.819414e+00 7.398776e+00 4.354231e+01
C.2.18 1.434561e+00 6.957445e+00 4.386958e+01
C.2.19 1.113663e+00 6.548398e+00 4.429348e+01
C.2.20 9.723198e-01 6.286705e+00 4.466468e+01
C.2.21 9.238323e-01 6.040231e+00 4.506860e+01
C.2.22 9.396311e-01 5.811785e+00 4.548550e+01
C.2.23 1.056247e+00 5.447206e+00 4.603679e+01
C.2.24 1.234079e+00 5.069921e+00 4.656262e+01
C.2.25 1.414627e+00 4.691128e+00 4.708642e+01
C.2.26 1.555032e+00 4.337275e+00 4.751533e+01
C.2.27 1.682130e+00 3.931828e+00 4.790048e+01
C.2.28 1.765772e+00 3.477325e+00 4.824006e+01
C.2.29 1.771396e+00 2.971790e+00 4.847641e+01
C.2.30 1.737551e+00 2.459848e+00 4.869602e+01
C.2.31 1.683167e+00 1.924130e+00 4.884274e+01
C.2.32 1.629835e+00 1.364981e+00 4.897295e+01
C.2.33 1.570246e+00 7.977843e-01 4.905775e+01
C.3.02 8.410234e+00 -1.145843e+01 4.165357e+01
C.3.03 8.158175e+00 -1.131817e+01 4.172009e+01
C.3.04 7.898503e+00 -1.117929e+01 4.175031e+01
C.3.05 7.452340e+00 -1.094177e+01 4.183986e+01
C.3.06 7.009450e+00 -1.068623e+01 4.188495e+01
C.3.07 6.564269e+00 -1.043937e+01 4.195105e+01
C.3.08 6.157182e+00 -1.020524e+01 4.199966e+01
C.3.09 5.741773e+00 -9.987188e+00 4.205245e+01
C.3.10 5.339297e+00 -9.750366e+00 4.212190e+01
C.3.11 4.813488e+00 -9.444353e+00 4.226881e+01
C.3.12 4.272383e+00 -9.183172e+00 4.244402e+01
C.3.13 3.717200e+00 -8.947958e+00 4.261182e+01
C.3.14 3.292275e+00 -8.669420e+00 4.271228e+01
C.3.15 2.871971e+00 -8.380997e+00 4.280390e+01
C.3.16 2.469040e+00 -8.088010e+00 4.294541e+01
C.3.17 2.121119e+00 -7.774442e+00 4.316093e+01
C.3.18 1.783008e+00 -7.488415e+00 4.342493e+01
C.3.19 1.480610e+00 -7.173438e+00 4.369913e+01
C.3.20 1.169151e+00 -6.746180e+00 4.396465e+01
C.3.21 8.697637e-01 -6.313903e+00 4.423582e+01
C.3.22 6.479605e-01 -5.958133e+00 4.465327e+01
C.3.23 6.868620e-01 -5.652429e+00 4.521810e+01
C.3.24 8.601645e-01 -5.305444e+00 4.573153e+01
C.3.25 1.023266e+00 -4.932874e+00 4.623013e+01
C.3.26 1.166955e+00 -4.515999e+00 4.669955e+01
C.3.27 1.318380e+00 -4.054197e+00 4.712218e+01
C.3.28 1.478918e+00 -3.645907e+00 4.759370e+01
C.3.29 1.595929e+00 -3.093510e+00 4.811118e+01
C.3.30 1.662542e+00 -2.462469e+00 4.854010e+01
C.3.31 1.656269e+00 -1.752831e+00 4.882818e+01
C.3.32 1.601325e+00 -1.096797e+00 4.896830e+01
C.3.33 1.553201e+00 -4.327368e-01 4.906704e+01
C.4.02 3.046461e+01 -8.370465e-01 5.110799e+01
C.4.03 3.027061e+01 -8.234376e-01 5.075517e+01
C.4.04 2.998055e+01 -8.237594e-01 5.047559e+01
C.4.05 2.951348e+01 -8.539044e-01 5.033389e+01
C.4.06 2.902705e+01 -8.959932e-01 5.030636e+01
C.4.08 2.774414e+01 -8.658703e-01 5.065809e+01
C.4.09 2.694478e+01 -7.779642e-01 5.094265e+01
C.4.10 2.613488e+01 -7.177566e-01 5.120366e+01
C.4.11 2.557418e+01 -7.475539e-01 5.139561e+01
C.4.12 2.499734e+01 -7.651947e-01 5.125761e+01
C.4.13 2.450354e+01 -7.046339e-01 5.093421e+01
C.4.14 2.426779e+01 -6.822283e-01 5.083076e+01
C.4.15 2.400971e+01 -6.818758e-01 5.081760e+01
C.4.16 2.378583e+01 -6.728513e-01 5.068883e+01
C.4.17 2.347828e+01 -6.817192e-01 5.043184e+01
C.4.18 2.313831e+01 -6.854693e-01 5.021941e+01
C.4.19 2.277451e+01 -6.838977e-01 5.005099e+01
C.4.20 2.245341e+01 -6.631947e-01 4.993337e+01
C.4.21 2.213192e+01 -6.281088e-01 4.982033e+01
C.4.22 2.182147e+01 -5.922664e-01 4.967996e+01
C.4.23 2.152586e+01 -5.576982e-01 4.955521e+01
C.4.24 2.124134e+01 -5.219673e-01 4.940715e+01
C.4.26 2.065064e+01 -4.976320e-01 4.897098e+01
C.4.27 2.032505e+01 -5.063183e-01 4.871827e+01
C.4.28 2.003454e+01 -5.023693e-01 4.842581e+01
C.4.29 1.965725e+01 -4.729249e-01 4.809937e+01
C.4.30 1.926725e+01 -4.326893e-01 4.778944e+01
C.4.31 1.894480e+01 -3.945320e-01 4.740951e+01
C.4.32 1.864112e+01 -3.678062e-01 4.701385e+01
C.4.33 1.833158e+01 -3.413117e-01 4.662273e+01
C.4.34 1.802653e+01 -3.153556e-01 4.622808e+01
C.4.35 1.774252e+01 -2.986022e-01 4.575296e+01
C.4.36 1.740266e+01 -2.754285e-01 4.531633e+01
C.4.37 1.708891e+01 -2.543834e-01 4.486049e+01
C.4.38 1.677209e+01 -2.272554e-01 4.450477e+01
C.4.39 1.646734e+01 -1.952781e-01 4.413906e+01
C.4.40 1.618447e+01 -1.785015e-01 4.375521e+01
C.4.41 1.590846e+01 -1.837360e-01 4.332941e+01
C.4.42 1.562793e+01 -1.975390e-01 4.290675e+01
C.5.02 1.956021e+01 6.935117e+00 5.310062e+01
C.5.03 1.939536e+01 6.808021e+00 5.340733e+01
C.5.04 1.923202e+01 6.711075e+00 5.372562e+01
C.5.05 1.910003e+01 6.509883e+00 5.388799e+01
C.5.06 1.897343e+01 6.279776e+00 5.401162e+01
C.5.07 1.884300e+01 6.046812e+00 5.412553e+01
C.5.08 1.867789e+01 5.758832e+00 5.423317e+01
C.5.09 1.850956e+01 5.471769e+00 5.433826e+01
C.5.10 1.833258e+01 5.206345e+00 5.447972e+01
C.5.11 1.820848e+01 4.999174e+00 5.458817e+01
C.5.12 1.808441e+01 4.799224e+00 5.470945e+01
C.5.13 1.794722e+01 4.609849e+00 5.483355e+01
C.5.14 1.774201e+01 4.347159e+00 5.498879e+01
C.5.15 1.754004e+01 4.068711e+00 5.511877e+01
C.5.16 1.733442e+01 3.786197e+00 5.523332e+01
C.5.17 1.710331e+01 3.484968e+00 5.534144e+01
C.5.18 1.686363e+01 3.188139e+00 5.544286e+01
C.5.19 1.662790e+01 2.888877e+00 5.554634e+01
C.5.20 1.636166e+01 2.537634e+00 5.565730e+01
C.5.21 1.610807e+01 2.170956e+00 5.574561e+01
C.5.22 1.589479e+01 1.775911e+00 5.581639e+01
C.5.23 1.573571e+01 1.365888e+00 5.588124e+01
C.5.24 1.561592e+01 9.415841e-01 5.593827e+01
C.5.25 1.553006e+01 5.068245e-01 5.597359e+01
C.5.26 1.549277e+01 1.701452e-01 5.599633e+01
C.5.27 1.547952e+01 -1.681388e-01 5.602181e+01
C.5.29 1.547129e+01 -7.980534e-01 5.600785e+01
C.5.30 1.547252e+01 -1.087291e+00 5.597845e+01
C.5.31 1.548694e+01 -1.376129e+00 5.594865e+01
C.5.32 1.552059e+01 -1.686381e+00 5.590794e+01
C.5.33 1.556853e+01 -1.994327e+00 5.586415e+01
C.5.34 1.564360e+01 -2.295229e+00 5.581060e+01
C.5.35 1.573517e+01 -2.564554e+00 5.576019e+01
C.5.36 1.584860e+01 -2.825701e+00 5.571124e+01
C.5.37 1.599091e+01 -3.073180e+00 5.566697e+01
C.5.38 1.622639e+01 -3.356950e+00 5.561719e+01
C.5.39 1.648685e+01 -3.618434e+00 5.556986e+01
C.5.40 1.673226e+01 -3.887769e+00 5.549448e+01
C.5.41 1.689482e+01 -4.119596e+00 5.539792e+01
C.5.42 1.703656e+01 -4.354955e+00 5.527956e+01
C.5.43 1.717462e+01 -4.594492e+00 5.516529e+01
C.5.44 1.734719e+01 -4.866917e+00 5.502549e+01
C.5.45 1.751964e+01 -5.135610e+00 5.487852e+01
C.5.46 1.768674e+01 -5.405045e+00 5.472680e+01
C.5.47 1.785910e+01 -5.687001e+00 5.454463e+01
C.5.48 1.802248e+01 -5.975114e+00 5.436382e+01
C.5.49 1.818577e+01 -6.278532e+00 5.421000e+01
C.5.50 1.840819e+01 -6.684869e+00 5.406898e+01
C.5.51 1.863194e+01 -7.091965e+00 5.393231e+01
C.5.52 1.884156e+01 -7.463621e+00 5.370341e+01
C.5.53 1.902280e+01 -7.769041e+00 5.331434e+01
C.5.54 1.919223e+01 -8.035391e+00 5.289259e+01
C.6.02 1.593064e+01 8.559065e+00 4.976148e+01
C.6.03 1.621331e+01 8.657594e+00 4.972443e+01
C.6.04 1.649232e+01 8.766229e+00 4.968803e+01
C.6.05 1.668911e+01 8.838727e+00 4.955287e+01
C.6.06 1.685353e+01 8.882810e+00 4.937045e+01
C.6.07 1.699898e+01 8.849320e+00 4.917051e+01
C.6.08 1.722284e+01 8.687544e+00 4.891817e+01
C.6.09 1.748186e+01 8.484362e+00 4.874047e+01
C.6.10 1.776440e+01 8.273095e+00 4.861599e+01
C.6.11 1.798014e+01 8.148737e+00 4.859906e+01
C.6.12 1.819566e+01 8.023836e+00 4.858355e+01
C.6.13 1.841396e+01 7.905249e+00 4.860762e+01
C.6.14 1.863771e+01 7.779710e+00 4.860772e+01
C.6.15 1.886211e+01 7.655373e+00 4.860492e+01
C.6.17 1.921399e+01 7.375606e+00 4.880712e+01
C.6.18 1.935444e+01 7.194298e+00 4.887812e+01
C.6.19 1.949674e+01 7.022635e+00 4.896716e+01
C.6.20 1.969446e+01 6.861816e+00 4.911700e+01
C.6.21 1.988455e+01 6.726191e+00 4.929834e+01
C.6.22 2.002368e+01 6.582000e+00 4.951572e+01
C.6.23 2.011356e+01 6.350251e+00 4.983507e+01
C.6.24 2.012896e+01 6.132104e+00 5.017558e+01
C.6.25 2.011460e+01 5.985165e+00 5.055236e+01
C.6.26 2.007461e+01 5.930593e+00 5.097186e+01
C.6.27 1.998912e+01 5.964038e+00 5.138677e+01
C.6.28 1.989149e+01 6.126918e+00 5.176689e+01
C.6.29 1.982649e+01 6.394938e+00 5.213290e+01
C.6.30 1.978590e+01 6.734370e+00 5.243812e+01
C.7.02 1.940038e+01 -7.917333e+00 5.217126e+01
C.7.03 1.944567e+01 -7.602894e+00 5.196288e+01
C.7.04 1.952255e+01 -7.352612e+00 5.168757e+01
C.7.05 1.964500e+01 -7.140011e+00 5.137483e+01
C.7.06 1.976066e+01 -7.069277e+00 5.100117e+01
C.7.07 1.980091e+01 -7.112330e+00 5.060807e+01
C.7.08 1.979340e+01 -7.197654e+00 5.030754e+01
C.7.09 1.981975e+01 -7.301051e+00 5.001383e+01
C.7.10 1.983673e+01 -7.413715e+00 4.972285e+01
C.7.11 1.984655e+01 -7.474012e+00 4.946358e+01
C.7.12 1.977320e+01 -7.548902e+00 4.921870e+01
C.7.13 1.965883e+01 -7.653478e+00 4.900207e+01
C.7.14 1.941369e+01 -7.821465e+00 4.871535e+01
C.7.15 1.911686e+01 -8.032988e+00 4.852126e+01
C.7.17 1.863057e+01 -8.427176e+00 4.827465e+01
C.7.18 1.844081e+01 -8.584238e+00 4.818057e+01
C.7.19 1.824125e+01 -8.749498e+00 4.813162e+01
C.7.20 1.801234e+01 -8.918422e+00 4.811238e+01
C.7.21 1.778692e+01 -9.089434e+00 4.814762e+01
C.7.22 1.757236e+01 -9.265610e+00 4.821270e+01
C.7.23 1.735902e+01 -9.460239e+00 4.826523e+01
C.7.24 1.715862e+01 -9.656991e+00 4.835054e+01
C.7.25 1.696815e+01 -9.807055e+00 4.851593e+01
C.7.26 1.671477e+01 -9.837029e+00 4.879393e+01
C.7.27 1.642574e+01 -9.774705e+00 4.902840e+01
C.7.28 1.609904e+01 -9.664603e+00 4.918182e+01
C.7.29 1.579899e+01 -9.547676e+00 4.920924e+01
C.7.30 1.550348e+01 -9.417522e+00 4.919522e+01
C.8.01 1.554603e+01 8.676745e+00 4.275335e+01
C.8.02 1.544810e+01 8.356691e+00 4.271700e+01
C.8.03 1.527407e+01 8.070799e+00 4.275356e+01
C.8.04 1.504357e+01 7.828835e+00 4.279452e+01
C.8.05 1.479549e+01 7.667343e+00 4.277514e+01
C.8.06 1.453126e+01 7.540648e+00 4.272901e+01
C.8.07 1.428233e+01 7.381285e+00 4.270388e+01
C.8.08 1.404125e+01 7.131997e+00 4.272924e+01
C.8.09 1.386481e+01 6.832435e+00 4.273510e+01
C.8.10 1.373366e+01 6.513691e+00 4.268920e+01
C.8.11 1.363310e+01 6.269011e+00 4.260003e+01
C.8.12 1.351747e+01 6.036322e+00 4.249794e+01
C.8.14 1.338314e+01 5.666772e+00 4.231467e+01
C.8.15 1.332127e+01 5.535375e+00 4.226014e+01
C.8.16 1.325447e+01 5.428273e+00 4.216998e+01
C.8.17 1.317040e+01 5.345596e+00 4.200414e+01
C.8.18 1.307900e+01 5.308601e+00 4.182613e+01
C.8.19 1.298306e+01 5.302055e+00 4.164680e+01
C.8.20 1.290626e+01 5.316323e+00 4.149056e+01
C.8.21 1.283443e+01 5.357397e+00 4.133671e+01
C.8.22 1.276657e+01 5.424647e+00 4.119047e+01
C.8.23 1.271186e+01 5.508763e+00 4.106981e+01
C.8.24 1.267101e+01 5.609735e+00 4.095683e+01
C.8.26 1.270770e+01 6.014487e+00 4.060694e+01
C.8.27 1.290084e+01 6.133380e+00 4.029513e+01
C.8.28 1.305809e+01 6.373490e+00 4.003767e+01
C.8.29 1.314855e+01 6.694975e+00 3.987601e+01
C.8.30 1.319133e+01 7.060750e+00 3.983062e+01
C.8.31 1.326973e+01 7.414558e+00 3.975095e+01
C.8.32 1.337134e+01 7.720431e+00 3.970820e+01
C.8.33 1.349207e+01 8.022318e+00 3.970761e+01
C.8.34 1.354964e+01 8.334210e+00 3.977914e+01
C.8.35 1.351933e+01 8.665173e+00 3.989507e+01
C.8.36 1.358954e+01 8.997473e+00 3.998757e+01
C.8.37 1.369315e+01 9.310746e+00 4.011015e+01
C.8.38 1.371291e+01 9.546368e+00 4.029994e+01
C.8.39 1.372997e+01 9.744069e+00 4.052918e+01
C.8.40 1.384175e+01 9.910885e+00 4.075634e+01
C.8.41 1.392064e+01 9.995183e+00 4.102116e+01
C.8.42 1.401516e+01 1.001204e+01 4.129363e+01
C.8.44 1.416327e+01 9.943717e+00 4.186591e+01
C.8.45 1.428827e+01 9.826011e+00 4.212163e+01
C.8.46 1.442764e+01 9.676906e+00 4.235233e+01
C.8.47 1.471753e+01 9.344785e+00 4.265845e+01
C.8.48 1.511942e+01 9.002422e+00 4.275515e+01
C.9.01 1.504356e+01 -8.735432e+00 4.225206e+01
C.9.02 1.501016e+01 -8.488914e+00 4.224308e+01
C.9.03 1.492385e+01 -8.252012e+00 4.225169e+01
C.9.04 1.479028e+01 -8.044017e+00 4.227763e+01
C.9.05 1.456272e+01 -7.862647e+00 4.233274e+01
C.9.06 1.429970e+01 -7.724377e+00 4.240257e+01
C.9.07 1.406303e+01 -7.553969e+00 4.246989e+01
C.9.08 1.390462e+01 -7.332021e+00 4.253295e+01
C.9.09 1.377867e+01 -7.084286e+00 4.259170e+01
C.9.10 1.363809e+01 -6.842580e+00 4.262031e+01
C.9.11 1.347843e+01 -6.647869e+00 4.260743e+01
C.9.12 1.330797e+01 -6.464509e+00 4.256429e+01
C.9.14 1.305111e+01 -6.131526e+00 4.242713e+01
C.9.15 1.296752e+01 -5.985559e+00 4.233456e+01
C.9.16 1.288177e+01 -5.856081e+00 4.222364e+01
C.9.17 1.278978e+01 -5.754244e+00 4.209508e+01
C.9.18 1.269798e+01 -5.671871e+00 4.195120e+01
C.9.19 1.260836e+01 -5.597676e+00 4.180148e+01
C.9.20 1.254009e+01 -5.533259e+00 4.168401e+01
C.9.21 1.247443e+01 -5.477399e+00 4.156147e+01
C.9.22 1.241610e+01 -5.464709e+00 4.143159e+01
C.9.23 1.233550e+01 -5.523107e+00 4.124598e+01
C.9.24 1.226843e+01 -5.622287e+00 4.106871e+01
C.9.26 1.233224e+01 -5.918027e+00 4.055868e+01
C.9.27 1.246197e+01 -6.107022e+00 4.023775e+01
C.9.28 1.255596e+01 -6.377994e+00 4.000206e+01
C.9.29 1.258932e+01 -6.920181e+00 3.981404e+01
C.9.30 1.258068e+01 -7.500750e+00 3.973318e+01
C.9.31 1.258775e+01 -8.086115e+00 3.971189e+01
C.9.32 1.260695e+01 -8.460508e+00 3.975051e+01
C.9.33 1.264111e+01 -8.827089e+00 3.984886e+01
C.9.34 1.272185e+01 -9.177779e+00 3.996623e+01
C.9.35 1.282834e+01 -9.370466e+00 4.004488e+01
C.9.36 1.297698e+01 -9.534121e+00 4.013818e+01
C.9.37 1.312723e+01 -9.687459e+00 4.024549e+01
C.9.38 1.324369e+01 -9.811737e+00 4.033969e+01
C.9.39 1.336050e+01 -9.924284e+00 4.044687e+01
C.9.40 1.346379e+01 -1.001072e+01 4.058176e+01
C.9.41 1.355412e+01 -1.008433e+01 4.079015e+01
C.9.42 1.362541e+01 -1.012771e+01 4.101704e+01
C.9.44 1.389254e+01 -1.008844e+01 4.152092e+01
C.9.45 1.408202e+01 -1.000706e+01 4.178696e+01
C.9.46 1.427948e+01 -9.848552e+00 4.198753e+01
C.9.47 1.455149e+01 -9.518059e+00 4.215025e+01
C.9.48 1.480712e+01 -9.136084e+00 4.222877e+01
C.10.02 2.501946e+01 4.619683e+00 4.618122e+01
C.10.03 2.461193e+01 4.687278e+00 4.617123e+01
C.10.04 2.420523e+01 4.756157e+00 4.614686e+01
C.10.05 2.385303e+01 4.781436e+00 4.614087e+01
C.10.06 2.354559e+01 4.841712e+00 4.597786e+01
C.10.07 2.319882e+01 4.863428e+00 4.591464e+01
C.10.08 2.301744e+01 4.895598e+00 4.585045e+01
C.10.09 2.282481e+01 4.898409e+00 4.581970e+01
C.10.10 2.263326e+01 4.918501e+00 4.578871e+01
C.10.11 2.241870e+01 4.925535e+00 4.581373e+01
C.10.12 2.220476e+01 4.939280e+00 4.584102e+01
C.10.13 2.199075e+01 4.964046e+00 4.585816e+01
C.10.14 2.179344e+01 4.992740e+00 4.586589e+01
C.10.15 2.160545e+01 5.033103e+00 4.581257e+01
C.10.17 2.129061e+01 5.591467e+00 4.567852e+01
C.10.18 2.109890e+01 6.035810e+00 4.574968e+01
C.10.19 2.082405e+01 6.433825e+00 4.582246e+01
C.10.20 2.051151e+01 6.711244e+00 4.583753e+01
C.10.21 2.018489e+01 6.966363e+00 4.578175e+01
C.10.22 1.983975e+01 7.186615e+00 4.569666e+01
C.10.23 1.948887e+01 7.406081e+00 4.553912e+01
C.10.24 1.911721e+01 7.584188e+00 4.537711e+01
C.10.25 1.875697e+01 7.739137e+00 4.517139e+01
C.10.26 1.815146e+01 7.906126e+00 4.487232e+01
C.10.27 1.761246e+01 8.075930e+00 4.446663e+01
C.10.28 1.706814e+01 8.256330e+00 4.407280e+01
C.10.29 1.632981e+01 8.525433e+00 4.368280e+01
C.10.30 1.546400e+01 8.458255e+00 4.354186e+01
C.11.02 2.464387e+01 -5.765329e+00 4.598732e+01
C.11.03 2.433392e+01 -5.793764e+00 4.596403e+01
C.11.04 2.402541e+01 -5.824052e+00 4.592751e+01
C.11.05 2.371297e+01 -5.851882e+00 4.585141e+01
C.11.06 2.339803e+01 -5.870513e+00 4.578316e+01
C.11.07 2.310294e+01 -5.861479e+00 4.565269e+01
C.11.08 2.286232e+01 -5.812705e+00 4.552739e+01
C.11.09 2.260852e+01 -5.733129e+00 4.545509e+01
C.11.10 2.234102e+01 -5.679801e+00 4.541538e+01
C.11.11 2.208877e+01 -5.680618e+00 4.539809e+01
C.11.12 2.183817e+01 -5.711815e+00 4.541041e+01
C.11.13 2.159570e+01 -5.783378e+00 4.541402e+01
C.11.14 2.134853e+01 -5.894612e+00 4.540701e+01
C.11.15 2.114293e+01 -6.053917e+00 4.533039e+01
C.11.17 2.076284e+01 -6.647031e+00 4.533327e+01
C.11.18 2.060491e+01 -7.056346e+00 4.539614e+01
C.11.19 2.033661e+01 -7.399446e+00 4.547820e+01
C.11.20 1.994448e+01 -7.663337e+00 4.547152e+01
C.11.21 1.954465e+01 -7.885257e+00 4.535180e+01
C.11.22 1.916099e+01 -8.056261e+00 4.513499e+01
C.11.23 1.868103e+01 -8.264242e+00 4.489143e+01
C.11.24 1.823285e+01 -8.413550e+00 4.456007e+01
C.11.25 1.777305e+01 -8.557251e+00 4.424244e+01
C.11.26 1.726934e+01 -8.642140e+00 4.380017e+01
C.11.27 1.672263e+01 -8.767294e+00 4.342339e+01
C.11.28 1.616019e+01 -8.939100e+00 4.309071e+01
C.11.29 1.578922e+01 -9.081249e+00 4.281796e+01
C.11.30 1.534439e+01 -9.244555e+00 4.272993e+01
