# Supplementary material for: Ontogenetic changes and sexual dimorphism in the cranium and mandible of the Atlantic walrus (Odobenus rosmarus rosmarus L.)
Source: Anat Rec (Hoboken). 2025 Sep 12;309(7):1875–903. doi: 10.1002/ar.70050 (PMC13251751; doi:10.1002/ar.70050)
Supplement: Supplementary file 1 — Data S1: Supporting information. [file AR-309-1875-s001.zip › PTS files/Ontogeny_Skull/4495_M_J.pts]

Version 1.0
487
S.1 9.715345e+00 -2.320459e+01 5.207304e+01
S.2 9.415430e+00 -2.262932e+01 4.799237e+01
S.3 7.451374e+00 -1.955664e+01 4.448804e+01
S.4 1.078380e+01 -1.931549e+01 4.382830e+01
S.5 8.889060e+00 -2.040718e+01 4.256017e+01
S.6 8.698024e+00 -1.414474e+01 3.915268e+01
S.7 9.001012e+00 2.983059e-01 3.566549e+01
S.8 9.788149e+00 6.824375e+00 4.281890e+01
S.9 9.860164e+00 6.881481e+00 4.811469e+01
S.10 7.983362e+00 6.905110e+00 4.587087e+01
S.11 1.168710e+01 6.891922e+00 4.502171e+01
S.12 7.543993e+00 -2.089281e+01 5.292205e+01
S.13 1.154282e+01 -2.091820e+01 5.248790e+01
S.14 5.006360e+00 -1.384053e+01 5.156269e+01
S.15 1.396720e+01 -1.399892e+01 5.116685e+01
S.16 5.608966e+00 -7.443468e+00 5.009312e+01
S.17 1.332705e+01 -7.572036e+00 4.974264e+01
S.18 7.050345e+00 -2.131212e+00 5.101138e+01
S.19 1.167317e+01 -2.343716e+00 5.072028e+01
S.20 9.472493e+00 -5.060924e+00 4.955651e+01
S.21 9.401704e+00 -1.432402e+01 4.804937e+01
S.22 9.641073e+00 -2.130724e+01 5.155465e+01
S.23 1.509906e+00 -1.498145e+01 4.420183e+01
S.24 1.657251e+01 -1.545111e+01 4.287867e+01
S.25 6.573929e-01 -1.180439e+01 4.743166e+01
S.26 9999 9999 9999
S.27 9999 9999 9999
S.28 9999 9999 9999
S.29 -1.362091e-01 -8.349578e+00 4.664195e+01
S.30 1.869853e+01 -8.711262e+00 4.568298e+01
S.31 2.656509e+00 -1.333206e+01 4.802766e+01
S.32 1.563352e+01 -1.336012e+01 4.772144e+01
S.33 3.616880e+00 -1.289774e+01 5.079405e+01
S.34 1.547992e+01 -1.339047e+01 5.035709e+01
S.35 2.617893e+00 -1.148829e+01 5.076064e+01
S.36 9999 9999 9999
S.37 -9.667550e-02 -5.580245e+00 4.920253e+01
S.38 1.904306e+01 -6.023282e+00 4.870540e+01
S.39 -1.034391e+00 -6.325361e+00 4.756005e+01
S.40 2.001829e+01 -6.689889e+00 4.704337e+01
S.41 -3.350326e-01 -1.728878e+00 4.714631e+01
S.42 1.941216e+01 -2.404733e+00 4.641994e+01
S.43 -2.468289e+00 -1.708620e-02 4.536996e+01
S.44 2.143295e+01 -6.083790e-01 4.399770e+01
S.45 1.252838e-01 4.218430e+00 5.169148e+01
S.46 1.944990e+01 3.214453e+00 5.132497e+01
S.47 -2.268295e+00 3.326226e+00 5.052522e+01
S.48 2.177978e+01 2.781258e+00 5.002545e+01
S.49 2.866416e+00 6.551328e+00 4.872405e+01
S.50 1.724754e+01 6.136014e+00 4.808872e+01
S.51 4.555971e+00 7.940061e+00 4.518158e+01
S.52 1.515881e+01 7.289931e+00 4.504371e+01
S.53 7.857560e+00 9.520112e+00 4.660361e+01
S.54 1.186491e+01 9.182967e+00 4.675150e+01
S.55 8.724869e+00 6.259206e+00 4.867878e+01
S.56 1.092202e+01 6.154084e+00 4.858219e+01
S.57 5.621446e+00 8.111672e+00 4.377854e+01
S.58 1.387555e+01 7.557528e+00 4.331889e+01
S.59 9.672178e+00 5.298776e+00 3.867747e+01
S.60 5.139260e+00 7.264580e+00 4.564101e+01
S.61 1.455741e+01 6.925217e+00 4.523003e+01
S.62 3.674250e+00 -1.533129e+01 5.314224e+01
S.63 1.557435e+01 -1.546716e+01 5.240675e+01
S.64 6.119569e+00 7.235685e-01 4.940831e+01
S.65 9999 9999 9999
S.66 2.180284e+00 1.571057e+00 5.038351e+01
S.67 1.731895e+01 1.328641e+00 4.960213e+01
S.68 6.939528e+00 2.117893e+00 4.911530e+01
S.69 1.162769e+01 2.763636e+00 4.892970e+01
S.70 9.765584e+00 4.926894e+00 4.858414e+01
S.71 3.862212e+00 -2.489127e+00 4.946794e+01
S.72 1.510031e+01 -2.652101e+00 4.892953e+01
S.73 3.356475e+00 -4.230259e+00 4.862225e+01
S.74 1.554520e+01 -4.432499e+00 4.810242e+01
S.75 -1.021324e+00 -3.437104e+00 4.977505e+01
S.76 2.018785e+01 -4.168878e+00 4.884321e+01
S.77 3.834943e+00 -2.217977e+01 5.621464e+01
S.78 1.573962e+01 -2.243785e+01 5.501719e+01
S.79 3.439646e+00 -1.753894e+01 5.649334e+01
S.80 1.654101e+01 -1.761003e+01 5.510139e+01
S.81 1.753086e+00 -1.986334e+01 5.668522e+01
S.82 1.789734e+01 -2.013238e+01 5.541368e+01
S.83 9999 9999 9999
S.84 9999 9999 9999
C.1.02 8.845127e+00 -2.043367e+01 4.215268e+01
C.1.03 8.799376e+00 -2.029483e+01 4.176887e+01
C.1.04 8.750261e+00 -2.003241e+01 4.145677e+01
C.1.05 8.757412e+00 -1.975374e+01 4.124906e+01
C.1.06 8.780684e+00 -1.947253e+01 4.104599e+01
C.1.07 8.797201e+00 -1.916301e+01 4.088858e+01
C.1.08 8.757625e+00 -1.879975e+01 4.065612e+01
C.1.09 8.761275e+00 -1.839958e+01 4.049059e+01
C.1.10 8.820553e+00 -1.797118e+01 4.051352e+01
C.1.11 8.820083e+00 -1.753153e+01 4.030589e+01
C.1.12 8.805663e+00 -1.718208e+01 3.996812e+01
C.1.13 8.799456e+00 -1.670650e+01 3.986718e+01
C.1.14 8.781486e+00 -1.621203e+01 3.976775e+01
C.1.15 8.759250e+00 -1.572108e+01 3.965295e+01
C.1.16 8.737416e+00 -1.523078e+01 3.953534e+01
C.1.17 8.712734e+00 -1.487533e+01 3.938443e+01
C.1.18 8.690582e+00 -1.452564e+01 3.922031e+01
C.1.20 8.763951e+00 -1.371264e+01 3.905138e+01
C.1.21 8.850866e+00 -1.328796e+01 3.893551e+01
C.1.22 8.915918e+00 -1.284519e+01 3.890321e+01
C.1.23 8.904947e+00 -1.239065e+01 3.884235e+01
C.1.24 8.870840e+00 -1.193335e+01 3.885488e+01
C.1.25 8.852140e+00 -1.147518e+01 3.884190e+01
C.1.26 8.883436e+00 -1.096868e+01 3.886194e+01
C.1.27 8.933271e+00 -1.046333e+01 3.886975e+01
C.1.28 8.978043e+00 -9.958124e+00 3.884356e+01
C.1.29 9.010070e+00 -9.372662e+00 3.881512e+01
C.1.30 9.036141e+00 -8.787547e+00 3.877559e+01
C.1.31 9.057354e+00 -8.210526e+00 3.866980e+01
C.1.32 9.069105e+00 -7.700530e+00 3.855574e+01
C.1.33 9.076232e+00 -7.188740e+00 3.844959e+01
C.1.34 9.081820e+00 -6.677688e+00 3.833986e+01
C.1.35 9.088407e+00 -6.105546e+00 3.819802e+01
C.1.36 9.093766e+00 -5.535810e+00 3.804668e+01
C.1.37 9.094610e+00 -4.965034e+00 3.789927e+01
C.1.38 9.089905e+00 -4.415361e+00 3.776893e+01
C.1.39 9.082705e+00 -3.865824e+00 3.763813e+01
C.1.40 9.073490e+00 -3.333173e+00 3.745016e+01
C.1.41 9.065468e+00 -2.966016e+00 3.729342e+01
C.1.42 9.058845e+00 -2.602840e+00 3.712760e+01
C.1.43 9.047359e+00 -2.249106e+00 3.694273e+01
C.1.44 9.040568e+00 -1.666125e+00 3.677955e+01
C.1.45 9.045378e+00 -1.069319e+00 3.667775e+01
C.1.46 9.050300e+00 -4.672005e-01 3.661464e+01
C.1.47 9.034235e+00 -1.102107e-02 3.653799e+01
C.1.48 9.022905e+00 1.445190e-01 3.604789e+01
C.2.02 -2.429370e+00 1.638159e-01 4.510815e+01
C.2.03 -2.347314e+00 3.752888e-01 4.488160e+01
C.2.04 -2.232985e+00 6.043594e-01 4.468862e+01
C.2.05 -2.062599e+00 9.720639e-01 4.444049e+01
C.2.06 -1.881407e+00 1.347142e+00 4.421180e+01
C.2.07 -1.616734e+00 1.686542e+00 4.401039e+01
C.2.08 -1.176123e+00 2.068710e+00 4.367001e+01
C.2.09 -7.340480e-01 2.399445e+00 4.328109e+01
C.2.10 -3.110111e-01 2.707745e+00 4.285442e+01
C.2.11 -6.189566e-02 2.901234e+00 4.252836e+01
C.2.12 1.830145e-01 3.064514e+00 4.218314e+01
C.2.13 4.173344e-01 3.202384e+00 4.181997e+01
C.2.14 6.385449e-01 3.303889e+00 4.146678e+01
C.2.15 8.765308e-01 3.373715e+00 4.111683e+01
C.2.16 1.129498e+00 3.420543e+00 4.077361e+01
C.2.17 1.429281e+00 3.459644e+00 4.038578e+01
C.2.18 1.740874e+00 3.474271e+00 4.000563e+01
C.2.19 2.053714e+00 3.433868e+00 3.962840e+01
C.2.20 2.397949e+00 3.310747e+00 3.921200e+01
C.2.21 2.736507e+00 3.132427e+00 3.881120e+01
C.2.22 3.089749e+00 2.928956e+00 3.843587e+01
C.2.23 3.423983e+00 2.572040e+00 3.799799e+01
C.2.24 3.856351e+00 2.290477e+00 3.759225e+01
C.2.25 4.363999e+00 2.032708e+00 3.726563e+01
C.2.26 4.833746e+00 1.723411e+00 3.699471e+01
C.2.27 5.290708e+00 1.378432e+00 3.674590e+01
C.2.28 5.754840e+00 1.034592e+00 3.650909e+01
C.2.29 6.255176e+00 8.720004e-01 3.640073e+01
C.2.30 6.781116e+00 7.778177e-01 3.634547e+01
C.2.31 7.280540e+00 6.234829e-01 3.622195e+01
C.2.32 7.813764e+00 3.972054e-01 3.600177e+01
C.2.33 8.415709e+00 3.625528e-01 3.585865e+01
C.3.02 2.141163e+01 -4.567468e-01 4.375247e+01
C.3.03 2.135742e+01 -2.762336e-01 4.353325e+01
C.3.04 2.126123e+01 -6.902430e-02 4.335606e+01
C.3.05 2.111651e+01 2.057412e-01 4.320776e+01
C.3.06 2.094730e+01 4.875951e-01 4.310598e+01
C.3.07 2.074011e+01 7.435091e-01 4.300587e+01
C.3.08 2.029143e+01 1.174033e+00 4.274596e+01
C.3.09 1.983764e+01 1.568825e+00 4.244193e+01
C.3.10 1.939769e+01 1.917865e+00 4.206934e+01
C.3.11 1.908141e+01 2.116628e+00 4.174274e+01
C.3.12 1.880059e+01 2.257612e+00 4.135873e+01
C.3.13 1.852842e+01 2.391962e+00 4.096618e+01
C.3.14 1.824826e+01 2.529601e+00 4.062030e+01
C.3.15 1.795287e+01 2.653754e+00 4.028207e+01
C.3.16 1.764435e+01 2.739647e+00 3.994368e+01
C.3.17 1.728312e+01 2.781464e+00 3.957090e+01
C.3.18 1.691346e+01 2.781674e+00 3.920408e+01
C.3.19 1.653455e+01 2.747295e+00 3.884848e+01
C.3.20 1.610428e+01 2.690027e+00 3.844346e+01
C.3.21 1.569407e+01 2.596140e+00 3.802471e+01
C.3.22 1.533145e+01 2.391757e+00 3.760141e+01
C.3.23 1.501505e+01 2.110660e+00 3.729624e+01
C.3.24 1.463348e+01 1.842847e+00 3.706187e+01
C.3.25 1.425179e+01 1.560575e+00 3.684532e+01
C.3.26 1.381938e+01 1.298040e+00 3.665092e+01
C.3.27 1.337132e+01 1.042064e+00 3.648539e+01
C.3.28 1.290536e+01 8.125847e-01 3.633073e+01
C.3.29 1.225897e+01 5.631088e-01 3.616484e+01
C.3.30 1.162007e+01 3.115458e-01 3.597482e+01
C.3.31 1.094834e+01 1.300720e-01 3.582165e+01
C.3.32 1.029842e+01 1.341627e-01 3.574015e+01
C.3.33 9.648940e+00 2.072988e-01 3.569653e+01
C.4.02 9.713627e+00 -2.303460e+01 5.220129e+01
C.4.03 9.712467e+00 -2.283573e+01 5.227742e+01
C.4.04 9.706347e+00 -2.262313e+01 5.228795e+01
C.4.05 9.680680e+00 -2.211357e+01 5.219201e+01
C.4.06 9.658791e+00 -2.166654e+01 5.192894e+01
C.4.08 9.634538e+00 -2.098832e+01 5.115666e+01
C.4.09 9.628759e+00 -2.069622e+01 5.073858e+01
C.4.10 9.611340e+00 -2.039500e+01 5.032734e+01
C.4.11 9.563508e+00 -2.010335e+01 5.004755e+01
C.4.12 9.544379e+00 -1.987143e+01 4.971366e+01
C.4.13 9.528379e+00 -1.963686e+01 4.938148e+01
C.4.14 9.488010e+00 -1.905684e+01 4.964144e+01
C.4.15 9.458248e+00 -1.846254e+01 4.941444e+01
C.4.16 9.430726e+00 -1.783042e+01 4.934178e+01
C.4.17 9.423898e+00 -1.740870e+01 4.921768e+01
C.4.18 9.428598e+00 -1.701279e+01 4.902655e+01
C.4.19 9.429212e+00 -1.660517e+01 4.886177e+01
C.4.20 9.426546e+00 -1.625639e+01 4.876551e+01
C.4.21 9.428327e+00 -1.591542e+01 4.864451e+01
C.4.22 9.425659e+00 -1.557103e+01 4.853359e+01
C.4.23 9.421868e+00 -1.516749e+01 4.834228e+01
C.4.24 9.414563e+00 -1.474776e+01 4.818984e+01
C.4.26 9.384494e+00 -1.390964e+01 4.791759e+01
C.4.27 9.357244e+00 -1.347871e+01 4.786326e+01
C.4.28 9.326315e+00 -1.304473e+01 4.785422e+01
C.4.29 9.265272e+00 -1.239960e+01 4.785072e+01
C.4.30 9.199439e+00 -1.175926e+01 4.792504e+01
C.4.31 9.172547e+00 -1.112385e+01 4.804929e+01
C.4.32 9.210031e+00 -1.063590e+01 4.819983e+01
C.4.33 9.284414e+00 -1.013210e+01 4.825293e+01
C.4.34 9.339813e+00 -9.639972e+00 4.838295e+01
C.4.35 9.352219e+00 -9.177480e+00 4.847190e+01
C.4.36 9.343907e+00 -8.718590e+00 4.857829e+01
C.4.37 9.347442e+00 -8.262461e+00 4.869618e+01
C.4.38 9.380285e+00 -7.676955e+00 4.891219e+01
C.4.39 9.422037e+00 -7.089749e+00 4.912196e+01
C.4.40 9.456316e+00 -6.509271e+00 4.935093e+01
C.4.41 9.483244e+00 -6.039263e+00 4.952134e+01
C.4.42 9.512565e+00 -5.553275e+00 4.963806e+01
C.5.02 1.544116e+00 -1.511658e+01 4.392514e+01
C.5.03 1.651486e+00 -1.521497e+01 4.365169e+01
C.5.04 1.820951e+00 -1.525381e+01 4.339526e+01
C.5.05 1.966999e+00 -1.534668e+01 4.309233e+01
C.5.06 2.166964e+00 -1.538457e+01 4.280897e+01
C.5.07 2.419848e+00 -1.538022e+01 4.256866e+01
C.5.08 2.779606e+00 -1.530245e+01 4.242619e+01
C.5.09 3.120820e+00 -1.525318e+01 4.223404e+01
C.5.10 3.417285e+00 -1.523876e+01 4.197390e+01
C.5.11 3.678606e+00 -1.521957e+01 4.169111e+01
C.5.12 3.934231e+00 -1.519404e+01 4.140364e+01
C.5.13 4.203991e+00 -1.516539e+01 4.112970e+01
C.5.14 4.468823e+00 -1.514811e+01 4.089669e+01
C.5.15 4.751771e+00 -1.512327e+01 4.068685e+01
C.5.16 5.028220e+00 -1.505715e+01 4.047727e+01
C.5.17 5.222730e+00 -1.494277e+01 4.030587e+01
C.5.18 5.429358e+00 -1.477066e+01 4.021651e+01
C.5.19 5.631787e+00 -1.462600e+01 4.008091e+01
C.5.20 5.843459e+00 -1.452205e+01 3.987631e+01
C.5.21 6.070497e+00 -1.442260e+01 3.968648e+01
C.5.22 6.346170e+00 -1.433782e+01 3.956696e+01
C.5.23 6.751106e+00 -1.428350e+01 3.939074e+01
C.5.24 7.180125e+00 -1.425357e+01 3.927659e+01
C.5.25 7.619217e+00 -1.422725e+01 3.920962e+01
C.5.26 7.978991e+00 -1.419186e+01 3.916892e+01
C.5.27 8.336576e+00 -1.415548e+01 3.911277e+01
C.5.29 8.998610e+00 -1.417094e+01 3.909838e+01
C.5.30 9.302038e+00 -1.421169e+01 3.911433e+01
C.5.31 9.604759e+00 -1.424795e+01 3.914649e+01
C.5.32 9.929945e+00 -1.430564e+01 3.916378e+01
C.5.33 1.025261e+01 -1.437438e+01 3.918687e+01
C.5.34 1.057464e+01 -1.444067e+01 3.922263e+01
C.5.35 1.092256e+01 -1.449694e+01 3.928185e+01
C.5.36 1.126493e+01 -1.454855e+01 3.937041e+01
C.5.37 1.159739e+01 -1.461399e+01 3.948405e+01
C.5.38 1.185933e+01 -1.469062e+01 3.961012e+01
C.5.39 1.211832e+01 -1.479207e+01 3.972414e+01
C.5.40 1.236775e+01 -1.486578e+01 3.987489e+01
C.5.41 1.270643e+01 -1.494589e+01 4.004588e+01
C.5.42 1.304820e+01 -1.501508e+01 4.021547e+01
C.5.43 1.337158e+01 -1.508194e+01 4.041872e+01
C.5.44 1.362828e+01 -1.516371e+01 4.059422e+01
C.5.45 1.388148e+01 -1.525571e+01 4.076974e+01
C.5.46 1.413019e+01 -1.533313e+01 4.095823e+01
C.5.47 1.441949e+01 -1.539274e+01 4.117720e+01
C.5.48 1.471214e+01 -1.543521e+01 4.139571e+01
C.5.49 1.501941e+01 -1.549452e+01 4.158875e+01
C.5.50 1.538510e+01 -1.558573e+01 4.180376e+01
C.5.51 1.570780e+01 -1.560082e+01 4.209340e+01
C.5.52 1.608119e+01 -1.567105e+01 4.230294e+01
C.5.53 1.628037e+01 -1.564832e+01 4.248102e+01
C.5.54 1.644885e+01 -1.557802e+01 4.267743e+01
C.6.02 9999 9999 9999
C.6.03 9999 9999 9999
C.6.04 9999 9999 9999
C.6.05 9999 9999 9999
C.6.06 9999 9999 9999
C.6.07 9999 9999 9999
C.6.08 9999 9999 9999
C.6.09 9999 9999 9999
C.6.10 9999 9999 9999
C.6.11 9999 9999 9999
C.6.12 9999 9999 9999
C.6.13 9999 9999 9999
C.6.14 9999 9999 9999
C.6.15 9999 9999 9999
C.6.17 9999 9999 9999
C.6.18 9999 9999 9999
C.6.19 9999 9999 9999
C.6.20 9999 9999 9999
C.6.21 9999 9999 9999
C.6.22 9999 9999 9999
C.6.23 9999 9999 9999
C.6.24 9999 9999 9999
C.6.25 9999 9999 9999
C.6.26 9999 9999 9999
C.6.27 9999 9999 9999
C.6.28 9999 9999 9999
C.6.29 9999 9999 9999
C.6.30 9999 9999 9999
C.7.02 9999 9999 9999
C.7.03 9999 9999 9999
C.7.04 9999 9999 9999
C.7.05 9999 9999 9999
C.7.06 9999 9999 9999
C.7.07 9999 9999 9999
C.7.08 9999 9999 9999
C.7.09 9999 9999 9999
C.7.10 9999 9999 9999
C.7.11 9999 9999 9999
C.7.12 9999 9999 9999
C.7.13 9999 9999 9999
C.7.14 9999 9999 9999
C.7.15 9999 9999 9999
C.7.17 9999 9999 9999
C.7.18 9999 9999 9999
C.7.19 9999 9999 9999
C.7.20 9999 9999 9999
C.7.21 9999 9999 9999
C.7.22 9999 9999 9999
C.7.23 9999 9999 9999
C.7.24 9999 9999 9999
C.7.25 9999 9999 9999
C.7.26 9999 9999 9999
C.7.27 9999 9999 9999
C.7.28 9999 9999 9999
C.7.29 9999 9999 9999
C.7.30 9999 9999 9999
C.8.01 4.341073e-01 -5.940598e+00 4.945853e+01
C.8.02 6.526603e-01 -5.724781e+00 4.946383e+01
C.8.03 8.729779e-01 -5.542009e+00 4.935235e+01
C.8.04 1.052009e+00 -5.360324e+00 4.918115e+01
C.8.05 1.245301e+00 -5.126046e+00 4.897243e+01
C.8.06 1.493315e+00 -4.899261e+00 4.882121e+01
C.8.07 1.785373e+00 -4.709075e+00 4.870144e+01
C.8.08 2.076888e+00 -4.627510e+00 4.862773e+01
C.8.09 2.379948e+00 -4.591713e+00 4.856495e+01
C.8.10 2.682181e+00 -4.529117e+00 4.852246e+01
C.8.11 2.916222e+00 -4.444151e+00 4.853323e+01
C.8.12 3.140403e+00 -4.349178e+00 4.858645e+01
C.8.14 3.552806e+00 -4.115345e+00 4.865079e+01
C.8.15 3.739793e+00 -3.984970e+00 4.867538e+01
C.8.16 3.908901e+00 -3.837078e+00 4.872117e+01
C.8.17 4.023051e+00 -3.706661e+00 4.877573e+01
C.8.18 4.105623e+00 -3.550867e+00 4.881962e+01
C.8.19 4.148097e+00 -3.384109e+00 4.887795e+01
C.8.20 4.154805e+00 -3.207478e+00 4.899109e+01
C.8.21 4.112346e+00 -3.033662e+00 4.910076e+01
C.8.22 4.059948e+00 -2.866836e+00 4.921680e+01
C.8.23 4.015712e+00 -2.729529e+00 4.930068e+01
C.8.24 3.958783e+00 -2.598834e+00 4.938743e+01
C.8.26 3.580941e+00 -2.293020e+00 4.973304e+01
C.8.27 3.385821e+00 -2.200810e+00 5.010890e+01
C.8.28 3.126362e+00 -2.159859e+00 5.045365e+01
C.8.29 2.706375e+00 -2.105289e+00 5.065029e+01
C.8.30 2.248647e+00 -2.058226e+00 5.072971e+01
C.8.31 1.782583e+00 -2.033458e+00 5.071528e+01
C.8.32 1.369116e+00 -2.054513e+00 5.074557e+01
C.8.33 9.596128e-01 -2.106175e+00 5.078972e+01
C.8.34 5.652474e-01 -2.175189e+00 5.089939e+01
C.8.35 2.482958e-01 -2.241674e+00 5.086084e+01
C.8.36 -6.190269e-02 -2.327997e+00 5.080897e+01
C.8.37 -3.618536e-01 -2.445111e+00 5.075723e+01
C.8.38 -5.571199e-01 -2.549911e+00 5.071985e+01
C.8.39 -7.345042e-01 -2.677997e+00 5.066850e+01
C.8.40 -8.718341e-01 -2.826336e+00 5.057030e+01
C.8.41 -9.752505e-01 -3.013382e+00 5.030527e+01
C.8.42 -1.008562e+00 -3.216456e+00 5.003403e+01
C.8.44 -9.989387e-01 -3.911556e+00 4.958559e+01
C.8.45 -9.927728e-01 -4.387941e+00 4.939977e+01
C.8.46 -8.417454e-01 -4.865481e+00 4.929658e+01
C.8.47 -4.772040e-01 -5.296665e+00 4.915292e+01
C.8.48 -2.288945e-02 -5.649953e+00 4.924373e+01
C.9.01 1.882075e+01 -6.035020e+00 4.887506e+01
C.9.02 1.854666e+01 -5.977627e+00 4.886077e+01
C.9.03 1.828881e+01 -5.885173e+00 4.880079e+01
C.9.04 1.806222e+01 -5.772878e+00 4.867966e+01
C.9.05 1.778141e+01 -5.571106e+00 4.845635e+01
C.9.06 1.749390e+01 -5.342363e+00 4.827075e+01
C.9.07 1.716992e+01 -5.121692e+00 4.814516e+01
C.9.08 1.692323e+01 -4.986862e+00 4.807353e+01
C.9.09 1.666614e+01 -4.864455e+00 4.801802e+01
C.9.10 1.640575e+01 -4.745949e+00 4.796985e+01
C.9.11 1.611669e+01 -4.637162e+00 4.798653e+01
C.9.12 1.583000e+01 -4.543489e+00 4.805513e+01
C.9.14 1.535622e+01 -4.350984e+00 4.813800e+01
C.9.15 1.517297e+01 -4.257459e+00 4.817403e+01
C.9.16 1.501151e+01 -4.132195e+00 4.821720e+01
C.9.17 1.488714e+01 -3.973638e+00 4.826797e+01
C.9.18 1.479097e+01 -3.804064e+00 4.833999e+01
C.9.19 1.472921e+01 -3.625703e+00 4.842692e+01
C.9.20 1.470927e+01 -3.444528e+00 4.852396e+01
C.9.21 1.472847e+01 -3.266220e+00 4.862631e+01
C.9.22 1.477452e+01 -3.095909e+00 4.873362e+01
C.9.23 1.485749e+01 -2.948959e+00 4.884712e+01
C.9.24 1.499488e+01 -2.825980e+00 4.893292e+01
C.9.26 1.530024e+01 -2.505008e+00 4.916702e+01
C.9.27 1.545545e+01 -2.413546e+00 4.945949e+01
C.9.28 1.570363e+01 -2.355618e+00 4.968982e+01
C.9.29 1.601157e+01 -2.365580e+00 4.991501e+01
C.9.30 1.635087e+01 -2.448102e+00 5.006895e+01
C.9.31 1.673079e+01 -2.412192e+00 5.006630e+01
C.9.32 1.728004e+01 -2.434450e+00 5.009624e+01
C.9.33 1.782703e+01 -2.489435e+00 5.012584e+01
C.9.34 1.837263e+01 -2.548237e+00 5.008167e+01
C.9.35 1.873255e+01 -2.624691e+00 5.015808e+01
C.9.36 1.908703e+01 -2.724732e+00 5.008339e+01
C.9.37 1.942052e+01 -2.867435e+00 4.998513e+01
C.9.38 1.970174e+01 -3.023988e+00 4.976384e+01
C.9.39 1.996311e+01 -3.232074e+00 4.956148e+01
C.9.40 2.016023e+01 -3.480515e+00 4.933348e+01
C.9.41 2.022817e+01 -3.695241e+00 4.915759e+01
C.9.42 2.022399e+01 -3.925065e+00 4.898781e+01
C.9.44 2.013879e+01 -4.537180e+00 4.868462e+01
C.9.45 2.006239e+01 -4.922204e+00 4.858913e+01
C.9.46 1.989118e+01 -5.286603e+00 4.855603e+01
C.9.47 1.956451e+01 -5.617823e+00 4.848544e+01
C.9.48 1.921228e+01 -5.862021e+00 4.867966e+01
C.10.02 3.594439e+00 -1.504630e+01 5.307878e+01
C.10.03 3.523979e+00 -1.476204e+01 5.300226e+01
C.10.04 3.476131e+00 -1.447801e+01 5.290918e+01
C.10.05 3.408805e+00 -1.410577e+01 5.268663e+01
C.10.06 3.382450e+00 -1.374878e+01 5.243270e+01
C.10.07 3.288379e+00 -1.336511e+01 5.224147e+01
C.10.08 3.179763e+00 -1.312718e+01 5.214819e+01
C.10.09 3.090159e+00 -1.288632e+01 5.204301e+01
C.10.10 3.009105e+00 -1.268193e+01 5.187341e+01
C.10.11 2.896315e+00 -1.250046e+01 5.166957e+01
C.10.12 2.790827e+00 -1.227923e+01 5.150481e+01
C.10.13 2.703295e+00 -1.207872e+01 5.130646e+01
C.10.14 2.674714e+00 -1.189348e+01 5.111074e+01
C.10.15 2.676717e+00 -1.168995e+01 5.093183e+01
C.10.17 2.390888e+00 -1.126748e+01 5.044180e+01
C.10.18 2.115343e+00 -1.108452e+01 5.013758e+01
C.10.19 1.835926e+00 -1.081186e+01 4.991503e+01
C.10.20 1.524537e+00 -1.036328e+01 4.972449e+01
C.10.21 1.223567e+00 -9.902665e+00 4.954631e+01
C.10.22 9.399260e-01 -9.428723e+00 4.937478e+01
C.10.23 7.605942e-01 -9.069859e+00 4.928051e+01
C.10.24 6.064995e-01 -8.693194e+00 4.921563e+01
C.10.25 4.833978e-01 -8.301056e+00 4.918564e+01
C.10.26 4.098751e-01 -7.874498e+00 4.917913e+01
C.10.27 3.699572e-01 -7.448112e+00 4.924232e+01
C.10.28 3.072960e-01 -7.024025e+00 4.930259e+01
C.10.29 1.373058e-01 -6.534864e+00 4.944166e+01
C.10.30 -6.366905e-02 -6.039087e+00 4.947800e+01
C.11.02 9999 9999 9999
C.11.03 9999 9999 9999
C.11.04 9999 9999 9999
C.11.05 9999 9999 9999
C.11.06 9999 9999 9999
C.11.07 9999 9999 9999
C.11.08 9999 9999 9999
C.11.09 9999 9999 9999
C.11.10 9999 9999 9999
C.11.11 9999 9999 9999
C.11.12 9999 9999 9999
C.11.13 9999 9999 9999
C.11.14 9999 9999 9999
C.11.15 9999 9999 9999
C.11.17 9999 9999 9999
C.11.18 9999 9999 9999
C.11.19 9999 9999 9999
C.11.20 9999 9999 9999
C.11.21 9999 9999 9999
C.11.22 9999 9999 9999
C.11.23 9999 9999 9999
C.11.24 9999 9999 9999
C.11.25 9999 9999 9999
C.11.26 9999 9999 9999
C.11.27 9999 9999 9999
C.11.28 9999 9999 9999
C.11.29 9999 9999 9999
C.11.30 9999 9999 9999
