# Supplementary material for: Ontogenetic changes and sexual dimorphism in the cranium and mandible of the Atlantic walrus (Odobenus rosmarus rosmarus L.)
Source: Anat Rec (Hoboken). 2025 Sep 12;309(7):1875–903. doi: 10.1002/ar.70050 (PMC13251751; doi:10.1002/ar.70050)
Supplement: Supplementary file 1 — Data S1: Supporting information. [file AR-309-1875-s001.zip › PTS files/Ontogeny_Skull/4503_F_A.pts]

Version 1.0
487
S.1 2.605342e+01 -6.009395e+00 5.279249e+01
S.2 2.257143e+01 -5.439054e+00 5.440976e+01
S.3 1.958586e+01 -3.038912e+00 5.563342e+01
S.4 1.876753e+01 -6.553698e+00 5.532798e+01
S.5 1.914695e+01 -4.982578e+00 5.688506e+01
S.6 1.254997e+01 -3.867109e+00 5.648508e+01
S.7 -1.145485e+00 -4.989220e-01 4.964257e+01
S.8 -1.009083e+00 4.170258e-01 4.078373e+01
S.9 2.320236e+00 1.074125e-01 3.737835e+01
S.10 8.637875e-01 2.418152e+00 3.948132e+01
S.11 -1.019886e-01 -1.511542e+00 3.900761e+01
S.12 2.368828e+01 -2.760287e+00 4.959988e+01
S.13 2.268492e+01 -7.456885e+00 4.924293e+01
S.14 1.994098e+01 -3.792154e-01 4.808648e+01
S.15 1.820400e+01 -7.661610e+00 4.753732e+01
S.16 1.365470e+01 8.196478e-01 4.488304e+01
S.17 1.214854e+01 -5.956054e+00 4.432640e+01
S.18 9999 9999 9999
S.19 9.983358e+00 -3.713358e+00 4.084879e+01
S.20 1.124018e+01 -2.141366e+00 4.366148e+01
S.21 1.762543e+01 -4.136351e+00 5.077533e+01
S.22 2.104867e+01 -4.895976e+00 5.183578e+01
S.23 1.697242e+01 2.865412e+00 5.419778e+01
S.24 1.444714e+01 -1.092317e+01 5.313735e+01
S.25 1.643698e+01 4.465752e+00 5.036034e+01
S.26 1.312843e+01 -1.126232e+01 4.888998e+01
S.27 1.365904e+01 5.882455e+00 5.216038e+01
S.28 9.855080e+00 -1.141728e+01 5.029830e+01
S.29 1.395589e+01 6.112854e+00 4.869370e+01
S.30 1.049040e+01 -1.156704e+01 4.680390e+01
S.31 1.734925e+01 1.192415e+00 5.019890e+01
S.32 1.560480e+01 -8.713712e+00 4.928189e+01
S.33 1.896564e+01 7.357502e-01 4.847776e+01
S.34 1.724233e+01 -8.373816e+00 4.779493e+01
S.35 1.833819e+01 2.301408e+00 4.741369e+01
S.36 1.590702e+01 -9.529581e+00 4.646303e+01
S.37 1.443657e+01 6.462562e+00 4.478823e+01
S.38 1.070354e+01 -1.148745e+01 4.311719e+01
S.39 1.339518e+01 7.590572e+00 4.644984e+01
S.40 9.733661e+00 -1.237059e+01 4.465565e+01
S.41 9.783325e+00 7.642888e+00 4.430024e+01
S.42 6.197957e+00 -1.080777e+01 4.261575e+01
S.43 9999 9999 9999
S.44 3.813096e+00 -1.241083e+01 4.251620e+01
S.45 9999 9999 9999
S.46 4.833896e+00 -9.889887e+00 3.471589e+01
S.47 9999 9999 9999
S.48 4.195800e+00 -1.285852e+01 3.719099e+01
S.49 9999 9999 9999
S.50 1.561863e+00 -6.949854e+00 3.621870e+01
S.51 1.385981e+00 5.445060e+00 3.917690e+01
S.52 -6.972595e-01 -4.864466e+00 3.859420e+01
S.53 1.244881e-01 2.951067e+00 3.761480e+01
S.54 -8.797625e-01 -1.719728e+00 3.734487e+01
S.55 2.736821e+00 1.492794e+00 3.722358e+01
S.56 2.217835e+00 -1.334522e+00 3.711807e+01
S.57 -2.125954e-01 3.553275e+00 3.999123e+01
S.58 -1.463785e+00 -3.135368e+00 3.967629e+01
S.59 -2.077963e+00 5.940022e-01 4.246894e+01
S.60 1.312204e+00 5.205030e+00 3.987905e+01
S.61 -5.080566e-01 -4.637083e+00 3.889497e+01
S.62 2.213234e+01 2.444960e-01 4.829372e+01
S.63 2.004754e+01 -9.095089e+00 4.735499e+01
S.64 8.397676e+00 1.597822e+00 4.177797e+01
S.65 7.463335e+00 -4.255455e+00 4.140984e+01
S.66 8.913075e+00 6.510304e+00 3.942335e+01
S.67 5.989779e+00 -8.252416e+00 3.801846e+01
S.68 5.889390e+00 1.862457e+00 3.929876e+01
S.69 4.953061e+00 -3.233114e+00 3.889804e+01
S.70 3.874226e+00 -2.616653e-01 3.850476e+01
S.71 1.072936e+01 3.804192e+00 4.252218e+01
S.72 8.526306e+00 -7.385806e+00 4.155456e+01
S.73 1.181101e+01 4.135709e+00 4.413714e+01
S.74 9.214732e+00 -8.387521e+00 4.279603e+01
S.75 1.302164e+01 7.776567e+00 4.338945e+01
S.76 9.496176e+00 -1.194192e+01 4.199929e+01
S.77 2.861254e+01 -1.158849e+00 4.947760e+01
S.78 2.680337e+01 -1.078305e+01 4.795404e+01
S.79 2.676112e+01 1.817631e-01 4.538297e+01
S.80 2.421607e+01 -1.076298e+01 4.451859e+01
S.81 2.794638e+01 1.470802e+00 4.720973e+01
S.82 2.518127e+01 -1.219948e+01 4.590428e+01
S.83 2.745465e+01 -1.475264e+00 4.699448e+01
S.84 2.568715e+01 -9.314392e+00 4.570577e+01
C.1.02 1.898032e+01 -5.123962e+00 5.723524e+01
C.1.03 1.861983e+01 -5.055899e+00 5.742444e+01
C.1.04 1.821999e+01 -4.979586e+00 5.749296e+01
C.1.05 1.790131e+01 -4.917625e+00 5.753276e+01
C.1.06 1.758579e+01 -4.844141e+00 5.757783e+01
C.1.07 1.726609e+01 -4.775408e+00 5.758466e+01
C.1.08 1.686081e+01 -4.716102e+00 5.759803e+01
C.1.09 1.645415e+01 -4.665782e+00 5.759093e+01
C.1.10 1.605457e+01 -4.608445e+00 5.752028e+01
C.1.11 1.569345e+01 -4.550066e+00 5.744936e+01
C.1.12 1.534307e+01 -4.488045e+00 5.733874e+01
C.1.13 1.499292e+01 -4.423464e+00 5.722886e+01
C.1.14 1.458009e+01 -4.345723e+00 5.707244e+01
C.1.15 1.416683e+01 -4.264686e+00 5.691884e+01
C.1.16 1.375581e+01 -4.176150e+00 5.676340e+01
C.1.17 1.336518e+01 -4.076968e+00 5.662344e+01
C.1.18 1.296004e+01 -3.967930e+00 5.654587e+01
C.1.20 1.212557e+01 -3.771222e+00 5.631881e+01
C.1.21 1.172499e+01 -3.682559e+00 5.609827e+01
C.1.22 1.134226e+01 -3.597415e+00 5.584681e+01
C.1.23 1.080023e+01 -3.487316e+00 5.547701e+01
C.1.24 1.029159e+01 -3.380582e+00 5.506161e+01
C.1.25 9.764147e+00 -3.256626e+00 5.467547e+01
C.1.26 9.400078e+00 -3.145987e+00 5.442769e+01
C.1.27 9.013366e+00 -3.021180e+00 5.422506e+01
C.1.28 8.596947e+00 -2.900464e+00 5.409013e+01
C.1.29 7.974541e+00 -2.711159e+00 5.376628e+01
C.1.30 7.336378e+00 -2.525520e+00 5.347236e+01
C.1.31 6.686643e+00 -2.345010e+00 5.320150e+01
C.1.32 6.176359e+00 -2.214909e+00 5.303096e+01
C.1.33 5.666334e+00 -2.080748e+00 5.286284e+01
C.1.34 5.157157e+00 -1.944521e+00 5.269379e+01
C.1.35 4.674191e+00 -1.816146e+00 5.254456e+01
C.1.36 4.193838e+00 -1.685691e+00 5.238884e+01
C.1.37 3.705163e+00 -1.561103e+00 5.225588e+01
C.1.38 3.205346e+00 -1.436558e+00 5.214742e+01
C.1.39 2.715929e+00 -1.314901e+00 5.199655e+01
C.1.40 2.224787e+00 -1.206484e+00 5.184127e+01
C.1.41 1.861290e+00 -1.142794e+00 5.167512e+01
C.1.42 1.504390e+00 -1.093486e+00 5.149076e+01
C.1.43 1.154892e+00 -1.041998e+00 5.129330e+01
C.1.44 7.007750e-01 -9.686276e-01 5.100100e+01
C.1.45 2.862452e-01 -9.002291e-01 5.065381e+01
C.1.46 -8.548030e-02 -8.205509e-01 5.026327e+01
C.1.47 -3.755529e-01 -7.403561e-01 4.987313e+01
C.1.48 -1.077527e+00 -6.419048e-01 4.952776e+01
C.2.02 9999 9999 9999
C.2.03 9999 9999 9999
C.2.04 9999 9999 9999
C.2.05 9999 9999 9999
C.2.06 9999 9999 9999
C.2.07 9999 9999 9999
C.2.08 9999 9999 9999
C.2.09 9999 9999 9999
C.2.10 9999 9999 9999
C.2.11 9999 9999 9999
C.2.12 9999 9999 9999
C.2.13 9999 9999 9999
C.2.14 9999 9999 9999
C.2.15 9999 9999 9999
C.2.16 9999 9999 9999
C.2.17 9999 9999 9999
C.2.18 9999 9999 9999
C.2.19 9999 9999 9999
C.2.20 9999 9999 9999
C.2.21 9999 9999 9999
C.2.22 9999 9999 9999
C.2.23 9999 9999 9999
C.2.24 9999 9999 9999
C.2.25 9999 9999 9999
C.2.26 9999 9999 9999
C.2.27 9999 9999 9999
C.2.28 9999 9999 9999
C.2.29 9999 9999 9999
C.2.30 9999 9999 9999
C.2.31 9999 9999 9999
C.2.32 9999 9999 9999
C.2.33 9999 9999 9999
C.3.02 3.549599e+00 -1.232611e+01 4.256762e+01
C.3.03 3.299401e+00 -1.219872e+01 4.258832e+01
C.3.04 3.062794e+00 -1.204634e+01 4.259533e+01
C.3.05 2.616301e+00 -1.171715e+01 4.256219e+01
C.3.06 2.189070e+00 -1.136569e+01 4.250959e+01
C.3.07 1.774540e+00 -1.099716e+01 4.247537e+01
C.3.08 1.355945e+00 -1.061927e+01 4.254618e+01
C.3.09 9.725754e-01 -1.020657e+01 4.262198e+01
C.3.10 5.568565e-01 -9.843186e+00 4.275681e+01
C.3.11 1.472338e-01 -9.467784e+00 4.286433e+01
C.3.12 -2.561374e-01 -9.090101e+00 4.298644e+01
C.3.13 -6.826496e-01 -8.766212e+00 4.316934e+01
C.3.14 -1.000091e+00 -8.523985e+00 4.339199e+01
C.3.15 -1.274559e+00 -8.275892e+00 4.366059e+01
C.3.16 -1.532557e+00 -7.995447e+00 4.391321e+01
C.3.17 -1.805915e+00 -7.674092e+00 4.410998e+01
C.3.18 -2.081727e+00 -7.344736e+00 4.428927e+01
C.3.19 -2.324803e+00 -7.018880e+00 4.451606e+01
C.3.20 -2.519782e+00 -6.652934e+00 4.481666e+01
C.3.21 -2.660018e+00 -6.288381e+00 4.514789e+01
C.3.22 -2.719728e+00 -5.919973e+00 4.549860e+01
C.3.23 -2.722648e+00 -5.536187e+00 4.601074e+01
C.3.24 -2.637674e+00 -5.151630e+00 4.651521e+01
C.3.25 -2.510659e+00 -4.774923e+00 4.701676e+01
C.3.26 -2.347410e+00 -4.446226e+00 4.748246e+01
C.3.27 -2.142026e+00 -4.126734e+00 4.793777e+01
C.3.28 -1.938649e+00 -3.762616e+00 4.835922e+01
C.3.29 -1.746543e+00 -3.341103e+00 4.875112e+01
C.3.30 -1.544874e+00 -2.870322e+00 4.907647e+01
C.3.31 -1.367770e+00 -2.342596e+00 4.931792e+01
C.3.32 -1.241720e+00 -1.735413e+00 4.942648e+01
C.3.33 -1.204133e+00 -1.115640e+00 4.953048e+01
C.4.02 2.586894e+01 -5.892503e+00 5.209320e+01
C.4.03 2.520932e+01 -5.735049e+00 5.181593e+01
C.4.04 2.448543e+01 -5.668018e+00 5.190651e+01
C.4.05 2.332212e+01 -5.470737e+00 5.214602e+01
C.4.06 2.215054e+01 -5.201448e+00 5.221290e+01
C.4.08 2.091240e+01 -4.869843e+00 5.178305e+01
C.4.09 2.077635e+01 -4.852252e+00 5.172637e+01
C.4.10 2.063195e+01 -4.834661e+00 5.169687e+01
C.4.11 2.043797e+01 -4.808500e+00 5.168264e+01
C.4.12 2.024368e+01 -4.781601e+00 5.167585e+01
C.4.13 2.005362e+01 -4.752060e+00 5.163684e+01
C.4.14 1.983630e+01 -4.705258e+00 5.158028e+01
C.4.15 1.962505e+01 -4.654317e+00 5.150684e+01
C.4.16 1.941357e+01 -4.603608e+00 5.143390e+01
C.4.17 1.913661e+01 -4.541221e+00 5.137009e+01
C.4.18 1.885903e+01 -4.478910e+00 5.130896e+01
C.4.19 1.859012e+01 -4.416280e+00 5.121712e+01
C.4.20 1.840584e+01 -4.372235e+00 5.116398e+01
C.4.21 1.822531e+01 -4.327067e+00 5.109999e+01
C.4.22 1.805221e+01 -4.278751e+00 5.101981e+01
C.4.23 1.791114e+01 -4.229829e+00 5.093671e+01
C.4.24 1.776539e+01 -4.178256e+00 5.086395e+01
C.4.26 1.716414e+01 -4.043801e+00 5.050026e+01
C.4.27 1.671461e+01 -3.962951e+00 5.020293e+01
C.4.28 1.628780e+01 -3.866344e+00 4.987809e+01
C.4.29 1.572678e+01 -3.694973e+00 4.941835e+01
C.4.30 1.518637e+01 -3.507298e+00 4.894064e+01
C.4.31 1.468608e+01 -3.322940e+00 4.841988e+01
C.4.32 1.422565e+01 -3.143044e+00 4.783504e+01
C.4.33 1.381312e+01 -2.966025e+00 4.721463e+01
C.4.34 1.343150e+01 -2.804930e+00 4.657057e+01
C.4.35 1.317206e+01 -2.698390e+00 4.615654e+01
C.4.36 1.287515e+01 -2.588262e+00 4.576945e+01
C.4.37 1.259804e+01 -2.491621e+00 4.536451e+01
C.4.38 1.238759e+01 -2.425172e+00 4.499672e+01
C.4.39 1.214865e+01 -2.368678e+00 4.464503e+01
C.4.40 1.192210e+01 -2.309096e+00 4.428574e+01
C.4.41 1.173635e+01 -2.260059e+00 4.403381e+01
C.4.42 1.150329e+01 -2.202320e+00 4.382711e+01
C.5.02 1.690566e+01 2.769729e+00 5.446596e+01
C.5.03 1.679082e+01 2.573075e+00 5.464946e+01
C.5.04 1.664372e+01 2.362764e+00 5.478968e+01
C.5.05 1.648497e+01 2.087540e+00 5.499952e+01
C.5.06 1.632297e+01 1.800202e+00 5.518972e+01
C.5.07 1.612610e+01 1.515316e+00 5.534803e+01
C.5.08 1.593815e+01 1.295158e+00 5.548684e+01
C.5.09 1.574070e+01 1.090040e+00 5.563517e+01
C.5.10 1.554832e+01 8.885891e-01 5.579477e+01
C.5.11 1.540415e+01 7.163056e-01 5.593492e+01
C.5.12 1.525959e+01 5.307990e-01 5.605657e+01
C.5.13 1.509634e+01 3.504372e-01 5.616109e+01
C.5.14 1.488517e+01 1.754076e-01 5.626105e+01
C.5.15 1.465875e+01 1.186607e-02 5.634598e+01
C.5.16 1.443344e+01 -1.583149e-01 5.642010e+01
C.5.17 1.413625e+01 -3.921180e-01 5.649998e+01
C.5.18 1.384217e+01 -6.352326e-01 5.656142e+01
C.5.19 1.357889e+01 -9.139905e-01 5.660970e+01
C.5.20 1.336234e+01 -1.231915e+00 5.666029e+01
C.5.21 1.318786e+01 -1.577221e+00 5.668961e+01
C.5.22 1.304210e+01 -1.936729e+00 5.668319e+01
C.5.23 1.293289e+01 -2.264267e+00 5.665777e+01
C.5.24 1.284720e+01 -2.597329e+00 5.661796e+01
C.5.25 1.276653e+01 -2.931616e+00 5.657795e+01
C.5.26 1.269104e+01 -3.241665e+00 5.653744e+01
C.5.27 1.261855e+01 -3.553654e+00 5.650775e+01
C.5.29 1.249265e+01 -4.158998e+00 5.644860e+01
C.5.30 1.242735e+01 -4.451127e+00 5.646321e+01
C.5.31 1.238412e+01 -4.747639e+00 5.646837e+01
C.5.32 1.237311e+01 -5.014704e+00 5.646763e+01
C.5.33 1.238965e+01 -5.280826e+00 5.644888e+01
C.5.34 1.241521e+01 -5.546620e+00 5.643678e+01
C.5.35 1.245231e+01 -5.733074e+00 5.641677e+01
C.5.36 1.250318e+01 -5.915525e+00 5.639095e+01
C.5.37 1.255359e+01 -6.095082e+00 5.634900e+01
C.5.38 1.261195e+01 -6.381573e+00 5.626406e+01
C.5.39 1.267272e+01 -6.658094e+00 5.615207e+01
C.5.40 1.276193e+01 -6.923056e+00 5.603152e+01
C.5.41 1.289556e+01 -7.154308e+00 5.593169e+01
C.5.42 1.305001e+01 -7.376354e+00 5.584147e+01
C.5.43 1.317871e+01 -7.605092e+00 5.573006e+01
C.5.44 1.324800e+01 -7.850842e+00 5.558505e+01
C.5.45 1.328831e+01 -8.090974e+00 5.542094e+01
C.5.46 1.334567e+01 -8.326056e+00 5.525459e+01
C.5.47 1.343519e+01 -8.563187e+00 5.510144e+01
C.5.48 1.353763e+01 -8.798922e+00 5.495436e+01
C.5.49 1.364235e+01 -9.035772e+00 5.481072e+01
C.5.50 1.383547e+01 -9.453634e+00 5.456670e+01
C.5.51 1.403557e+01 -9.874771e+00 5.433424e+01
C.5.52 1.420925e+01 -1.025615e+01 5.402468e+01
C.5.53 1.429235e+01 -1.047493e+01 5.372429e+01
C.5.54 1.439406e+01 -1.073186e+01 5.346230e+01
C.6.02 1.378707e+01 5.884587e+00 5.225034e+01
C.6.03 1.393702e+01 5.890401e+00 5.229472e+01
C.6.04 1.408974e+01 5.898261e+00 5.226154e+01
C.6.05 1.442501e+01 5.958916e+00 5.216664e+01
C.6.06 1.469538e+01 6.009334e+00 5.194424e+01
C.6.07 1.493855e+01 5.961492e+00 5.169192e+01
C.6.08 1.517424e+01 5.761465e+00 5.137727e+01
C.6.09 1.540982e+01 5.514486e+00 5.109787e+01
C.6.10 1.564361e+01 5.244711e+00 5.083875e+01
C.6.11 1.576290e+01 5.125957e+00 5.072035e+01
C.6.12 1.588545e+01 5.003201e+00 5.060958e+01
C.6.13 1.602606e+01 4.859645e+00 5.056515e+01
C.6.14 1.617763e+01 4.735435e+00 5.051156e+01
C.6.15 1.630896e+01 4.613292e+00 5.041615e+01
C.6.17 1.661293e+01 4.217927e+00 5.035373e+01
C.6.18 1.678646e+01 3.973619e+00 5.040488e+01
C.6.19 1.693806e+01 3.717517e+00 5.046694e+01
C.6.20 1.708931e+01 3.453549e+00 5.053484e+01
C.6.21 1.722176e+01 3.194099e+00 5.064576e+01
C.6.22 1.730509e+01 2.942408e+00 5.080968e+01
C.6.23 1.733105e+01 2.582840e+00 5.111176e+01
C.6.24 1.727832e+01 2.294696e+00 5.147976e+01
C.6.25 1.721557e+01 2.096124e+00 5.190149e+01
C.6.26 1.718040e+01 1.997639e+00 5.227599e+01
C.6.27 1.714194e+01 1.964644e+00 5.266148e+01
C.6.28 1.709823e+01 2.024662e+00 5.304314e+01
C.6.29 1.706827e+01 2.252057e+00 5.346554e+01
C.6.30 1.704373e+01 2.566833e+00 5.382793e+01
C.7.02 1.465659e+01 -1.081403e+01 5.285676e+01
C.7.03 1.476449e+01 -1.055609e+01 5.261939e+01
C.7.04 1.479364e+01 -1.025794e+01 5.240778e+01
C.7.05 1.481964e+01 -1.001981e+01 5.218981e+01
C.7.06 1.482331e+01 -9.863623e+00 5.190612e+01
C.7.07 1.481825e+01 -9.727144e+00 5.161245e+01
C.7.08 1.493966e+01 -9.667678e+00 5.096195e+01
C.7.09 1.496279e+01 -9.909249e+00 5.034345e+01
C.7.10 1.478681e+01 -1.023994e+01 4.979470e+01
C.7.11 1.458802e+01 -1.042780e+01 4.949797e+01
C.7.12 1.432944e+01 -1.061127e+01 4.924828e+01
C.7.13 1.401790e+01 -1.081968e+01 4.909872e+01
C.7.14 1.373616e+01 -1.097288e+01 4.898295e+01
C.7.15 1.343312e+01 -1.111044e+01 4.890873e+01
C.7.17 1.291824e+01 -1.136917e+01 4.891577e+01
C.7.18 1.271449e+01 -1.147291e+01 4.897892e+01
C.7.19 1.251858e+01 -1.158252e+01 4.905551e+01
C.7.20 1.237660e+01 -1.166125e+01 4.909782e+01
C.7.21 1.225021e+01 -1.174934e+01 4.916425e+01
C.7.22 1.212404e+01 -1.183340e+01 4.923612e+01
C.7.23 1.196770e+01 -1.194667e+01 4.932535e+01
C.7.24 1.183459e+01 -1.206331e+01 4.944328e+01
C.7.25 1.167797e+01 -1.212593e+01 4.957282e+01
C.7.26 1.138121e+01 -1.213838e+01 4.993059e+01
C.7.27 1.106576e+01 -1.208981e+01 5.026875e+01
C.7.28 1.069364e+01 -1.196947e+01 5.052024e+01
C.7.29 1.038214e+01 -1.180808e+01 5.053491e+01
C.7.30 1.013519e+01 -1.161298e+01 5.037917e+01
C.8.01 1.422427e+01 6.908157e+00 4.454439e+01
C.8.02 1.439446e+01 6.561066e+00 4.445216e+01
C.8.03 1.443419e+01 6.167459e+00 4.441413e+01
C.8.04 1.430622e+01 5.791268e+00 4.442039e+01
C.8.05 1.416237e+01 5.549050e+00 4.438160e+01
C.8.06 1.395624e+01 5.358174e+00 4.433752e+01
C.8.07 1.372549e+01 5.199107e+00 4.428932e+01
C.8.08 1.343582e+01 5.116466e+00 4.424744e+01
C.8.09 1.313193e+01 5.117286e+00 4.423539e+01
C.8.10 1.283132e+01 5.072286e+00 4.424542e+01
C.8.11 1.241043e+01 4.852112e+00 4.428786e+01
C.8.12 1.206908e+01 4.521665e+00 4.424611e+01
C.8.14 1.170745e+01 3.992582e+00 4.407499e+01
C.8.15 1.158472e+01 3.874796e+00 4.399662e+01
C.8.16 1.146393e+01 3.774152e+00 4.389485e+01
C.8.17 1.135657e+01 3.690840e+00 4.376865e+01
C.8.18 1.126269e+01 3.624552e+00 4.362309e+01
C.8.19 1.116168e+01 3.588192e+00 4.347184e+01
C.8.20 1.106308e+01 3.560796e+00 4.329012e+01
C.8.21 1.097759e+01 3.549291e+00 4.310024e+01
C.8.22 1.088897e+01 3.576610e+00 4.291344e+01
C.8.23 1.081060e+01 3.630889e+00 4.278094e+01
C.8.24 1.074643e+01 3.703814e+00 4.264976e+01
C.8.26 1.085569e+01 4.077024e+00 4.216915e+01
C.8.27 1.107029e+01 4.293946e+00 4.181998e+01
C.8.28 1.131111e+01 4.556925e+00 4.152354e+01
C.8.29 1.149416e+01 4.856748e+00 4.139314e+01
C.8.30 1.163415e+01 5.203135e+00 4.136430e+01
C.8.31 1.179188e+01 5.541187e+00 4.132890e+01
C.8.32 1.188553e+01 5.844373e+00 4.128494e+01
C.8.33 1.196136e+01 6.154468e+00 4.125827e+01
C.8.34 1.209614e+01 6.444995e+00 4.125139e+01
C.8.35 1.217006e+01 6.751362e+00 4.138992e+01
C.8.36 1.229240e+01 7.028807e+00 4.155293e+01
C.8.37 1.239056e+01 7.273029e+00 4.177482e+01
C.8.38 1.246910e+01 7.483872e+00 4.205020e+01
C.8.39 1.257374e+01 7.649465e+00 4.234699e+01
C.8.40 1.267129e+01 7.771974e+00 4.266626e+01
C.8.41 1.276187e+01 7.811323e+00 4.291880e+01
C.8.42 1.286499e+01 7.799809e+00 4.316933e+01
C.8.44 1.318721e+01 7.774243e+00 4.362044e+01
C.8.45 1.333531e+01 7.760175e+00 4.386261e+01
C.8.46 1.351530e+01 7.680799e+00 4.406773e+01
C.8.47 1.371213e+01 7.451001e+00 4.431563e+01
C.8.48 1.396018e+01 7.182452e+00 4.445480e+01
C.9.01 1.075931e+01 -1.149567e+01 4.272128e+01
C.9.02 1.091455e+01 -1.105768e+01 4.273013e+01
C.9.03 1.087295e+01 -1.059612e+01 4.276558e+01
C.9.04 1.070514e+01 -1.016432e+01 4.280285e+01
C.9.05 1.051955e+01 -9.936264e+00 4.275172e+01
C.9.06 1.024514e+01 -9.824980e+00 4.271438e+01
C.9.07 9.972746e+00 -9.705028e+00 4.273623e+01
C.9.08 9.756880e+00 -9.515264e+00 4.284444e+01
C.9.09 9.605883e+00 -9.274896e+00 4.296167e+01
C.9.10 9.457782e+00 -9.015722e+00 4.303389e+01
C.9.11 9.347769e+00 -8.806028e+00 4.299145e+01
C.9.12 9.270947e+00 -8.600252e+00 4.289331e+01
C.9.14 9.186694e+00 -8.212654e+00 4.274935e+01
C.9.15 9.153052e+00 -8.035563e+00 4.271696e+01
C.9.16 9.105164e+00 -7.866699e+00 4.266466e+01
C.9.17 9.043941e+00 -7.716967e+00 4.258100e+01
C.9.18 8.986322e+00 -7.580460e+00 4.247510e+01
C.9.19 8.931671e+00 -7.458954e+00 4.235093e+01
C.9.20 8.888669e+00 -7.377482e+00 4.223455e+01
C.9.21 8.837500e+00 -7.321162e+00 4.210711e+01
C.9.22 8.780314e+00 -7.290995e+00 4.197350e+01
C.9.23 8.707273e+00 -7.283433e+00 4.182024e+01
C.9.24 8.612081e+00 -7.315010e+00 4.168305e+01
C.9.26 8.540915e+00 -7.571836e+00 4.115685e+01
C.9.27 8.622690e+00 -7.767514e+00 4.077213e+01
C.9.28 8.734602e+00 -8.029236e+00 4.043752e+01
C.9.29 8.818167e+00 -8.442616e+00 4.016248e+01
C.9.30 8.872086e+00 -8.907392e+00 3.997650e+01
C.9.31 8.984057e+00 -9.378225e+00 3.983759e+01
C.9.32 8.834949e+00 -9.768376e+00 3.985903e+01
C.9.33 8.837039e+00 -1.018626e+01 3.984161e+01
C.9.34 8.858518e+00 -1.060372e+01 3.982804e+01
C.9.35 8.793178e+00 -1.090128e+01 3.997871e+01
C.9.36 8.748254e+00 -1.119542e+01 4.014297e+01
C.9.37 8.806340e+00 -1.147420e+01 4.032850e+01
C.9.38 8.894529e+00 -1.165829e+01 4.062776e+01
C.9.39 8.952953e+00 -1.174811e+01 4.097382e+01
C.9.40 9.036823e+00 -1.181492e+01 4.131985e+01
C.9.41 9.168665e+00 -1.187797e+01 4.155622e+01
C.9.42 9.319354e+00 -1.191861e+01 4.178616e+01
C.9.44 9.671867e+00 -1.194791e+01 4.223116e+01
C.9.45 9.877907e+00 -1.193065e+01 4.243592e+01
C.9.46 1.013361e+01 -1.189421e+01 4.256992e+01
C.9.47 1.037231e+01 -1.182056e+01 4.264420e+01
C.9.48 1.059744e+01 -1.169748e+01 4.268987e+01
C.10.02 2.157041e+01 2.957914e-01 4.832797e+01
C.10.03 2.101599e+01 3.881827e-01 4.826741e+01
C.10.04 2.048422e+01 5.224545e-01 4.813038e+01
C.10.05 2.017253e+01 5.964158e-01 4.808571e+01
C.10.06 1.986833e+01 6.994590e-01 4.804745e+01
C.10.07 1.959349e+01 7.984730e-01 4.790862e+01
C.10.08 1.940259e+01 8.801489e-01 4.777591e+01
C.10.09 1.920367e+01 1.003513e+00 4.769886e+01
C.10.10 1.899855e+01 1.139323e+00 4.768451e+01
C.10.11 1.880667e+01 1.284713e+00 4.769866e+01
C.10.12 1.868373e+01 1.481747e+00 4.763364e+01
C.10.13 1.857663e+01 1.690663e+00 4.757847e+01
C.10.14 1.848918e+01 1.889735e+00 4.751865e+01
C.10.15 1.841279e+01 2.093861e+00 4.746074e+01
C.10.17 1.812438e+01 2.747962e+00 4.745307e+01
C.10.18 1.794323e+01 3.210197e+00 4.743885e+01
C.10.19 1.768912e+01 3.632409e+00 4.737688e+01
C.10.20 1.716990e+01 4.077661e+00 4.740290e+01
C.10.21 1.671088e+01 4.495924e+00 4.711498e+01
C.10.22 1.618995e+01 4.904216e+00 4.694047e+01
C.10.23 1.597187e+01 5.080453e+00 4.686483e+01
C.10.24 1.575404e+01 5.251721e+00 4.677791e+01
C.10.25 1.554445e+01 5.424013e+00 4.667435e+01
C.10.26 1.529846e+01 5.669390e+00 4.651068e+01
C.10.27 1.505964e+01 5.912730e+00 4.633389e+01
C.10.28 1.484059e+01 6.123185e+00 4.609888e+01
C.10.29 1.465418e+01 6.292338e+00 4.569367e+01
C.10.30 1.449496e+01 6.403619e+00 4.525798e+01
C.11.02 1.968056e+01 -8.982458e+00 4.740171e+01
C.11.03 1.930925e+01 -8.874401e+00 4.740121e+01
C.11.04 1.893869e+01 -8.765659e+00 4.738113e+01
C.11.05 1.865052e+01 -8.678761e+00 4.735339e+01
C.11.06 1.836832e+01 -8.592710e+00 4.728768e+01
C.11.07 1.808374e+01 -8.528232e+00 4.720883e+01
C.11.08 1.779013e+01 -8.477127e+00 4.714833e+01
C.11.09 1.752595e+01 -8.453037e+00 4.699960e+01
C.11.10 1.726457e+01 -8.483205e+00 4.684711e+01
C.11.11 1.696646e+01 -8.589968e+00 4.683288e+01
C.11.12 1.669157e+01 -8.747016e+00 4.681772e+01
C.11.13 1.644456e+01 -8.931057e+00 4.674305e+01
C.11.14 1.625012e+01 -9.119743e+00 4.665654e+01
C.11.15 1.607380e+01 -9.325240e+00 4.656945e+01
C.11.17 1.566293e+01 -9.784075e+00 4.640755e+01
C.11.18 1.541631e+01 -1.003771e+01 4.635994e+01
C.11.19 1.515235e+01 -1.024433e+01 4.623722e+01
C.11.20 1.471923e+01 -1.043105e+01 4.609901e+01
C.11.21 1.427093e+01 -1.057147e+01 4.595461e+01
C.11.22 1.384696e+01 -1.065867e+01 4.572180e+01
C.11.23 1.337801e+01 -1.076059e+01 4.543603e+01
C.11.24 1.286768e+01 -1.088762e+01 4.524789e+01
C.11.25 1.235379e+01 -1.100219e+01 4.506145e+01
C.11.26 1.193870e+01 -1.109650e+01 4.486033e+01
C.11.27 1.159128e+01 -1.120311e+01 4.456103e+01
C.11.28 1.131676e+01 -1.128892e+01 4.418830e+01
C.11.29 1.106643e+01 -1.136353e+01 4.386111e+01
C.11.30 1.087681e+01 -1.143419e+01 4.349459e+01
