# Supplementary material for: Ontogenetic changes and sexual dimorphism in the cranium and mandible of the Atlantic walrus (Odobenus rosmarus rosmarus L.)
Source: Anat Rec (Hoboken). 2025 Sep 12;309(7):1875–903. doi: 10.1002/ar.70050 (PMC13251751; doi:10.1002/ar.70050)
Supplement: Supplementary file 1 — Data S1: Supporting information. [file AR-309-1875-s001.zip › PTS files/Ontogeny_Skull/4504_F_J.pts]

Version 1.0
487
S.1 3.196399e+01 -1.258196e+00 4.588642e+01
S.2 3.016911e+01 -1.230983e+00 4.941751e+01
S.3 2.622971e+01 6.697292e-01 5.216531e+01
S.4 2.688469e+01 -3.020503e+00 5.131737e+01
S.5 2.610410e+01 -1.043636e+00 5.326173e+01
S.6 1.977813e+01 -1.156149e+00 5.474023e+01
S.7 4.266171e+00 -1.140477e+00 5.293019e+01
S.8 1.810362e+00 -5.526376e-01 4.417890e+01
S.9 3.774650e+00 -6.015925e-01 4.024171e+01
S.10 2.517894e+00 1.502003e+00 4.251346e+01
S.11 2.523721e+00 -2.546787e+00 4.236504e+01
S.12 3.033883e+01 8.285969e-01 4.504835e+01
S.13 3.010964e+01 -3.265045e+00 4.491315e+01
S.14 2.421287e+01 2.914634e+00 4.440469e+01
S.15 2.398411e+01 -5.155259e+00 4.440990e+01
S.16 1.742264e+01 2.852468e+00 4.374960e+01
S.17 1.685507e+01 -4.733232e+00 4.370393e+01
S.18 1.283453e+01 1.308012e+00 4.114948e+01
S.19 1.422883e+01 -4.167258e+00 4.314443e+01
S.20 1.537051e+01 -1.004941e+00 4.310048e+01
S.21 2.307186e+01 -9.720732e-01 4.751661e+01
S.22 3.012459e+01 -1.181731e+00 4.624307e+01
S.23 2.252335e+01 5.680371e+00 5.092955e+01
S.24 2.241473e+01 -7.804542e+00 5.070526e+01
S.25 2.149663e+01 6.695786e+00 4.752890e+01
S.26 2.112378e+01 -8.676243e+00 4.730789e+01
S.27 1.798412e+01 7.253405e+00 4.964922e+01
S.28 1.776715e+01 -9.533113e+00 4.907781e+01
S.29 1.726473e+01 7.473894e+00 4.700368e+01
S.30 1.693807e+01 -9.307911e+00 4.702009e+01
S.31 2.246991e+01 4.364829e+00 4.719297e+01
S.32 2.231932e+01 -6.594548e+00 4.719923e+01
S.33 2.336361e+01 3.872756e+00 4.480634e+01
S.34 2.281371e+01 -6.201236e+00 4.478444e+01
S.35 2.196297e+01 5.429652e+00 4.403617e+01
S.36 2.169223e+01 -7.495841e+00 4.405602e+01
S.37 1.542556e+01 8.084162e+00 4.411269e+01
S.38 1.525848e+01 -9.638008e+00 4.432576e+01
S.39 1.564842e+01 8.449751e+00 4.588497e+01
S.40 1.519806e+01 -1.019693e+01 4.592081e+01
S.41 1.186266e+01 8.120373e+00 4.408751e+01
S.42 1.120585e+01 -9.763411e+00 4.397417e+01
S.43 8.914767e+00 1.013926e+01 4.468977e+01
S.44 8.839904e+00 -1.168273e+01 4.414489e+01
S.45 9.345137e+00 9.388172e+00 3.770996e+01
S.46 7.883831e+00 -1.000114e+01 3.718927e+01
S.47 9.839771e+00 1.033511e+01 4.056604e+01
S.48 9.212110e+00 -1.192852e+01 4.012707e+01
S.49 3.915440e+00 6.752928e+00 3.962600e+01
S.50 3.953727e+00 -7.752289e+00 3.903712e+01
S.51 2.646259e+00 5.083751e+00 4.153405e+01
S.52 2.525105e+00 -5.976633e+00 4.140708e+01
S.53 1.081766e+00 2.384318e+00 4.105781e+01
S.54 9.689400e-01 -3.331263e+00 4.100399e+01
S.55 3.288563e+00 3.621685e-01 3.952511e+01
S.56 3.188427e+00 -1.581154e+00 3.955180e+01
S.57 1.121546e+00 2.767373e+00 4.237416e+01
S.58 1.038902e+00 -3.912403e+00 4.249660e+01
S.59 1.510517e+00 -7.785689e-01 4.741459e+01
S.60 3.010098e+00 4.796495e+00 4.187252e+01
S.61 2.807318e+00 -5.880138e+00 4.190328e+01
S.62 2.613899e+01 3.840752e+00 4.356608e+01
S.63 2.592906e+01 -6.207537e+00 4.368579e+01
S.64 1.087879e+01 2.450311e+00 4.177979e+01
S.65 1.086036e+01 -3.886386e+00 4.180853e+01
S.66 9.269941e+00 6.635934e+00 3.987925e+01
S.67 9.174724e+00 -8.121668e+00 3.963485e+01
S.68 8.283173e+00 1.900200e+00 4.064505e+01
S.69 7.905112e+00 -3.223317e+00 4.085440e+01
S.70 5.338929e+00 -5.518439e-01 4.037151e+01
S.71 1.280837e+01 4.611624e+00 4.262525e+01
S.72 1.266416e+01 -6.437032e+00 4.249633e+01
S.73 1.409618e+01 5.012351e+00 4.435400e+01
S.74 1.384430e+01 -6.625767e+00 4.428780e+01
S.75 1.354159e+01 8.884339e+00 4.305360e+01
S.76 1.319176e+01 -1.061084e+01 4.325540e+01
S.77 3.255618e+01 3.529419e+00 4.221400e+01
S.78 3.206145e+01 -6.106509e+00 4.222166e+01
S.79 2.901526e+01 4.389555e+00 4.118167e+01
S.80 2.887419e+01 -7.213094e+00 4.091928e+01
S.81 3.089824e+01 5.370632e+00 4.171372e+01
S.82 3.034516e+01 -7.900757e+00 4.195618e+01
S.83 9999 9999 9999
S.84 9999 9999 9999
C.1.02 2.609973e+01 -1.133934e+00 5.365113e+01
C.1.03 2.592698e+01 -1.163783e+00 5.401041e+01
C.1.04 2.558316e+01 -1.172812e+00 5.421416e+01
C.1.05 2.519595e+01 -1.189536e+00 5.432507e+01
C.1.06 2.480904e+01 -1.198621e+00 5.443798e+01
C.1.07 2.441395e+01 -1.201460e+00 5.451810e+01
C.1.08 2.403522e+01 -1.198568e+00 5.457093e+01
C.1.09 2.365388e+01 -1.190089e+00 5.459826e+01
C.1.10 2.327342e+01 -1.184985e+00 5.463646e+01
C.1.11 2.290102e+01 -1.181642e+00 5.464666e+01
C.1.12 2.252863e+01 -1.172947e+00 5.464017e+01
C.1.13 2.216524e+01 -1.178547e+00 5.455825e+01
C.1.14 2.176397e+01 -1.170097e+00 5.458778e+01
C.1.15 2.136172e+01 -1.167500e+00 5.459967e+01
C.1.16 2.096071e+01 -1.162511e+00 5.463329e+01
C.1.17 2.056680e+01 -1.158303e+00 5.469299e+01
C.1.18 2.017558e+01 -1.153921e+00 5.476833e+01
C.1.20 1.934462e+01 -1.179658e+00 5.476508e+01
C.1.21 1.891171e+01 -1.213530e+00 5.474161e+01
C.1.22 1.847742e+01 -1.214745e+00 5.471917e+01
C.1.23 1.809443e+01 -1.159455e+00 5.465630e+01
C.1.24 1.771987e+01 -1.073246e+00 5.457904e+01
C.1.25 1.734291e+01 -1.010835e+00 5.449125e+01
C.1.26 1.684432e+01 -9.929790e-01 5.437203e+01
C.1.27 1.635766e+01 -1.004857e+00 5.421028e+01
C.1.28 1.585781e+01 -9.944086e-01 5.409551e+01
C.1.29 1.508191e+01 -9.209129e-01 5.395444e+01
C.1.30 1.430172e+01 -8.282797e-01 5.385427e+01
C.1.31 1.352138e+01 -7.594876e-01 5.373745e+01
C.1.32 1.262118e+01 -7.246804e-01 5.361418e+01
C.1.33 1.171844e+01 -7.119901e-01 5.350611e+01
C.1.34 1.081758e+01 -7.098009e-01 5.338276e+01
C.1.35 1.021072e+01 -7.199405e-01 5.330814e+01
C.1.36 9.601928e+00 -7.391815e-01 5.325371e+01
C.1.37 8.991059e+00 -7.396949e-01 5.328199e+01
C.1.38 8.595261e+00 -7.172312e-01 5.333064e+01
C.1.39 8.197584e+00 -6.894172e-01 5.335544e+01
C.1.40 7.799281e+00 -6.826631e-01 5.338441e+01
C.1.41 7.427678e+00 -7.144259e-01 5.339451e+01
C.1.42 7.061765e+00 -7.712978e-01 5.334885e+01
C.1.43 6.694022e+00 -8.328708e-01 5.333541e+01
C.1.44 6.264902e+00 -9.168835e-01 5.328498e+01
C.1.45 5.843873e+00 -1.010254e+00 5.319690e+01
C.1.46 5.423327e+00 -1.085246e+00 5.309078e+01
C.1.47 5.043962e+00 -1.124249e+00 5.299133e+01
C.1.48 4.659560e+00 -1.143454e+00 5.290649e+01
C.2.02 8.746359e+00 1.009880e+01 4.495487e+01
C.2.03 8.536764e+00 9.993965e+00 4.516786e+01
C.2.04 8.295123e+00 9.882380e+00 4.533944e+01
C.2.05 7.953157e+00 9.712774e+00 4.546725e+01
C.2.06 7.590823e+00 9.559256e+00 4.555194e+01
C.2.07 7.298189e+00 9.283712e+00 4.557370e+01
C.2.08 6.956435e+00 9.060000e+00 4.568686e+01
C.2.09 6.623715e+00 8.829822e+00 4.581320e+01
C.2.10 6.298009e+00 8.603489e+00 4.596265e+01
C.2.11 5.903534e+00 8.322308e+00 4.617403e+01
C.2.12 5.521037e+00 8.037171e+00 4.640151e+01
C.2.13 5.150314e+00 7.757256e+00 4.665363e+01
C.2.14 4.810847e+00 7.495363e+00 4.690585e+01
C.2.15 4.485722e+00 7.233982e+00 4.717679e+01
C.2.16 4.193672e+00 6.954690e+00 4.746685e+01
C.2.17 3.845526e+00 6.608575e+00 4.787426e+01
C.2.18 3.537072e+00 6.226394e+00 4.828142e+01
C.2.19 3.323018e+00 5.805315e+00 4.871020e+01
C.2.20 3.276398e+00 5.429602e+00 4.913511e+01
C.2.21 3.336965e+00 5.064305e+00 4.956728e+01
C.2.22 3.432921e+00 4.704357e+00 4.999752e+01
C.2.23 3.574717e+00 4.259729e+00 5.049054e+01
C.2.24 3.756901e+00 3.821654e+00 5.097608e+01
C.2.25 3.934591e+00 3.332475e+00 5.141198e+01
C.2.26 4.076392e+00 2.959993e+00 5.172419e+01
C.2.27 4.217837e+00 2.560312e+00 5.200095e+01
C.2.28 4.333894e+00 2.136491e+00 5.225239e+01
C.2.29 4.400313e+00 1.587988e+00 5.245816e+01
C.2.30 4.467954e+00 1.036415e+00 5.265512e+01
C.2.31 4.457458e+00 4.591946e-01 5.277482e+01
C.2.32 4.400189e+00 -7.567968e-02 5.283479e+01
C.2.33 4.322049e+00 -6.112522e-01 5.283140e+01
C.3.02 8.629825e+00 -1.162799e+01 4.442934e+01
C.3.03 8.393259e+00 -1.156317e+01 4.468988e+01
C.3.04 8.135297e+00 -1.145737e+01 4.491416e+01
C.3.05 7.842268e+00 -1.130596e+01 4.510602e+01
C.3.06 7.534851e+00 -1.114325e+01 4.526295e+01
C.3.07 7.222710e+00 -1.096206e+01 4.538683e+01
C.3.08 6.825986e+00 -1.068807e+01 4.547093e+01
C.3.09 6.402319e+00 -1.045606e+01 4.554966e+01
C.3.10 6.009421e+00 -1.018950e+01 4.566838e+01
C.3.11 5.523711e+00 -9.821381e+00 4.593499e+01
C.3.12 5.072760e+00 -9.444284e+00 4.624637e+01
C.3.13 4.636902e+00 -9.075496e+00 4.658775e+01
C.3.14 4.216939e+00 -8.752355e+00 4.696648e+01
C.3.15 3.818544e+00 -8.427627e+00 4.736655e+01
C.3.16 3.437812e+00 -8.068806e+00 4.775450e+01
C.3.17 3.223928e+00 -7.861127e+00 4.795259e+01
C.3.18 3.026024e+00 -7.639646e+00 4.815234e+01
C.3.19 2.898299e+00 -7.417266e+00 4.840204e+01
C.3.20 2.852317e+00 -7.075541e+00 4.880498e+01
C.3.21 2.886828e+00 -6.735940e+00 4.921084e+01
C.3.22 2.970233e+00 -6.417321e+00 4.962650e+01
C.3.23 3.122790e+00 -6.084062e+00 5.010252e+01
C.3.24 3.320667e+00 -5.732353e+00 5.054760e+01
C.3.25 3.518564e+00 -5.365240e+00 5.098003e+01
C.3.26 3.665908e+00 -5.057892e+00 5.128166e+01
C.3.27 3.812450e+00 -4.733002e+00 5.156472e+01
C.3.28 3.923140e+00 -4.377790e+00 5.182684e+01
C.3.29 3.980576e+00 -3.909732e+00 5.211606e+01
C.3.30 3.991219e+00 -3.413055e+00 5.235946e+01
C.3.31 4.004686e+00 -2.889932e+00 5.253891e+01
C.3.32 4.058214e+00 -2.301796e+00 5.267479e+01
C.3.33 4.167572e+00 -1.733659e+00 5.285505e+01
C.4.02 3.196365e+01 2.200147e-01 4.519910e+01
C.4.03 3.133962e+01 -1.222755e+00 4.578783e+01
C.4.04 3.102561e+01 -1.208396e+00 4.581850e+01
C.4.05 3.070721e+01 -1.192675e+00 4.591749e+01
C.4.06 3.041313e+01 -1.183449e+00 4.607521e+01
C.4.08 2.974274e+01 -1.198278e+00 4.642273e+01
C.4.09 2.939428e+01 -1.222071e+00 4.666018e+01
C.4.10 2.905941e+01 -1.238782e+00 4.691700e+01
C.4.11 2.866772e+01 -1.228513e+00 4.703708e+01
C.4.12 2.836459e+01 -1.225305e+00 4.731286e+01
C.4.13 2.804147e+01 -1.218985e+00 4.756487e+01
C.4.14 2.776158e+01 -1.184656e+00 4.765204e+01
C.4.15 2.740825e+01 -1.158770e+00 4.734880e+01
C.4.16 2.703240e+01 -1.106430e+00 4.736243e+01
C.4.17 2.658804e+01 -1.103394e+00 4.737919e+01
C.4.18 2.617490e+01 -1.119049e+00 4.754303e+01
C.4.19 2.573498e+01 -1.113606e+00 4.747831e+01
C.4.20 2.519688e+01 -1.097302e+00 4.752416e+01
C.4.21 2.465804e+01 -1.058100e+00 4.751905e+01
C.4.22 2.411925e+01 -1.018156e+00 4.751482e+01
C.4.23 2.377207e+01 -9.805609e-01 4.748359e+01
C.4.24 2.342231e+01 -9.726639e-01 4.750655e+01
C.4.26 2.259120e+01 -9.893281e-01 4.743244e+01
C.4.27 2.212873e+01 -1.024809e+00 4.727987e+01
C.4.28 2.166710e+01 -1.045174e+00 4.712209e+01
C.4.29 2.119769e+01 -1.038824e+00 4.694600e+01
C.4.30 2.074443e+01 -1.028639e+00 4.673183e+01
C.4.31 2.029483e+01 -1.012522e+00 4.651052e+01
C.4.32 1.983608e+01 -1.010011e+00 4.615656e+01
C.4.33 1.930673e+01 -9.924027e-01 4.592156e+01
C.4.34 1.882648e+01 -9.875723e-01 4.559741e+01
C.4.35 1.849045e+01 -9.877055e-01 4.533357e+01
C.4.36 1.816774e+01 -9.939380e-01 4.505367e+01
C.4.37 1.783419e+01 -1.006575e+00 4.478700e+01
C.4.38 1.737504e+01 -1.025930e+00 4.436551e+01
C.4.39 1.691305e+01 -1.045667e+00 4.394715e+01
C.4.40 1.643616e+01 -1.057301e+00 4.354554e+01
C.4.41 1.612480e+01 -1.082888e+00 4.327660e+01
C.4.42 1.576718e+01 -1.113951e+00 4.307393e+01
C.5.02 2.239172e+01 5.615733e+00 5.122825e+01
C.5.03 2.227244e+01 5.433362e+00 5.147972e+01
C.5.04 2.217708e+01 5.195281e+00 5.169173e+01
C.5.05 2.213846e+01 4.995934e+00 5.196353e+01
C.5.06 2.211910e+01 4.707205e+00 5.214063e+01
C.5.07 2.206695e+01 4.445255e+00 5.234984e+01
C.5.08 2.195407e+01 4.236502e+00 5.250487e+01
C.5.09 2.181909e+01 4.053962e+00 5.267461e+01
C.5.10 2.167922e+01 3.847198e+00 5.280892e+01
C.5.11 2.154271e+01 3.573914e+00 5.299623e+01
C.5.12 2.141819e+01 3.312993e+00 5.320794e+01
C.5.13 2.127612e+01 3.039857e+00 5.339130e+01
C.5.14 2.113057e+01 2.845001e+00 5.351697e+01
C.5.15 2.096948e+01 2.651290e+00 5.362407e+01
C.5.16 2.084718e+01 2.455866e+00 5.377169e+01
C.5.17 2.080561e+01 2.230108e+00 5.396152e+01
C.5.18 2.079831e+01 1.969177e+00 5.410503e+01
C.5.19 2.075506e+01 1.720086e+00 5.426255e+01
C.5.20 2.062107e+01 1.452267e+00 5.438923e+01
C.5.21 2.045283e+01 1.183608e+00 5.446167e+01
C.5.22 2.029905e+01 9.353620e-01 5.460470e+01
C.5.23 2.016734e+01 5.974824e-01 5.469036e+01
C.5.24 2.005364e+01 2.448314e-01 5.472984e+01
C.5.25 1.995947e+01 -1.117193e-01 5.478323e+01
C.5.26 1.987650e+01 -4.577182e-01 5.478867e+01
C.5.27 1.982370e+01 -8.092374e-01 5.480507e+01
C.5.29 1.982131e+01 -1.448576e+00 5.479410e+01
C.5.30 1.987174e+01 -1.744604e+00 5.478389e+01
C.5.31 1.993373e+01 -2.033437e+00 5.472900e+01
C.5.32 2.003613e+01 -2.319680e+00 5.473252e+01
C.5.33 2.015454e+01 -2.598978e+00 5.471221e+01
C.5.34 2.027966e+01 -2.864980e+00 5.463461e+01
C.5.35 2.042432e+01 -3.113082e+00 5.455999e+01
C.5.36 2.057315e+01 -3.344787e+00 5.444949e+01
C.5.37 2.069027e+01 -3.588455e+00 5.432719e+01
C.5.38 2.076585e+01 -3.931282e+00 5.418360e+01
C.5.39 2.079892e+01 -4.270757e+00 5.401771e+01
C.5.40 2.085664e+01 -4.573237e+00 5.379628e+01
C.5.41 2.093293e+01 -4.831955e+00 5.361670e+01
C.5.42 2.102361e+01 -5.085166e+00 5.343596e+01
C.5.43 2.114120e+01 -5.339976e+00 5.327396e+01
C.5.44 2.128090e+01 -5.554461e+00 5.313674e+01
C.5.45 2.143392e+01 -5.729391e+00 5.296257e+01
C.5.46 2.159612e+01 -5.940989e+00 5.284740e+01
C.5.47 2.176598e+01 -6.156889e+00 5.269275e+01
C.5.48 2.193281e+01 -6.369462e+00 5.253041e+01
C.5.49 2.207237e+01 -6.565591e+00 5.232685e+01
C.5.50 2.219525e+01 -6.819520e+00 5.208592e+01
C.5.51 2.229023e+01 -7.090536e+00 5.185106e+01
C.5.52 2.236641e+01 -7.362007e+00 5.160995e+01
C.5.53 2.241030e+01 -7.555034e+00 5.133244e+01
C.5.54 2.242884e+01 -7.721543e+00 5.103558e+01
C.6.02 1.822720e+01 7.331413e+00 4.966154e+01
C.6.03 1.846267e+01 7.395949e+00 4.958592e+01
C.6.04 1.867161e+01 7.465591e+00 4.945622e+01
C.6.05 1.886017e+01 7.571701e+00 4.923599e+01
C.6.06 1.902252e+01 7.673910e+00 4.899409e+01
C.6.07 1.919436e+01 7.726032e+00 4.874294e+01
C.6.08 1.945503e+01 7.703609e+00 4.841953e+01
C.6.09 1.975231e+01 7.626156e+00 4.813905e+01
C.6.10 2.000428e+01 7.537763e+00 4.782007e+01
C.6.11 2.020974e+01 7.470809e+00 4.771432e+01
C.6.12 2.041972e+01 7.393698e+00 4.762576e+01
C.6.13 2.063256e+01 7.305594e+00 4.755635e+01
C.6.14 2.093564e+01 7.129228e+00 4.749824e+01
C.6.15 2.122440e+01 6.921979e+00 4.749626e+01
C.6.17 2.163440e+01 6.530883e+00 4.758509e+01
C.6.18 2.173082e+01 6.352267e+00 4.767526e+01
C.6.19 2.182148e+01 6.162251e+00 4.774599e+01
C.6.20 2.203105e+01 5.871237e+00 4.788859e+01
C.6.21 2.223365e+01 5.627698e+00 4.810905e+01
C.6.22 2.239458e+01 5.439545e+00 4.840510e+01
C.6.23 2.250931e+01 5.297845e+00 4.871748e+01
C.6.24 2.260353e+01 5.172083e+00 4.904327e+01
C.6.25 2.266232e+01 5.117813e+00 4.939600e+01
C.6.26 2.268069e+01 5.112970e+00 4.970057e+01
C.6.27 2.265600e+01 5.135155e+00 5.000392e+01
C.6.28 2.264143e+01 5.316092e+00 5.024920e+01
C.6.29 2.265580e+01 5.491168e+00 5.045449e+01
C.6.30 2.261979e+01 5.632953e+00 5.068166e+01
C.7.02 2.247416e+01 -7.758691e+00 5.043956e+01
C.7.03 2.249706e+01 -7.597826e+00 5.021633e+01
C.7.04 2.251364e+01 -7.442531e+00 4.998864e+01
C.7.05 2.251726e+01 -7.343295e+00 4.972115e+01
C.7.06 2.248702e+01 -7.312416e+00 4.943911e+01
C.7.07 2.243952e+01 -7.319374e+00 4.915785e+01
C.7.08 2.240026e+01 -7.359407e+00 4.890333e+01
C.7.09 2.233936e+01 -7.459533e+00 4.867054e+01
C.7.10 2.226744e+01 -7.540288e+00 4.843340e+01
C.7.11 2.215029e+01 -7.640499e+00 4.818911e+01
C.7.12 2.200820e+01 -7.756485e+00 4.796593e+01
C.7.13 2.184525e+01 -7.903947e+00 4.777844e+01
C.7.14 2.162671e+01 -8.143613e+00 4.756478e+01
C.7.15 2.138447e+01 -8.413717e+00 4.742610e+01
C.7.17 2.090700e+01 -8.867155e+00 4.728133e+01
C.7.18 2.067155e+01 -9.035411e+00 4.726133e+01
C.7.19 2.042430e+01 -9.187128e+00 4.726066e+01
C.7.20 2.022332e+01 -9.310655e+00 4.730129e+01
C.7.21 2.001712e+01 -9.416380e+00 4.736131e+01
C.7.22 1.980707e+01 -9.495580e+00 4.744444e+01
C.7.23 1.951706e+01 -9.579670e+00 4.761242e+01
C.7.24 1.925203e+01 -9.651798e+00 4.782208e+01
C.7.25 1.900406e+01 -9.705244e+00 4.805673e+01
C.7.26 1.882768e+01 -9.716086e+00 4.825320e+01
C.7.27 1.866786e+01 -9.704069e+00 4.846327e+01
C.7.28 1.850066e+01 -9.686613e+00 4.866714e+01
C.7.29 1.829625e+01 -9.680696e+00 4.887753e+01
C.7.30 1.803400e+01 -9.623607e+00 4.899606e+01
C.8.01 1.554915e+01 7.618561e+00 4.389808e+01
C.8.02 1.557415e+01 7.424694e+00 4.398722e+01
C.8.03 1.554499e+01 7.229952e+00 4.407314e+01
C.8.04 1.547184e+01 7.044772e+00 4.415386e+01
C.8.05 1.530115e+01 6.824883e+00 4.427050e+01
C.8.06 1.511420e+01 6.604230e+00 4.435682e+01
C.8.07 1.494053e+01 6.361955e+00 4.440405e+01
C.8.08 1.478124e+01 6.092019e+00 4.442434e+01
C.8.09 1.461227e+01 5.828509e+00 4.445012e+01
C.8.10 1.442917e+01 5.574964e+00 4.447915e+01
C.8.11 1.430478e+01 5.390030e+00 4.446798e+01
C.8.12 1.419907e+01 5.200969e+00 4.441431e+01
C.8.14 1.403333e+01 4.859597e+00 4.431171e+01
C.8.15 1.396338e+01 4.707980e+00 4.427718e+01
C.8.16 1.387197e+01 4.581608e+00 4.420829e+01
C.8.17 1.370637e+01 4.478503e+00 4.408333e+01
C.8.18 1.351567e+01 4.423425e+00 4.396389e+01
C.8.19 1.333713e+01 4.398326e+00 4.381842e+01
C.8.20 1.318568e+01 4.402022e+00 4.360184e+01
C.8.21 1.309046e+01 4.421741e+00 4.335608e+01
C.8.22 1.299699e+01 4.456361e+00 4.311129e+01
C.8.23 1.292668e+01 4.479258e+00 4.294315e+01
C.8.24 1.285833e+01 4.523620e+00 4.277853e+01
C.8.26 1.275857e+01 4.895078e+00 4.235937e+01
C.8.27 1.280541e+01 5.169650e+00 4.208378e+01
C.8.28 1.291940e+01 5.402342e+00 4.178986e+01
C.8.29 1.299520e+01 5.679930e+00 4.158827e+01
C.8.30 1.309463e+01 5.953681e+00 4.139179e+01
C.8.31 1.312829e+01 6.283639e+00 4.127590e+01
C.8.32 1.302084e+01 6.696626e+00 4.119285e+01
C.8.33 1.286811e+01 7.096171e+00 4.127061e+01
C.8.34 1.275068e+01 7.456004e+00 4.148446e+01
C.8.35 1.274194e+01 7.756680e+00 4.166012e+01
C.8.36 1.281936e+01 8.078809e+00 4.176768e+01
C.8.37 1.297656e+01 8.386686e+00 4.181053e+01
C.8.38 1.304235e+01 8.545129e+00 4.198104e+01
C.8.39 1.310315e+01 8.649962e+00 4.219037e+01
C.8.40 1.320720e+01 8.743318e+00 4.238778e+01
C.8.41 1.328797e+01 8.819235e+00 4.261845e+01
C.8.42 1.339424e+01 8.874613e+00 4.284458e+01
C.8.44 1.389460e+01 8.809535e+00 4.351468e+01
C.8.45 1.434380e+01 8.688995e+00 4.387034e+01
C.8.46 1.489707e+01 8.555877e+00 4.400814e+01
C.8.47 1.522135e+01 8.326101e+00 4.398304e+01
C.8.48 1.544740e+01 7.999622e+00 4.395309e+01
C.9.01 1.512274e+01 -9.552380e+00 4.383964e+01
C.9.02 1.515373e+01 -9.327294e+00 4.406533e+01
C.9.03 1.510182e+01 -9.088365e+00 4.427216e+01
C.9.04 1.497373e+01 -8.842854e+00 4.443303e+01
C.9.05 1.476819e+01 -8.539446e+00 4.449353e+01
C.9.06 1.454153e+01 -8.246333e+00 4.446750e+01
C.9.07 1.432531e+01 -7.945733e+00 4.443828e+01
C.9.08 1.418261e+01 -7.714542e+00 4.444336e+01
C.9.09 1.406336e+01 -7.470674e+00 4.443137e+01
C.9.10 1.396830e+01 -7.218352e+00 4.439771e+01
C.9.11 1.392323e+01 -7.018409e+00 4.437653e+01
C.9.12 1.389921e+01 -6.816504e+00 4.434313e+01
C.9.14 1.374626e+01 -6.470504e+00 4.420523e+01
C.9.15 1.362952e+01 -6.343463e+00 4.410147e+01
C.9.16 1.350361e+01 -6.245196e+00 4.397887e+01
C.9.17 1.337838e+01 -6.181801e+00 4.382572e+01
C.9.18 1.326294e+01 -6.150913e+00 4.365579e+01
C.9.19 1.315262e+01 -6.134917e+00 4.348049e+01
C.9.20 1.305163e+01 -6.125912e+00 4.331885e+01
C.9.21 1.295257e+01 -6.133134e+00 4.315594e+01
C.9.22 1.286371e+01 -6.166626e+00 4.299045e+01
C.9.23 1.278578e+01 -6.231643e+00 4.281744e+01
C.9.24 1.272099e+01 -6.321865e+00 4.265041e+01
C.9.26 1.260149e+01 -6.623850e+00 4.231622e+01
C.9.27 1.258901e+01 -6.819089e+00 4.213457e+01
C.9.28 1.260310e+01 -7.010588e+00 4.194910e+01
C.9.29 1.264823e+01 -7.307517e+00 4.159673e+01
C.9.30 1.264855e+01 -7.715148e+00 4.137716e+01
C.9.31 1.261529e+01 -8.172661e+00 4.131437e+01
C.9.32 1.255868e+01 -8.630094e+00 4.121099e+01
C.9.33 1.247697e+01 -9.094722e+00 4.123502e+01
C.9.34 1.239803e+01 -9.532477e+00 4.139402e+01
C.9.35 1.249270e+01 -9.831960e+00 4.145170e+01
C.9.36 1.249983e+01 -1.005634e+01 4.167882e+01
C.9.37 1.258368e+01 -1.027206e+01 4.189885e+01
C.9.38 1.269901e+01 -1.042307e+01 4.210075e+01
C.9.39 1.278544e+01 -1.050808e+01 4.235010e+01
C.9.40 1.285586e+01 -1.057136e+01 4.261069e+01
C.9.41 1.296002e+01 -1.060693e+01 4.282847e+01
C.9.42 1.305695e+01 -1.061802e+01 4.305213e+01
C.9.44 1.350091e+01 -1.059046e+01 4.359615e+01
C.9.45 1.387970e+01 -1.055750e+01 4.385600e+01
C.9.46 1.430877e+01 -1.046382e+01 4.399461e+01
C.9.47 1.464750e+01 -1.021283e+01 4.402665e+01
C.9.48 1.493707e+01 -9.923406e+00 4.392105e+01
C.10.02 2.579990e+01 3.935407e+00 4.359449e+01
C.10.03 2.545732e+01 4.005219e+00 4.364466e+01
C.10.04 2.511096e+01 4.068130e+00 4.367339e+01
C.10.05 2.481907e+01 4.076645e+00 4.372640e+01
C.10.06 2.452944e+01 4.061496e+00 4.378937e+01
C.10.07 2.424754e+01 4.061076e+00 4.388217e+01
C.10.08 2.391365e+01 4.113144e+00 4.396229e+01
C.10.09 2.358553e+01 4.211196e+00 4.402006e+01
C.10.10 2.327390e+01 4.358707e+00 4.406184e+01
C.10.11 2.296137e+01 4.560126e+00 4.409773e+01
C.10.12 2.273764e+01 4.859248e+00 4.409991e+01
C.10.13 2.252454e+01 5.153273e+00 4.401233e+01
C.10.14 2.234208e+01 5.253924e+00 4.397041e+01
C.10.15 2.214441e+01 5.330165e+00 4.398757e+01
C.10.17 2.167653e+01 5.692785e+00 4.418056e+01
C.10.18 2.142987e+01 5.965967e+00 4.437204e+01
C.10.19 2.111677e+01 6.209317e+00 4.449403e+01
C.10.20 2.059131e+01 6.483276e+00 4.457980e+01
C.10.21 2.004784e+01 6.726334e+00 4.464362e+01
C.10.22 1.949471e+01 6.927178e+00 4.475419e+01
C.10.23 1.893958e+01 7.094110e+00 4.475701e+01
C.10.24 1.838318e+01 7.238022e+00 4.468119e+01
C.10.25 1.782913e+01 7.401611e+00 4.463319e+01
C.10.26 1.743270e+01 7.575885e+00 4.465044e+01
C.10.27 1.704136e+01 7.761755e+00 4.466179e+01
C.10.28 1.665050e+01 7.911623e+00 4.454959e+01
C.10.29 1.618802e+01 7.975768e+00 4.430367e+01
C.10.30 1.571190e+01 7.768482e+00 4.441923e+01
C.11.02 2.562838e+01 -6.240180e+00 4.365379e+01
C.11.03 2.532427e+01 -6.237077e+00 4.365459e+01
C.11.04 2.502624e+01 -6.223583e+00 4.371371e+01
C.11.05 2.472993e+01 -6.213312e+00 4.371956e+01
C.11.06 2.443685e+01 -6.198205e+00 4.376212e+01
C.11.07 2.414634e+01 -6.207659e+00 4.382093e+01
C.11.08 2.378257e+01 -6.214833e+00 4.389172e+01
C.11.09 2.342827e+01 -6.236123e+00 4.399856e+01
C.11.10 2.306013e+01 -6.279107e+00 4.400264e+01
C.11.11 2.278813e+01 -6.424851e+00 4.406527e+01
C.11.12 2.255585e+01 -6.620619e+00 4.414818e+01
C.11.13 2.232553e+01 -6.832643e+00 4.411431e+01
C.11.14 2.212167e+01 -7.063877e+00 4.414575e+01
C.11.15 2.192410e+01 -7.290912e+00 4.407199e+01
C.11.17 2.129461e+01 -7.813710e+00 4.424604e+01
C.11.18 2.085136e+01 -8.071636e+00 4.442570e+01
C.11.19 2.036223e+01 -8.292727e+00 4.451006e+01
C.11.20 1.998483e+01 -8.463144e+00 4.454227e+01
C.11.21 1.961085e+01 -8.634596e+00 4.459931e+01
C.11.22 1.921787e+01 -8.768788e+00 4.459124e+01
C.11.23 1.877356e+01 -8.896418e+00 4.457585e+01
C.11.24 1.832846e+01 -9.019035e+00 4.460413e+01
C.11.25 1.788218e+01 -9.137995e+00 4.462889e+01
C.11.26 1.740949e+01 -9.277451e+00 4.462880e+01
C.11.27 1.693762e+01 -9.419618e+00 4.462641e+01
C.11.28 1.646200e+01 -9.527740e+00 4.455582e+01
C.11.29 1.606475e+01 -9.582621e+00 4.446458e+01
C.11.30 1.565859e+01 -9.630081e+00 4.442062e+01
