# Supplementary material for: Ontogenetic changes and sexual dimorphism in the cranium and mandible of the Atlantic walrus (Odobenus rosmarus rosmarus L.)
Source: Anat Rec (Hoboken). 2025 Sep 12;309(7):1875–903. doi: 10.1002/ar.70050 (PMC13251751; doi:10.1002/ar.70050)
Supplement: Supplementary file 1 — Data S1: Supporting information. [file AR-309-1875-s001.zip › PTS files/Ontogeny_Skull/4505_F_A.pts]

Version 1.0
487
S.1 3.295703e+01 -2.919824e+00 5.209163e+01
S.2 2.939876e+01 -2.583954e+00 5.457618e+01
S.3 2.628345e+01 -1.990349e-01 5.611272e+01
S.4 2.559878e+01 -4.161138e+00 5.543707e+01
S.5 2.617800e+01 -2.367340e+00 5.715010e+01
S.6 1.984013e+01 -1.468356e+00 5.739125e+01
S.7 6.102380e+00 1.133599e+00 5.261572e+01
S.8 4.380761e+00 2.211490e+00 4.257932e+01
S.9 6.748155e+00 2.247206e+00 3.871987e+01
S.10 4.715392e+00 4.749116e+00 4.172884e+01
S.11 4.978332e+00 2.194492e-01 4.090034e+01
S.12 3.160937e+01 -6.309492e-01 5.042605e+01
S.13 3.104179e+01 -4.411335e+00 4.994223e+01
S.14 2.562968e+01 2.370916e+00 4.758910e+01
S.15 2.476477e+01 -4.828365e+00 4.706097e+01
S.16 1.969243e+01 3.496595e+00 4.523755e+01
S.17 1.900490e+01 -3.636306e+00 4.475586e+01
S.18 1.633210e+01 2.912267e+00 4.108691e+01
S.19 1.573947e+01 -1.494569e+00 4.081562e+01
S.20 1.711062e+01 3.273923e-01 4.331784e+01
S.21 2.286192e+01 -1.319440e+00 5.009833e+01
S.22 3.092219e+01 -2.666189e+00 5.172472e+01
S.23 2.422606e+01 5.057567e+00 5.427879e+01
S.24 2.228124e+01 -8.372476e+00 5.323853e+01
S.25 2.297770e+01 6.220870e+00 5.008537e+01
S.26 2.121542e+01 -7.961261e+00 4.906888e+01
S.27 2.022042e+01 8.246927e+00 5.205671e+01
S.28 1.764896e+01 -9.830770e+00 5.066488e+01
S.29 1.971887e+01 8.009588e+00 4.876684e+01
S.30 1.735213e+01 -9.005533e+00 4.737383e+01
S.31 2.347115e+01 3.869157e+00 4.994072e+01
S.32 2.232292e+01 -6.235899e+00 4.911179e+01
S.33 2.516841e+01 3.329463e+00 4.786254e+01
S.34 2.397570e+01 -5.803677e+00 4.698673e+01
S.35 2.442694e+01 4.594128e+00 4.711153e+01
S.36 2.270857e+01 -6.881802e+00 4.617535e+01
S.37 2.002162e+01 8.949226e+00 4.508598e+01
S.38 1.753406e+01 -8.820414e+00 4.380859e+01
S.39 1.915998e+01 9.610621e+00 4.701849e+01
S.40 1.627042e+01 -9.966487e+00 4.544096e+01
S.41 1.538503e+01 9.434309e+00 4.480527e+01
S.42 1.266357e+01 -8.351698e+00 4.374737e+01
S.43 1.443947e+01 1.226605e+01 4.502522e+01
S.44 1.096022e+01 -1.051420e+01 4.378869e+01
S.45 1.600428e+01 1.214314e+01 3.696161e+01
S.46 1.346748e+01 -8.495432e+00 3.587201e+01
S.47 1.611272e+01 1.300864e+01 3.902009e+01
S.48 1.315870e+01 -1.066979e+01 3.817487e+01
S.49 8.791620e+00 9.092324e+00 3.793176e+01
S.50 6.580876e+00 -5.708431e+00 3.731362e+01
S.51 6.504157e+00 7.542911e+00 4.023654e+01
S.52 3.816156e+00 -2.959179e+00 4.013576e+01
S.53 4.139459e+00 4.989951e+00 3.956150e+01
S.54 3.172373e+00 2.899460e-01 3.936201e+01
S.55 7.683636e+00 3.451643e+00 3.869579e+01
S.56 7.073296e+00 8.958272e-01 3.857656e+01
S.57 5.277816e+00 6.160697e+00 4.293257e+01
S.58 3.575738e+00 -2.212924e+00 4.193245e+01
S.59 3.983968e+00 1.973348e+00 4.586106e+01
S.60 6.488965e+00 7.330989e+00 4.109500e+01
S.61 4.275870e+00 -2.922190e+00 4.056042e+01
S.62 2.869814e+01 3.116298e+00 4.754799e+01
S.63 2.725625e+01 -6.407488e+00 4.667199e+01
S.64 1.356118e+01 3.862127e+00 4.169857e+01
S.65 1.283199e+01 -1.903439e+00 4.144820e+01
S.66 1.360500e+01 8.288280e+00 3.967487e+01
S.67 1.144124e+01 -5.762713e+00 3.913850e+01
S.68 1.077439e+01 3.531746e+00 4.091689e+01
S.69 1.035583e+01 -5.795758e-01 4.060815e+01
S.70 8.495594e+00 1.826284e+00 3.958356e+01
S.71 1.690681e+01 6.131165e+00 4.291238e+01
S.72 1.501337e+01 -4.968548e+00 4.202660e+01
S.73 1.793939e+01 6.093176e+00 4.445214e+01
S.74 1.600771e+01 -5.880985e+00 4.352021e+01
S.75 1.829034e+01 1.010498e+01 4.345570e+01
S.76 1.542162e+01 -9.416242e+00 4.220496e+01
S.77 3.531406e+01 2.176116e+00 4.766447e+01
S.78 3.368438e+01 -7.855676e+00 4.738393e+01
S.79 3.253509e+01 3.160678e+00 4.431099e+01
S.80 3.009371e+01 -7.559213e+00 4.492191e+01
S.81 3.336820e+01 4.758327e+00 4.705344e+01
S.82 3.148714e+01 -9.461505e+00 4.613001e+01
S.83 3.286868e+01 1.593386e+00 4.637925e+01
S.84 3.287051e+01 -6.091842e+00 4.493339e+01
C.1.02 2.622152e+01 -2.434239e+00 5.744236e+01
C.1.03 2.600319e+01 -2.452787e+00 5.765159e+01
C.1.04 2.572299e+01 -2.448864e+00 5.776680e+01
C.1.05 2.539980e+01 -2.416900e+00 5.783171e+01
C.1.06 2.507829e+01 -2.372517e+00 5.789769e+01
C.1.07 2.475345e+01 -2.323653e+00 5.793998e+01
C.1.08 2.429959e+01 -2.251666e+00 5.798456e+01
C.1.09 2.384489e+01 -2.172810e+00 5.799833e+01
C.1.10 2.339137e+01 -2.092791e+00 5.796554e+01
C.1.11 2.297515e+01 -2.022173e+00 5.786825e+01
C.1.12 2.256178e+01 -1.953915e+00 5.775801e+01
C.1.13 2.215068e+01 -1.878528e+00 5.764394e+01
C.1.14 2.177760e+01 -1.796638e+00 5.756896e+01
C.1.15 2.140558e+01 -1.708797e+00 5.749538e+01
C.1.16 2.103014e+01 -1.630567e+00 5.742866e+01
C.1.17 2.063369e+01 -1.572037e+00 5.742884e+01
C.1.18 2.023632e+01 -1.520717e+00 5.742120e+01
C.1.20 1.941693e+01 -1.393296e+00 5.719460e+01
C.1.21 1.900437e+01 -1.318627e+00 5.697634e+01
C.1.22 1.861876e+01 -1.238903e+00 5.671487e+01
C.1.23 1.818097e+01 -1.132944e+00 5.636458e+01
C.1.24 1.774401e+01 -1.024147e+00 5.601411e+01
C.1.25 1.728989e+01 -9.227208e-01 5.568383e+01
C.1.26 1.687980e+01 -8.510485e-01 5.541430e+01
C.1.27 1.645379e+01 -7.872247e-01 5.516852e+01
C.1.28 1.601701e+01 -7.108418e-01 5.494636e+01
C.1.29 1.558187e+01 -6.165373e-01 5.474787e+01
C.1.30 1.513606e+01 -5.109228e-01 5.458132e+01
C.1.31 1.469135e+01 -3.942172e-01 5.441928e+01
C.1.32 1.423189e+01 -2.503816e-01 5.424367e+01
C.1.33 1.377481e+01 -9.448897e-02 5.407220e+01
C.1.34 1.331108e+01 4.686010e-02 5.390603e+01
C.1.35 1.262014e+01 2.144800e-01 5.368284e+01
C.1.36 1.191850e+01 3.649572e-01 5.348191e+01
C.1.37 1.121125e+01 5.123539e-01 5.329925e+01
C.1.38 1.084668e+01 5.915734e-01 5.321778e+01
C.1.39 1.047868e+01 6.685837e-01 5.315099e+01
C.1.40 1.010963e+01 7.364719e-01 5.308016e+01
C.1.41 9.734303e+00 7.919571e-01 5.301394e+01
C.1.42 9.358271e+00 8.375106e-01 5.294421e+01
C.1.43 8.983485e+00 8.769380e-01 5.286472e+01
C.1.44 8.527224e+00 9.242572e-01 5.274704e+01
C.1.45 8.081522e+00 9.678460e-01 5.259305e+01
C.1.46 7.659715e+00 9.751717e-01 5.237791e+01
C.1.47 6.985255e+00 1.031934e+00 5.208549e+01
C.1.48 6.313601e+00 8.239640e-01 5.195433e+01
C.2.02 1.409223e+01 1.231178e+01 4.516335e+01
C.2.03 1.373373e+01 1.226429e+01 4.526817e+01
C.2.04 1.336916e+01 1.217057e+01 4.527583e+01
C.2.05 1.296154e+01 1.205921e+01 4.527146e+01
C.2.06 1.255618e+01 1.194180e+01 4.529289e+01
C.2.07 1.215810e+01 1.180131e+01 4.531202e+01
C.2.08 1.178853e+01 1.164959e+01 4.537029e+01
C.2.09 1.143400e+01 1.146397e+01 4.542366e+01
C.2.10 1.107307e+01 1.130602e+01 4.551183e+01
C.2.11 1.049638e+01 1.109736e+01 4.563723e+01
C.2.12 9.927114e+00 1.093063e+01 4.583708e+01
C.2.13 9.370559e+00 1.065975e+01 4.593035e+01
C.2.14 8.874607e+00 1.035905e+01 4.612091e+01
C.2.15 8.416254e+00 1.003067e+01 4.635505e+01
C.2.16 7.984560e+00 9.721928e+00 4.665672e+01
C.2.17 7.437669e+00 9.383381e+00 4.707635e+01
C.2.18 6.908517e+00 8.963724e+00 4.744197e+01
C.2.19 6.484584e+00 8.551193e+00 4.793175e+01
C.2.20 6.269087e+00 8.071889e+00 4.836446e+01
C.2.21 6.178352e+00 7.706876e+00 4.893186e+01
C.2.22 6.175428e+00 7.302270e+00 4.947931e+01
C.2.23 6.279985e+00 6.803821e+00 5.008404e+01
C.2.24 6.461407e+00 6.291506e+00 5.065826e+01
C.2.25 6.609174e+00 5.720670e+00 5.118494e+01
C.2.26 6.651854e+00 5.325624e+00 5.146432e+01
C.2.27 6.680070e+00 4.913980e+00 5.172063e+01
C.2.28 6.673325e+00 4.473859e+00 5.192604e+01
C.2.29 6.620653e+00 3.897607e+00 5.211961e+01
C.2.30 6.542588e+00 3.312365e+00 5.227357e+01
C.2.31 6.462092e+00 2.727202e+00 5.242658e+01
C.2.32 6.354680e+00 2.195881e+00 5.251100e+01
C.2.33 6.217467e+00 1.666531e+00 5.255489e+01
C.3.02 1.046200e+01 -1.037335e+01 4.384903e+01
C.3.03 9.987679e+00 -1.016181e+01 4.389353e+01
C.3.04 9.556910e+00 -9.868555e+00 4.388153e+01
C.3.05 9.220606e+00 -9.606628e+00 4.386176e+01
C.3.06 8.869753e+00 -9.364514e+00 4.388102e+01
C.3.07 8.524035e+00 -9.119199e+00 4.393005e+01
C.3.08 8.154119e+00 -8.810555e+00 4.402905e+01
C.3.09 7.764960e+00 -8.560423e+00 4.419605e+01
C.3.10 7.446065e+00 -8.200030e+00 4.429764e+01
C.3.11 7.084132e+00 -7.817511e+00 4.440421e+01
C.3.12 6.720102e+00 -7.441848e+00 4.452686e+01
C.3.13 6.325459e+00 -7.137428e+00 4.472752e+01
C.3.14 5.953573e+00 -6.808468e+00 4.504344e+01
C.3.15 5.584196e+00 -6.518762e+00 4.539831e+01
C.3.16 5.216449e+00 -6.329291e+00 4.581685e+01
C.3.17 4.901237e+00 -6.025247e+00 4.606984e+01
C.3.18 4.601511e+00 -5.704062e+00 4.632044e+01
C.3.19 4.382430e+00 -5.384104e+00 4.664514e+01
C.3.20 4.284064e+00 -5.057413e+00 4.711401e+01
C.3.21 4.292019e+00 -4.756564e+00 4.760966e+01
C.3.22 4.351190e+00 -4.530360e+00 4.814030e+01
C.3.23 4.525710e+00 -4.297229e+00 4.864697e+01
C.3.24 4.764412e+00 -4.102715e+00 4.914365e+01
C.3.25 4.983989e+00 -3.903508e+00 4.964725e+01
C.3.26 5.246408e+00 -3.580284e+00 5.029133e+01
C.3.27 5.507862e+00 -3.132441e+00 5.085637e+01
C.3.28 5.688285e+00 -2.539185e+00 5.130767e+01
C.3.29 5.786746e+00 -2.019074e+00 5.161449e+01
C.3.30 5.870008e+00 -1.470786e+00 5.187300e+01
C.3.31 5.955016e+00 -9.090717e-01 5.210023e+01
C.3.32 6.011689e+00 -2.375926e-01 5.230632e+01
C.3.33 6.035440e+00 4.511389e-01 5.245350e+01
C.4.02 3.290202e+01 -2.879272e+00 5.177508e+01
C.4.03 3.272176e+01 -2.826102e+00 5.151136e+01
C.4.04 3.244379e+01 -2.777092e+00 5.135262e+01
C.4.05 3.191885e+01 -2.728864e+00 5.138898e+01
C.4.06 3.140732e+01 -2.697424e+00 5.151763e+01
C.4.08 3.040641e+01 -2.611819e+00 5.178666e+01
C.4.09 2.989675e+01 -2.558335e+00 5.188778e+01
C.4.10 2.939929e+01 -2.508636e+00 5.203902e+01
C.4.11 2.876652e+01 -2.422762e+00 5.219409e+01
C.4.12 2.825312e+01 -2.335792e+00 5.179320e+01
C.4.13 2.761608e+01 -2.227789e+00 5.167355e+01
C.4.14 2.720438e+01 -2.151003e+00 5.160387e+01
C.4.15 2.678907e+01 -2.065907e+00 5.158105e+01
C.4.16 2.637107e+01 -1.998638e+00 5.154933e+01
C.4.17 2.589035e+01 -1.925702e+00 5.139401e+01
C.4.18 2.540015e+01 -1.881137e+00 5.125891e+01
C.4.19 2.491990e+01 -1.820577e+00 5.109695e+01
C.4.20 2.451996e+01 -1.754722e+00 5.093126e+01
C.4.21 2.411242e+01 -1.681000e+00 5.078902e+01
C.4.22 2.372580e+01 -1.594364e+00 5.060258e+01
C.4.23 2.342944e+01 -1.506550e+00 5.044572e+01
C.4.24 2.316061e+01 -1.407241e+00 5.025074e+01
C.4.26 2.253900e+01 -1.247779e+00 4.991038e+01
C.4.27 2.223039e+01 -1.189200e+00 4.969575e+01
C.4.28 2.192114e+01 -1.123306e+00 4.948418e+01
C.4.29 2.146627e+01 -1.003143e+00 4.908884e+01
C.4.30 2.096978e+01 -8.709080e-01 4.875161e+01
C.4.31 2.052344e+01 -7.429107e-01 4.834907e+01
C.4.32 2.022086e+01 -6.440336e-01 4.798746e+01
C.4.33 1.993541e+01 -5.495772e-01 4.761105e+01
C.4.34 1.964993e+01 -4.588670e-01 4.723375e+01
C.4.35 1.928247e+01 -3.518182e-01 4.680947e+01
C.4.36 1.898205e+01 -2.390411e-01 4.633670e+01
C.4.37 1.868197e+01 -1.348589e-01 4.586172e+01
C.4.38 1.839577e+01 -3.826473e-02 4.548106e+01
C.4.39 1.814115e+01 4.501684e-02 4.507563e+01
C.4.40 1.795577e+01 1.136294e-01 4.463171e+01
C.4.41 1.772075e+01 1.866595e-01 4.416080e+01
C.4.42 1.748092e+01 2.497042e-01 4.369088e+01
C.5.02 2.405684e+01 4.910628e+00 5.459666e+01
C.5.03 2.387695e+01 4.627513e+00 5.479350e+01
C.5.04 2.367214e+01 4.474269e+00 5.508647e+01
C.5.05 2.341419e+01 4.214955e+00 5.537553e+01
C.5.06 2.316324e+01 3.900582e+00 5.561119e+01
C.5.07 2.291691e+01 3.545059e+00 5.578516e+01
C.5.08 2.272001e+01 3.214903e+00 5.598191e+01
C.5.09 2.254615e+01 2.903116e+00 5.622489e+01
C.5.10 2.233799e+01 2.602815e+00 5.645506e+01
C.5.11 2.217728e+01 2.462003e+00 5.657503e+01
C.5.12 2.199252e+01 2.336102e+00 5.667532e+01
C.5.13 2.181193e+01 2.199119e+00 5.676847e+01
C.5.14 2.163698e+01 2.033729e+00 5.686805e+01
C.5.15 2.146594e+01 1.865075e+00 5.696893e+01
C.5.16 2.129340e+01 1.689352e+00 5.705396e+01
C.5.17 2.111209e+01 1.519952e+00 5.712706e+01
C.5.18 2.092863e+01 1.349271e+00 5.719123e+01
C.5.19 2.075599e+01 1.171195e+00 5.726469e+01
C.5.20 2.058339e+01 9.404715e-01 5.732807e+01
C.5.21 2.042984e+01 6.926979e-01 5.737358e+01
C.5.22 2.029920e+01 4.298697e-01 5.740350e+01
C.5.23 2.017950e+01 1.297961e-01 5.743429e+01
C.5.24 2.008681e+01 -1.810512e-01 5.744463e+01
C.5.25 2.001077e+01 -4.964792e-01 5.743787e+01
C.5.26 1.994679e+01 -8.190371e-01 5.741912e+01
C.5.27 1.988945e+01 -1.143277e+00 5.741078e+01
C.5.29 1.979494e+01 -1.771715e+00 5.736845e+01
C.5.30 1.975575e+01 -2.075441e+00 5.734013e+01
C.5.31 1.972889e+01 -2.379858e+00 5.730552e+01
C.5.32 1.971582e+01 -2.666447e+00 5.726015e+01
C.5.33 1.971817e+01 -2.951069e+00 5.720229e+01
C.5.34 1.974810e+01 -3.233121e+00 5.713975e+01
C.5.35 1.982405e+01 -3.531355e+00 5.705910e+01
C.5.36 1.993125e+01 -3.815371e+00 5.696389e+01
C.5.37 2.005655e+01 -4.086048e+00 5.685318e+01
C.5.38 2.019282e+01 -4.342937e+00 5.673806e+01
C.5.39 2.034272e+01 -4.589422e+00 5.661727e+01
C.5.40 2.049875e+01 -4.826198e+00 5.648534e+01
C.5.41 2.064013e+01 -5.031941e+00 5.635994e+01
C.5.42 2.078624e+01 -5.230147e+00 5.622800e+01
C.5.43 2.093408e+01 -5.427567e+00 5.609681e+01
C.5.44 2.113999e+01 -5.659129e+00 5.593779e+01
C.5.45 2.135185e+01 -5.879399e+00 5.577074e+01
C.5.46 2.151888e+01 -6.104150e+00 5.556364e+01
C.5.47 2.158404e+01 -6.335242e+00 5.529337e+01
C.5.48 2.158762e+01 -6.574275e+00 5.502218e+01
C.5.49 2.162940e+01 -6.848550e+00 5.479039e+01
C.5.50 2.176489e+01 -7.155454e+00 5.457473e+01
C.5.51 2.191641e+01 -7.427626e+00 5.432571e+01
C.5.52 2.205138e+01 -7.655785e+00 5.402775e+01
C.5.53 2.214943e+01 -7.829408e+00 5.371702e+01
C.5.54 2.222744e+01 -8.080097e+00 5.345746e+01
C.6.02 2.045245e+01 8.366811e+00 5.202662e+01
C.6.03 2.069143e+01 8.426366e+00 5.193462e+01
C.6.04 2.088229e+01 8.385073e+00 5.175860e+01
C.6.05 2.098431e+01 8.190374e+00 5.145092e+01
C.6.06 2.118243e+01 8.034678e+00 5.116898e+01
C.6.07 2.143521e+01 7.877288e+00 5.093594e+01
C.6.08 2.165119e+01 7.739066e+00 5.080070e+01
C.6.09 2.183908e+01 7.565776e+00 5.066390e+01
C.6.10 2.200422e+01 7.378808e+00 5.051622e+01
C.6.11 2.218395e+01 7.178312e+00 5.035558e+01
C.6.12 2.236800e+01 6.975350e+00 5.020316e+01
C.6.13 2.256315e+01 6.744268e+00 5.012058e+01
C.6.14 2.269904e+01 6.564915e+00 5.010193e+01
C.6.15 2.284419e+01 6.399672e+00 5.005091e+01
C.6.17 2.319700e+01 5.918418e+00 5.029019e+01
C.6.18 2.339827e+01 5.633488e+00 5.053479e+01
C.6.19 2.355859e+01 5.318952e+00 5.077331e+01
C.6.20 2.361727e+01 5.150023e+00 5.105285e+01
C.6.21 2.364585e+01 4.929364e+00 5.129908e+01
C.6.22 2.367666e+01 4.713278e+00 5.154905e+01
C.6.23 2.369654e+01 4.494437e+00 5.188973e+01
C.6.24 2.367897e+01 4.354488e+00 5.226981e+01
C.6.25 2.365659e+01 4.352036e+00 5.267457e+01
C.6.26 2.372889e+01 4.428204e+00 5.303053e+01
C.6.27 2.384381e+01 4.537314e+00 5.336613e+01
C.6.28 2.395987e+01 4.675546e+00 5.369042e+01
C.6.29 2.405169e+01 4.795660e+00 5.389431e+01
C.6.30 2.416092e+01 4.960443e+00 5.405350e+01
C.7.02 2.237219e+01 -8.364231e+00 5.304209e+01
C.7.03 2.238930e+01 -8.262905e+00 5.285139e+01
C.7.04 2.235659e+01 -8.096626e+00 5.271644e+01
C.7.05 2.227676e+01 -7.827872e+00 5.246557e+01
C.7.06 2.216755e+01 -7.629147e+00 5.216536e+01
C.7.07 2.208135e+01 -7.429645e+00 5.185825e+01
C.7.08 2.208076e+01 -7.296666e+00 5.156941e+01
C.7.09 2.209257e+01 -7.233414e+00 5.125800e+01
C.7.10 2.208729e+01 -7.203225e+00 5.094151e+01
C.7.11 2.201571e+01 -7.260883e+00 5.056548e+01
C.7.12 2.191084e+01 -7.384032e+00 5.021378e+01
C.7.13 2.177372e+01 -7.524306e+00 4.988005e+01
C.7.14 2.165025e+01 -7.616780e+00 4.954700e+01
C.7.15 2.145006e+01 -7.785620e+00 4.928982e+01
C.7.17 2.100581e+01 -8.101530e+00 4.890594e+01
C.7.18 2.077161e+01 -8.238676e+00 4.877746e+01
C.7.19 2.052714e+01 -8.412091e+00 4.875945e+01
C.7.20 2.032159e+01 -8.553584e+00 4.879891e+01
C.7.21 2.011121e+01 -8.678806e+00 4.886132e+01
C.7.22 1.991139e+01 -8.811924e+00 4.893996e+01
C.7.23 1.966503e+01 -9.015255e+00 4.909014e+01
C.7.24 1.944411e+01 -9.222357e+00 4.927149e+01
C.7.25 1.921021e+01 -9.406568e+00 4.946107e+01
C.7.26 1.885843e+01 -9.598792e+00 4.973217e+01
C.7.27 1.852676e+01 -9.759533e+00 5.004577e+01
C.7.28 1.836369e+01 -9.994185e+00 5.043634e+01
C.7.29 1.813384e+01 -1.000845e+01 5.056900e+01
C.7.30 1.788585e+01 -9.949459e+00 5.064420e+01
C.8.01 1.966172e+01 9.231405e+00 4.474660e+01
C.8.02 1.980661e+01 9.020739e+00 4.475758e+01
C.8.03 1.993242e+01 8.797876e+00 4.475743e+01
C.8.04 1.999878e+01 8.550972e+00 4.476870e+01
C.8.05 2.004298e+01 8.161091e+00 4.477205e+01
C.8.06 1.987910e+01 7.819695e+00 4.487487e+01
C.8.07 1.958346e+01 7.605402e+00 4.501854e+01
C.8.08 1.907490e+01 7.413243e+00 4.502869e+01
C.8.09 1.862246e+01 7.120301e+00 4.495670e+01
C.8.10 1.826389e+01 6.739063e+00 4.480919e+01
C.8.11 1.818838e+01 6.510982e+00 4.468573e+01
C.8.12 1.807609e+01 6.296000e+00 4.456678e+01
C.8.14 1.782764e+01 5.994533e+00 4.439315e+01
C.8.15 1.769974e+01 5.917204e+00 4.433519e+01
C.8.16 1.757731e+01 5.851578e+00 4.425517e+01
C.8.17 1.744466e+01 5.803415e+00 4.414470e+01
C.8.18 1.731981e+01 5.773959e+00 4.401952e+01
C.8.19 1.721087e+01 5.757791e+00 4.387813e+01
C.8.20 1.712205e+01 5.750430e+00 4.371788e+01
C.8.21 1.705081e+01 5.760371e+00 4.354920e+01
C.8.22 1.699145e+01 5.803494e+00 4.338116e+01
C.8.23 1.695054e+01 5.891297e+00 4.321297e+01
C.8.24 1.693737e+01 6.002554e+00 4.305448e+01
C.8.26 1.681345e+01 6.350929e+00 4.254353e+01
C.8.27 1.689185e+01 6.538536e+00 4.215393e+01
C.8.28 1.712066e+01 6.776475e+00 4.186400e+01
C.8.29 1.715770e+01 7.123318e+00 4.170930e+01
C.8.30 1.728673e+01 7.473891e+00 4.163142e+01
C.8.31 1.729057e+01 7.855405e+00 4.163731e+01
C.8.32 1.741814e+01 8.180639e+00 4.156098e+01
C.8.33 1.751528e+01 8.523359e+00 4.159211e+01
C.8.34 1.758191e+01 8.867445e+00 4.166307e+01
C.8.35 1.763897e+01 9.210903e+00 4.175257e+01
C.8.36 1.778487e+01 9.527662e+00 4.183976e+01
C.8.37 1.784974e+01 9.825747e+00 4.202991e+01
C.8.38 1.792806e+01 9.995263e+00 4.223521e+01
C.8.39 1.805339e+01 1.009252e+01 4.246294e+01
C.8.40 1.811395e+01 1.016302e+01 4.272445e+01
C.8.41 1.815342e+01 1.017864e+01 4.297484e+01
C.8.42 1.819866e+01 1.014878e+01 4.322295e+01
C.8.44 1.844338e+01 1.003382e+01 4.389175e+01
C.8.45 1.876298e+01 9.968116e+00 4.422665e+01
C.8.46 1.908332e+01 9.833520e+00 4.453949e+01
C.8.47 1.931302e+01 9.692831e+00 4.466293e+01
C.8.48 1.950401e+01 9.482233e+00 4.474641e+01
C.9.01 1.745132e+01 -9.170735e+00 4.339086e+01
C.9.02 1.763115e+01 -8.795795e+00 4.333377e+01
C.9.03 1.764272e+01 -8.377897e+00 4.337140e+01
C.9.04 1.754047e+01 -7.977165e+00 4.344301e+01
C.9.05 1.730989e+01 -7.614208e+00 4.352105e+01
C.9.06 1.695261e+01 -7.408863e+00 4.366659e+01
C.9.07 1.662257e+01 -7.141793e+00 4.377021e+01
C.9.08 1.645304e+01 -6.931043e+00 4.380591e+01
C.9.09 1.633913e+01 -6.683215e+00 4.379998e+01
C.9.10 1.625191e+01 -6.428141e+00 4.375803e+01
C.9.11 1.618856e+01 -6.236392e+00 4.368267e+01
C.9.12 1.610593e+01 -6.057781e+00 4.359475e+01
C.9.14 1.590495e+01 -5.701992e+00 4.345832e+01
C.9.15 1.581107e+01 -5.520366e+00 4.339033e+01
C.9.16 1.570455e+01 -5.351691e+00 4.330891e+01
C.9.17 1.565737e+01 -5.213840e+00 4.319962e+01
C.9.18 1.562270e+01 -5.090985e+00 4.306969e+01
C.9.19 1.555973e+01 -4.989661e+00 4.293206e+01
C.9.20 1.547328e+01 -4.905392e+00 4.277884e+01
C.9.21 1.538720e+01 -4.844718e+00 4.261465e+01
C.9.22 1.530478e+01 -4.815844e+00 4.244023e+01
C.9.23 1.522407e+01 -4.832965e+00 4.228073e+01
C.9.24 1.512689e+01 -4.888190e+00 4.214019e+01
C.9.26 1.485808e+01 -5.177473e+00 4.174054e+01
C.9.27 1.492197e+01 -5.299537e+00 4.137913e+01
C.9.28 1.506193e+01 -5.455219e+00 4.105388e+01
C.9.29 1.500366e+01 -5.802537e+00 4.084565e+01
C.9.30 1.496782e+01 -6.187216e+00 4.071102e+01
C.9.31 1.505419e+01 -6.569498e+00 4.059365e+01
C.9.32 1.506801e+01 -6.952541e+00 4.053556e+01
C.9.33 1.504079e+01 -7.339205e+00 4.052956e+01
C.9.34 1.498230e+01 -7.721002e+00 4.056269e+01
C.9.35 1.484913e+01 -8.111052e+00 4.064572e+01
C.9.36 1.479327e+01 -8.510693e+00 4.076373e+01
C.9.37 1.487804e+01 -8.901030e+00 4.089493e+01
C.9.38 1.493810e+01 -9.114706e+00 4.106766e+01
C.9.39 1.500984e+01 -9.264809e+00 4.129441e+01
C.9.40 1.512749e+01 -9.380456e+00 4.152220e+01
C.9.41 1.521813e+01 -9.419352e+00 4.175320e+01
C.9.42 1.528409e+01 -9.404633e+00 4.199511e+01
C.9.44 1.566426e+01 -9.530537e+00 4.250841e+01
C.9.45 1.592847e+01 -9.655340e+00 4.278881e+01
C.9.46 1.626033e+01 -9.710670e+00 4.301421e+01
C.9.47 1.665613e+01 -9.589028e+00 4.321539e+01
C.9.48 1.704078e+01 -9.375012e+00 4.335018e+01
C.10.02 2.836724e+01 3.155819e+00 4.759212e+01
C.10.03 2.803469e+01 3.197681e+00 4.756620e+01
C.10.04 2.771446e+01 3.228318e+00 4.746865e+01
C.10.05 2.722553e+01 3.265227e+00 4.737097e+01
C.10.06 2.673585e+01 3.300058e+00 4.727626e+01
C.10.07 2.624590e+01 3.364605e+00 4.720043e+01
C.10.08 2.598594e+01 3.422245e+00 4.716660e+01
C.10.09 2.576248e+01 3.528877e+00 4.706292e+01
C.10.10 2.554242e+01 3.669015e+00 4.699977e+01
C.10.11 2.534834e+01 3.810607e+00 4.704037e+01
C.10.12 2.518873e+01 3.988325e+00 4.708842e+01
C.10.13 2.502184e+01 4.163489e+00 4.711723e+01
C.10.14 2.481810e+01 4.300841e+00 4.712090e+01
C.10.15 2.460773e+01 4.427853e+00 4.711928e+01
C.10.17 2.416216e+01 5.012996e+00 4.717197e+01
C.10.18 2.393567e+01 5.425323e+00 4.733903e+01
C.10.19 2.365940e+01 5.840741e+00 4.735667e+01
C.10.20 2.334487e+01 6.137748e+00 4.733238e+01
C.10.21 2.299473e+01 6.392938e+00 4.732708e+01
C.10.22 2.265102e+01 6.639031e+00 4.723197e+01
C.10.23 2.227845e+01 6.920845e+00 4.707862e+01
C.10.24 2.187675e+01 7.186109e+00 4.697855e+01
C.10.25 2.149305e+01 7.456862e+00 4.683285e+01
C.10.26 2.111007e+01 7.715734e+00 4.673136e+01
C.10.27 2.074529e+01 7.986928e+00 4.659951e+01
C.10.28 2.048868e+01 8.248430e+00 4.629992e+01
C.10.29 2.019311e+01 8.508671e+00 4.598047e+01
C.10.30 2.007442e+01 8.735351e+00 4.554271e+01
C.11.02 2.692288e+01 -6.326560e+00 4.664417e+01
C.11.03 2.658782e+01 -6.248601e+00 4.663326e+01
C.11.04 2.626820e+01 -6.169650e+00 4.653289e+01
C.11.05 2.593358e+01 -6.073303e+00 4.645705e+01
C.11.06 2.559403e+01 -5.980851e+00 4.640086e+01
C.11.07 2.525050e+01 -5.911053e+00 4.633668e+01
C.11.08 2.491385e+01 -5.860593e+00 4.628836e+01
C.11.09 2.458327e+01 -5.824529e+00 4.620099e+01
C.11.10 2.425023e+01 -5.872184e+00 4.613010e+01
C.11.11 2.392671e+01 -6.028961e+00 4.620670e+01
C.11.12 2.365786e+01 -6.271347e+00 4.627062e+01
C.11.13 2.336895e+01 -6.484977e+00 4.634817e+01
C.11.14 2.313537e+01 -6.609403e+00 4.633135e+01
C.11.15 2.291530e+01 -6.735200e+00 4.625344e+01
C.11.17 2.247013e+01 -7.086360e+00 4.614625e+01
C.11.18 2.222336e+01 -7.274419e+00 4.620357e+01
C.11.19 2.195970e+01 -7.447106e+00 4.621790e+01
C.11.20 2.152190e+01 -7.660648e+00 4.616903e+01
C.11.21 2.107802e+01 -7.856560e+00 4.610392e+01
C.11.22 2.064041e+01 -7.992255e+00 4.593149e+01
C.11.23 2.020559e+01 -8.098848e+00 4.575972e+01
C.11.24 1.976531e+01 -8.229460e+00 4.562173e+01
C.11.25 1.932458e+01 -8.358621e+00 4.548388e+01
C.11.26 1.892943e+01 -8.505098e+00 4.531622e+01
C.11.27 1.851645e+01 -8.653677e+00 4.520183e+01
C.11.28 1.811458e+01 -8.791223e+00 4.504281e+01
C.11.29 1.784165e+01 -8.843525e+00 4.466698e+01
C.11.30 1.759240e+01 -8.846903e+00 4.427159e+01
