# Supplementary material for: Ontogenetic changes and sexual dimorphism in the cranium and mandible of the Atlantic walrus (Odobenus rosmarus rosmarus L.)
Source: Anat Rec (Hoboken). 2025 Sep 12;309(7):1875–903. doi: 10.1002/ar.70050 (PMC13251751; doi:10.1002/ar.70050)
Supplement: Supplementary file 1 — Data S1: Supporting information. [file AR-309-1875-s001.zip › PTS files/Ontogeny_Skull/4506_M_N.pts]

Version 1.0
487
S.1 4.745466e+00 -2.341290e+01 3.592835e+01
S.2 9999 9999 9999
S.3 6.714027e+00 -2.174364e+01 4.078213e+01
S.4 4.133988e+00 -2.122673e+01 4.082380e+01
S.5 9999 9999 9999
S.6 6.130998e+00 -1.733731e+01 4.366735e+01
S.7 8.910720e+00 -2.939862e+00 4.366715e+01
S.8 8.981752e+00 -4.140265e-01 3.649728e+01
S.9 8.138570e+00 -4.342624e+00 3.333513e+01
S.10 1.029687e+01 -2.525146e+00 3.434277e+01
S.11 6.943439e+00 -1.936622e+00 3.448833e+01
S.12 6.270109e+00 -2.230044e+01 3.543583e+01
S.13 3.688951e+00 -2.198848e+01 3.556244e+01
S.14 8.776484e+00 -1.816792e+01 3.598679e+01
S.15 2.733590e+00 -1.717129e+01 3.615033e+01
S.16 9999 9999 9999
S.17 9999 9999 9999
S.18 9999 9999 9999
S.19 9999 9999 9999
S.20 9999 9999 9999
S.21 5.856095e+00 -1.743892e+01 3.773331e+01
S.22 4.974623e+00 -2.233179e+01 3.617653e+01
S.23 1.075480e+01 -1.913263e+01 4.082136e+01
S.24 9.489170e-01 -1.756843e+01 4.088835e+01
S.25 1.202689e+01 -1.724448e+01 3.795138e+01
S.26 4.855310e-01 -1.529272e+01 3.847758e+01
S.27 1.282426e+01 -1.598271e+01 4.004346e+01
S.28 9999 9999 9999
S.29 1.337847e+01 -1.468946e+01 3.771833e+01
S.30 1.032372e-01 -1.204079e+01 3.832710e+01
S.31 9.963119e+00 -1.795854e+01 3.775025e+01
S.32 1.935182e+00 -1.665360e+01 3.811118e+01
S.33 9.471843e+00 -1.830225e+01 3.599765e+01
S.34 1.964360e+00 -1.697461e+01 3.611698e+01
S.35 1.046306e+01 -1.718309e+01 3.567030e+01
S.36 9999 9999 9999
S.37 1.376099e+01 -1.310601e+01 3.601360e+01
S.38 1.075382e-01 -1.061533e+01 3.667414e+01
S.39 1.434577e+01 -1.338956e+01 3.688117e+01
S.40 -4.588303e-01 -1.104106e+01 3.760014e+01
S.41 1.463526e+01 -1.014393e+01 3.567698e+01
S.42 3.296867e-01 -7.717793e+00 3.635608e+01
S.43 1.638553e+01 -8.558528e+00 3.622608e+01
S.44 -6.892395e-01 -6.081985e+00 3.658127e+01
S.45 1.411418e+01 -7.664424e+00 3.186879e+01
S.46 9999 9999 9999
S.47 1.544686e+01 -7.848116e+00 3.325988e+01
S.48 9999 9999 9999
S.49 1.357226e+01 -5.050216e+00 3.277552e+01
S.50 3.352470e+00 -3.529501e+00 3.365136e+01
S.51 1.267568e+01 -2.945629e+00 3.393137e+01
S.52 4.461432e+00 -1.579938e+00 3.451004e+01
S.53 1.041720e+01 -2.277978e+00 3.286389e+01
S.54 9999 9999 9999
S.55 9.821650e+00 -4.250722e+00 3.261866e+01
S.56 6.547255e+00 -3.619544e+00 3.287612e+01
S.57 1.195981e+01 -1.700500e+00 3.483054e+01
S.58 5.554060e+00 -7.208820e-01 3.527032e+01
S.59 9.174105e+00 -3.607109e-01 3.884978e+01
S.60 1.276159e+01 -3.148288e+00 3.413912e+01
S.61 4.309775e+00 -1.714886e+00 3.466300e+01
S.62 8.726298e+00 -1.996505e+01 3.502645e+01
S.63 2.168139e+00 -1.865271e+01 3.553130e+01
S.64 9.632478e+00 -9.543218e+00 3.445588e+01
S.65 5.020787e+00 -8.796860e+00 3.475569e+01
S.66 1.332847e+01 -8.299316e+00 3.318934e+01
S.67 2.115984e+00 -6.310575e+00 3.369639e+01
S.68 9.427980e+00 -7.585976e+00 3.372022e+01
S.69 5.717124e+00 -7.008486e+00 3.405997e+01
S.70 7.914888e+00 -5.628935e+00 3.346256e+01
S.71 1.173302e+01 -1.074759e+01 3.508018e+01
S.72 2.636493e+00 -9.119123e+00 3.544503e+01
S.73 1.242214e+01 -1.186564e+01 3.636283e+01
S.74 1.882555e+00 -9.995905e+00 3.688818e+01
S.75 1.438173e+01 -1.214278e+01 3.482561e+01
S.76 -3.625462e-01 -9.768852e+00 3.581202e+01
S.77 8.018705e+00 -2.269307e+01 3.413368e+01
S.78 9999 9999 9999
S.79 8.880841e+00 -2.076841e+01 3.429738e+01
S.80 1.497311e+00 -1.922960e+01 3.544649e+01
S.81 9.179430e+00 -2.213982e+01 3.429795e+01
S.82 9999 9999 9999
S.83 9999 9999 9999
S.84 9999 9999 9999
C.1.02 9999 9999 9999
C.1.03 9999 9999 9999
C.1.04 9999 9999 9999
C.1.05 9999 9999 9999
C.1.06 9999 9999 9999
C.1.07 9999 9999 9999
C.1.08 9999 9999 9999
C.1.09 9999 9999 9999
C.1.10 9999 9999 9999
C.1.11 9999 9999 9999
C.1.12 9999 9999 9999
C.1.13 9999 9999 9999
C.1.14 9999 9999 9999
C.1.15 9999 9999 9999
C.1.16 9999 9999 9999
C.1.17 9999 9999 9999
C.1.18 9999 9999 9999
C.1.20 9999 9999 9999
C.1.21 9999 9999 9999
C.1.22 9999 9999 9999
C.1.23 9999 9999 9999
C.1.24 9999 9999 9999
C.1.25 9999 9999 9999
C.1.26 9999 9999 9999
C.1.27 9999 9999 9999
C.1.28 9999 9999 9999
C.1.29 9999 9999 9999
C.1.30 9999 9999 9999
C.1.31 9999 9999 9999
C.1.32 9999 9999 9999
C.1.33 9999 9999 9999
C.1.34 9999 9999 9999
C.1.35 9999 9999 9999
C.1.36 9999 9999 9999
C.1.37 9999 9999 9999
C.1.38 9999 9999 9999
C.1.39 9999 9999 9999
C.1.40 9999 9999 9999
C.1.41 9999 9999 9999
C.1.42 9999 9999 9999
C.1.43 9999 9999 9999
C.1.44 9999 9999 9999
C.1.45 9999 9999 9999
C.1.46 9999 9999 9999
C.1.47 9999 9999 9999
C.1.48 9999 9999 9999
C.2.02 1.645043e+01 -8.301809e+00 3.629658e+01
C.2.03 1.647869e+01 -8.037485e+00 3.636311e+01
C.2.04 1.648600e+01 -7.770312e+00 3.642355e+01
C.2.05 1.644827e+01 -7.447675e+00 3.648352e+01
C.2.06 1.637877e+01 -7.129323e+00 3.653776e+01
C.2.07 1.630982e+01 -6.814367e+00 3.660965e+01
C.2.08 1.624443e+01 -6.377838e+00 3.673969e+01
C.2.09 1.615609e+01 -5.953080e+00 3.689305e+01
C.2.10 1.608331e+01 -5.527776e+00 3.705293e+01
C.2.11 1.597624e+01 -5.106023e+00 3.723818e+01
C.2.12 1.584363e+01 -4.698778e+00 3.743874e+01
C.2.13 1.567266e+01 -4.307721e+00 3.764245e+01
C.2.14 1.540861e+01 -3.854555e+00 3.785551e+01
C.2.15 1.511922e+01 -3.417461e+00 3.806923e+01
C.2.16 1.483605e+01 -3.026422e+00 3.836483e+01
C.2.17 1.452289e+01 -2.678066e+00 3.881666e+01
C.2.18 1.420223e+01 -2.422387e+00 3.932199e+01
C.2.19 1.392043e+01 -2.237083e+00 3.987860e+01
C.2.20 1.373335e+01 -2.223393e+00 4.033515e+01
C.2.21 1.352516e+01 -2.324757e+00 4.077105e+01
C.2.22 1.329382e+01 -2.437748e+00 4.119218e+01
C.2.23 1.308453e+01 -2.517396e+00 4.148129e+01
C.2.24 1.285062e+01 -2.611417e+00 4.174620e+01
C.2.25 1.259074e+01 -2.703913e+00 4.198629e+01
C.2.26 1.217974e+01 -2.843379e+00 4.232178e+01
C.2.27 1.177424e+01 -2.985539e+00 4.266280e+01
C.2.28 1.133785e+01 -3.094123e+00 4.297693e+01
C.2.29 1.086401e+01 -3.169048e+00 4.321065e+01
C.2.30 1.035929e+01 -3.221558e+00 4.337584e+01
C.2.31 9.836669e+00 -3.222035e+00 4.348371e+01
C.2.32 9.510590e+00 -3.174923e+00 4.352259e+01
C.2.33 9.197061e+00 -3.082381e+00 4.357908e+01
C.3.02 -7.031344e-01 -5.726689e+00 3.674563e+01
C.3.03 -6.922371e-01 -5.361049e+00 3.688575e+01
C.3.04 -6.213005e-01 -4.995145e+00 3.700628e+01
C.3.05 -4.073234e-01 -4.496774e+00 3.715652e+01
C.3.06 -9.882258e-02 -4.042378e+00 3.727938e+01
C.3.07 2.177261e-01 -3.581188e+00 3.734121e+01
C.3.08 5.995129e-01 -3.155002e+00 3.729443e+01
C.3.09 1.017538e+00 -2.775425e+00 3.719074e+01
C.3.10 1.450689e+00 -2.401736e+00 3.714246e+01
C.3.11 1.854511e+00 -2.021917e+00 3.716547e+01
C.3.12 2.273497e+00 -1.667947e+00 3.724924e+01
C.3.13 2.657717e+00 -1.301976e+00 3.741142e+01
C.3.14 3.090831e+00 -9.391398e-01 3.774105e+01
C.3.15 3.509998e+00 -6.596805e-01 3.815831e+01
C.3.16 3.901845e+00 -4.113285e-01 3.861948e+01
C.3.17 4.113686e+00 -3.017429e-01 3.889864e+01
C.3.18 4.267743e+00 -1.995586e-01 3.921587e+01
C.3.19 4.327965e+00 -1.223465e-01 3.956974e+01
C.3.20 4.245649e+00 -1.707848e-01 4.003274e+01
C.3.21 4.166682e+00 -3.959885e-01 4.044085e+01
C.3.22 4.200152e+00 -6.300956e-01 4.085020e+01
C.3.23 4.464141e+00 -8.674887e-01 4.137527e+01
C.3.24 4.818413e+00 -1.084066e+00 4.185416e+01
C.3.25 5.231040e+00 -1.329434e+00 4.226802e+01
C.3.26 5.598874e+00 -1.555502e+00 4.256196e+01
C.3.27 5.972380e+00 -1.772688e+00 4.285543e+01
C.3.28 6.384254e+00 -1.997493e+00 4.308485e+01
C.3.29 6.780701e+00 -2.203074e+00 4.325659e+01
C.3.30 7.188741e+00 -2.400763e+00 4.340942e+01
C.3.31 7.619227e+00 -2.580313e+00 4.351608e+01
C.3.32 8.043921e+00 -2.721314e+00 4.356359e+01
C.3.33 8.476186e+00 -2.836694e+00 4.361198e+01
C.4.02 9999 9999 9999
C.4.03 9999 9999 9999
C.4.04 9999 9999 9999
C.4.05 9999 9999 9999
C.4.06 9999 9999 9999
C.4.08 9999 9999 9999
C.4.09 9999 9999 9999
C.4.10 9999 9999 9999
C.4.11 9999 9999 9999
C.4.12 9999 9999 9999
C.4.13 9999 9999 9999
C.4.14 9999 9999 9999
C.4.15 9999 9999 9999
C.4.16 9999 9999 9999
C.4.17 9999 9999 9999
C.4.18 9999 9999 9999
C.4.19 9999 9999 9999
C.4.20 9999 9999 9999
C.4.21 9999 9999 9999
C.4.22 9999 9999 9999
C.4.23 9999 9999 9999
C.4.24 9999 9999 9999
C.4.26 9999 9999 9999
C.4.27 9999 9999 9999
C.4.28 9999 9999 9999
C.4.29 9999 9999 9999
C.4.30 9999 9999 9999
C.4.31 9999 9999 9999
C.4.32 9999 9999 9999
C.4.33 9999 9999 9999
C.4.34 9999 9999 9999
C.4.35 9999 9999 9999
C.4.36 9999 9999 9999
C.4.37 9999 9999 9999
C.4.38 9999 9999 9999
C.4.39 9999 9999 9999
C.4.40 9999 9999 9999
C.4.41 9999 9999 9999
C.4.42 9999 9999 9999
C.5.02 1.064829e+01 -1.905880e+01 4.106667e+01
C.5.03 1.057971e+01 -1.901194e+01 4.133139e+01
C.5.04 1.050525e+01 -1.900454e+01 4.159855e+01
C.5.05 1.035658e+01 -1.895299e+01 4.177354e+01
C.5.06 1.017239e+01 -1.887993e+01 4.190051e+01
C.5.07 9.988227e+00 -1.878763e+01 4.201428e+01
C.5.08 9.827374e+00 -1.866638e+01 4.212193e+01
C.5.09 9.686959e+00 -1.853879e+01 4.224908e+01
C.5.10 9.530745e+00 -1.841287e+01 4.235820e+01
C.5.11 9.413428e+00 -1.834152e+01 4.244107e+01
C.5.12 9.289943e+00 -1.827931e+01 4.252233e+01
C.5.13 9.161977e+00 -1.822703e+01 4.260366e+01
C.5.14 8.971865e+00 -1.817465e+01 4.272694e+01
C.5.15 8.786852e+00 -1.813552e+01 4.286231e+01
C.5.16 8.618371e+00 -1.808877e+01 4.301565e+01
C.5.17 8.482551e+00 -1.800459e+01 4.312067e+01
C.5.18 8.354519e+00 -1.790166e+01 4.321853e+01
C.5.19 8.216021e+00 -1.780955e+01 4.331285e+01
C.5.20 8.019567e+00 -1.771780e+01 4.342664e+01
C.5.21 7.831072e+00 -1.765163e+01 4.356824e+01
C.5.22 7.612160e+00 -1.757637e+01 4.364804e+01
C.5.23 7.364184e+00 -1.749269e+01 4.369586e+01
C.5.24 7.110403e+00 -1.741284e+01 4.369888e+01
C.5.25 6.851998e+00 -1.735748e+01 4.372961e+01
C.5.26 6.610190e+00 -1.734745e+01 4.373048e+01
C.5.27 6.370858e+00 -1.735376e+01 4.369506e+01
C.5.29 5.873253e+00 -1.727793e+01 4.367505e+01
C.5.30 5.618327e+00 -1.721963e+01 4.371543e+01
C.5.31 5.359088e+00 -1.716675e+01 4.371951e+01
C.5.32 5.099004e+00 -1.716080e+01 4.369269e+01
C.5.33 4.839124e+00 -1.718420e+01 4.367475e+01
C.5.34 4.581950e+00 -1.718721e+01 4.362730e+01
C.5.35 4.397635e+00 -1.714934e+01 4.355109e+01
C.5.36 4.222873e+00 -1.709640e+01 4.346237e+01
C.5.37 4.049551e+00 -1.706250e+01 4.336225e+01
C.5.38 3.897373e+00 -1.707447e+01 4.327733e+01
C.5.39 3.746152e+00 -1.710913e+01 4.319706e+01
C.5.40 3.589717e+00 -1.713344e+01 4.312322e+01
C.5.41 3.387929e+00 -1.712731e+01 4.304077e+01
C.5.42 3.194247e+00 -1.709987e+01 4.294440e+01
C.5.43 3.011793e+00 -1.708044e+01 4.282655e+01
C.5.44 2.849916e+00 -1.710757e+01 4.273512e+01
C.5.45 2.700687e+00 -1.714830e+01 4.262847e+01
C.5.46 2.566440e+00 -1.717537e+01 4.249985e+01
C.5.47 2.463023e+00 -1.722033e+01 4.233232e+01
C.5.48 2.315706e+00 -1.734824e+01 4.228012e+01
C.5.49 2.148727e+00 -1.743859e+01 4.221130e+01
C.5.50 1.893877e+00 -1.751076e+01 4.211179e+01
C.5.51 1.636461e+00 -1.755776e+01 4.200416e+01
C.5.52 1.392609e+00 -1.759419e+01 4.186535e+01
C.5.53 1.195250e+00 -1.760047e+01 4.156216e+01
C.5.54 1.032753e+00 -1.760012e+01 4.123889e+01
C.6.02 1.289816e+01 -1.615714e+01 3.996517e+01
C.6.03 1.296225e+01 -1.629699e+01 3.982971e+01
C.6.04 1.298898e+01 -1.644167e+01 3.968700e+01
C.6.05 1.299414e+01 -1.651458e+01 3.948462e+01
C.6.06 1.296799e+01 -1.658349e+01 3.928247e+01
C.6.07 1.292919e+01 -1.661504e+01 3.907319e+01
C.6.08 1.286866e+01 -1.660056e+01 3.890664e+01
C.6.09 1.282128e+01 -1.660089e+01 3.873526e+01
C.6.10 1.276804e+01 -1.664991e+01 3.857286e+01
C.6.11 1.268845e+01 -1.675050e+01 3.844603e+01
C.6.12 1.257618e+01 -1.683020e+01 3.832946e+01
C.6.13 1.246329e+01 -1.689255e+01 3.820333e+01
C.6.14 1.233110e+01 -1.703198e+01 3.812675e+01
C.6.15 1.219403e+01 -1.714290e+01 3.801862e+01
C.6.17 1.178785e+01 -1.749240e+01 3.798979e+01
C.6.18 1.150713e+01 -1.768972e+01 3.803839e+01
C.6.19 1.122993e+01 -1.788341e+01 3.811408e+01
C.6.20 1.097228e+01 -1.808385e+01 3.824299e+01
C.6.21 1.073997e+01 -1.827657e+01 3.842212e+01
C.6.22 1.053820e+01 -1.845554e+01 3.864672e+01
C.6.23 1.037210e+01 -1.860272e+01 3.888331e+01
C.6.24 1.023220e+01 -1.873145e+01 3.914615e+01
C.6.25 1.012708e+01 -1.884276e+01 3.943214e+01
C.6.26 1.005794e+01 -1.889932e+01 3.972829e+01
C.6.27 1.007648e+01 -1.889272e+01 4.003699e+01
C.6.28 1.028008e+01 -1.895872e+01 4.026031e+01
C.6.29 1.047430e+01 -1.909285e+01 4.039564e+01
C.6.30 1.067379e+01 -1.916917e+01 4.056420e+01
C.7.02 9999 9999 9999
C.7.03 9999 9999 9999
C.7.04 9999 9999 9999
C.7.05 9999 9999 9999
C.7.06 9999 9999 9999
C.7.07 9999 9999 9999
C.7.08 9999 9999 9999
C.7.09 9999 9999 9999
C.7.10 9999 9999 9999
C.7.11 9999 9999 9999
C.7.12 9999 9999 9999
C.7.13 9999 9999 9999
C.7.14 9999 9999 9999
C.7.15 9999 9999 9999
C.7.17 9999 9999 9999
C.7.18 9999 9999 9999
C.7.19 9999 9999 9999
C.7.20 9999 9999 9999
C.7.21 9999 9999 9999
C.7.22 9999 9999 9999
C.7.23 9999 9999 9999
C.7.24 9999 9999 9999
C.7.25 9999 9999 9999
C.7.26 9999 9999 9999
C.7.27 9999 9999 9999
C.7.28 9999 9999 9999
C.7.29 9999 9999 9999
C.7.30 9999 9999 9999
C.8.01 1.372786e+01 -1.290580e+01 3.583047e+01
C.8.02 1.357705e+01 -1.301588e+01 3.590295e+01
C.8.03 1.341275e+01 -1.308797e+01 3.599199e+01
C.8.04 1.323418e+01 -1.308243e+01 3.608253e+01
C.8.05 1.311716e+01 -1.295039e+01 3.614243e+01
C.8.06 1.303979e+01 -1.278203e+01 3.616209e+01
C.8.07 1.296091e+01 -1.261477e+01 3.618485e+01
C.8.08 1.288117e+01 -1.250044e+01 3.621304e+01
C.8.09 1.280275e+01 -1.238681e+01 3.624708e+01
C.8.10 1.272217e+01 -1.227375e+01 3.627781e+01
C.8.11 1.261828e+01 -1.214037e+01 3.630528e+01
C.8.12 1.252004e+01 -1.200400e+01 3.633820e+01
C.8.14 1.229373e+01 -1.173564e+01 3.636259e+01
C.8.15 1.213978e+01 -1.164902e+01 3.631585e+01
C.8.16 1.200397e+01 -1.154555e+01 3.625072e+01
C.8.17 1.190182e+01 -1.143301e+01 3.615560e+01
C.8.18 1.182135e+01 -1.131929e+01 3.604273e+01
C.8.19 1.175384e+01 -1.119403e+01 3.593365e+01
C.8.20 1.167409e+01 -1.110010e+01 3.582003e+01
C.8.21 1.160451e+01 -1.100077e+01 3.570434e+01
C.8.22 1.157431e+01 -1.089717e+01 3.557610e+01
C.8.23 1.159577e+01 -1.082335e+01 3.540989e+01
C.8.24 1.165113e+01 -1.078110e+01 3.524051e+01
C.8.26 1.188987e+01 -1.070833e+01 3.493132e+01
C.8.27 1.193603e+01 -1.080670e+01 3.474028e+01
C.8.28 1.207762e+01 -1.086885e+01 3.458410e+01
C.8.29 1.224562e+01 -1.095856e+01 3.441037e+01
C.8.30 1.244668e+01 -1.104945e+01 3.427711e+01
C.8.31 1.266200e+01 -1.113639e+01 3.416516e+01
C.8.32 1.282662e+01 -1.118993e+01 3.411298e+01
C.8.33 1.299751e+01 -1.124282e+01 3.408666e+01
C.8.34 1.316195e+01 -1.131042e+01 3.405384e+01
C.8.35 1.333608e+01 -1.136358e+01 3.403391e+01
C.8.36 1.351448e+01 -1.140223e+01 3.404878e+01
C.8.37 1.367986e+01 -1.147838e+01 3.406858e+01
C.8.38 1.381699e+01 -1.160129e+01 3.411802e+01
C.8.39 1.393096e+01 -1.172264e+01 3.421099e+01
C.8.40 1.404137e+01 -1.181189e+01 3.433828e+01
C.8.41 1.417923e+01 -1.190487e+01 3.449535e+01
C.8.42 1.430297e+01 -1.201348e+01 3.465414e+01
C.8.44 1.440617e+01 -1.227027e+01 3.502802e+01
C.8.45 1.438314e+01 -1.240401e+01 3.522652e+01
C.8.46 1.429184e+01 -1.254746e+01 3.539653e+01
C.8.47 1.415464e+01 -1.267485e+01 3.559276e+01
C.8.48 1.395513e+01 -1.279774e+01 3.572934e+01
C.9.01 8.335800e-03 -1.045969e+01 3.652796e+01
C.9.02 1.314253e-01 -1.057161e+01 3.658714e+01
C.9.03 2.703439e-01 -1.068061e+01 3.658829e+01
C.9.04 4.373062e-01 -1.072248e+01 3.662766e+01
C.9.05 6.146115e-01 -1.066342e+01 3.669860e+01
C.9.06 7.851026e-01 -1.056498e+01 3.673326e+01
C.9.07 9.609078e-01 -1.047314e+01 3.675812e+01
C.9.08 1.093657e+00 -1.041048e+01 3.679734e+01
C.9.09 1.221554e+00 -1.034733e+01 3.684970e+01
C.9.10 1.359284e+00 -1.028405e+01 3.686026e+01
C.9.11 1.537017e+00 -1.019554e+01 3.688533e+01
C.9.12 1.715744e+00 -1.010617e+01 3.689631e+01
C.9.14 1.999006e+00 -9.879271e+00 3.684338e+01
C.9.15 2.099350e+00 -9.769943e+00 3.675881e+01
C.9.16 2.200888e+00 -9.669039e+00 3.666564e+01
C.9.17 2.307807e+00 -9.622217e+00 3.655383e+01
C.9.18 2.414301e+00 -9.583129e+00 3.643868e+01
C.9.19 2.514979e+00 -9.509775e+00 3.633568e+01
C.9.20 2.609362e+00 -9.444768e+00 3.619968e+01
C.9.21 2.693104e+00 -9.366784e+00 3.606354e+01
C.9.22 2.741925e+00 -9.272745e+00 3.592070e+01
C.9.23 2.749414e+00 -9.207232e+00 3.575816e+01
C.9.24 2.718684e+00 -9.141814e+00 3.559833e+01
C.9.26 2.330149e+00 -9.088813e+00 3.516129e+01
C.9.27 2.036260e+00 -9.223594e+00 3.489532e+01
C.9.28 1.657802e+00 -9.195291e+00 3.471855e+01
C.9.29 1.446136e+00 -8.963326e+00 3.478897e+01
C.9.30 1.131578e+00 -8.897061e+00 3.477384e+01
C.9.31 8.194224e-01 -8.823408e+00 3.480036e+01
C.9.32 6.090061e-01 -8.820951e+00 3.484224e+01
C.9.33 4.161735e-01 -8.863748e+00 3.492603e+01
C.9.34 2.285782e-01 -8.967874e+00 3.492649e+01
C.9.35 7.501696e-02 -9.111875e+00 3.499000e+01
C.9.36 -4.118117e-02 -9.278643e+00 3.507391e+01
C.9.37 -1.376462e-01 -9.412419e+00 3.521934e+01
C.9.38 -2.380703e-01 -9.517107e+00 3.542661e+01
C.9.39 -3.438910e-01 -9.621777e+00 3.563120e+01
C.9.40 -4.266555e-01 -9.726904e+00 3.584592e+01
C.9.41 -4.062110e-01 -9.743684e+00 3.583518e+01
C.9.42 -3.848166e-01 -9.752121e+00 3.581827e+01
C.9.44 -3.441867e-01 -9.874421e+00 3.596285e+01
C.9.45 -3.471129e-01 -9.995115e+00 3.610305e+01
C.9.46 -3.140647e-01 -1.010371e+01 3.624915e+01
C.9.47 -2.340552e-01 -1.021174e+01 3.638369e+01
C.9.48 -1.197894e-01 -1.032631e+01 3.648362e+01
C.10.02 8.870157e+00 -1.973724e+01 3.514592e+01
C.10.03 9.020391e+00 -1.949998e+01 3.523540e+01
C.10.04 9.178038e+00 -1.925269e+01 3.526474e+01
C.10.05 9.320236e+00 -1.901697e+01 3.530653e+01
C.10.06 9.462521e+00 -1.878163e+01 3.535012e+01
C.10.07 9.609762e+00 -1.854984e+01 3.530412e+01
C.10.08 9.726904e+00 -1.839681e+01 3.531368e+01
C.10.09 9.848670e+00 -1.825372e+01 3.535758e+01
C.10.10 9.954752e+00 -1.811207e+01 3.543446e+01
C.10.11 1.003295e+01 -1.796041e+01 3.553313e+01
C.10.12 1.010574e+01 -1.779034e+01 3.560125e+01
C.10.13 1.018694e+01 -1.761138e+01 3.561643e+01
C.10.14 1.026447e+01 -1.745809e+01 3.563118e+01
C.10.15 1.034928e+01 -1.730807e+01 3.563625e+01
C.10.17 1.075291e+01 -1.703041e+01 3.584954e+01
C.10.18 1.106235e+01 -1.690914e+01 3.601984e+01
C.10.19 1.136848e+01 -1.674917e+01 3.616182e+01
C.10.20 1.164730e+01 -1.652441e+01 3.632240e+01
C.10.21 1.192451e+01 -1.626338e+01 3.641762e+01
C.10.22 1.217801e+01 -1.597699e+01 3.650577e+01
C.10.23 1.243914e+01 -1.561739e+01 3.657597e+01
C.10.24 1.267965e+01 -1.523903e+01 3.661379e+01
C.10.25 1.292659e+01 -1.486428e+01 3.658203e+01
C.10.26 1.319195e+01 -1.454224e+01 3.646622e+01
C.10.27 1.346368e+01 -1.424105e+01 3.631467e+01
C.10.28 1.368503e+01 -1.390048e+01 3.616455e+01
C.10.29 1.379550e+01 -1.358571e+01 3.614849e+01
C.10.30 1.368019e+01 -1.321483e+01 3.624666e+01
C.11.02 9999 9999 9999
C.11.03 9999 9999 9999
C.11.04 9999 9999 9999
C.11.05 9999 9999 9999
C.11.06 9999 9999 9999
C.11.07 9999 9999 9999
C.11.08 9999 9999 9999
C.11.09 9999 9999 9999
C.11.10 9999 9999 9999
C.11.11 9999 9999 9999
C.11.12 9999 9999 9999
C.11.13 9999 9999 9999
C.11.14 9999 9999 9999
C.11.15 9999 9999 9999
C.11.17 9999 9999 9999
C.11.18 9999 9999 9999
C.11.19 9999 9999 9999
C.11.20 9999 9999 9999
C.11.21 9999 9999 9999
C.11.22 9999 9999 9999
C.11.23 9999 9999 9999
C.11.24 9999 9999 9999
C.11.25 9999 9999 9999
C.11.26 9999 9999 9999
C.11.27 9999 9999 9999
C.11.28 9999 9999 9999
C.11.29 9999 9999 9999
C.11.30 9999 9999 9999
