# Supplementary material for: Ontogenetic changes and sexual dimorphism in the cranium and mandible of the Atlantic walrus (Odobenus rosmarus rosmarus L.)
Source: Anat Rec (Hoboken). 2025 Sep 12;309(7):1875–903. doi: 10.1002/ar.70050 (PMC13251751; doi:10.1002/ar.70050)
Supplement: Supplementary file 1 — Data S1: Supporting information. [file AR-309-1875-s001.zip › PTS files/Ontogeny_Skull/4507_M_N.pts]

Version 1.0
487
S.1 -1.160523e+01 5.852013e+00 3.865380e+01
S.2 -9.748277e+00 5.313466e+00 4.204303e+01
S.3 -7.124358e+00 2.708623e+00 4.545243e+01
S.4 -6.365014e+00 6.233671e+00 4.500716e+01
S.5 -6.630214e+00 4.424657e+00 4.685370e+01
S.6 -5.963342e-01 2.842164e+00 4.861239e+01
S.7 1.301758e+01 -6.915653e-01 4.747828e+01
S.8 1.812455e+01 -2.105470e+00 3.937992e+01
S.9 1.583799e+01 -1.149217e+00 3.433521e+01
S.10 1.710617e+01 -3.810078e+00 3.711382e+01
S.11 1.800861e+01 1.388298e-01 3.707162e+01
S.12 -1.017845e+01 3.108384e+00 3.789721e+01
S.13 -9.079927e+00 7.286424e+00 3.793460e+01
S.14 -4.553782e+00 -6.497633e-01 3.766216e+01
S.15 -3.608314e+00 7.934932e+00 3.757245e+01
S.16 1.720116e+00 -1.775172e+00 3.721816e+01
S.17 3.772169e+00 5.361930e+00 3.699905e+01
S.18 6.163571e+00 -1.175107e+00 3.460639e+01
S.19 6.973794e+00 2.764310e+00 3.482040e+01
S.20 4.443664e+00 1.405146e+00 3.700867e+01
S.21 -3.489534e+00 3.667740e+00 4.065876e+01
S.22 -9.636496e+00 5.270832e+00 3.940356e+01
S.23 -4.106219e+00 -3.095290e+00 4.455652e+01
S.24 -8.972566e-01 9.936139e+00 4.445101e+01
S.25 -2.348175e+00 -5.012080e+00 4.138084e+01
S.26 1.677918e+00 1.070390e+01 4.123329e+01
S.27 -1.959770e-01 -6.043029e+00 4.297847e+01
S.28 4.010606e+00 1.068381e+01 4.296216e+01
S.29 1.118019e+00 -6.411800e+00 4.077015e+01
S.30 5.434202e+00 1.028912e+01 4.056974e+01
S.31 -3.914132e+00 -2.398767e+00 4.023188e+01
S.32 -6.877006e-01 9.085685e+00 4.008781e+01
S.33 -4.136830e+00 -1.998507e+00 3.767119e+01
S.34 -2.052674e+00 8.789509e+00 3.759413e+01
S.35 -2.668026e+00 -3.043111e+00 3.753415e+01
S.36 4.387380e-01 9.040096e+00 3.736118e+01
S.37 2.540592e+00 -7.331815e+00 3.744933e+01
S.38 7.296469e+00 1.027556e+01 3.748321e+01
S.39 2.122231e+00 -7.845048e+00 3.908048e+01
S.40 7.027884e+00 1.095918e+01 3.897617e+01
S.41 5.999376e+00 -8.467525e+00 3.792284e+01
S.42 1.077709e+01 9.574312e+00 3.771113e+01
S.43 7.044672e+00 -1.076581e+01 3.866402e+01
S.44 1.262473e+01 1.106467e+01 3.841901e+01
S.45 8.545691e+00 -1.025230e+01 3.195275e+01
S.46 1.366328e+01 9.437389e+00 3.145879e+01
S.47 7.467955e+00 -1.117394e+01 3.470657e+01
S.48 1.296925e+01 1.092828e+01 3.467831e+01
S.49 1.272980e+01 -9.049955e+00 3.353698e+01
S.50 1.700744e+01 6.779858e+00 3.347994e+01
S.51 1.573359e+01 -7.045978e+00 3.622681e+01
S.52 1.845919e+01 3.771643e+00 3.638125e+01
S.53 1.816462e+01 -4.287167e+00 3.523336e+01
S.54 1.917318e+01 1.376457e-01 3.525622e+01
S.55 1.538206e+01 -2.560678e+00 3.427654e+01
S.56 1.592957e+01 1.727568e-01 3.432730e+01
S.57 1.729108e+01 -5.596798e+00 3.720005e+01
S.58 1.893320e+01 1.876626e+00 3.735838e+01
S.59 1.840534e+01 -1.922802e+00 4.256916e+01
S.60 1.538697e+01 -6.966936e+00 3.643404e+01
S.61 1.804619e+01 3.931618e+00 3.648859e+01
S.62 -6.455565e+00 -1.114777e+00 3.680916e+01
S.63 -3.654277e+00 9.274446e+00 3.662289e+01
S.64 8.075580e+00 -2.539463e+00 3.580062e+01
S.65 9.482821e+00 3.563351e+00 3.597871e+01
S.66 8.684140e+00 -7.735741e+00 3.387387e+01
S.67 1.233152e+01 7.453280e+00 3.361294e+01
S.68 1.158813e+01 -3.098169e+00 3.456547e+01
S.69 1.266227e+01 2.162942e+00 3.466301e+01
S.70 1.374710e+01 -7.628633e-01 3.444147e+01
S.71 5.901219e+00 -4.853473e+00 3.633047e+01
S.72 9.086129e+00 6.640594e+00 3.621181e+01
S.73 4.427165e+00 -5.117103e+00 3.770892e+01
S.74 7.840111e+00 7.565904e+00 3.762911e+01
S.75 3.976185e+00 -8.653772e+00 3.652691e+01
S.76 8.918425e+00 1.082077e+01 3.657384e+01
S.77 -1.230913e+01 5.208679e-01 3.518140e+01
S.78 -9.677806e+00 1.039207e+01 3.548109e+01
S.79 -9.430333e+00 -7.610521e-01 3.449212e+01
S.80 -6.079464e+00 1.058422e+01 3.473527e+01
S.81 -1.115739e+01 -1.112012e+00 3.488529e+01
S.82 9999 9999 9999
S.83 9999 9999 9999
S.84 9999 9999 9999
C.1.02 -6.599058e+00 4.449248e+00 4.719082e+01
C.1.03 -6.483232e+00 4.488273e+00 4.750750e+01
C.1.04 -6.205085e+00 4.440043e+00 4.769600e+01
C.1.05 -5.822265e+00 4.441305e+00 4.787444e+01
C.1.06 -5.422992e+00 4.464076e+00 4.801030e+01
C.1.07 -5.022224e+00 4.431476e+00 4.813959e+01
C.1.08 -4.681792e+00 4.314220e+00 4.825919e+01
C.1.09 -4.354443e+00 4.150737e+00 4.835958e+01
C.1.10 -4.011792e+00 4.001258e+00 4.842445e+01
C.1.11 -3.648215e+00 3.906436e+00 4.845261e+01
C.1.12 -3.278634e+00 3.834185e+00 4.846564e+01
C.1.13 -2.913692e+00 3.741716e+00 4.848101e+01
C.1.14 -2.451198e+00 3.578210e+00 4.853352e+01
C.1.15 -1.994029e+00 3.392960e+00 4.852533e+01
C.1.16 -1.539129e+00 3.202258e+00 4.851624e+01
C.1.17 -1.221147e+00 3.078565e+00 4.856559e+01
C.1.18 -9.088435e-01 2.976056e+00 4.866957e+01
C.1.20 -9.795628e-02 2.724360e+00 4.860034e+01
C.1.21 4.000246e-01 2.622331e+00 4.853681e+01
C.1.22 8.923416e-01 2.517341e+00 4.844186e+01
C.1.23 1.400872e+00 2.387008e+00 4.824439e+01
C.1.24 1.887168e+00 2.253538e+00 4.799885e+01
C.1.25 2.399287e+00 2.119895e+00 4.781324e+01
C.1.26 2.776470e+00 2.029701e+00 4.768793e+01
C.1.27 3.157927e+00 1.941912e+00 4.757441e+01
C.1.28 3.547011e+00 1.851055e+00 4.749401e+01
C.1.29 4.035255e+00 1.728208e+00 4.738412e+01
C.1.30 4.533548e+00 1.605699e+00 4.733659e+01
C.1.31 5.031425e+00 1.475491e+00 4.730993e+01
C.1.32 5.574291e+00 1.317349e+00 4.727676e+01
C.1.33 6.115383e+00 1.152148e+00 4.724945e+01
C.1.34 6.657190e+00 9.928514e-01 4.720603e+01
C.1.35 7.181857e+00 8.572896e-01 4.718084e+01
C.1.36 7.709268e+00 7.303872e-01 4.717696e+01
C.1.37 8.235033e+00 5.971068e-01 4.718649e+01
C.1.38 8.725595e+00 4.640169e-01 4.725183e+01
C.1.39 9.213704e+00 3.236738e-01 4.732042e+01
C.1.40 9.694415e+00 1.866987e-01 4.743344e+01
C.1.41 1.009840e+01 5.957272e-02 4.749436e+01
C.1.42 1.050467e+01 -7.221231e-02 4.751991e+01
C.1.43 1.091337e+01 -1.908394e-01 4.756425e+01
C.1.44 1.128683e+01 -2.698314e-01 4.757117e+01
C.1.45 1.166272e+01 -3.362996e-01 4.757811e+01
C.1.46 1.203676e+01 -4.127096e-01 4.757399e+01
C.1.47 1.236874e+01 -4.959199e-01 4.754811e+01
C.1.48 1.269106e+01 -5.859928e-01 4.747200e+01
C.2.02 9999 9999 9999
C.2.03 9999 9999 9999
C.2.04 9999 9999 9999
C.2.05 9999 9999 9999
C.2.06 9999 9999 9999
C.2.07 9999 9999 9999
C.2.08 9999 9999 9999
C.2.09 9999 9999 9999
C.2.10 9999 9999 9999
C.2.11 9999 9999 9999
C.2.12 9999 9999 9999
C.2.13 9999 9999 9999
C.2.14 9999 9999 9999
C.2.15 9999 9999 9999
C.2.16 9999 9999 9999
C.2.17 9999 9999 9999
C.2.18 9999 9999 9999
C.2.19 9999 9999 9999
C.2.20 9999 9999 9999
C.2.21 9999 9999 9999
C.2.22 9999 9999 9999
C.2.23 9999 9999 9999
C.2.24 9999 9999 9999
C.2.25 9999 9999 9999
C.2.26 9999 9999 9999
C.2.27 9999 9999 9999
C.2.28 9999 9999 9999
C.2.29 9999 9999 9999
C.2.30 9999 9999 9999
C.2.31 9999 9999 9999
C.2.32 9999 9999 9999
C.2.33 9999 9999 9999
C.3.02 1.270876e+01 1.097377e+01 3.870329e+01
C.3.03 1.285252e+01 1.082456e+01 3.893396e+01
C.3.04 1.304056e+01 1.065707e+01 3.911486e+01
C.3.05 1.336973e+01 1.041050e+01 3.929028e+01
C.3.06 1.372151e+01 1.017656e+01 3.943677e+01
C.3.07 1.405025e+01 9.911150e+00 3.958313e+01
C.3.08 1.438571e+01 9.537621e+00 3.980535e+01
C.3.09 1.469588e+01 9.162763e+00 4.005977e+01
C.3.10 1.502403e+01 8.789648e+00 4.029333e+01
C.3.11 1.550894e+01 8.246099e+00 4.053154e+01
C.3.12 1.601463e+01 7.715944e+00 4.075631e+01
C.3.13 1.651491e+01 7.197351e+00 4.101727e+01
C.3.14 1.682323e+01 6.854083e+00 4.121438e+01
C.3.15 1.711263e+01 6.512438e+00 4.144081e+01
C.3.16 1.736370e+01 6.176291e+00 4.171594e+01
C.3.17 1.763433e+01 5.790488e+00 4.208459e+01
C.3.18 1.783958e+01 5.384696e+00 4.247342e+01
C.3.19 1.791003e+01 5.040488e+00 4.295770e+01
C.3.20 1.774498e+01 4.870495e+00 4.352744e+01
C.3.21 1.741892e+01 4.676244e+00 4.401396e+01
C.3.22 1.705984e+01 4.488393e+00 4.447928e+01
C.3.23 1.664482e+01 4.217027e+00 4.494986e+01
C.3.24 1.619460e+01 3.947002e+00 4.538771e+01
C.3.25 1.573647e+01 3.665911e+00 4.581011e+01
C.3.26 1.535599e+01 3.446540e+00 4.613382e+01
C.3.27 1.496537e+01 3.190378e+00 4.641572e+01
C.3.28 1.461553e+01 2.864495e+00 4.667857e+01
C.3.29 1.426836e+01 2.322861e+00 4.695923e+01
C.3.30 1.400142e+01 1.696603e+00 4.713008e+01
C.3.31 1.372056e+01 1.084404e+00 4.732759e+01
C.3.32 1.349801e+01 4.862697e-01 4.736005e+01
C.3.33 1.325897e+01 -1.048967e-01 4.740148e+01
C.4.02 -1.141024e+01 5.778375e+00 3.842378e+01
C.4.03 -1.112414e+01 5.681954e+00 3.849595e+01
C.4.04 -1.082495e+01 5.601256e+00 3.851401e+01
C.4.05 -1.046936e+01 5.446185e+00 3.884434e+01
C.4.06 -1.004273e+01 5.361890e+00 3.910981e+01
C.4.08 -9.375978e+00 5.196107e+00 3.966720e+01
C.4.09 -9.105857e+00 5.127346e+00 3.992268e+01
C.4.10 -8.800562e+00 5.042073e+00 4.012877e+01
C.4.11 -8.494182e+00 4.928743e+00 4.044788e+01
C.4.12 -8.052238e+00 4.813907e+00 4.044328e+01
C.4.13 -7.657348e+00 4.712948e+00 4.023734e+01
C.4.14 -7.321040e+00 4.610483e+00 4.032707e+01
C.4.15 -6.989285e+00 4.497389e+00 4.042086e+01
C.4.16 -6.653651e+00 4.397743e+00 4.051612e+01
C.4.17 -6.265461e+00 4.244446e+00 4.052530e+01
C.4.18 -5.865039e+00 4.131147e+00 4.055878e+01
C.4.19 -5.465008e+00 4.015822e+00 4.058974e+01
C.4.20 -5.147850e+00 3.936995e+00 4.062408e+01
C.4.21 -4.834051e+00 3.882974e+00 4.070528e+01
C.4.22 -4.513753e+00 3.831813e+00 4.075797e+01
C.4.23 -4.175616e+00 3.772590e+00 4.070204e+01
C.4.24 -3.831412e+00 3.728760e+00 4.067800e+01
C.4.26 -3.056235e+00 3.543988e+00 4.059061e+01
C.4.27 -2.628442e+00 3.399150e+00 4.052959e+01
C.4.28 -2.203216e+00 3.277180e+00 4.041999e+01
C.4.29 -1.690647e+00 3.161500e+00 4.030115e+01
C.4.30 -1.182876e+00 3.078846e+00 4.014128e+01
C.4.31 -6.812234e-01 2.950210e+00 3.999288e+01
C.4.32 -1.044129e-01 2.711223e+00 3.979742e+01
C.4.33 3.760738e-01 2.681413e+00 3.935432e+01
C.4.34 9.080445e-01 2.561574e+00 3.899281e+01
C.4.35 1.398137e+00 2.424118e+00 3.872848e+01
C.4.36 1.884341e+00 2.285579e+00 3.845761e+01
C.4.37 2.356354e+00 2.133317e+00 3.816955e+01
C.4.38 2.744777e+00 1.986839e+00 3.783173e+01
C.4.39 3.142644e+00 1.850978e+00 3.750056e+01
C.4.40 3.577496e+00 1.657271e+00 3.725598e+01
C.4.41 3.853027e+00 1.588607e+00 3.709967e+01
C.4.42 4.142879e+00 1.520159e+00 3.697175e+01
C.5.02 -3.964385e+00 -3.045449e+00 4.483953e+01
C.5.03 -3.824202e+00 -2.938035e+00 4.510694e+01
C.5.04 -3.696327e+00 -2.814459e+00 4.537354e+01
C.5.05 -3.613150e+00 -2.710729e+00 4.563835e+01
C.5.06 -3.533734e+00 -2.551540e+00 4.587531e+01
C.5.07 -3.422422e+00 -2.371948e+00 4.608307e+01
C.5.08 -3.247218e+00 -2.196089e+00 4.633233e+01
C.5.09 -3.046641e+00 -2.022302e+00 4.656326e+01
C.5.10 -2.845926e+00 -1.801667e+00 4.674979e+01
C.5.11 -2.678944e+00 -1.621418e+00 4.692632e+01
C.5.12 -2.511928e+00 -1.432114e+00 4.709307e+01
C.5.13 -2.348179e+00 -1.247820e+00 4.726844e+01
C.5.14 -2.200774e+00 -1.077173e+00 4.742233e+01
C.5.15 -2.055686e+00 -8.966171e-01 4.756681e+01
C.5.16 -1.923602e+00 -7.099098e-01 4.771589e+01
C.5.17 -1.783446e+00 -4.478324e-01 4.788338e+01
C.5.18 -1.657971e+00 -1.764577e-01 4.804768e+01
C.5.19 -1.525487e+00 8.723755e-02 4.821885e+01
C.5.20 -1.375854e+00 4.016241e-01 4.834806e+01
C.5.21 -1.225369e+00 7.259923e-01 4.844834e+01
C.5.22 -1.071870e+00 1.047828e+00 4.855221e+01
C.5.23 -9.288100e-01 1.343738e+00 4.862149e+01
C.5.24 -7.909071e-01 1.648689e+00 4.864991e+01
C.5.25 -6.803259e-01 1.965857e+00 4.864923e+01
C.5.26 -6.386191e-01 2.256864e+00 4.863763e+01
C.5.27 -6.280807e-01 2.549673e+00 4.861100e+01
C.5.29 -4.809421e-01 3.093381e+00 4.847569e+01
C.5.30 -3.778322e-01 3.369298e+00 4.856712e+01
C.5.31 -2.818182e-01 3.662340e+00 4.856255e+01
C.5.32 -2.529090e-01 3.950094e+00 4.853469e+01
C.5.33 -2.559799e-01 4.239933e+00 4.851475e+01
C.5.34 -2.531908e-01 4.527453e+00 4.847297e+01
C.5.35 -2.463218e-01 4.810895e+00 4.834521e+01
C.5.36 -2.189074e-01 5.094235e+00 4.821996e+01
C.5.37 -1.874325e-01 5.392315e+00 4.813707e+01
C.5.38 -1.459406e-01 5.734018e+00 4.801151e+01
C.5.39 -1.019476e-01 6.073613e+00 4.788115e+01
C.5.40 -8.506346e-02 6.402766e+00 4.772110e+01
C.5.41 -1.147979e-01 6.711977e+00 4.752982e+01
C.5.42 -1.769230e-01 7.025710e+00 4.735435e+01
C.5.43 -2.454330e-01 7.328153e+00 4.716221e+01
C.5.44 -3.077267e-01 7.538812e+00 4.700103e+01
C.5.45 -3.732398e-01 7.763834e+00 4.686206e+01
C.5.46 -4.285815e-01 7.982806e+00 4.670966e+01
C.5.47 -4.762758e-01 8.286664e+00 4.649529e+01
C.5.48 -5.080065e-01 8.555341e+00 4.623576e+01
C.5.49 -5.510670e-01 8.888832e+00 4.606997e+01
C.5.50 -5.875390e-01 9.045714e+00 4.589893e+01
C.5.51 -6.576568e-01 9.219252e+00 4.575694e+01
C.5.52 -6.788352e-01 9.315771e+00 4.554379e+01
C.5.53 -7.459946e-01 9.521449e+00 4.517429e+01
C.5.54 -8.318245e-01 9.780893e+00 4.484465e+01
C.6.02 -3.973691e-01 -6.042597e+00 4.299112e+01
C.6.03 -5.962678e-01 -6.049046e+00 4.295770e+01
C.6.04 -7.797159e-01 -6.059396e+00 4.287428e+01
C.6.05 -9.390033e-01 -6.089810e+00 4.275786e+01
C.6.06 -1.079546e+00 -6.130044e+00 4.262192e+01
C.6.07 -1.226150e+00 -6.152277e+00 4.248827e+01
C.6.08 -1.374004e+00 -6.125804e+00 4.224684e+01
C.6.09 -1.490057e+00 -6.073417e+00 4.199261e+01
C.6.10 -1.621918e+00 -5.977009e+00 4.175987e+01
C.6.11 -1.717682e+00 -5.861800e+00 4.161826e+01
C.6.12 -1.801269e+00 -5.718216e+00 4.149622e+01
C.6.13 -1.903538e+00 -5.560312e+00 4.141193e+01
C.6.14 -2.047424e+00 -5.376077e+00 4.137884e+01
C.6.15 -2.196149e+00 -5.192720e+00 4.138168e+01
C.6.17 -2.574895e+00 -4.751028e+00 4.127182e+01
C.6.18 -2.799784e+00 -4.492289e+00 4.115387e+01
C.6.19 -3.023552e+00 -4.208111e+00 4.117835e+01
C.6.20 -3.234802e+00 -3.866498e+00 4.132614e+01
C.6.21 -3.375808e+00 -3.570113e+00 4.160083e+01
C.6.22 -3.505128e+00 -3.302401e+00 4.190868e+01
C.6.23 -3.638725e+00 -3.098165e+00 4.216800e+01
C.6.24 -3.754988e+00 -2.940611e+00 4.246543e+01
C.6.25 -3.860856e+00 -2.812403e+00 4.278033e+01
C.6.26 -3.929968e+00 -2.738837e+00 4.308855e+01
C.6.27 -3.979624e+00 -2.710536e+00 4.340780e+01
C.6.28 -4.020356e+00 -2.722672e+00 4.372933e+01
C.6.29 -4.080534e+00 -2.857111e+00 4.399919e+01
C.6.30 -4.122730e+00 -3.013074e+00 4.426074e+01
C.7.02 -9.641410e-01 9.905813e+00 4.410726e+01
C.7.03 -9.682242e-01 9.740580e+00 4.379705e+01
C.7.04 -9.100121e-01 9.484697e+00 4.356319e+01
C.7.05 -8.086498e-01 9.345980e+00 4.309364e+01
C.7.06 -6.460644e-01 9.356228e+00 4.262090e+01
C.7.07 -4.427686e-01 9.413149e+00 4.216766e+01
C.7.08 -2.594326e-01 9.555541e+00 4.185075e+01
C.7.09 -7.989632e-02 9.740091e+00 4.155405e+01
C.7.10 1.571036e-01 9.941168e+00 4.131379e+01
C.7.11 4.040000e-01 1.009633e+01 4.117741e+01
C.7.12 6.791652e-01 1.023741e+01 4.108784e+01
C.7.13 9.639391e-01 1.038527e+01 4.106177e+01
C.7.14 1.195977e+00 1.051341e+01 4.111193e+01
C.7.15 1.418249e+00 1.064449e+01 4.119063e+01
C.7.17 1.829822e+00 1.081131e+01 4.127103e+01
C.7.18 1.990147e+00 1.090942e+01 4.129762e+01
C.7.19 2.123229e+00 1.103086e+01 4.135743e+01
C.7.20 2.289714e+00 1.112161e+01 4.142040e+01
C.7.21 2.461424e+00 1.119481e+01 4.149165e+01
C.7.22 2.617768e+00 1.125246e+01 4.160188e+01
C.7.23 2.788074e+00 1.130086e+01 4.179935e+01
C.7.24 2.961058e+00 1.130233e+01 4.200037e+01
C.7.25 3.104746e+00 1.128948e+01 4.222293e+01
C.7.26 3.205072e+00 1.124286e+01 4.241541e+01
C.7.27 3.304263e+00 1.115255e+01 4.259231e+01
C.7.28 3.432608e+00 1.104437e+01 4.273761e+01
C.7.29 3.612314e+00 1.092765e+01 4.285113e+01
C.7.30 3.807821e+00 1.081489e+01 4.293982e+01
C.8.01 2.761197e+00 -8.041972e+00 3.728191e+01
C.8.02 2.695068e+00 -7.663838e+00 3.729896e+01
C.8.03 2.615250e+00 -7.288007e+00 3.729427e+01
C.8.04 2.576608e+00 -6.905726e+00 3.729829e+01
C.8.05 2.648285e+00 -6.631413e+00 3.750034e+01
C.8.06 2.765696e+00 -6.400799e+00 3.773325e+01
C.8.07 2.948076e+00 -6.160878e+00 3.790756e+01
C.8.08 3.211663e+00 -5.956544e+00 3.794481e+01
C.8.09 3.503592e+00 -5.796725e+00 3.790165e+01
C.8.10 3.807042e+00 -5.656659e+00 3.787122e+01
C.8.11 4.042324e+00 -5.499961e+00 3.785903e+01
C.8.12 4.248065e+00 -5.312624e+00 3.780769e+01
C.8.14 4.561697e+00 -5.022354e+00 3.764668e+01
C.8.15 4.697354e+00 -4.941532e+00 3.756911e+01
C.8.16 4.831784e+00 -4.867575e+00 3.748302e+01
C.8.17 4.970989e+00 -4.784643e+00 3.738247e+01
C.8.18 5.118404e+00 -4.715584e+00 3.728315e+01
C.8.19 5.270977e+00 -4.674484e+00 3.717638e+01
C.8.20 5.392754e+00 -4.653341e+00 3.706063e+01
C.8.21 5.504829e+00 -4.650313e+00 3.693371e+01
C.8.22 5.613637e+00 -4.674528e+00 3.680624e+01
C.8.23 5.728017e+00 -4.704296e+00 3.664658e+01
C.8.24 5.818020e+00 -4.744342e+00 3.647408e+01
C.8.26 5.948230e+00 -5.132474e+00 3.611710e+01
C.8.27 5.860707e+00 -5.335951e+00 3.584049e+01
C.8.28 5.763258e+00 -5.570952e+00 3.559379e+01
C.8.29 5.640025e+00 -5.836833e+00 3.532304e+01
C.8.30 5.569167e+00 -6.203630e+00 3.518297e+01
C.8.31 5.472904e+00 -6.582390e+00 3.510260e+01
C.8.32 5.379188e+00 -6.977696e+00 3.518985e+01
C.8.33 5.192995e+00 -7.348901e+00 3.517519e+01
C.8.34 4.999673e+00 -7.716714e+00 3.517144e+01
C.8.35 4.898534e+00 -7.950030e+00 3.520802e+01
C.8.36 4.803886e+00 -8.173594e+00 3.529207e+01
C.8.37 4.687505e+00 -8.375393e+00 3.540040e+01
C.8.38 4.566998e+00 -8.516507e+00 3.557389e+01
C.8.39 4.467909e+00 -8.588234e+00 3.579653e+01
C.8.40 4.381830e+00 -8.628693e+00 3.603208e+01
C.8.41 4.233950e+00 -8.659339e+00 3.618629e+01
C.8.42 4.127828e+00 -8.668397e+00 3.637402e+01
C.8.44 3.793793e+00 -8.619263e+00 3.671432e+01
C.8.45 3.614171e+00 -8.565359e+00 3.689983e+01
C.8.46 3.404328e+00 -8.478422e+00 3.703394e+01
C.8.47 3.181375e+00 -8.358454e+00 3.713693e+01
C.8.48 2.963756e+00 -8.213310e+00 3.721621e+01
C.9.01 7.425317e+00 1.030123e+01 3.697107e+01
C.9.02 7.304682e+00 1.003246e+01 3.696639e+01
C.9.03 7.251325e+00 9.763165e+00 3.707341e+01
C.9.04 7.229934e+00 9.485323e+00 3.716912e+01
C.9.05 7.257674e+00 9.251907e+00 3.725719e+01
C.9.06 7.329538e+00 9.034336e+00 3.735971e+01
C.9.07 7.416535e+00 8.815637e+00 3.744696e+01
C.9.08 7.508287e+00 8.608015e+00 3.749502e+01
C.9.09 7.617447e+00 8.406357e+00 3.753045e+01
C.9.10 7.707270e+00 8.194253e+00 3.755837e+01
C.9.11 7.758671e+00 7.987521e+00 3.759469e+01
C.9.12 7.795139e+00 7.777268e+00 3.762874e+01
C.9.14 7.924537e+00 7.378950e+00 3.761048e+01
C.9.15 8.024489e+00 7.203908e+00 3.756809e+01
C.9.16 8.125779e+00 7.040346e+00 3.749451e+01
C.9.17 8.212352e+00 6.913550e+00 3.739706e+01
C.9.18 8.297189e+00 6.806325e+00 3.727717e+01
C.9.19 8.397268e+00 6.720451e+00 3.715196e+01
C.9.20 8.485684e+00 6.620460e+00 3.700717e+01
C.9.21 8.579588e+00 6.540241e+00 3.685378e+01
C.9.22 8.701818e+00 6.505049e+00 3.670344e+01
C.9.23 8.829374e+00 6.514272e+00 3.653058e+01
C.9.24 8.969367e+00 6.562602e+00 3.637467e+01
C.9.26 9.363342e+00 6.733395e+00 3.605249e+01
C.9.27 9.431589e+00 6.923764e+00 3.578805e+01
C.9.28 9.436935e+00 7.137666e+00 3.553298e+01
C.9.29 9.471788e+00 7.465669e+00 3.523621e+01
C.9.30 9.552790e+00 7.844342e+00 3.501958e+01
C.9.31 9.647077e+00 8.267426e+00 3.492481e+01
C.9.32 9.712792e+00 8.703608e+00 3.493457e+01
C.9.33 9.726575e+00 9.143991e+00 3.491114e+01
C.9.34 9.747194e+00 9.582758e+00 3.495254e+01
C.9.35 9.766194e+00 9.864222e+00 3.501299e+01
C.9.36 9.774313e+00 1.013317e+01 3.511715e+01
C.9.37 9.770554e+00 1.032966e+01 3.532838e+01
C.9.38 9.719100e+00 1.047736e+01 3.554183e+01
C.9.39 9.611006e+00 1.058576e+01 3.575768e+01
C.9.40 9.520456e+00 1.065098e+01 3.599763e+01
C.9.41 9.359197e+00 1.072754e+01 3.622189e+01
C.9.42 9.151186e+00 1.078633e+01 3.641014e+01
C.9.44 8.626562e+00 1.084556e+01 3.669158e+01
C.9.45 8.328057e+00 1.083659e+01 3.679395e+01
C.9.46 8.029108e+00 1.077479e+01 3.687442e+01
C.9.47 7.796029e+00 1.066247e+01 3.691539e+01
C.9.48 7.592208e+00 1.050236e+01 3.695336e+01
C.10.02 -6.091748e+00 -1.335329e+00 3.671056e+01
C.10.03 -5.711129e+00 -1.549388e+00 3.670630e+01
C.10.04 -5.335006e+00 -1.771305e+00 3.670628e+01
C.10.05 -5.128466e+00 -1.895001e+00 3.672220e+01
C.10.06 -4.921563e+00 -2.016753e+00 3.674630e+01
C.10.07 -4.713772e+00 -2.138052e+00 3.676426e+01
C.10.08 -4.538844e+00 -2.249423e+00 3.677884e+01
C.10.09 -4.367410e+00 -2.362387e+00 3.681146e+01
C.10.10 -4.194162e+00 -2.466387e+00 3.686028e+01
C.10.11 -3.941427e+00 -2.608331e+00 3.695768e+01
C.10.12 -3.701778e+00 -2.724614e+00 3.710787e+01
C.10.13 -3.451797e+00 -2.829698e+00 3.724920e+01
C.10.14 -3.188477e+00 -2.879290e+00 3.736022e+01
C.10.15 -2.912272e+00 -2.918531e+00 3.743956e+01
C.10.17 -2.502401e+00 -3.349085e+00 3.773750e+01
C.10.18 -2.422881e+00 -3.696419e+00 3.792575e+01
C.10.19 -2.284523e+00 -4.044628e+00 3.807413e+01
C.10.20 -1.977374e+00 -4.472577e+00 3.817082e+01
C.10.21 -1.630105e+00 -4.873391e+00 3.824542e+01
C.10.22 -1.238032e+00 -5.237340e+00 3.827094e+01
C.10.23 -7.622806e-01 -5.541855e+00 3.836264e+01
C.10.24 -2.615726e-01 -5.818499e+00 3.837803e+01
C.10.25 2.293313e-01 -6.087365e+00 3.825887e+01
C.10.26 5.484918e-01 -6.319096e+00 3.811922e+01
C.10.27 8.529536e-01 -6.570244e+00 3.798035e+01
C.10.28 1.167813e+00 -6.776474e+00 3.779760e+01
C.10.29 1.706234e+00 -6.977670e+00 3.761704e+01
C.10.30 2.421363e+00 -6.878140e+00 3.760499e+01
C.11.02 -3.416777e+00 9.248604e+00 3.656095e+01
C.11.03 -3.177021e+00 9.231646e+00 3.650492e+01
C.11.04 -2.931745e+00 9.212611e+00 3.648522e+01
C.11.05 -2.653887e+00 9.183955e+00 3.648537e+01
C.11.06 -2.378040e+00 9.172395e+00 3.652786e+01
C.11.07 -2.104040e+00 9.160952e+00 3.658096e+01
C.11.08 -1.856056e+00 9.136144e+00 3.662600e+01
C.11.09 -1.607022e+00 9.100767e+00 3.665543e+01
C.11.10 -1.364138e+00 9.082457e+00 3.672482e+01
C.11.11 -1.082636e+00 9.087096e+00 3.676241e+01
C.11.12 -8.046328e-01 9.093024e+00 3.682037e+01
C.11.13 -5.723838e-01 9.096761e+00 3.698384e+01
C.11.14 -2.373492e-01 9.052404e+00 3.711826e+01
C.11.15 9.485443e-02 8.991448e+00 3.725320e+01
C.11.17 8.067769e-01 9.237181e+00 3.759701e+01
C.11.18 1.113637e+00 9.481947e+00 3.787241e+01
C.11.19 1.481349e+00 9.720512e+00 3.806683e+01
C.11.20 1.939505e+00 9.912267e+00 3.819358e+01
C.11.21 2.407877e+00 1.008858e+01 3.830442e+01
C.11.22 2.894127e+00 1.022777e+01 3.838770e+01
C.11.23 3.377390e+00 1.031164e+01 3.847130e+01
C.11.24 3.872421e+00 1.034703e+01 3.850677e+01
C.11.25 4.364676e+00 1.036584e+01 3.843680e+01
C.11.26 4.940017e+00 1.039655e+01 3.818308e+01
C.11.27 5.500414e+00 1.044637e+01 3.790060e+01
C.11.28 6.063490e+00 1.043684e+01 3.761919e+01
C.11.29 6.541514e+00 1.037965e+01 3.750315e+01
C.11.30 6.930108e+00 1.001625e+01 3.758101e+01
