# Supplementary material for: Ontogenetic changes and sexual dimorphism in the cranium and mandible of the Atlantic walrus (Odobenus rosmarus rosmarus L.)
Source: Anat Rec (Hoboken). 2025 Sep 12;309(7):1875–903. doi: 10.1002/ar.70050 (PMC13251751; doi:10.1002/ar.70050)
Supplement: Supplementary file 1 — Data S1: Supporting information. [file AR-309-1875-s001.zip › PTS files/Ontogeny_Skull/4509_M_A.pts]

Version 1.0
487
S.1 2.736463e+00 -2.192294e+01 5.170078e+01
S.2 2.835957e+00 -2.023302e+01 4.863788e+01
S.3 1.624986e+00 -1.580043e+01 4.582351e+01
S.4 5.217671e+00 -1.618229e+01 4.606747e+01
S.5 3.545736e+00 -1.656086e+01 4.452885e+01
S.6 3.631306e+00 -1.043712e+01 4.182965e+01
S.7 3.506300e+00 8.280333e+00 4.191315e+01
S.8 2.753942e+00 1.133644e+01 5.044994e+01
S.9 2.374589e+00 1.086494e+01 5.555106e+01
S.10 1.174519e-01 1.158558e+01 5.260615e+01
S.11 4.612969e+00 1.113424e+01 5.311099e+01
S.12 9.454117e-01 -1.985401e+01 5.351907e+01
S.13 4.384718e+00 -1.987762e+01 5.382344e+01
S.14 -1.862049e+00 -1.174092e+01 5.378424e+01
S.15 7.385889e+00 -1.194331e+01 5.475425e+01
S.16 -5.618679e-01 -4.463380e+00 5.387562e+01
S.17 6.135498e+00 -4.829753e+00 5.439742e+01
S.18 -1.138767e-01 6.018180e-02 5.722136e+01
S.19 5.280406e+00 4.256828e-01 5.747978e+01
S.20 2.914446e+00 -2.573718e+00 5.461879e+01
S.21 3.147825e+00 -1.133859e+01 5.046222e+01
S.22 2.675343e+00 -1.988909e+01 5.270049e+01
S.23 -5.450124e+00 -1.214174e+01 4.503378e+01
S.24 1.255189e+01 -1.226139e+01 4.692428e+01
S.25 -5.545047e+00 -9.705304e+00 4.960106e+01
S.26 1.152588e+01 -1.000726e+01 5.135986e+01
S.27 -6.802464e+00 -6.645520e+00 4.608152e+01
S.28 1.314753e+01 -6.403983e+00 4.797614e+01
S.29 -6.729931e+00 -4.937957e+00 4.974249e+01
S.30 1.290571e+01 -4.666989e+00 5.169534e+01
S.31 -3.665205e+00 -1.131655e+01 5.034352e+01
S.32 9.887285e+00 -1.131852e+01 5.163506e+01
S.33 -3.006154e+00 -1.202654e+01 5.238123e+01
S.34 8.758042e+00 -1.169545e+01 5.369938e+01
S.35 -3.995924e+00 -9.739450e+00 5.316663e+01
S.36 9.106527e+00 -9.713283e+00 5.443311e+01
S.37 -7.303282e+00 -3.093590e+00 5.434008e+01
S.38 1.248442e+01 -2.631163e+00 5.605940e+01
S.39 -8.682979e+00 -2.954354e+00 5.176323e+01
S.40 1.423945e+01 -2.465980e+00 5.401918e+01
S.41 -7.646912e+00 1.000695e+00 5.223450e+01
S.42 1.317373e+01 1.423930e+00 5.390190e+01
S.43 -1.019786e+01 4.906192e+00 5.114780e+01
S.44 1.587546e+01 3.886817e+00 5.476250e+01
S.45 -9.210051e+00 4.970872e+00 5.940672e+01
S.46 1.308449e+01 5.273058e+00 6.228662e+01
S.47 -1.153763e+01 4.010703e+00 5.687936e+01
S.48 1.587828e+01 5.194516e+00 5.885551e+01
S.49 -6.352184e+00 9.555303e+00 5.561101e+01
S.50 1.168433e+01 9.476959e+00 5.746818e+01
S.51 -2.985973e+00 1.098678e+01 5.267797e+01
S.52 8.109892e+00 1.186348e+01 5.345378e+01
S.53 -3.449072e-01 1.314773e+01 5.354697e+01
S.54 4.840270e+00 1.349031e+01 5.411034e+01
S.55 1.231513e+00 1.129406e+01 5.586931e+01
S.56 3.597378e+00 1.126151e+01 5.603162e+01
S.57 -4.975386e-01 1.201909e+01 5.102039e+01
S.58 6.131992e+00 1.232205e+01 5.158807e+01
S.59 3.059351e+00 1.168223e+01 4.857902e+01
S.60 -2.495721e+00 1.057063e+01 5.226859e+01
S.61 7.853155e+00 1.132178e+01 5.300031e+01
S.62 -3.242367e+00 -1.403261e+01 5.468201e+01
S.63 8.341123e+00 -1.416145e+01 5.568793e+01
S.64 -5.988516e-01 2.623213e+00 5.586679e+01
S.65 5.702890e+00 2.767570e+00 5.590681e+01
S.66 -5.320760e+00 3.782614e+00 5.677800e+01
S.67 1.034841e+01 4.095491e+00 5.834557e+01
S.68 3.045288e-01 6.956470e+00 5.556927e+01
S.69 5.211367e+00 7.210417e+00 5.568015e+01
S.70 2.529487e+00 8.949446e+00 5.546174e+01
S.71 -3.167609e+00 6.608032e-01 5.535328e+01
S.72 8.368799e+00 8.520050e-01 5.627922e+01
S.73 -3.566779e+00 -1.274004e+00 5.405302e+01
S.74 8.496982e+00 -5.254784e-01 5.521843e+01
S.75 -8.521800e+00 -8.688904e-01 5.512618e+01
S.76 1.328841e+01 -6.396210e-01 5.694861e+01
S.77 -3.523578e+00 -2.324534e+01 5.614635e+01
S.78 8.570121e+00 -2.281103e+01 5.512750e+01
S.79 -4.303535e+00 -1.678391e+01 5.872113e+01
S.80 9.019509e+00 -1.696398e+01 5.972096e+01
S.81 -6.089336e+00 -1.980548e+01 5.738811e+01
S.82 1.052349e+01 -2.031938e+01 6.027786e+01
S.83 -1.895005e+00 -1.982382e+01 5.716074e+01
S.84 6.079386e+00 -2.027869e+01 6.060728e+01
C.1.02 3.537630e+00 -1.664272e+01 4.407712e+01
C.1.03 3.594709e+00 -1.648587e+01 4.364938e+01
C.1.04 3.626551e+00 -1.625718e+01 4.325248e+01
C.1.05 3.643798e+00 -1.590099e+01 4.308287e+01
C.1.06 3.661787e+00 -1.553191e+01 4.294353e+01
C.1.07 3.672349e+00 -1.516030e+01 4.281036e+01
C.1.08 3.661355e+00 -1.480158e+01 4.262856e+01
C.1.09 3.637057e+00 -1.444003e+01 4.245378e+01
C.1.10 3.622831e+00 -1.405242e+01 4.234695e+01
C.1.11 3.658696e+00 -1.368650e+01 4.226551e+01
C.1.12 3.718621e+00 -1.332691e+01 4.217106e+01
C.1.13 3.752064e+00 -1.295364e+01 4.213403e+01
C.1.14 3.744345e+00 -1.255324e+01 4.209632e+01
C.1.15 3.715833e+00 -1.215322e+01 4.206524e+01
C.1.16 3.687727e+00 -1.175325e+01 4.203297e+01
C.1.17 3.653859e+00 -1.130899e+01 4.200995e+01
C.1.18 3.627473e+00 -1.086876e+01 4.194244e+01
C.1.20 3.691843e+00 -9.848759e+00 4.178548e+01
C.1.21 3.776138e+00 -9.262728e+00 4.182106e+01
C.1.22 3.834325e+00 -8.678068e+00 4.190217e+01
C.1.23 3.848474e+00 -7.948821e+00 4.205299e+01
C.1.24 3.835770e+00 -7.230978e+00 4.225120e+01
C.1.25 3.821342e+00 -6.515453e+00 4.245751e+01
C.1.26 3.814308e+00 -5.952027e+00 4.262370e+01
C.1.27 3.808805e+00 -5.385321e+00 4.277839e+01
C.1.28 3.797321e+00 -4.814999e+00 4.291880e+01
C.1.29 3.786969e+00 -4.134396e+00 4.301653e+01
C.1.30 3.769735e+00 -3.451839e+00 4.309837e+01
C.1.31 3.761118e+00 -2.764559e+00 4.311948e+01
C.1.32 3.758833e+00 -1.989557e+00 4.306799e+01
C.1.33 3.753496e+00 -1.215325e+00 4.300611e+01
C.1.34 3.750393e+00 -4.411642e-01 4.294323e+01
C.1.35 3.750817e+00 3.171232e-01 4.290192e+01
C.1.36 3.750359e+00 1.076152e+00 4.287776e+01
C.1.37 3.745779e+00 1.834264e+00 4.283360e+01
C.1.38 3.728934e+00 2.482435e+00 4.280118e+01
C.1.39 3.704499e+00 3.129866e+00 4.276000e+01
C.1.40 3.697973e+00 3.767936e+00 4.264050e+01
C.1.41 3.696137e+00 4.329322e+00 4.260915e+01
C.1.42 3.704613e+00 4.888453e+00 4.255048e+01
C.1.43 3.699013e+00 5.449662e+00 4.251662e+01
C.1.44 3.679081e+00 5.929261e+00 4.248492e+01
C.1.45 3.644903e+00 6.408797e+00 4.250242e+01
C.1.46 3.595568e+00 6.885438e+00 4.254470e+01
C.1.47 3.544641e+00 7.460904e+00 4.252854e+01
C.1.48 3.468663e+00 8.025357e+00 4.243044e+01
C.2.02 -1.002012e+01 5.155494e+00 5.088636e+01
C.2.03 -9.761311e+00 5.388564e+00 5.068437e+01
C.2.04 -9.466944e+00 5.612769e+00 5.052567e+01
C.2.05 -9.261199e+00 5.761798e+00 5.043987e+01
C.2.06 -9.058035e+00 5.916351e+00 5.035778e+01
C.2.07 -8.872989e+00 6.084816e+00 5.026145e+01
C.2.08 -8.512587e+00 6.356893e+00 5.016224e+01
C.2.09 -8.166557e+00 6.644342e+00 5.005556e+01
C.2.10 -7.822308e+00 6.928941e+00 4.993621e+01
C.2.11 -7.422711e+00 7.414795e+00 4.964373e+01
C.2.12 -6.955047e+00 7.875075e+00 4.941852e+01
C.2.13 -6.531357e+00 8.304379e+00 4.907583e+01
C.2.14 -6.148614e+00 8.601141e+00 4.867440e+01
C.2.15 -5.943604e+00 8.843286e+00 4.813118e+01
C.2.16 -5.773241e+00 9.043885e+00 4.755980e+01
C.2.17 -5.556554e+00 9.124521e+00 4.698545e+01
C.2.18 -5.309723e+00 9.137103e+00 4.641778e+01
C.2.19 -5.082552e+00 9.100718e+00 4.584297e+01
C.2.20 -4.739949e+00 8.994524e+00 4.516562e+01
C.2.21 -4.289609e+00 8.910908e+00 4.455108e+01
C.2.22 -3.712720e+00 8.886569e+00 4.404702e+01
C.2.23 -3.127229e+00 8.827916e+00 4.366128e+01
C.2.24 -2.529798e+00 8.715080e+00 4.330717e+01
C.2.25 -1.915565e+00 8.605245e+00 4.298203e+01
C.2.26 -1.399042e+00 8.503871e+00 4.272733e+01
C.2.27 -8.636223e-01 8.405108e+00 4.251396e+01
C.2.28 -3.197021e-01 8.320877e+00 4.231646e+01
C.2.29 2.272371e-01 8.239759e+00 4.210579e+01
C.2.30 8.007700e-01 8.215999e+00 4.196226e+01
C.2.31 1.388783e+00 8.233991e+00 4.189884e+01
C.2.32 2.094732e+00 8.235086e+00 4.185417e+01
C.2.33 2.802025e+00 8.247172e+00 4.185584e+01
C.3.02 1.565113e+01 4.089456e+00 5.429625e+01
C.3.03 1.557184e+01 4.318638e+00 5.379630e+01
C.3.04 1.550801e+01 4.540009e+00 5.329064e+01
C.3.05 1.533841e+01 4.903071e+00 5.286932e+01
C.3.06 1.512989e+01 5.384693e+00 5.261899e+01
C.3.07 1.486129e+01 5.814816e+00 5.233447e+01
C.3.08 1.441935e+01 6.298319e+00 5.206083e+01
C.3.09 1.394052e+01 6.757191e+00 5.180758e+01
C.3.10 1.346459e+01 7.219862e+00 5.155574e+01
C.3.11 1.320882e+01 7.692707e+00 5.117167e+01
C.3.12 1.286288e+01 8.131785e+00 5.081940e+01
C.3.13 1.249749e+01 8.525512e+00 5.043470e+01
C.3.14 1.227590e+01 8.902021e+00 4.995034e+01
C.3.15 1.203916e+01 9.243536e+00 4.944756e+01
C.3.16 1.186241e+01 9.565222e+00 4.890833e+01
C.3.17 1.176342e+01 9.770008e+00 4.856921e+01
C.3.18 1.167101e+01 9.954018e+00 4.821659e+01
C.3.19 1.157662e+01 1.006667e+01 4.783562e+01
C.3.20 1.130131e+01 1.012355e+01 4.716617e+01
C.3.21 1.093359e+01 1.012455e+01 4.654010e+01
C.3.22 1.052775e+01 1.007366e+01 4.594019e+01
C.3.23 1.017217e+01 9.922835e+00 4.542765e+01
C.3.24 9.756551e+00 9.742281e+00 4.497319e+01
C.3.25 9.301054e+00 9.546630e+00 4.456561e+01
C.3.26 8.791957e+00 9.314133e+00 4.411563e+01
C.3.27 8.279245e+00 9.061132e+00 4.368108e+01
C.3.28 7.722696e+00 8.842004e+00 4.328366e+01
C.3.29 7.188331e+00 8.646084e+00 4.291796e+01
C.3.30 6.618832e+00 8.493262e+00 4.258633e+01
C.3.31 5.989665e+00 8.418955e+00 4.234907e+01
C.3.32 5.169660e+00 8.367487e+00 4.216326e+01
C.3.33 4.335677e+00 8.337556e+00 4.204884e+01
C.4.02 2.664788e+00 -2.192065e+01 5.218830e+01
C.4.03 2.626354e+00 -2.163615e+01 5.258881e+01
C.4.04 2.600751e+00 -2.118920e+01 5.279471e+01
C.4.05 2.607481e+00 -2.075410e+01 5.294595e+01
C.4.06 2.635643e+00 -2.029539e+01 5.291397e+01
C.4.08 2.681341e+00 -1.944714e+01 5.235662e+01
C.4.09 2.669060e+00 -1.908335e+01 5.193104e+01
C.4.10 2.702392e+00 -1.865114e+01 5.157652e+01
C.4.11 2.745984e+00 -1.813049e+01 5.125224e+01
C.4.12 2.873421e+00 -1.767003e+01 5.086514e+01
C.4.13 2.907160e+00 -1.706124e+01 5.094501e+01
C.4.14 2.962436e+00 -1.665351e+01 5.078656e+01
C.4.15 2.977602e+00 -1.622489e+01 5.068432e+01
C.4.16 3.006157e+00 -1.578560e+01 5.065943e+01
C.4.17 3.023226e+00 -1.519974e+01 5.054324e+01
C.4.18 3.077239e+00 -1.460468e+01 5.053896e+01
C.4.19 3.113926e+00 -1.400833e+01 5.053194e+01
C.4.20 3.133100e+00 -1.352561e+01 5.053206e+01
C.4.21 3.165311e+00 -1.304883e+01 5.046117e+01
C.4.22 3.193175e+00 -1.257340e+01 5.038007e+01
C.4.23 3.164195e+00 -1.215703e+01 5.042363e+01
C.4.24 3.094774e+00 -1.175217e+01 5.050947e+01
C.4.26 3.113796e+00 -1.090489e+01 5.067655e+01
C.4.27 3.160322e+00 -1.044146e+01 5.081170e+01
C.4.28 3.177598e+00 -9.970274e+00 5.092514e+01
C.4.29 3.146766e+00 -9.567366e+00 5.109460e+01
C.4.30 3.100532e+00 -9.172463e+00 5.127881e+01
C.4.31 3.069001e+00 -8.783625e+00 5.147837e+01
C.4.32 3.054287e+00 -8.274839e+00 5.159008e+01
C.4.33 3.076136e+00 -7.824096e+00 5.185067e+01
C.4.34 3.090371e+00 -7.362160e+00 5.209147e+01
C.4.35 3.062998e+00 -6.715117e+00 5.241046e+01
C.4.36 3.054888e+00 -6.111788e+00 5.280681e+01
C.4.37 3.025997e+00 -5.508668e+00 5.320251e+01
C.4.38 2.970853e+00 -5.008617e+00 5.350143e+01
C.4.39 2.902785e+00 -4.491525e+00 5.376682e+01
C.4.40 2.861748e+00 -3.956705e+00 5.400076e+01
C.4.41 2.850873e+00 -3.502293e+00 5.424444e+01
C.4.42 2.847054e+00 -3.078685e+00 5.453859e+01
C.5.02 -5.192073e+00 -1.218407e+01 4.482664e+01
C.5.03 -4.896911e+00 -1.220414e+01 4.467253e+01
C.5.04 -4.670511e+00 -1.224804e+01 4.443150e+01
C.5.05 -4.497184e+00 -1.231022e+01 4.415671e+01
C.5.06 -4.234418e+00 -1.235516e+01 4.396085e+01
C.5.07 -3.985937e+00 -1.234857e+01 4.374260e+01
C.5.08 -3.695756e+00 -1.223066e+01 4.351202e+01
C.5.09 -3.405735e+00 -1.205984e+01 4.331713e+01
C.5.10 -3.097720e+00 -1.189238e+01 4.314869e+01
C.5.11 -2.764332e+00 -1.175237e+01 4.295793e+01
C.5.12 -2.439509e+00 -1.162363e+01 4.274563e+01
C.5.13 -2.111603e+00 -1.148820e+01 4.254245e+01
C.5.14 -1.796716e+00 -1.134756e+01 4.236536e+01
C.5.15 -1.474597e+00 -1.120444e+01 4.220396e+01
C.5.16 -1.138901e+00 -1.107091e+01 4.206333e+01
C.5.17 -8.039204e-01 -1.095047e+01 4.194100e+01
C.5.18 -4.594934e-01 -1.083906e+01 4.183784e+01
C.5.19 -1.092017e-01 -1.073918e+01 4.174295e+01
C.5.20 3.046163e-01 -1.064915e+01 4.166489e+01
C.5.21 7.252390e-01 -1.057501e+01 4.160989e+01
C.5.22 1.149502e+00 -1.050762e+01 4.157983e+01
C.5.23 1.577520e+00 -1.043731e+01 4.158125e+01
C.5.24 2.005470e+00 -1.037488e+01 4.161449e+01
C.5.25 2.434597e+00 -1.034064e+01 4.166760e+01
C.5.26 2.831318e+00 -1.035886e+01 4.174427e+01
C.5.27 3.229026e+00 -1.040934e+01 4.179804e+01
C.5.29 4.002728e+00 -1.040664e+01 4.184858e+01
C.5.30 4.370351e+00 -1.034700e+01 4.187185e+01
C.5.31 4.739294e+00 -1.029605e+01 4.189484e+01
C.5.32 5.110998e+00 -1.025520e+01 4.191090e+01
C.5.33 5.483418e+00 -1.022307e+01 4.192991e+01
C.5.34 5.856804e+00 -1.023013e+01 4.195472e+01
C.5.35 6.244447e+00 -1.030267e+01 4.200022e+01
C.5.36 6.616259e+00 -1.041527e+01 4.208192e+01
C.5.37 6.979500e+00 -1.052744e+01 4.219629e+01
C.5.38 7.300128e+00 -1.060265e+01 4.230573e+01
C.5.39 7.615879e+00 -1.067381e+01 4.243093e+01
C.5.40 7.924886e+00 -1.075930e+01 4.256376e+01
C.5.41 8.269488e+00 -1.088931e+01 4.272174e+01
C.5.42 8.596121e+00 -1.103639e+01 4.290147e+01
C.5.43 8.901679e+00 -1.117451e+01 4.312095e+01
C.5.44 9.201159e+00 -1.128992e+01 4.333823e+01
C.5.45 9.482794e+00 -1.139530e+01 4.358275e+01
C.5.46 9.750275e+00 -1.150828e+01 4.383949e+01
C.5.47 1.010079e+01 -1.168210e+01 4.417164e+01
C.5.48 1.046428e+01 -1.185643e+01 4.448929e+01
C.5.49 1.085940e+01 -1.200627e+01 4.478054e+01
C.5.50 1.123176e+01 -1.212648e+01 4.506372e+01
C.5.51 1.159640e+01 -1.222756e+01 4.536392e+01
C.5.52 1.187805e+01 -1.229704e+01 4.575011e+01
C.5.53 1.204232e+01 -1.231994e+01 4.617578e+01
C.5.54 1.233941e+01 -1.230909e+01 4.652268e+01
C.6.02 -6.936825e+00 -6.926571e+00 4.618469e+01
C.6.03 -7.013278e+00 -7.145876e+00 4.641653e+01
C.6.04 -7.101364e+00 -7.365260e+00 4.664413e+01
C.6.05 -7.133029e+00 -7.467969e+00 4.694982e+01
C.6.06 -7.137863e+00 -7.523924e+00 4.726895e+01
C.6.07 -7.102472e+00 -7.587043e+00 4.758482e+01
C.6.08 -7.018323e+00 -7.737678e+00 4.795909e+01
C.6.09 -6.904976e+00 -7.917203e+00 4.831234e+01
C.6.10 -6.774369e+00 -8.123013e+00 4.864466e+01
C.6.11 -6.647928e+00 -8.314639e+00 4.899731e+01
C.6.12 -6.508851e+00 -8.606230e+00 4.926690e+01
C.6.13 -6.305924e+00 -8.902626e+00 4.948604e+01
C.6.14 -6.066232e+00 -9.169566e+00 4.959933e+01
C.6.15 -5.794521e+00 -9.426483e+00 4.964066e+01
C.6.17 -5.336818e+00 -9.919500e+00 4.955902e+01
C.6.18 -5.225512e+00 -1.014843e+01 4.939717e+01
C.6.19 -5.045541e+00 -1.035316e+01 4.926794e+01
C.6.20 -4.853495e+00 -1.058752e+01 4.902929e+01
C.6.21 -4.690695e+00 -1.079400e+01 4.874711e+01
C.6.22 -4.553960e+00 -1.099602e+01 4.844836e+01
C.6.23 -4.443783e+00 -1.126834e+01 4.791280e+01
C.6.24 -4.424336e+00 -1.149065e+01 4.734418e+01
C.6.25 -4.538645e+00 -1.167280e+01 4.677245e+01
C.6.26 -4.647252e+00 -1.180229e+01 4.644219e+01
C.6.27 -4.781474e+00 -1.192090e+01 4.611729e+01
C.6.28 -5.033105e+00 -1.198950e+01 4.585346e+01
C.6.29 -5.230453e+00 -1.205834e+01 4.560377e+01
C.6.30 -5.434987e+00 -1.212161e+01 4.535842e+01
C.7.02 1.239928e+01 -1.223888e+01 4.728081e+01
C.7.03 1.209585e+01 -1.219565e+01 4.751949e+01
C.7.04 1.179749e+01 -1.211283e+01 4.775409e+01
C.7.05 1.160070e+01 -1.203292e+01 4.798213e+01
C.7.06 1.143866e+01 -1.193005e+01 4.822764e+01
C.7.07 1.127148e+01 -1.182940e+01 4.847060e+01
C.7.08 1.112282e+01 -1.172192e+01 4.878838e+01
C.7.09 1.104058e+01 -1.159716e+01 4.912351e+01
C.7.10 1.097975e+01 -1.146228e+01 4.945928e+01
C.7.11 1.096900e+01 -1.129100e+01 4.982462e+01
C.7.12 1.099561e+01 -1.110590e+01 5.018233e+01
C.7.13 1.105622e+01 -1.089800e+01 5.052294e+01
C.7.14 1.116751e+01 -1.062578e+01 5.085396e+01
C.7.15 1.130544e+01 -1.033248e+01 5.115565e+01
C.7.17 1.176136e+01 -9.740091e+00 5.147213e+01
C.7.18 1.201555e+01 -9.474552e+00 5.153783e+01
C.7.19 1.226530e+01 -9.197016e+00 5.153256e+01
C.7.20 1.250340e+01 -8.853987e+00 5.145125e+01
C.7.21 1.271661e+01 -8.548532e+00 5.124581e+01
C.7.22 1.293204e+01 -8.294615e+00 5.098105e+01
C.7.23 1.311070e+01 -8.090517e+00 5.071366e+01
C.7.24 1.326632e+01 -7.923452e+00 5.040879e+01
C.7.25 1.339853e+01 -7.792116e+00 5.007660e+01
C.7.26 1.357926e+01 -7.640460e+00 4.955119e+01
C.7.27 1.372035e+01 -7.509846e+00 4.900826e+01
C.7.28 1.380823e+01 -7.387614e+00 4.845234e+01
C.7.29 1.369452e+01 -7.104716e+00 4.812049e+01
C.7.30 1.342825e+01 -6.745818e+00 4.806236e+01
C.8.01 -7.470026e+00 -2.873779e+00 5.439525e+01
C.8.02 -7.235503e+00 -3.016795e+00 5.442208e+01
C.8.03 -6.977435e+00 -3.071611e+00 5.450319e+01
C.8.04 -6.707668e+00 -3.014719e+00 5.451615e+01
C.8.05 -6.348858e+00 -2.676182e+00 5.445917e+01
C.8.06 -6.064854e+00 -2.277916e+00 5.437347e+01
C.8.07 -5.853825e+00 -1.899605e+00 5.413068e+01
C.8.08 -5.454607e+00 -1.584952e+00 5.392501e+01
C.8.09 -4.927246e+00 -1.442274e+00 5.387789e+01
C.8.10 -4.390753e+00 -1.333118e+00 5.384716e+01
C.8.11 -4.126328e+00 -1.383550e+00 5.396152e+01
C.8.12 -3.848258e+00 -1.353238e+00 5.404702e+01
C.8.14 -3.375724e+00 -1.164270e+00 5.403748e+01
C.8.15 -3.213487e+00 -1.015291e+00 5.402100e+01
C.8.16 -3.077768e+00 -8.432064e-01 5.404840e+01
C.8.17 -2.979732e+00 -6.212227e-01 5.410021e+01
C.8.18 -2.923867e+00 -3.920575e-01 5.417727e+01
C.8.19 -2.880983e+00 -1.738438e-01 5.428734e+01
C.8.20 -2.842105e+00 4.240676e-02 5.441982e+01
C.8.21 -2.839631e+00 2.555833e-01 5.456255e+01
C.8.22 -2.825470e+00 3.954399e-01 5.477718e+01
C.8.23 -2.872703e+00 5.006163e-01 5.499547e+01
C.8.24 -2.999699e+00 5.971372e-01 5.518388e+01
C.8.26 -3.574661e+00 7.664804e-01 5.554401e+01
C.8.27 -3.934287e+00 7.903961e-01 5.583270e+01
C.8.28 -4.332015e+00 7.754803e-01 5.606687e+01
C.8.29 -4.634801e+00 7.184029e-01 5.616033e+01
C.8.30 -4.936463e+00 6.178029e-01 5.621085e+01
C.8.31 -5.237741e+00 5.263744e-01 5.627826e+01
C.8.32 -5.544364e+00 4.690276e-01 5.631506e+01
C.8.33 -5.854617e+00 4.243734e-01 5.633546e+01
C.8.34 -6.163190e+00 3.960514e-01 5.628404e+01
C.8.35 -6.483336e+00 4.389436e-01 5.617404e+01
C.8.36 -6.823764e+00 4.577014e-01 5.615991e+01
C.8.37 -7.148766e+00 4.229198e-01 5.606194e+01
C.8.38 -7.502107e+00 3.250167e-01 5.583361e+01
C.8.39 -7.824911e+00 1.298524e-01 5.562318e+01
C.8.40 -8.112144e+00 -9.619600e-02 5.539300e+01
C.8.41 -8.305567e+00 -3.551532e-01 5.542397e+01
C.8.42 -8.439661e+00 -6.386739e-01 5.533992e+01
C.8.44 -8.514646e+00 -1.137917e+00 5.487599e+01
C.8.45 -8.431871e+00 -1.404177e+00 5.463664e+01
C.8.46 -8.292273e+00 -1.693263e+00 5.445782e+01
C.8.47 -8.043577e+00 -2.089033e+00 5.431586e+01
C.8.48 -7.775294e+00 -2.492920e+00 5.437537e+01
C.9.01 1.206406e+01 -2.791086e+00 5.618867e+01
C.9.02 1.170200e+01 -2.736334e+00 5.611655e+01
C.9.03 1.138658e+01 -2.572659e+00 5.600247e+01
C.9.04 1.110562e+01 -2.339093e+00 5.592635e+01
C.9.05 1.090497e+01 -1.875537e+00 5.585463e+01
C.9.06 1.090102e+01 -1.392002e+00 5.569197e+01
C.9.07 1.066976e+01 -9.651632e-01 5.553517e+01
C.9.08 1.019981e+01 -9.306297e-01 5.532762e+01
C.9.09 9.760900e+00 -1.089095e+00 5.510999e+01
C.9.10 9.289151e+00 -1.090663e+00 5.490365e+01
C.9.11 8.990641e+00 -9.036239e-01 5.492532e+01
C.9.12 8.738172e+00 -7.679617e-01 5.513127e+01
C.9.14 8.358490e+00 -4.252632e-01 5.523372e+01
C.9.15 8.229196e+00 -3.176907e-01 5.519955e+01
C.9.16 8.152295e+00 -1.664650e-01 5.517360e+01
C.9.17 8.094065e+00 -1.084586e-03 5.524701e+01
C.9.18 8.048102e+00 1.434673e-01 5.536157e+01
C.9.19 8.016978e+00 2.795391e-01 5.549060e+01
C.9.20 8.001676e+00 4.056645e-01 5.561238e+01
C.9.21 8.016891e+00 5.333544e-01 5.573252e+01
C.9.22 8.065759e+00 6.467991e-01 5.585789e+01
C.9.23 8.147079e+00 7.352356e-01 5.600153e+01
C.9.24 8.250804e+00 7.924924e-01 5.614655e+01
C.9.26 8.540629e+00 9.097659e-01 5.658583e+01
C.9.27 8.717053e+00 9.523888e-01 5.689231e+01
C.9.28 8.954504e+00 9.577023e-01 5.715776e+01
C.9.29 9.485962e+00 9.571153e-01 5.740958e+01
C.9.30 1.002043e+01 8.915027e-01 5.764608e+01
C.9.31 1.058043e+01 8.152962e-01 5.780872e+01
C.9.32 1.102257e+01 7.828059e-01 5.791309e+01
C.9.33 1.147352e+01 8.186585e-01 5.786037e+01
C.9.34 1.188802e+01 8.284107e-01 5.767186e+01
C.9.35 1.212789e+01 6.815792e-01 5.776559e+01
C.9.36 1.230669e+01 5.810884e-01 5.755151e+01
C.9.37 1.249503e+01 4.434032e-01 5.736863e+01
C.9.38 1.267882e+01 2.693346e-01 5.730569e+01
C.9.39 1.279769e+01 1.327516e-01 5.711793e+01
C.9.40 1.294706e+01 -5.741270e-02 5.702011e+01
C.9.41 1.305972e+01 -2.527711e-01 5.710276e+01
C.9.42 1.317671e+01 -4.579493e-01 5.705909e+01
C.9.44 1.340678e+01 -8.177141e-01 5.664028e+01
C.9.45 1.340665e+01 -1.158727e+00 5.648376e+01
C.9.46 1.332769e+01 -1.472037e+00 5.629299e+01
C.9.47 1.294019e+01 -1.922922e+00 5.610593e+01
C.9.48 1.249312e+01 -2.355475e+00 5.606792e+01
C.10.02 -3.123627e+00 -1.369218e+01 5.455606e+01
C.10.03 -3.034739e+00 -1.335326e+01 5.440411e+01
C.10.04 -2.987333e+00 -1.300058e+01 5.426547e+01
C.10.05 -2.964330e+00 -1.257817e+01 5.409726e+01
C.10.06 -2.964484e+00 -1.216466e+01 5.390684e+01
C.10.07 -3.000698e+00 -1.175926e+01 5.370287e+01
C.10.08 -3.072659e+00 -1.150531e+01 5.362422e+01
C.10.09 -3.178963e+00 -1.126854e+01 5.353205e+01
C.10.10 -3.300050e+00 -1.103143e+01 5.346152e+01
C.10.11 -3.426925e+00 -1.081034e+01 5.339388e+01
C.10.12 -3.568242e+00 -1.059082e+01 5.335653e+01
C.10.13 -3.701392e+00 -1.036540e+01 5.332471e+01
C.10.14 -3.792634e+00 -1.016081e+01 5.323020e+01
C.10.15 -3.871809e+00 -9.947368e+00 5.314483e+01
C.10.17 -4.230316e+00 -9.541994e+00 5.314695e+01
C.10.18 -4.457719e+00 -9.354822e+00 5.305995e+01
C.10.19 -4.655414e+00 -9.137726e+00 5.296993e+01
C.10.20 -4.886131e+00 -8.700460e+00 5.293046e+01
C.10.21 -5.098459e+00 -8.257316e+00 5.299778e+01
C.10.22 -5.342314e+00 -7.831192e+00 5.306810e+01
C.10.23 -5.683846e+00 -7.190732e+00 5.306508e+01
C.10.24 -5.999949e+00 -6.538970e+00 5.301948e+01
C.10.25 -6.340219e+00 -5.899030e+00 5.298063e+01
C.10.26 -6.632674e+00 -5.437339e+00 5.294350e+01
C.10.27 -6.845697e+00 -4.939203e+00 5.302439e+01
C.10.28 -7.034323e+00 -4.465113e+00 5.322370e+01
C.10.29 -7.181924e+00 -3.980607e+00 5.354475e+01
C.10.30 -7.272483e+00 -3.530367e+00 5.393034e+01
C.11.02 8.311838e+00 -1.382488e+01 5.554191e+01
C.11.03 8.291022e+00 -1.349430e+01 5.538148e+01
C.11.04 8.288751e+00 -1.315499e+01 5.523893e+01
C.11.05 8.293042e+00 -1.279032e+01 5.508715e+01
C.11.06 8.313006e+00 -1.242114e+01 5.494803e+01
C.11.07 8.371716e+00 -1.204951e+01 5.482772e+01
C.11.08 8.465299e+00 -1.178506e+01 5.473528e+01
C.11.09 8.596200e+00 -1.153543e+01 5.464702e+01
C.11.10 8.722046e+00 -1.127181e+01 5.460339e+01
C.11.11 8.878820e+00 -1.097746e+01 5.448280e+01
C.11.12 9.027780e+00 -1.066939e+01 5.438966e+01
C.11.13 9.150825e+00 -1.034789e+01 5.430450e+01
C.11.14 9.142198e+00 -1.012649e+01 5.430250e+01
C.11.15 9.081748e+00 -9.923801e+00 5.436857e+01
C.11.17 9.494689e+00 -9.403419e+00 5.442599e+01
C.11.18 9.931929e+00 -9.178105e+00 5.435671e+01
C.11.19 1.033092e+01 -8.900445e+00 5.425447e+01
C.11.20 1.066610e+01 -8.372755e+00 5.433443e+01
C.11.21 1.099116e+01 -7.845827e+00 5.421670e+01
C.11.22 1.126955e+01 -7.280543e+00 5.422919e+01
C.11.23 1.166963e+01 -6.488616e+00 5.424039e+01
C.11.24 1.204449e+01 -5.685716e+00 5.428693e+01
C.11.25 1.236183e+01 -4.880270e+00 5.448158e+01
C.11.26 1.249195e+01 -4.441085e+00 5.470858e+01
C.11.27 1.259049e+01 -3.997030e+00 5.494195e+01
C.11.28 1.260659e+01 -3.631287e+00 5.529876e+01
C.11.29 1.261222e+01 -3.353667e+00 5.563192e+01
C.11.30 1.260658e+01 -3.018364e+00 5.590692e+01
