# Supplementary material for: Ontogenetic changes and sexual dimorphism in the cranium and mandible of the Atlantic walrus (Odobenus rosmarus rosmarus L.)
Source: Anat Rec (Hoboken). 2025 Sep 12;309(7):1875–903. doi: 10.1002/ar.70050 (PMC13251751; doi:10.1002/ar.70050)
Supplement: Supplementary file 1 — Data S1: Supporting information. [file AR-309-1875-s001.zip › PTS files/Ontogeny_Skull/4512_U_J.pts]

Version 1.0
487
S.1 7.534230e+00 -1.667943e+01 3.465499e+01
S.2 7.232940e+00 -1.608311e+01 3.965992e+01
S.3 9.383343e+00 -1.338661e+01 4.268273e+01
S.4 5.878918e+00 -1.269959e+01 4.271356e+01
S.5 7.320642e+00 -1.341260e+01 4.424613e+01
S.6 7.666972e+00 -7.904364e+00 4.724902e+01
S.7 8.628714e+00 8.946060e+00 4.852049e+01
S.8 9.182199e+00 1.471967e+01 4.075462e+01
S.9 9.239161e+00 1.439377e+01 3.590579e+01
S.10 1.091842e+01 1.404811e+01 3.816532e+01
S.11 7.304761e+00 1.409524e+01 3.811526e+01
S.12 9.492393e+00 -1.444408e+01 3.452781e+01
S.13 5.580899e+00 -1.469312e+01 3.430018e+01
S.14 1.210909e+01 -7.878046e+00 3.536928e+01
S.15 3.637651e+00 -7.595152e+00 3.522544e+01
S.16 1.153125e+01 -8.985044e-01 3.633739e+01
S.17 4.832578e+00 -5.090173e-01 3.611053e+01
S.18 1.045747e+01 4.072712e+00 3.390607e+01
S.19 9999 9999 9999
S.20 8.462948e+00 1.961383e+00 3.575219e+01
S.21 7.879543e+00 -7.559868e+00 3.886287e+01
S.22 7.528428e+00 -1.475535e+01 3.534875e+01
S.23 1.580877e+01 -9.052579e+00 4.304887e+01
S.24 -4.156242e-01 -8.045538e+00 4.283245e+01
S.25 1.689870e+01 -5.919884e+00 3.990385e+01
S.26 -1.028783e+00 -4.793665e+00 3.947580e+01
S.27 1.710331e+01 -4.242745e+00 4.223920e+01
S.28 -1.228954e+00 -3.058871e+00 4.169147e+01
S.29 1.741591e+01 -1.971907e+00 3.940491e+01
S.30 -1.250232e+00 -7.787914e-01 3.904822e+01
S.31 1.394156e+01 -6.908772e+00 3.844271e+01
S.32 1.781773e+00 -6.155621e+00 3.833545e+01
S.33 1.372365e+01 -6.967738e+00 3.612597e+01
S.34 2.313595e+00 -6.731217e+00 3.578329e+01
S.35 1.441985e+01 -5.947700e+00 3.575372e+01
S.36 1.802994e+00 -4.865920e+00 3.578335e+01
S.37 1.810879e+01 1.641575e-01 3.649218e+01
S.38 -1.738775e+00 1.467520e+00 3.623458e+01
S.39 1.892871e+01 -6.889680e-01 3.820432e+01
S.40 -2.599190e+00 7.270975e-01 3.784820e+01
S.41 1.878116e+01 4.473983e+00 3.835444e+01
S.42 -1.865685e+00 5.871470e+00 3.804156e+01
S.43 2.087783e+01 6.757323e+00 3.993814e+01
S.44 -3.610768e+00 8.001671e+00 3.958958e+01
S.45 1.995890e+01 7.779784e+00 3.249307e+01
S.46 -2.610415e+00 9.122894e+00 3.175177e+01
S.47 2.132260e+01 7.611740e+00 3.502509e+01
S.48 -3.735289e+00 9.272794e+00 3.333505e+01
S.49 1.644051e+01 1.332544e+01 3.485647e+01
S.50 1.677607e+00 1.373316e+01 3.452398e+01
S.51 1.450665e+01 1.451526e+01 3.801349e+01
S.52 3.970618e+00 1.491417e+01 3.773652e+01
S.53 1.162749e+01 1.623252e+01 3.738900e+01
S.54 6.818025e+00 1.632521e+01 3.736818e+01
S.55 1.078840e+01 1.380751e+01 3.573640e+01
S.56 7.465302e+00 1.426301e+01 3.567978e+01
S.57 1.238719e+01 1.561187e+01 3.876685e+01
S.58 6.380187e+00 1.590654e+01 3.859280e+01
S.59 9.168615e+00 1.464245e+01 4.283732e+01
S.60 1.425848e+01 1.407541e+01 3.782667e+01
S.61 4.219420e+00 1.457575e+01 3.800233e+01
S.62 1.352242e+01 -9.199540e+00 3.434409e+01
S.63 2.316778e+00 -8.683592e+00 3.411042e+01
S.64 1.193830e+01 6.494790e+00 3.599258e+01
S.65 5.348445e+00 6.868305e+00 3.588531e+01
S.66 1.670547e+01 8.025212e+00 3.413529e+01
S.67 9.356791e-01 8.669673e+00 3.391890e+01
S.68 1.142005e+01 1.007747e+01 3.559295e+01
S.69 6.496442e+00 1.010229e+01 3.546450e+01
S.70 9.081034e+00 1.297158e+01 3.578283e+01
S.71 1.449649e+01 3.757514e+00 3.525987e+01
S.72 2.154538e+00 4.646444e+00 3.499315e+01
S.73 1.474465e+01 2.567136e+00 3.653466e+01
S.74 1.799110e+00 3.461965e+00 3.653429e+01
S.75 1.923330e+01 2.322396e+00 3.550272e+01
S.76 -2.505667e+00 3.131806e+00 3.564237e+01
S.77 1.288264e+01 -1.679382e+01 3.252114e+01
S.78 2.443090e+00 -1.632655e+01 3.239919e+01
S.79 1.490954e+01 -1.256800e+01 3.104546e+01
S.80 4.266771e-01 -1.222745e+01 3.036831e+01
S.81 1.532399e+01 -1.539078e+01 3.174957e+01
S.82 -3.806723e-01 -1.514050e+01 3.139550e+01
S.83 1.211465e+01 -1.333446e+01 3.264410e+01
S.84 3.379157e+00 -1.307490e+01 3.250986e+01
C.1.02 7.387205e+00 -1.335957e+01 4.463821e+01
C.1.03 7.404099e+00 -1.312462e+01 4.496301e+01
C.1.04 7.427675e+00 -1.288090e+01 4.528086e+01
C.1.05 7.432899e+00 -1.257223e+01 4.556345e+01
C.1.06 7.424632e+00 -1.225648e+01 4.583805e+01
C.1.07 7.427733e+00 -1.189108e+01 4.604209e+01
C.1.08 7.453149e+00 -1.153677e+01 4.621085e+01
C.1.09 7.488560e+00 -1.117028e+01 4.634903e+01
C.1.10 7.520614e+00 -1.079279e+01 4.645458e+01
C.1.11 7.533307e+00 -1.056135e+01 4.651703e+01
C.1.12 7.541963e+00 -1.032981e+01 4.657979e+01
C.1.13 7.548316e+00 -1.009510e+01 4.662975e+01
C.1.14 7.550626e+00 -9.726732e+00 4.668780e+01
C.1.15 7.555898e+00 -9.363405e+00 4.677171e+01
C.1.16 7.565878e+00 -8.999270e+00 4.685152e+01
C.1.17 7.600763e+00 -8.632936e+00 4.698040e+01
C.1.18 7.644853e+00 -8.272326e+00 4.712197e+01
C.1.20 7.624299e+00 -7.275440e+00 4.747622e+01
C.1.21 7.588042e+00 -6.609246e+00 4.753852e+01
C.1.22 7.569600e+00 -5.939775e+00 4.755938e+01
C.1.23 7.596318e+00 -5.130662e+00 4.748106e+01
C.1.24 7.650603e+00 -4.322114e+00 4.741166e+01
C.1.25 7.722299e+00 -3.517073e+00 4.732064e+01
C.1.26 7.822658e+00 -2.633143e+00 4.726583e+01
C.1.27 7.945087e+00 -1.750301e+00 4.726991e+01
C.1.28 8.062563e+00 -8.733650e-01 4.737751e+01
C.1.29 8.143255e+00 -3.492842e-01 4.744436e+01
C.1.30 8.229467e+00 1.708504e-01 4.753194e+01
C.1.31 8.299495e+00 6.942099e-01 4.761461e+01
C.1.32 8.328676e+00 1.126988e+00 4.769378e+01
C.1.33 8.339587e+00 1.558842e+00 4.778213e+01
C.1.34 8.347375e+00 1.990919e+00 4.786970e+01
C.1.35 8.361518e+00 2.497875e+00 4.794514e+01
C.1.36 8.371939e+00 3.005021e+00 4.801989e+01
C.1.37 8.382684e+00 3.509242e+00 4.811230e+01
C.1.38 8.394979e+00 4.018316e+00 4.818934e+01
C.1.39 8.408575e+00 4.523862e+00 4.828674e+01
C.1.40 8.424779e+00 5.035422e+00 4.834406e+01
C.1.41 8.442479e+00 5.617408e+00 4.832674e+01
C.1.42 8.463952e+00 6.199072e+00 4.830415e+01
C.1.43 8.499433e+00 6.780163e+00 4.832366e+01
C.1.44 8.552396e+00 7.243513e+00 4.830864e+01
C.1.45 8.617022e+00 7.703676e+00 4.826647e+01
C.1.46 8.666942e+00 8.162530e+00 4.819809e+01
C.1.47 8.713835e+00 8.513109e+00 4.811220e+01
C.1.48 8.737171e+00 8.869636e+00 4.818156e+01
C.2.02 2.069580e+01 7.013785e+00 4.051689e+01
C.2.03 2.037305e+01 7.322716e+00 4.100090e+01
C.2.04 1.999792e+01 7.742648e+00 4.134263e+01
C.2.05 1.978667e+01 8.132030e+00 4.142927e+01
C.2.06 1.964724e+01 8.555902e+00 4.149741e+01
C.2.07 1.945693e+01 8.959512e+00 4.156550e+01
C.2.08 1.919114e+01 9.325228e+00 4.173063e+01
C.2.09 1.893303e+01 9.651147e+00 4.197321e+01
C.2.10 1.866347e+01 9.967829e+00 4.221550e+01
C.2.11 1.843195e+01 1.025097e+01 4.242323e+01
C.2.12 1.819981e+01 1.052258e+01 4.264519e+01
C.2.13 1.795000e+01 1.075678e+01 4.288943e+01
C.2.14 1.767755e+01 1.096083e+01 4.319664e+01
C.2.15 1.738682e+01 1.111513e+01 4.351588e+01
C.2.16 1.711404e+01 1.122409e+01 4.386797e+01
C.2.17 1.683362e+01 1.126495e+01 4.425629e+01
C.2.18 1.655323e+01 1.124191e+01 4.464614e+01
C.2.19 1.624555e+01 1.119087e+01 4.501199e+01
C.2.20 1.592925e+01 1.114725e+01 4.533517e+01
C.2.21 1.555045e+01 1.103094e+01 4.555738e+01
C.2.22 1.521983e+01 1.092613e+01 4.585081e+01
C.2.23 1.476576e+01 1.072071e+01 4.632301e+01
C.2.24 1.428686e+01 1.050114e+01 4.676328e+01
C.2.25 1.381528e+01 1.024461e+01 4.719125e+01
C.2.26 1.326536e+01 9.910563e+00 4.758499e+01
C.2.27 1.266517e+01 9.604376e+00 4.792421e+01
C.2.28 1.204231e+01 9.308084e+00 4.822965e+01
C.2.29 1.146789e+01 9.143879e+00 4.846726e+01
C.2.30 1.085353e+01 9.102100e+00 4.865226e+01
C.2.31 1.021617e+01 9.084940e+00 4.873508e+01
C.2.32 9.671169e+00 9.057306e+00 4.870961e+01
C.2.33 9.136947e+00 8.943667e+00 4.872081e+01
C.3.02 -3.542208e+00 8.281764e+00 3.979587e+01
C.3.03 -3.429348e+00 8.543997e+00 4.000611e+01
C.3.04 -3.258621e+00 8.789331e+00 4.019684e+01
C.3.05 -2.920393e+00 9.096447e+00 4.041399e+01
C.3.06 -2.603454e+00 9.374632e+00 4.069332e+01
C.3.07 -2.283798e+00 9.693306e+00 4.092164e+01
C.3.08 -2.000841e+00 1.015238e+01 4.117017e+01
C.3.09 -1.752915e+00 1.064421e+01 4.139203e+01
C.3.10 -1.426965e+00 1.109523e+01 4.159918e+01
C.3.11 -1.058938e+00 1.147587e+01 4.185298e+01
C.3.12 -6.666732e-01 1.180932e+01 4.213528e+01
C.3.13 -2.704887e-01 1.206403e+01 4.248585e+01
C.3.14 4.747795e-02 1.215396e+01 4.287095e+01
C.3.15 3.690920e-01 1.214868e+01 4.326345e+01
C.3.16 5.851517e-01 1.216458e+01 4.372231e+01
C.3.17 9.027451e-01 1.222795e+01 4.410848e+01
C.3.18 1.268442e+00 1.228207e+01 4.445100e+01
C.3.19 1.643757e+00 1.228028e+01 4.478734e+01
C.3.20 1.921026e+00 1.220188e+01 4.496844e+01
C.3.21 2.177941e+00 1.209325e+01 4.516344e+01
C.3.22 2.405404e+00 1.195880e+01 4.537795e+01
C.3.23 2.621594e+00 1.174026e+01 4.583112e+01
C.3.24 2.868114e+00 1.150945e+01 4.626219e+01
C.3.25 3.198879e+00 1.126594e+01 4.662436e+01
C.3.26 3.732182e+00 1.092321e+01 4.701644e+01
C.3.27 4.222153e+00 1.054980e+01 4.743610e+01
C.3.28 4.733701e+00 1.016613e+01 4.781916e+01
C.3.29 5.282993e+00 9.807806e+00 4.804277e+01
C.3.30 5.821311e+00 9.417528e+00 4.823775e+01
C.3.31 6.471023e+00 9.190473e+00 4.831799e+01
C.3.32 7.193353e+00 9.105043e+00 4.837347e+01
C.3.33 7.921838e+00 9.071235e+00 4.839091e+01
C.4.02 7.524828e+00 -1.639131e+01 3.450594e+01
C.4.03 7.505562e+00 -1.606849e+01 3.447871e+01
C.4.04 7.486768e+00 -1.576121e+01 3.458138e+01
C.4.05 7.503483e+00 -1.535990e+01 3.473721e+01
C.4.06 7.519168e+00 -1.504041e+01 3.502584e+01
C.4.08 7.519469e+00 -1.448622e+01 3.573367e+01
C.4.09 7.513133e+00 -1.418382e+01 3.609311e+01
C.4.10 7.504047e+00 -1.386555e+01 3.643851e+01
C.4.11 7.466054e+00 -1.341026e+01 3.685759e+01
C.4.12 7.338367e+00 -1.298693e+01 3.729213e+01
C.4.13 7.501682e+00 -1.238919e+01 3.731236e+01
C.4.14 7.497216e+00 -1.191963e+01 3.755003e+01
C.4.15 7.532703e+00 -1.142126e+01 3.771537e+01
C.4.16 7.568843e+00 -1.091703e+01 3.786173e+01
C.4.17 7.587672e+00 -1.048034e+01 3.798612e+01
C.4.18 7.608541e+00 -1.004122e+01 3.810129e+01
C.4.19 7.641235e+00 -9.597673e+00 3.819462e+01
C.4.20 7.669955e+00 -9.277750e+00 3.829710e+01
C.4.21 7.705391e+00 -8.965212e+00 3.841853e+01
C.4.22 7.738215e+00 -8.658519e+00 3.855470e+01
C.4.23 7.783891e+00 -8.302896e+00 3.869300e+01
C.4.24 7.843314e+00 -7.933675e+00 3.878140e+01
C.4.26 7.892638e+00 -7.117011e+00 3.888014e+01
C.4.27 7.884591e+00 -6.674685e+00 3.891012e+01
C.4.28 7.878653e+00 -6.231972e+00 3.888647e+01
C.4.29 7.873611e+00 -5.673099e+00 3.876929e+01
C.4.30 7.870423e+00 -5.122789e+00 3.861683e+01
C.4.31 7.874341e+00 -4.572914e+00 3.846282e+01
C.4.32 7.888506e+00 -3.921027e+00 3.826775e+01
C.4.33 7.923841e+00 -3.309256e+00 3.797167e+01
C.4.34 7.969901e+00 -2.687236e+00 3.769936e+01
C.4.35 8.031603e+00 -2.267751e+00 3.745136e+01
C.4.36 8.104551e+00 -1.835396e+00 3.722998e+01
C.4.37 8.166552e+00 -1.394831e+00 3.702183e+01
C.4.38 8.224513e+00 -8.327100e-01 3.679253e+01
C.4.39 8.287646e+00 -2.783044e-01 3.654644e+01
C.4.40 8.341653e+00 2.201061e-01 3.619915e+01
C.4.41 8.370648e+00 7.639585e-01 3.590721e+01
C.4.42 8.390438e+00 1.349184e+00 3.570983e+01
C.5.02 1.573379e+01 -9.131711e+00 4.342589e+01
C.5.03 1.556980e+01 -9.192817e+00 4.377719e+01
C.5.04 1.537694e+01 -9.236731e+00 4.411616e+01
C.5.05 1.519484e+01 -9.246557e+00 4.432655e+01
C.5.06 1.499622e+01 -9.239456e+00 4.452153e+01
C.5.07 1.480830e+01 -9.228159e+00 4.472666e+01
C.5.08 1.453999e+01 -9.182015e+00 4.494942e+01
C.5.09 1.425199e+01 -9.111592e+00 4.513875e+01
C.5.10 1.395245e+01 -9.029593e+00 4.530394e+01
C.5.11 1.363208e+01 -8.934446e+00 4.550460e+01
C.5.12 1.331382e+01 -8.833265e+00 4.570566e+01
C.5.13 1.299266e+01 -8.740939e+00 4.590636e+01
C.5.14 1.268213e+01 -8.673716e+00 4.607784e+01
C.5.15 1.236728e+01 -8.616022e+00 4.624485e+01
C.5.16 1.205919e+01 -8.548490e+00 4.642056e+01
C.5.17 1.167653e+01 -8.447863e+00 4.658945e+01
C.5.18 1.130924e+01 -8.334530e+00 4.678266e+01
C.5.19 1.091778e+01 -8.239598e+00 4.693374e+01
C.5.20 1.050294e+01 -8.156009e+00 4.711480e+01
C.5.21 1.005749e+01 -8.097599e+00 4.721496e+01
C.5.22 9.598353e+00 -8.069545e+00 4.723133e+01
C.5.23 9.253088e+00 -8.032485e+00 4.731277e+01
C.5.24 8.897356e+00 -8.010230e+00 4.732574e+01
C.5.25 8.541941e+00 -7.982428e+00 4.733704e+01
C.5.26 8.250818e+00 -7.957323e+00 4.730013e+01
C.5.27 7.957574e+00 -7.943673e+00 4.727639e+01
C.5.29 7.316673e+00 -7.833192e+00 4.731829e+01
C.5.30 6.971915e+00 -7.731380e+00 4.737614e+01
C.5.31 6.613650e+00 -7.667807e+00 4.738943e+01
C.5.32 6.256940e+00 -7.684213e+00 4.737669e+01
C.5.33 5.908127e+00 -7.740022e+00 4.732294e+01
C.5.34 5.569398e+00 -7.777972e+00 4.721572e+01
C.5.35 5.278577e+00 -7.794721e+00 4.717718e+01
C.5.36 5.000833e+00 -7.790321e+00 4.708139e+01
C.5.37 4.721253e+00 -7.794978e+00 4.699109e+01
C.5.38 4.396069e+00 -7.795558e+00 4.683599e+01
C.5.39 4.058429e+00 -7.814932e+00 4.671180e+01
C.5.40 3.733592e+00 -7.851419e+00 4.656030e+01
C.5.41 3.442753e+00 -7.921669e+00 4.640121e+01
C.5.42 3.152861e+00 -8.021855e+00 4.625710e+01
C.5.43 2.869404e+00 -8.103725e+00 4.609041e+01
C.5.44 2.584168e+00 -8.160772e+00 4.593001e+01
C.5.45 2.300724e+00 -8.204359e+00 4.576237e+01
C.5.46 2.014946e+00 -8.241224e+00 4.559710e+01
C.5.47 1.704785e+00 -8.274348e+00 4.542859e+01
C.5.48 1.396834e+00 -8.296133e+00 4.525428e+01
C.5.49 1.083059e+00 -8.326946e+00 4.509217e+01
C.5.50 6.525791e-01 -8.361189e+00 4.485241e+01
C.5.51 3.060112e-01 -8.339911e+00 4.450111e+01
C.5.52 1.301346e-02 -8.300458e+00 4.410543e+01
C.5.53 -2.047233e-01 -8.238796e+00 4.370399e+01
C.5.54 -3.529639e-01 -8.153266e+00 4.327612e+01
C.6.02 1.713708e+01 -4.449063e+00 4.214977e+01
C.6.03 1.718591e+01 -4.644930e+00 4.204509e+01
C.6.04 1.723832e+01 -4.810040e+00 4.189780e+01
C.6.05 1.731002e+01 -4.940409e+00 4.169616e+01
C.6.06 1.737469e+01 -4.963219e+00 4.145514e+01
C.6.07 1.740924e+01 -5.028395e+00 4.121566e+01
C.6.08 1.738444e+01 -5.116357e+00 4.100660e+01
C.6.09 1.732736e+01 -5.181126e+00 4.079541e+01
C.6.10 1.725882e+01 -5.250685e+00 4.058920e+01
C.6.11 1.720639e+01 -5.324448e+00 4.046263e+01
C.6.12 1.714519e+01 -5.408538e+00 4.034692e+01
C.6.13 1.708224e+01 -5.492120e+00 4.023177e+01
C.6.14 1.702891e+01 -5.620537e+00 4.009898e+01
C.6.15 1.697811e+01 -5.761479e+00 3.997848e+01
C.6.17 1.665740e+01 -6.142030e+00 3.981537e+01
C.6.18 1.638406e+01 -6.336818e+00 3.976290e+01
C.6.19 1.611525e+01 -6.544370e+00 3.975474e+01
C.6.20 1.577465e+01 -6.886079e+00 3.980983e+01
C.6.21 1.551295e+01 -7.237242e+00 4.001964e+01
C.6.22 1.529401e+01 -7.556387e+00 4.031294e+01
C.6.23 1.512626e+01 -7.738859e+00 4.059215e+01
C.6.24 1.496933e+01 -7.877934e+00 4.090105e+01
C.6.25 1.486764e+01 -8.030766e+00 4.122617e+01
C.6.26 1.483816e+01 -8.219263e+00 4.158487e+01
C.6.27 1.483384e+01 -8.411866e+00 4.194260e+01
C.6.28 1.504566e+01 -8.552309e+00 4.225957e+01
C.6.29 1.528860e+01 -8.717767e+00 4.253440e+01
C.6.30 1.555567e+01 -8.881479e+00 4.278698e+01
C.7.02 -1.632542e-01 -7.920246e+00 4.255404e+01
C.7.03 1.206823e-01 -7.789749e+00 4.231062e+01
C.7.04 3.677498e-01 -7.652261e+00 4.203320e+01
C.7.05 5.073459e-01 -7.502983e+00 4.168594e+01
C.7.06 5.749229e-01 -7.353980e+00 4.131768e+01
C.7.07 5.289215e-01 -7.157515e+00 4.096890e+01
C.7.08 4.576949e-01 -6.915263e+00 4.055944e+01
C.7.09 3.282863e-01 -6.657865e+00 4.017417e+01
C.7.10 1.539970e-01 -6.364986e+00 3.983467e+01
C.7.11 -1.097596e-03 -6.126326e+00 3.962922e+01
C.7.12 -1.756102e-01 -5.871110e+00 3.946297e+01
C.7.13 -3.818703e-01 -5.601848e+00 3.937252e+01
C.7.14 -6.124746e-01 -5.340152e+00 3.936945e+01
C.7.15 -8.438913e-01 -5.084838e+00 3.942379e+01
C.7.17 -1.085826e+00 -4.649399e+00 3.951304e+01
C.7.18 -1.117803e+00 -4.503263e+00 3.956850e+01
C.7.19 -1.157401e+00 -4.367218e+00 3.964184e+01
C.7.20 -1.206125e+00 -4.271391e+00 3.971370e+01
C.7.21 -1.260336e+00 -4.191510e+00 3.979974e+01
C.7.22 -1.309853e+00 -4.130217e+00 3.990226e+01
C.7.23 -1.388661e+00 -4.040862e+00 4.010522e+01
C.7.24 -1.452892e+00 -3.958229e+00 4.031601e+01
C.7.25 -1.506090e+00 -3.922326e+00 4.054243e+01
C.7.26 -1.521593e+00 -3.870270e+00 4.081897e+01
C.7.27 -1.480021e+00 -3.768323e+00 4.107840e+01
C.7.28 -1.428615e+00 -3.635740e+00 4.132172e+01
C.7.29 -1.379084e+00 -3.476519e+00 4.149945e+01
C.7.30 -1.310624e+00 -3.278150e+00 4.162337e+01
C.8.01 1.863898e+01 6.453018e-01 3.654646e+01
C.8.02 1.832876e+01 3.958302e-01 3.641321e+01
C.8.03 1.795556e+01 2.230438e-01 3.632898e+01
C.8.04 1.753784e+01 2.036266e-01 3.629215e+01
C.8.05 1.718790e+01 4.417609e-01 3.634808e+01
C.8.06 1.694237e+01 7.831647e-01 3.642196e+01
C.8.07 1.668104e+01 1.116785e+00 3.647400e+01
C.8.08 1.648428e+01 1.382287e+00 3.662165e+01
C.8.09 1.624499e+01 1.636741e+00 3.671651e+01
C.8.10 1.597007e+01 1.870164e+00 3.674714e+01
C.8.11 1.556857e+01 2.139167e+00 3.676265e+01
C.8.12 1.514945e+01 2.376008e+00 3.671746e+01
C.8.14 1.461136e+01 2.652460e+00 3.645721e+01
C.8.15 1.449952e+01 2.755256e+00 3.636794e+01
C.8.16 1.440906e+01 2.872478e+00 3.627244e+01
C.8.17 1.435578e+01 2.980133e+00 3.618623e+01
C.8.18 1.432470e+01 3.090769e+00 3.609320e+01
C.8.19 1.430463e+01 3.199713e+00 3.599528e+01
C.8.20 1.428696e+01 3.310190e+00 3.588766e+01
C.8.21 1.427637e+01 3.411136e+00 3.577019e+01
C.8.22 1.429574e+01 3.514589e+00 3.565607e+01
C.8.23 1.434329e+01 3.620469e+00 3.553028e+01
C.8.24 1.440373e+01 3.702695e+00 3.539286e+01
C.8.26 1.476379e+01 3.875401e+00 3.501792e+01
C.8.27 1.503599e+01 3.910015e+00 3.475601e+01
C.8.28 1.536491e+01 3.956600e+00 3.457291e+01
C.8.29 1.579558e+01 3.987965e+00 3.447200e+01
C.8.30 1.623809e+01 4.006239e+00 3.444948e+01
C.8.31 1.665989e+01 3.911510e+00 3.435070e+01
C.8.32 1.709375e+01 3.787924e+00 3.430500e+01
C.8.33 1.753656e+01 3.724693e+00 3.437941e+01
C.8.34 1.796975e+01 3.600514e+00 3.442978e+01
C.8.35 1.824855e+01 3.503736e+00 3.445831e+01
C.8.36 1.852070e+01 3.401818e+00 3.451717e+01
C.8.37 1.877178e+01 3.274967e+00 3.461087e+01
C.8.38 1.892295e+01 3.159751e+00 3.472317e+01
C.8.39 1.903172e+01 3.073084e+00 3.489463e+01
C.8.40 1.911651e+01 2.953872e+00 3.505997e+01
C.8.41 1.918611e+01 2.760852e+00 3.522217e+01
C.8.42 1.921728e+01 2.538205e+00 3.535583e+01
C.8.44 1.927003e+01 2.011538e+00 3.578494e+01
C.8.45 1.927369e+01 1.687940e+00 3.605495e+01
C.8.46 1.919792e+01 1.331150e+00 3.626609e+01
C.8.47 1.906828e+01 1.069664e+00 3.639356e+01
C.8.48 1.887596e+01 8.576421e-01 3.653311e+01
C.9.01 -8.627651e-01 1.422383e+00 3.623477e+01
C.9.02 -6.018007e-01 1.561735e+00 3.625565e+01
C.9.03 -3.815109e-01 1.748072e+00 3.632427e+01
C.9.04 -1.936101e-01 1.962551e+00 3.640581e+01
C.9.05 -8.373441e-02 2.148872e+00 3.646535e+01
C.9.06 2.632521e-02 2.340384e+00 3.650463e+01
C.9.07 1.713185e-01 2.507363e+00 3.654242e+01
C.9.08 4.727495e-01 2.677687e+00 3.661110e+01
C.9.09 7.840482e-01 2.813632e+00 3.670710e+01
C.9.10 1.083838e+00 2.984036e+00 3.678249e+01
C.9.11 1.325924e+00 3.163824e+00 3.676304e+01
C.9.12 1.561950e+00 3.316778e+00 3.665255e+01
C.9.14 1.972581e+00 3.535416e+00 3.645937e+01
C.9.15 2.146552e+00 3.590844e+00 3.637127e+01
C.9.16 2.299798e+00 3.673880e+00 3.626773e+01
C.9.17 2.392668e+00 3.759771e+00 3.615488e+01
C.9.18 2.452557e+00 3.863662e+00 3.603505e+01
C.9.19 2.491808e+00 3.966661e+00 3.590625e+01
C.9.20 2.509678e+00 4.083894e+00 3.578863e+01
C.9.21 2.505749e+00 4.196961e+00 3.566575e+01
C.9.22 2.476139e+00 4.297210e+00 3.553548e+01
C.9.23 2.395427e+00 4.425158e+00 3.534723e+01
C.9.24 2.287830e+00 4.542479e+00 3.516562e+01
C.9.26 1.973233e+00 4.747130e+00 3.478392e+01
C.9.27 1.766826e+00 4.858274e+00 3.460551e+01
C.9.28 1.519855e+00 4.948115e+00 3.447239e+01
C.9.29 1.014159e+00 5.064250e+00 3.432367e+01
C.9.30 4.974872e-01 5.093860e+00 3.417035e+01
C.9.31 -2.264738e-02 5.058613e+00 3.403054e+01
C.9.32 -4.838271e-01 5.012446e+00 3.397395e+01
C.9.33 -9.448653e-01 4.967541e+00 3.403272e+01
C.9.34 -1.390493e+00 4.855073e+00 3.411512e+01
C.9.35 -1.701227e+00 4.730169e+00 3.425912e+01
C.9.36 -1.979273e+00 4.521046e+00 3.436802e+01
C.9.37 -2.202263e+00 4.348315e+00 3.459895e+01
C.9.38 -2.326425e+00 4.232848e+00 3.485647e+01
C.9.39 -2.397436e+00 4.088351e+00 3.511943e+01
C.9.40 -2.466999e+00 3.852987e+00 3.530606e+01
C.9.41 -2.505625e+00 3.608030e+00 3.540469e+01
C.9.42 -2.513970e+00 3.361791e+00 3.550724e+01
C.9.44 -2.505744e+00 2.841100e+00 3.588284e+01
C.9.45 -2.488476e+00 2.528637e+00 3.609355e+01
C.9.46 -2.338326e+00 2.233123e+00 3.627370e+01
C.9.47 -1.920410e+00 1.837233e+00 3.616787e+01
C.9.48 -1.417249e+00 1.547209e+00 3.609493e+01
C.10.02 1.353111e+01 -8.919809e+00 3.432814e+01
C.10.03 1.352420e+01 -8.643730e+00 3.437615e+01
C.10.04 1.352328e+01 -8.381936e+00 3.447634e+01
C.10.05 1.353022e+01 -8.135591e+00 3.461136e+01
C.10.06 1.355140e+01 -7.877822e+00 3.472119e+01
C.10.07 1.360374e+01 -7.614489e+00 3.480412e+01
C.10.08 1.368515e+01 -7.397899e+00 3.489540e+01
C.10.09 1.378434e+01 -7.198852e+00 3.500681e+01
C.10.10 1.388033e+01 -6.999322e+00 3.512015e+01
C.10.11 1.395139e+01 -6.806714e+00 3.524768e+01
C.10.12 1.401710e+01 -6.631125e+00 3.540020e+01
C.10.13 1.409722e+01 -6.431382e+00 3.551017e+01
C.10.14 1.418617e+01 -6.253345e+00 3.558143e+01
C.10.15 1.429682e+01 -6.089853e+00 3.565705e+01
C.10.17 1.467312e+01 -5.691643e+00 3.592114e+01
C.10.18 1.493405e+01 -5.472077e+00 3.612476e+01
C.10.19 1.519187e+01 -5.246166e+00 3.632533e+01
C.10.20 1.552942e+01 -4.899449e+00 3.655882e+01
C.10.21 1.584456e+01 -4.485089e+00 3.669177e+01
C.10.22 1.614803e+01 -4.057136e+00 3.680764e+01
C.10.23 1.639032e+01 -3.659017e+00 3.686636e+01
C.10.24 1.661117e+01 -3.245099e+00 3.688987e+01
C.10.25 1.681907e+01 -2.823892e+00 3.689421e+01
C.10.26 1.702171e+01 -2.291918e+00 3.683475e+01
C.10.27 1.725356e+01 -1.768734e+00 3.682436e+01
C.10.28 1.747437e+01 -1.242987e+00 3.677500e+01
C.10.29 1.766720e+01 -6.870841e-01 3.659459e+01
C.10.30 1.764451e+01 -8.067580e-02 3.677895e+01
C.11.02 2.370525e+00 -8.431416e+00 3.421574e+01
C.11.03 2.403600e+00 -8.158738e+00 3.426189e+01
C.11.04 2.428820e+00 -7.891417e+00 3.433591e+01
C.11.05 2.454753e+00 -7.550926e+00 3.446585e+01
C.11.06 2.466209e+00 -7.223054e+00 3.462667e+01
C.11.07 2.455799e+00 -6.894176e+00 3.478548e+01
C.11.08 2.427704e+00 -6.661984e+00 3.486794e+01
C.11.09 2.384543e+00 -6.424033e+00 3.492290e+01
C.11.10 2.324530e+00 -6.210819e+00 3.503443e+01
C.11.11 2.244081e+00 -6.014238e+00 3.524797e+01
C.11.12 2.154545e+00 -5.818449e+00 3.545861e+01
C.11.13 2.070217e+00 -5.557202e+00 3.558253e+01
C.11.14 1.999672e+00 -5.322111e+00 3.566196e+01
C.11.15 1.925669e+00 -5.078608e+00 3.570419e+01
C.11.17 1.546537e+00 -4.667111e+00 3.594825e+01
C.11.18 1.261749e+00 -4.502950e+00 3.610455e+01
C.11.19 9.936290e-01 -4.291395e+00 3.623040e+01
C.11.20 7.140604e-01 -3.977427e+00 3.633929e+01
C.11.21 4.799904e-01 -3.614961e+00 3.638849e+01
C.11.22 2.741620e-01 -3.233222e+00 3.641092e+01
C.11.23 -1.669880e-03 -2.719454e+00 3.647121e+01
C.11.24 -2.243040e-01 -2.177262e+00 3.646012e+01
C.11.25 -4.507800e-01 -1.636822e+00 3.647769e+01
C.11.26 -5.992999e-01 -1.084170e+00 3.640249e+01
C.11.27 -7.268155e-01 -5.281491e-01 3.631458e+01
C.11.28 -9.157227e-01 1.579037e-02 3.627473e+01
C.11.29 -1.172626e+00 5.429639e-01 3.611788e+01
C.11.30 -1.515951e+00 1.001151e+00 3.591618e+01
