# Supplementary material for: Ontogenetic changes and sexual dimorphism in the cranium and mandible of the Atlantic walrus (Odobenus rosmarus rosmarus L.)
Source: Anat Rec (Hoboken). 2025 Sep 12;309(7):1875–903. doi: 10.1002/ar.70050 (PMC13251751; doi:10.1002/ar.70050)
Supplement: Supplementary file 1 — Data S1: Supporting information. [file AR-309-1875-s001.zip › PTS files/Ontogeny_Skull/4514_F_A.pts]

Version 1.0
487
S.1 4.434680e+00 -2.124585e+01 4.186498e+01
S.2 4.558295e+00 -1.855272e+01 4.446485e+01
S.3 6.437952e+00 -1.581191e+01 4.616228e+01
S.4 2.967783e+00 -1.544015e+01 4.643390e+01
S.5 4.750967e+00 -1.573306e+01 4.769753e+01
S.6 4.952256e+00 -9.532495e+00 4.861320e+01
S.7 5.198101e+00 5.722594e+00 4.544476e+01
S.8 4.827085e+00 8.583007e+00 3.763979e+01
S.9 4.490731e+00 5.831126e+00 3.314887e+01
S.10 6.445357e+00 6.904602e+00 3.503957e+01
S.11 9999 9999 9999
S.12 6.641241e+00 -1.788565e+01 3.951795e+01
S.13 2.285066e+00 -1.782751e+01 3.963638e+01
S.14 7.961801e+00 -1.325079e+01 3.861399e+01
S.15 9.334974e-01 -1.310061e+01 3.898397e+01
S.16 8.020233e+00 -7.629354e+00 3.735695e+01
S.17 7.658884e-01 -7.486164e+00 3.759711e+01
S.18 6.205728e+00 -3.298227e+00 3.439377e+01
S.19 9999 9999 9999
S.20 4.325911e+00 -4.583112e+00 3.667206e+01
S.21 4.436736e+00 -1.222794e+01 4.193224e+01
S.22 4.476424e+00 -1.738403e+01 4.221328e+01
S.23 1.132764e+01 -1.195247e+01 4.508190e+01
S.24 -2.163677e+00 -1.201264e+01 4.523456e+01
S.25 1.231558e+01 -1.030473e+01 4.101594e+01
S.26 -3.149826e+00 -1.015481e+01 4.144570e+01
S.27 1.325630e+01 -7.702023e+00 4.276717e+01
S.28 -4.023835e+00 -8.158045e+00 4.198468e+01
S.29 1.345389e+01 -6.930173e+00 3.999468e+01
S.30 -4.092120e+00 -6.584448e+00 4.046310e+01
S.31 9.299574e+00 -1.191478e+01 4.103993e+01
S.32 -3.252338e-01 -1.163227e+01 4.137641e+01
S.33 9.027769e+00 -1.261018e+01 3.878715e+01
S.34 -2.270809e-01 -1.255754e+01 3.907587e+01
S.35 1.064445e+01 -1.143633e+01 3.835195e+01
S.36 -1.254168e+00 -1.153101e+01 3.851067e+01
S.37 1.331443e+01 -6.151655e+00 3.701765e+01
S.38 -4.277635e+00 -5.775167e+00 3.799421e+01
S.39 1.440096e+01 -5.612490e+00 3.891994e+01
S.40 -5.026179e+00 -5.268417e+00 3.988009e+01
S.41 1.323009e+01 -1.319261e+00 3.698238e+01
S.42 -4.244953e+00 -1.468658e+00 3.858842e+01
S.43 1.606877e+01 1.143249e+00 3.734531e+01
S.44 -6.761054e+00 1.457403e+00 3.812335e+01
S.45 1.484482e+01 3.809517e-01 2.921631e+01
S.46 -6.019833e+00 1.492176e-01 3.096276e+01
S.47 1.651374e+01 -5.153786e-01 3.231409e+01
S.48 -8.097508e+00 9.964466e-01 3.370150e+01
S.49 1.229112e+01 5.213076e+00 3.247709e+01
S.50 -2.875106e+00 6.186520e+00 3.237064e+01
S.51 1.005091e+01 7.386740e+00 3.453346e+01
S.52 -5.989395e-01 8.031900e+00 3.577225e+01
S.53 7.327397e+00 8.675186e+00 3.336263e+01
S.54 1.830785e+00 8.963880e+00 3.389448e+01
S.55 5.609550e+00 4.769398e+00 3.319941e+01
S.56 3.263687e+00 4.979783e+00 3.336361e+01
S.57 8.556722e+00 8.222343e+00 3.619821e+01
S.58 9.520332e-01 8.561465e+00 3.662062e+01
S.59 4.898801e+00 8.932841e+00 3.890500e+01
S.60 9.651772e+00 6.690131e+00 3.449828e+01
S.61 -3.080311e-01 7.015640e+00 3.508575e+01
S.62 9.155650e+00 -1.566000e+01 3.798600e+01
S.63 -2.072728e-01 -1.516355e+01 3.822999e+01
S.64 7.301896e+00 -8.474588e-01 3.566421e+01
S.65 9999 9999 9999
S.66 1.171119e+01 7.661199e-01 3.269092e+01
S.67 -3.147090e+00 1.001843e+00 3.360675e+01
S.68 6.863603e+00 1.961706e+00 3.387691e+01
S.69 1.875212e+00 2.172222e+00 3.411325e+01
S.70 4.505147e+00 3.846146e+00 3.355478e+01
S.71 1.010516e+01 -2.878483e+00 3.535851e+01
S.72 -1.209901e+00 -2.621890e+00 3.607616e+01
S.73 1.058422e+01 -3.450476e+00 3.637529e+01
S.74 -2.065640e+00 -3.513878e+00 3.740421e+01
S.75 1.411823e+01 -3.630716e+00 3.505249e+01
S.76 -5.221399e+00 -3.164912e+00 3.640306e+01
S.77 8.488993e+00 -2.203959e+01 3.739976e+01
S.78 6.845900e-01 -2.093549e+01 3.891822e+01
S.79 9.826962e+00 -1.776320e+01 3.563041e+01
S.80 -1.545104e+00 -1.785860e+01 3.559335e+01
S.81 1.063029e+01 -2.056535e+01 3.613784e+01
S.82 -1.955430e+00 -2.028659e+01 3.673052e+01
S.83 7.533078e+00 -1.935880e+01 3.654438e+01
S.84 1.371630e+00 -1.904667e+01 3.712262e+01
C.1.02 4.677330e+00 -1.579927e+01 4.810110e+01
C.1.03 4.728425e+00 -1.559228e+01 4.845777e+01
C.1.04 4.792026e+00 -1.524365e+01 4.867477e+01
C.1.05 4.809814e+00 -1.497999e+01 4.877850e+01
C.1.06 4.831903e+00 -1.470382e+01 4.884044e+01
C.1.07 4.846282e+00 -1.442096e+01 4.885967e+01
C.1.08 4.849336e+00 -1.409485e+01 4.887575e+01
C.1.09 4.849896e+00 -1.376833e+01 4.887560e+01
C.1.10 4.854647e+00 -1.344200e+01 4.888551e+01
C.1.11 4.858382e+00 -1.298335e+01 4.885555e+01
C.1.12 4.867546e+00 -1.252393e+01 4.886709e+01
C.1.13 4.869020e+00 -1.206524e+01 4.883738e+01
C.1.14 4.854117e+00 -1.157860e+01 4.880043e+01
C.1.15 4.834711e+00 -1.110370e+01 4.868848e+01
C.1.16 4.833866e+00 -1.062864e+01 4.857571e+01
C.1.17 4.869811e+00 -1.026264e+01 4.851881e+01
C.1.18 4.922025e+00 -9.894422e+00 4.853207e+01
C.1.20 4.930305e+00 -8.956967e+00 4.859455e+01
C.1.21 4.880061e+00 -8.394930e+00 4.847771e+01
C.1.22 4.835157e+00 -7.844231e+00 4.831405e+01
C.1.23 4.814617e+00 -7.421293e+00 4.816340e+01
C.1.24 4.799860e+00 -7.007594e+00 4.798837e+01
C.1.25 4.787333e+00 -6.599356e+00 4.780080e+01
C.1.26 4.767713e+00 -6.116727e+00 4.758090e+01
C.1.27 4.750412e+00 -5.621100e+00 4.739188e+01
C.1.28 4.755373e+00 -5.114975e+00 4.723226e+01
C.1.29 4.802951e+00 -4.455988e+00 4.709806e+01
C.1.30 4.872973e+00 -3.794058e+00 4.699090e+01
C.1.31 4.943100e+00 -3.135779e+00 4.686327e+01
C.1.32 4.992283e+00 -2.667207e+00 4.677254e+01
C.1.33 5.041723e+00 -2.198925e+00 4.668047e+01
C.1.34 5.078503e+00 -1.727771e+00 4.659757e+01
C.1.35 5.096586e+00 -1.188935e+00 4.651615e+01
C.1.36 5.102234e+00 -6.479727e-01 4.644811e+01
C.1.37 5.112491e+00 -1.038349e-01 4.641479e+01
C.1.38 5.128713e+00 2.792021e-01 4.644117e+01
C.1.39 5.150863e+00 6.568246e-01 4.650896e+01
C.1.40 5.166597e+00 1.040585e+00 4.652154e+01
C.1.41 5.206910e+00 1.798295e+00 4.654208e+01
C.1.42 5.235118e+00 2.555065e+00 4.649016e+01
C.1.43 5.259978e+00 3.305034e+00 4.637573e+01
C.1.44 5.282557e+00 3.688915e+00 4.627696e+01
C.1.45 5.304499e+00 4.059166e+00 4.613526e+01
C.1.46 5.302857e+00 4.411747e+00 4.595272e+01
C.1.47 5.270819e+00 4.828985e+00 4.564564e+01
C.1.48 5.240844e+00 5.223389e+00 4.530954e+01
C.2.02 1.600339e+01 1.433040e+00 3.747430e+01
C.2.03 1.588726e+01 1.715756e+00 3.758141e+01
C.2.04 1.573405e+01 1.986466e+00 3.767161e+01
C.2.05 1.543308e+01 2.374422e+00 3.777160e+01
C.2.06 1.510108e+01 2.741424e+00 3.785026e+01
C.2.07 1.480029e+01 3.126330e+00 3.796192e+01
C.2.08 1.446491e+01 3.604632e+00 3.811825e+01
C.2.09 1.415342e+01 4.092906e+00 3.829221e+01
C.2.10 1.387223e+01 4.575496e+00 3.852400e+01
C.2.11 1.366202e+01 4.930572e+00 3.870230e+01
C.2.12 1.343966e+01 5.276404e+00 3.888399e+01
C.2.13 1.320387e+01 5.599393e+00 3.908926e+01
C.2.14 1.296866e+01 5.893323e+00 3.931699e+01
C.2.15 1.272839e+01 6.166181e+00 3.956477e+01
C.2.16 1.248334e+01 6.418959e+00 3.982865e+01
C.2.17 1.218513e+01 6.700743e+00 4.012982e+01
C.2.18 1.189216e+01 6.965689e+00 4.045078e+01
C.2.19 1.160209e+01 7.156457e+00 4.082294e+01
C.2.20 1.129737e+01 7.253887e+00 4.129398e+01
C.2.21 1.101802e+01 7.267816e+00 4.178994e+01
C.2.22 1.072637e+01 7.200157e+00 4.227428e+01
C.2.23 1.032940e+01 6.998057e+00 4.286588e+01
C.2.24 9.953193e+00 6.728796e+00 4.344416e+01
C.2.25 9.560224e+00 6.438531e+00 4.400069e+01
C.2.26 9.197548e+00 6.199973e+00 4.441746e+01
C.2.27 8.757173e+00 6.005731e+00 4.477866e+01
C.2.28 8.232018e+00 5.896149e+00 4.505130e+01
C.2.29 7.779323e+00 5.855375e+00 4.515932e+01
C.2.30 7.326276e+00 5.787007e+00 4.525063e+01
C.2.31 6.871271e+00 5.733949e+00 4.534241e+01
C.2.32 6.316262e+00 5.707547e+00 4.541283e+01
C.2.33 5.757725e+00 5.701621e+00 4.545391e+01
C.3.02 -6.656230e+00 1.709348e+00 3.827642e+01
C.3.03 -6.523371e+00 1.972998e+00 3.838000e+01
C.3.04 -6.363949e+00 2.236468e+00 3.843535e+01
C.3.05 -6.096932e+00 2.621251e+00 3.842467e+01
C.3.06 -5.850661e+00 3.019638e+00 3.843512e+01
C.3.07 -5.578033e+00 3.399352e+00 3.846606e+01
C.3.08 -5.225357e+00 3.809373e+00 3.858747e+01
C.3.09 -4.897784e+00 4.214538e+00 3.877658e+01
C.3.10 -4.590322e+00 4.625524e+00 3.898588e+01
C.3.11 -4.249917e+00 5.064763e+00 3.920116e+01
C.3.12 -3.944352e+00 5.513677e+00 3.944670e+01
C.3.13 -3.671852e+00 5.978105e+00 3.970206e+01
C.3.14 -3.418135e+00 6.330760e+00 3.987164e+01
C.3.15 -3.162632e+00 6.680983e+00 4.004356e+01
C.3.16 -2.885921e+00 6.981799e+00 4.026814e+01
C.3.17 -2.590079e+00 7.213524e+00 4.057238e+01
C.3.18 -2.290426e+00 7.380792e+00 4.091296e+01
C.3.19 -2.000170e+00 7.504404e+00 4.127938e+01
C.3.20 -1.667024e+00 7.577425e+00 4.169040e+01
C.3.21 -1.324900e+00 7.590795e+00 4.210032e+01
C.3.22 -9.851642e-01 7.570845e+00 4.251195e+01
C.3.23 -6.279749e-01 7.525214e+00 4.294454e+01
C.3.24 -2.631438e-01 7.448710e+00 4.336623e+01
C.3.25 9.023114e-02 7.314250e+00 4.378316e+01
C.3.26 5.299581e-01 7.059354e+00 4.423424e+01
C.3.27 1.016844e+00 6.778691e+00 4.461633e+01
C.3.28 1.556513e+00 6.527505e+00 4.494417e+01
C.3.29 2.092002e+00 6.295617e+00 4.522704e+01
C.3.30 2.662452e+00 6.087930e+00 4.545509e+01
C.3.31 3.300601e+00 6.002692e+00 4.553272e+01
C.3.32 3.938145e+00 5.930208e+00 4.551533e+01
C.3.33 4.570194e+00 5.855279e+00 4.543195e+01
C.4.02 4.478262e+00 -2.082029e+01 4.119204e+01
C.4.03 4.487475e+00 -2.002378e+01 4.115509e+01
C.4.04 4.464305e+00 -1.926606e+01 4.140241e+01
C.4.05 4.476103e+00 -1.862446e+01 4.164380e+01
C.4.06 4.487971e+00 -1.803121e+01 4.198726e+01
C.4.08 4.447417e+00 -1.710844e+01 4.222487e+01
C.4.09 4.413421e+00 -1.689663e+01 4.204904e+01
C.4.10 4.379282e+00 -1.662209e+01 4.206878e+01
C.4.11 4.381275e+00 -1.638781e+01 4.208544e+01
C.4.12 4.398058e+00 -1.615655e+01 4.212301e+01
C.4.13 4.409223e+00 -1.592295e+01 4.214486e+01
C.4.14 4.418959e+00 -1.571852e+01 4.219031e+01
C.4.15 4.417038e+00 -1.550887e+01 4.218905e+01
C.4.16 4.420351e+00 -1.530485e+01 4.223719e+01
C.4.17 4.406394e+00 -1.495282e+01 4.225069e+01
C.4.18 4.387101e+00 -1.460079e+01 4.224854e+01
C.4.19 4.370366e+00 -1.425005e+01 4.221674e+01
C.4.20 4.357537e+00 -1.385245e+01 4.217097e+01
C.4.21 4.350465e+00 -1.345503e+01 4.212236e+01
C.4.22 4.359638e+00 -1.305662e+01 4.208321e+01
C.4.23 4.383008e+00 -1.277819e+01 4.204329e+01
C.4.24 4.417509e+00 -1.250178e+01 4.199786e+01
C.4.26 4.436840e+00 -1.183206e+01 4.185271e+01
C.4.27 4.415046e+00 -1.145057e+01 4.172223e+01
C.4.28 4.407509e+00 -1.105972e+01 4.162111e+01
C.4.29 4.409795e+00 -1.048783e+01 4.145454e+01
C.4.30 4.409464e+00 -9.929808e+00 4.124615e+01
C.4.31 4.404627e+00 -9.409048e+00 4.095704e+01
C.4.32 4.410069e+00 -8.951544e+00 4.070090e+01
C.4.33 4.416862e+00 -8.514618e+00 4.041109e+01
C.4.34 4.425479e+00 -8.107689e+00 4.008051e+01
C.4.35 4.436906e+00 -7.634551e+00 3.969598e+01
C.4.36 4.449820e+00 -7.186742e+00 3.928225e+01
C.4.37 4.447698e+00 -6.767328e+00 3.883960e+01
C.4.38 4.416040e+00 -6.398286e+00 3.836248e+01
C.4.39 4.369216e+00 -6.031501e+00 3.788486e+01
C.4.40 4.332302e+00 -5.624519e+00 3.744007e+01
C.4.41 4.318085e+00 -5.308584e+00 3.713697e+01
C.4.42 4.307361e+00 -4.987658e+00 3.683903e+01
C.5.02 1.127469e+01 -1.188111e+01 4.539712e+01
C.5.03 1.116098e+01 -1.177916e+01 4.568685e+01
C.5.04 1.097931e+01 -1.164793e+01 4.592567e+01
C.5.05 1.069484e+01 -1.145218e+01 4.618346e+01
C.5.06 1.038926e+01 -1.124916e+01 4.640952e+01
C.5.07 1.006170e+01 -1.104161e+01 4.659748e+01
C.5.08 9.806746e+00 -1.088968e+01 4.673761e+01
C.5.09 9.547852e+00 -1.073914e+01 4.687191e+01
C.5.10 9.285136e+00 -1.058586e+01 4.699523e+01
C.5.11 9.044801e+00 -1.043414e+01 4.712825e+01
C.5.12 8.814638e+00 -1.027862e+01 4.727426e+01
C.5.13 8.587490e+00 -1.012452e+01 4.742636e+01
C.5.14 8.415844e+00 -1.001561e+01 4.754377e+01
C.5.15 8.238091e+00 -9.910437e+00 4.765537e+01
C.5.16 8.065040e+00 -9.797483e+00 4.776675e+01
C.5.17 7.898827e+00 -9.669134e+00 4.786258e+01
C.5.18 7.733565e+00 -9.534904e+00 4.795177e+01
C.5.19 7.562963e+00 -9.416293e+00 4.805231e+01
C.5.20 7.346133e+00 -9.302965e+00 4.815688e+01
C.5.21 7.114779e+00 -9.211550e+00 4.825127e+01
C.5.22 6.868642e+00 -9.173056e+00 4.834468e+01
C.5.23 6.541366e+00 -9.233459e+00 4.845688e+01
C.5.24 6.220874e+00 -9.353390e+00 4.853592e+01
C.5.25 5.886263e+00 -9.454106e+00 4.857110e+01
C.5.26 5.576083e+00 -9.493301e+00 4.858625e+01
C.5.27 5.263633e+00 -9.511989e+00 4.858863e+01
C.5.29 4.655770e+00 -9.553321e+00 4.861871e+01
C.5.30 4.359532e+00 -9.575130e+00 4.863034e+01
C.5.31 4.064116e+00 -9.608238e+00 4.863100e+01
C.5.32 3.757704e+00 -9.667029e+00 4.864445e+01
C.5.33 3.453092e+00 -9.735620e+00 4.863885e+01
C.5.34 3.148775e+00 -9.796905e+00 4.860481e+01
C.5.35 2.840653e+00 -9.834239e+00 4.854815e+01
C.5.36 2.531891e+00 -9.866907e+00 4.849216e+01
C.5.37 2.242643e+00 -9.925230e+00 4.838048e+01
C.5.38 1.890162e+00 -1.005724e+01 4.821294e+01
C.5.39 1.544363e+00 -1.021983e+01 4.805890e+01
C.5.40 1.207572e+00 -1.039305e+01 4.789669e+01
C.5.41 9.753183e-01 -1.053271e+01 4.777067e+01
C.5.42 7.535605e-01 -1.068171e+01 4.763669e+01
C.5.43 5.248339e-01 -1.081192e+01 4.749508e+01
C.5.44 3.151211e-01 -1.088417e+01 4.737119e+01
C.5.45 1.013308e-01 -1.093663e+01 4.724433e+01
C.5.46 -1.045300e-01 -1.100733e+01 4.711329e+01
C.5.47 -3.590634e-01 -1.115597e+01 4.692918e+01
C.5.48 -6.003183e-01 -1.132033e+01 4.674060e+01
C.5.49 -8.580662e-01 -1.146082e+01 4.655457e+01
C.5.50 -1.161100e+00 -1.156466e+01 4.642368e+01
C.5.51 -1.467361e+00 -1.162987e+01 4.627639e+01
C.5.52 -1.734619e+00 -1.170817e+01 4.607100e+01
C.5.53 -1.951133e+00 -1.181108e+01 4.583625e+01
C.5.54 -2.081018e+00 -1.191066e+01 4.554334e+01
C.6.02 1.335567e+01 -7.952516e+00 4.277798e+01
C.6.03 1.342858e+01 -8.204076e+00 4.271363e+01
C.6.04 1.347137e+01 -8.407870e+00 4.254224e+01
C.6.05 1.347677e+01 -8.516574e+00 4.235823e+01
C.6.06 1.345590e+01 -8.637033e+00 4.218286e+01
C.6.07 1.340485e+01 -8.759279e+00 4.201506e+01
C.6.08 1.329786e+01 -8.950406e+00 4.182604e+01
C.6.09 1.315983e+01 -9.102336e+00 4.162215e+01
C.6.10 1.302278e+01 -9.307030e+00 4.147043e+01
C.6.11 1.292518e+01 -9.419729e+00 4.135784e+01
C.6.12 1.282729e+01 -9.557357e+00 4.127798e+01
C.6.13 1.272248e+01 -9.688741e+00 4.119640e+01
C.6.14 1.259451e+01 -9.893248e+00 4.111589e+01
C.6.15 1.246915e+01 -1.010545e+01 4.105317e+01
C.6.17 1.211570e+01 -1.055762e+01 4.103853e+01
C.6.18 1.189139e+01 -1.078617e+01 4.108188e+01
C.6.19 1.166690e+01 -1.099583e+01 4.118223e+01
C.6.20 1.136129e+01 -1.125748e+01 4.139572e+01
C.6.21 1.108854e+01 -1.148433e+01 4.168133e+01
C.6.22 1.084788e+01 -1.166495e+01 4.202323e+01
C.6.23 1.064663e+01 -1.177509e+01 4.241991e+01
C.6.24 1.048629e+01 -1.183587e+01 4.284487e+01
C.6.25 1.037801e+01 -1.189735e+01 4.328587e+01
C.6.26 1.044575e+01 -1.192050e+01 4.360717e+01
C.6.27 1.049874e+01 -1.194904e+01 4.393080e+01
C.6.28 1.063208e+01 -1.195928e+01 4.423159e+01
C.6.29 1.091343e+01 -1.201759e+01 4.448789e+01
C.6.30 1.121096e+01 -1.205448e+01 4.472947e+01
C.7.02 -2.010877e+00 -1.213453e+01 4.491254e+01
C.7.03 -1.654837e+00 -1.205387e+01 4.481956e+01
C.7.04 -1.402666e+00 -1.202676e+01 4.454101e+01
C.7.05 -1.276286e+00 -1.201182e+01 4.423346e+01
C.7.06 -1.259395e+00 -1.199096e+01 4.390170e+01
C.7.07 -1.296123e+00 -1.193710e+01 4.357529e+01
C.7.08 -1.427858e+00 -1.181165e+01 4.305870e+01
C.7.09 -1.664258e+00 -1.165285e+01 4.259086e+01
C.7.10 -1.953822e+00 -1.144833e+01 4.217341e+01
C.7.11 -2.156248e+00 -1.126591e+01 4.193430e+01
C.7.12 -2.386419e+00 -1.104873e+01 4.175744e+01
C.7.13 -2.624678e+00 -1.081302e+01 4.161922e+01
C.7.14 -2.799071e+00 -1.060077e+01 4.153533e+01
C.7.15 -2.971349e+00 -1.037558e+01 4.148943e+01
C.7.17 -3.284340e+00 -1.005093e+01 4.142911e+01
C.7.18 -3.402202e+00 -9.934569e+00 4.138751e+01
C.7.19 -3.503398e+00 -9.799737e+00 4.136031e+01
C.7.20 -3.620167e+00 -9.616064e+00 4.138988e+01
C.7.21 -3.725831e+00 -9.437777e+00 4.146264e+01
C.7.22 -3.820415e+00 -9.251953e+00 4.153170e+01
C.7.23 -3.883296e+00 -9.136122e+00 4.159216e+01
C.7.24 -3.940017e+00 -9.022375e+00 4.166195e+01
C.7.25 -3.975976e+00 -8.894827e+00 4.172081e+01
C.7.26 -3.982630e+00 -8.790600e+00 4.178045e+01
C.7.27 -3.973508e+00 -8.684988e+00 4.183726e+01
C.7.28 -3.971140e+00 -8.581779e+00 4.189896e+01
C.7.29 -3.987197e+00 -8.455105e+00 4.198131e+01
C.7.30 -4.010094e+00 -8.307432e+00 4.200879e+01
C.8.01 1.336928e+01 -6.035764e+00 3.692423e+01
C.8.02 1.293890e+01 -6.191306e+00 3.698495e+01
C.8.03 1.248096e+01 -6.214946e+00 3.703839e+01
C.8.04 1.205807e+01 -6.032897e+00 3.707185e+01
C.8.05 1.179585e+01 -5.495307e+00 3.705583e+01
C.8.06 1.167407e+01 -4.918859e+00 3.695152e+01
C.8.07 1.153665e+01 -4.340811e+00 3.688072e+01
C.8.08 1.139848e+01 -4.178057e+00 3.681437e+01
C.8.09 1.123001e+01 -4.038370e+00 3.676865e+01
C.8.10 1.107803e+01 -3.877655e+00 3.673615e+01
C.8.11 1.092127e+01 -3.708142e+00 3.663594e+01
C.8.12 1.076739e+01 -3.547610e+00 3.651801e+01
C.8.14 1.044834e+01 -3.412716e+00 3.632893e+01
C.8.15 1.030440e+01 -3.388481e+00 3.630183e+01
C.8.16 1.017256e+01 -3.343952e+00 3.625013e+01
C.8.17 1.008999e+01 -3.284899e+00 3.617165e+01
C.8.18 1.003622e+01 -3.215834e+00 3.607782e+01
C.8.19 9.998184e+00 -3.155399e+00 3.597121e+01
C.8.20 9.992453e+00 -3.112151e+00 3.586721e+01
C.8.21 1.001628e+01 -3.070591e+00 3.576511e+01
C.8.22 1.004187e+01 -3.025857e+00 3.566480e+01
C.8.23 1.005185e+01 -2.971921e+00 3.556209e+01
C.8.24 1.006291e+01 -2.917451e+00 3.545977e+01
C.8.26 1.026987e+01 -2.862325e+00 3.512526e+01
C.8.27 1.044738e+01 -2.883864e+00 3.490207e+01
C.8.28 1.066398e+01 -2.877588e+00 3.471541e+01
C.8.29 1.086718e+01 -2.891885e+00 3.455268e+01
C.8.30 1.106976e+01 -2.943918e+00 3.439700e+01
C.8.31 1.129893e+01 -2.989760e+00 3.428141e+01
C.8.32 1.153737e+01 -3.022919e+00 3.423473e+01
C.8.33 1.178144e+01 -3.046714e+00 3.423594e+01
C.8.34 1.202574e+01 -3.063822e+00 3.424841e+01
C.8.35 1.234657e+01 -3.089710e+00 3.424305e+01
C.8.36 1.266772e+01 -3.111599e+00 3.424683e+01
C.8.37 1.298527e+01 -3.157070e+00 3.427361e+01
C.8.38 1.332387e+01 -3.199806e+00 3.434922e+01
C.8.39 1.363964e+01 -3.194040e+00 3.449909e+01
C.8.40 1.393391e+01 -3.359777e+00 3.458921e+01
C.8.41 1.404467e+01 -3.423623e+00 3.473535e+01
C.8.42 1.409613e+01 -3.512257e+00 3.490025e+01
C.8.44 1.421774e+01 -3.828032e+00 3.560687e+01
C.8.45 1.426220e+01 -3.952600e+00 3.618882e+01
C.8.46 1.424382e+01 -4.323025e+00 3.665634e+01
C.8.47 1.395124e+01 -4.843112e+00 3.697650e+01
C.8.48 1.360585e+01 -5.418107e+00 3.706971e+01
C.9.01 -4.388912e+00 -5.572917e+00 3.785197e+01
C.9.02 -4.042030e+00 -5.710423e+00 3.774197e+01
C.9.03 -3.659421e+00 -5.749307e+00 3.768336e+01
C.9.04 -3.283166e+00 -5.663634e+00 3.763409e+01
C.9.05 -3.033877e+00 -5.392166e+00 3.763810e+01
C.9.06 -2.918263e+00 -5.047903e+00 3.770115e+01
C.9.07 -2.806091e+00 -4.701608e+00 3.775909e+01
C.9.08 -2.660949e+00 -4.450207e+00 3.777889e+01
C.9.09 -2.468568e+00 -4.236543e+00 3.773414e+01
C.9.10 -2.293096e+00 -4.015786e+00 3.766245e+01
C.9.11 -2.211647e+00 -3.850157e+00 3.757670e+01
C.9.12 -2.156749e+00 -3.676587e+00 3.748571e+01
C.9.14 -1.907379e+00 -3.395892e+00 3.735595e+01
C.9.15 -1.730325e+00 -3.297956e+00 3.733704e+01
C.9.16 -1.573834e+00 -3.173415e+00 3.730102e+01
C.9.17 -1.502217e+00 -3.084189e+00 3.722919e+01
C.9.18 -1.443224e+00 -3.023740e+00 3.712376e+01
C.9.19 -1.388296e+00 -2.971307e+00 3.701202e+01
C.9.20 -1.302097e+00 -2.912372e+00 3.686614e+01
C.9.21 -1.220267e+00 -2.857438e+00 3.671624e+01
C.9.22 -1.174804e+00 -2.788629e+00 3.655693e+01
C.9.23 -1.153576e+00 -2.724937e+00 3.639733e+01
C.9.24 -1.155304e+00 -2.667102e+00 3.623413e+01
C.9.26 -1.397689e+00 -2.571042e+00 3.582351e+01
C.9.27 -1.638860e+00 -2.515998e+00 3.562228e+01
C.9.28 -1.887897e+00 -2.535953e+00 3.542413e+01
C.9.29 -2.218265e+00 -2.626688e+00 3.524331e+01
C.9.30 -2.582989e+00 -2.709071e+00 3.514199e+01
C.9.31 -2.969578e+00 -2.707028e+00 3.511723e+01
C.9.32 -3.320223e+00 -2.652176e+00 3.510899e+01
C.9.33 -3.671453e+00 -2.600655e+00 3.510656e+01
C.9.34 -4.020738e+00 -2.566853e+00 3.516025e+01
C.9.35 -4.285708e+00 -2.621432e+00 3.523333e+01
C.9.36 -4.519813e+00 -2.679252e+00 3.537610e+01
C.9.37 -4.761721e+00 -2.762234e+00 3.549068e+01
C.9.38 -4.995668e+00 -2.839584e+00 3.550021e+01
C.9.39 -5.185111e+00 -2.820911e+00 3.565694e+01
C.9.40 -5.319729e+00 -2.830959e+00 3.586329e+01
C.9.41 -5.328065e+00 -2.926503e+00 3.605778e+01
C.9.42 -5.275259e+00 -3.056303e+00 3.622327e+01
C.9.44 -5.215127e+00 -3.441644e+00 3.693438e+01
C.9.45 -5.218827e+00 -3.683828e+00 3.748232e+01
C.9.46 -5.132687e+00 -4.114105e+00 3.789017e+01
C.9.47 -4.879558e+00 -4.578131e+00 3.812644e+01
C.9.48 -4.608679e+00 -5.087617e+00 3.807871e+01
C.10.02 9.037763e+00 -1.529513e+01 3.804811e+01
C.10.03 9.002459e+00 -1.491969e+01 3.795486e+01
C.10.04 9.009381e+00 -1.453564e+01 3.789694e+01
C.10.05 9.059381e+00 -1.418344e+01 3.789228e+01
C.10.06 9.148499e+00 -1.384040e+01 3.792306e+01
C.10.07 9.265983e+00 -1.350727e+01 3.796534e+01
C.10.08 9.373681e+00 -1.323870e+01 3.799279e+01
C.10.09 9.502459e+00 -1.297815e+01 3.798963e+01
C.10.10 9.674067e+00 -1.274417e+01 3.797281e+01
C.10.11 9.894158e+00 -1.252980e+01 3.796128e+01
C.10.12 1.012039e+01 -1.232295e+01 3.798494e+01
C.10.13 1.035173e+01 -1.212045e+01 3.798555e+01
C.10.14 1.048977e+01 -1.185983e+01 3.800223e+01
C.10.15 1.052162e+01 -1.167657e+01 3.823171e+01
C.10.17 1.095245e+01 -1.114335e+01 3.844201e+01
C.10.18 1.129520e+01 -1.087787e+01 3.847128e+01
C.10.19 1.160810e+01 -1.057792e+01 3.844061e+01
C.10.20 1.194238e+01 -1.005576e+01 3.843781e+01
C.10.21 1.224285e+01 -9.517405e+00 3.837211e+01
C.10.22 1.252979e+01 -8.972354e+00 3.830133e+01
C.10.23 1.263355e+01 -8.717766e+00 3.828735e+01
C.10.24 1.274908e+01 -8.473153e+00 3.823646e+01
C.10.25 1.284946e+01 -8.234277e+00 3.814352e+01
C.10.26 1.291299e+01 -7.936178e+00 3.806513e+01
C.10.27 1.295028e+01 -7.640691e+00 3.796345e+01
C.10.28 1.300094e+01 -7.345788e+00 3.786593e+01
C.10.29 1.310310e+01 -6.911532e+00 3.763517e+01
C.10.30 1.321290e+01 -6.555796e+00 3.729805e+01
C.11.02 -1.758286e-01 -1.489393e+01 3.812005e+01
C.11.03 -1.758965e-01 -1.460105e+01 3.811776e+01
C.11.04 -1.873565e-01 -1.430972e+01 3.809005e+01
C.11.05 -2.881885e-01 -1.401555e+01 3.815806e+01
C.11.06 -3.339091e-01 -1.370115e+01 3.817798e+01
C.11.07 -4.087507e-01 -1.339514e+01 3.822365e+01
C.11.08 -4.421654e-01 -1.311952e+01 3.825322e+01
C.11.09 -4.703580e-01 -1.284175e+01 3.825340e+01
C.11.10 -5.182101e-01 -1.256894e+01 3.828873e+01
C.11.11 -5.789990e-01 -1.235925e+01 3.834750e+01
C.11.12 -6.625949e-01 -1.216697e+01 3.843212e+01
C.11.13 -7.758099e-01 -1.198425e+01 3.850224e+01
C.11.14 -9.204317e-01 -1.181836e+01 3.851363e+01
C.11.15 -1.084084e+00 -1.167089e+01 3.851904e+01
C.11.17 -1.598510e+00 -1.126689e+01 3.855932e+01
C.11.18 -1.922046e+00 -1.101854e+01 3.871539e+01
C.11.19 -2.237039e+00 -1.072337e+01 3.878149e+01
C.11.20 -2.600493e+00 -1.028559e+01 3.878318e+01
C.11.21 -2.943481e+00 -9.832612e+00 3.881372e+01
C.11.22 -3.217047e+00 -9.337502e+00 3.875218e+01
C.11.23 -3.386967e+00 -8.830218e+00 3.866071e+01
C.11.24 -3.511999e+00 -8.304075e+00 3.861468e+01
C.11.25 -3.654195e+00 -7.780760e+00 3.859243e+01
C.11.26 -3.757276e+00 -7.390935e+00 3.856246e+01
C.11.27 -3.811008e+00 -7.002031e+00 3.846571e+01
C.11.28 -3.893226e+00 -6.622779e+00 3.835217e+01
C.11.29 -3.994900e+00 -6.328032e+00 3.823505e+01
C.11.30 -4.136571e+00 -6.054210e+00 3.810899e+01
