# Supplementary material for: Ontogenetic changes and sexual dimorphism in the cranium and mandible of the Atlantic walrus (Odobenus rosmarus rosmarus L.)
Source: Anat Rec (Hoboken). 2025 Sep 12;309(7):1875–903. doi: 10.1002/ar.70050 (PMC13251751; doi:10.1002/ar.70050)
Supplement: Supplementary file 1 — Data S1: Supporting information. [file AR-309-1875-s001.zip › PTS files/Ontogeny_Skull/4515_M_A.pts]

Version 1.0
487
S.1 7.076621e+00 -9.991215e+00 4.644231e+01
S.2 7.045193e+00 -7.759370e+00 4.988821e+01
S.3 9.351194e+00 -3.828839e+00 5.182285e+01
S.4 5.205041e+00 -3.319424e+00 5.208768e+01
S.5 7.290803e+00 -4.029503e+00 5.426164e+01
S.6 7.586810e+00 4.341389e+00 5.622075e+01
S.7 8.635378e+00 2.139860e+01 5.235942e+01
S.8 9.321817e+00 2.446156e+01 4.290316e+01
S.9 9.481273e+00 2.164660e+01 3.803008e+01
S.10 1.151616e+01 2.355577e+01 4.062719e+01
S.11 7.411405e+00 2.370674e+01 4.040505e+01
S.12 9.558501e+00 -8.023497e+00 4.458170e+01
S.13 5.483735e+00 -7.503189e+00 4.484611e+01
S.14 1.302266e+01 -6.238878e-01 4.363552e+01
S.15 3.305852e+00 2.215338e-01 4.322482e+01
S.16 1.271327e+01 6.768047e+00 4.271526e+01
S.17 4.812170e+00 7.490295e+00 4.271933e+01
S.18 1.113811e+01 1.126510e+01 3.913681e+01
S.19 6.765565e+00 1.180163e+01 3.915481e+01
S.20 8.862422e+00 9.363841e+00 4.201994e+01
S.21 7.999574e+00 7.361841e-01 4.683845e+01
S.22 7.385615e+00 -7.527564e+00 4.597374e+01
S.23 1.699662e+01 1.043278e+00 5.208566e+01
S.24 -1.486890e+00 2.131252e+00 5.136622e+01
S.25 1.758312e+01 2.876882e+00 4.701503e+01
S.26 -1.167198e+00 3.941912e+00 4.611684e+01
S.27 1.838447e+01 6.436649e+00 4.957926e+01
S.28 -2.017371e+00 7.601959e+00 4.864976e+01
S.29 1.859747e+01 7.407478e+00 4.575879e+01
S.30 -1.596710e+00 8.399989e+00 4.495284e+01
S.31 1.548211e+01 1.229174e+00 4.673779e+01
S.32 7.643778e-01 2.080366e+00 4.579988e+01
S.33 1.463777e+01 3.261517e-01 4.449857e+01
S.34 1.706002e+00 7.277631e-01 4.375529e+01
S.35 1.561634e+01 1.922776e+00 4.330756e+01
S.36 1.028274e+00 2.898704e+00 4.260231e+01
S.37 1.899195e+01 8.506512e+00 4.185352e+01
S.38 -1.666246e+00 9.768600e+00 4.115036e+01
S.39 2.030384e+01 8.690785e+00 4.407740e+01
S.40 -2.986637e+00 9.929861e+00 4.324223e+01
S.41 1.921551e+01 1.265823e+01 4.364626e+01
S.42 -1.455184e+00 1.404404e+01 4.282424e+01
S.43 2.234828e+01 1.560976e+01 4.367324e+01
S.44 -4.475383e+00 1.751027e+01 4.244578e+01
S.45 2.061509e+01 1.598399e+01 3.522374e+01
S.46 -3.005952e+00 1.534231e+01 3.441390e+01
S.47 2.282381e+01 1.435059e+01 3.723441e+01
S.48 -4.345954e+00 1.520393e+01 3.594954e+01
S.49 1.743972e+01 2.147593e+01 3.771152e+01
S.50 8.953568e-01 2.185473e+01 3.694481e+01
S.51 1.539024e+01 2.345886e+01 4.040652e+01
S.52 3.640352e+00 2.434357e+01 4.040475e+01
S.53 1.181242e+01 2.473478e+01 3.885586e+01
S.54 7.415468e+00 2.513532e+01 3.870779e+01
S.55 1.071151e+01 2.164927e+01 3.802321e+01
S.56 7.857049e+00 2.197478e+01 3.805706e+01
S.57 1.361313e+01 2.445115e+01 4.166363e+01
S.58 5.524180e+00 2.503646e+01 4.164301e+01
S.59 9.405963e+00 2.491802e+01 4.486726e+01
S.60 1.490442e+01 2.288169e+01 4.047110e+01
S.61 4.076501e+00 2.371642e+01 4.048232e+01
S.62 1.437109e+01 -2.358438e+00 4.289711e+01
S.63 1.725371e+00 -1.510173e+00 4.210059e+01
S.64 1.195644e+01 1.413475e+01 4.051869e+01
S.65 6.096352e+00 1.450858e+01 4.024842e+01
S.66 1.687460e+01 1.658205e+01 3.829235e+01
S.67 1.269683e+00 1.684057e+01 3.755771e+01
S.68 1.095500e+01 1.650784e+01 4.055064e+01
S.69 7.317108e+00 1.689803e+01 4.024683e+01
S.70 9.232153e+00 1.983734e+01 3.907464e+01
S.71 1.540642e+01 1.224373e+01 4.099714e+01
S.72 2.391123e+00 1.282099e+01 4.065731e+01
S.73 1.570907e+01 1.077885e+01 4.240113e+01
S.74 1.681994e+00 1.125498e+01 4.202121e+01
S.75 2.024448e+01 1.022305e+01 4.068025e+01
S.76 -2.683218e+00 1.083724e+01 4.064500e+01
S.77 1.331297e+01 -1.112665e+01 4.327619e+01
S.78 9.578682e-01 -1.044596e+01 4.217600e+01
S.79 1.517677e+01 -6.307593e+00 3.984612e+01
S.80 2.756394e-01 -5.452016e+00 3.898866e+01
S.81 1.636739e+01 -8.659380e+00 4.166137e+01
S.82 -1.063877e+00 -7.877477e+00 4.041692e+01
S.83 1.233478e+01 -8.350700e+00 4.052103e+01
S.84 2.922498e+00 -7.582071e+00 4.020460e+01
C.1.02 7.304317e+00 -3.978503e+00 5.472710e+01
C.1.03 7.311746e+00 -3.662902e+00 5.507322e+01
C.1.04 7.318629e+00 -3.237600e+00 5.526948e+01
C.1.05 7.363358e+00 -2.854489e+00 5.540896e+01
C.1.06 7.421884e+00 -2.484342e+00 5.557568e+01
C.1.07 7.450375e+00 -2.098137e+00 5.571085e+01
C.1.08 7.423442e+00 -1.560476e+00 5.587937e+01
C.1.09 7.372285e+00 -1.012451e+00 5.600301e+01
C.1.10 7.342893e+00 -4.541385e-01 5.607816e+01
C.1.11 7.361356e+00 5.873766e-02 5.611694e+01
C.1.12 7.402738e+00 5.716035e-01 5.612902e+01
C.1.13 7.440593e+00 1.084753e+00 5.614056e+01
C.1.14 7.465866e+00 1.606564e+00 5.611923e+01
C.1.15 7.488069e+00 2.127712e+00 5.608323e+01
C.1.16 7.509168e+00 2.650036e+00 5.609377e+01
C.1.17 7.542558e+00 3.215232e+00 5.610882e+01
C.1.18 7.574304e+00 3.777472e+00 5.616938e+01
C.1.20 7.561763e+00 4.899028e+00 5.617722e+01
C.1.21 7.518545e+00 5.448130e+00 5.607665e+01
C.1.22 7.495544e+00 5.993505e+00 5.595205e+01
C.1.23 7.510587e+00 6.444447e+00 5.584451e+01
C.1.24 7.544628e+00 6.892049e+00 5.572776e+01
C.1.25 7.580208e+00 7.332124e+00 5.558562e+01
C.1.26 7.620721e+00 7.952769e+00 5.535249e+01
C.1.27 7.661831e+00 8.572115e+00 5.511602e+01
C.1.28 7.712160e+00 9.201607e+00 5.491011e+01
C.1.29 7.801360e+00 1.000801e+01 5.469936e+01
C.1.30 7.899485e+00 1.082070e+01 5.451890e+01
C.1.31 7.974483e+00 1.164065e+01 5.436165e+01
C.1.32 7.992291e+00 1.226182e+01 5.426300e+01
C.1.33 7.987264e+00 1.288090e+01 5.415062e+01
C.1.34 7.992217e+00 1.349769e+01 5.402632e+01
C.1.35 8.020533e+00 1.409909e+01 5.388735e+01
C.1.36 8.058618e+00 1.469886e+01 5.374373e+01
C.1.37 8.099325e+00 1.529873e+01 5.360125e+01
C.1.38 8.139051e+00 1.584296e+01 5.346946e+01
C.1.39 8.182474e+00 1.638856e+01 5.334468e+01
C.1.40 8.216318e+00 1.694418e+01 5.327206e+01
C.1.41 8.251921e+00 1.753016e+01 5.318933e+01
C.1.42 8.304194e+00 1.810530e+01 5.305511e+01
C.1.43 8.357528e+00 1.868014e+01 5.292016e+01
C.1.44 8.386479e+00 1.918781e+01 5.283879e+01
C.1.45 8.419859e+00 1.969175e+01 5.273820e+01
C.1.46 8.462439e+00 2.019389e+01 5.263223e+01
C.1.47 8.506472e+00 2.061263e+01 5.244026e+01
C.1.48 8.535318e+00 2.098793e+01 5.217109e+01
C.2.02 2.233991e+01 1.593297e+01 4.387522e+01
C.2.03 2.228078e+01 1.625703e+01 4.406714e+01
C.2.04 2.218248e+01 1.657517e+01 4.425279e+01
C.2.05 2.197619e+01 1.695206e+01 4.447741e+01
C.2.06 2.168316e+01 1.729704e+01 4.465112e+01
C.2.07 2.138566e+01 1.765773e+01 4.477940e+01
C.2.08 2.115059e+01 1.804636e+01 4.487952e+01
C.2.09 2.093842e+01 1.844988e+01 4.497165e+01
C.2.10 2.070617e+01 1.883535e+01 4.508910e+01
C.2.11 2.035947e+01 1.922643e+01 4.524094e+01
C.2.12 2.003222e+01 1.960374e+01 4.545717e+01
C.2.13 1.971190e+01 1.997628e+01 4.569128e+01
C.2.14 1.942767e+01 2.039753e+01 4.598962e+01
C.2.15 1.916993e+01 2.081456e+01 4.631657e+01
C.2.16 1.892762e+01 2.118937e+01 4.670134e+01
C.2.17 1.864983e+01 2.159195e+01 4.718617e+01
C.2.18 1.836007e+01 2.195687e+01 4.769329e+01
C.2.19 1.802810e+01 2.219861e+01 4.824615e+01
C.2.20 1.748677e+01 2.234835e+01 4.888078e+01
C.2.21 1.697627e+01 2.232495e+01 4.955684e+01
C.2.22 1.650381e+01 2.215978e+01 5.024078e+01
C.2.23 1.602337e+01 2.194605e+01 5.076557e+01
C.2.24 1.553164e+01 2.164676e+01 5.123522e+01
C.2.25 1.500085e+01 2.136419e+01 5.167155e+01
C.2.26 1.434983e+01 2.110313e+01 5.209657e+01
C.2.27 1.362440e+01 2.088296e+01 5.240947e+01
C.2.28 1.285910e+01 2.075533e+01 5.267527e+01
C.2.29 1.216453e+01 2.092472e+01 5.252889e+01
C.2.30 1.144982e+01 2.106373e+01 5.257747e+01
C.2.31 1.072751e+01 2.116704e+01 5.256660e+01
C.2.32 1.002681e+01 2.124178e+01 5.252723e+01
C.2.33 9.335546e+00 2.134783e+01 5.243223e+01
C.3.02 -4.366590e+00 1.763553e+01 4.271738e+01
C.3.03 -4.250923e+00 1.783883e+01 4.293322e+01
C.3.04 -4.102685e+00 1.807200e+01 4.309118e+01
C.3.05 -3.781466e+00 1.850016e+01 4.320803e+01
C.3.06 -3.449729e+00 1.893297e+01 4.326097e+01
C.3.07 -3.172142e+00 1.938544e+01 4.339655e+01
C.3.08 -2.724409e+00 1.989872e+01 4.358281e+01
C.3.09 -2.290628e+00 2.040889e+01 4.380692e+01
C.3.10 -1.740837e+00 2.081174e+01 4.399154e+01
C.3.11 -1.301425e+00 2.120860e+01 4.424373e+01
C.3.12 -9.210626e-01 2.161151e+01 4.457115e+01
C.3.13 -5.616091e-01 2.202397e+01 4.491007e+01
C.3.14 -2.728146e-01 2.244989e+01 4.522098e+01
C.3.15 -6.057192e-02 2.288094e+01 4.558242e+01
C.3.16 1.068462e-01 2.327886e+01 4.600086e+01
C.3.17 2.454375e-01 2.352141e+01 4.631548e+01
C.3.18 4.334650e-01 2.371474e+01 4.663842e+01
C.3.19 6.011928e-01 2.383362e+01 4.700551e+01
C.3.20 8.999845e-01 2.390479e+01 4.768197e+01
C.3.21 1.238777e+00 2.390026e+01 4.834312e+01
C.3.22 1.583900e+00 2.379413e+01 4.899236e+01
C.3.23 1.941389e+00 2.359645e+01 4.951976e+01
C.3.24 2.288860e+00 2.329719e+01 5.000425e+01
C.3.25 2.657317e+00 2.296590e+01 5.045090e+01
C.3.26 3.061534e+00 2.252590e+01 5.095407e+01
C.3.27 3.543173e+00 2.208280e+01 5.138050e+01
C.3.28 4.105527e+00 2.169996e+01 5.176436e+01
C.3.29 4.861497e+00 2.140201e+01 5.214410e+01
C.3.30 5.703885e+00 2.121364e+01 5.238778e+01
C.3.31 6.592520e+00 2.114291e+01 5.248679e+01
C.3.32 7.284074e+00 2.116553e+01 5.249183e+01
C.3.33 7.949567e+00 2.130700e+01 5.236575e+01
C.4.02 7.093337e+00 -9.727331e+00 4.617283e+01
C.4.03 7.123882e+00 -9.418829e+00 4.595736e+01
C.4.04 7.168664e+00 -9.101254e+00 4.575819e+01
C.4.05 7.245686e+00 -8.563234e+00 4.572020e+01
C.4.06 7.323477e+00 -8.025587e+00 4.576171e+01
C.4.08 7.398974e+00 -7.143999e+00 4.621104e+01
C.4.09 7.396856e+00 -6.731765e+00 4.639453e+01
C.4.10 7.417170e+00 -6.314454e+00 4.656496e+01
C.4.11 7.459925e+00 -5.860919e+00 4.682650e+01
C.4.12 7.489665e+00 -5.443063e+00 4.714342e+01
C.4.13 7.492623e+00 -5.016456e+00 4.744988e+01
C.4.14 7.644237e+00 -4.411677e+00 4.728432e+01
C.4.15 7.723058e+00 -3.771422e+00 4.728547e+01
C.4.16 7.775804e+00 -3.130609e+00 4.733773e+01
C.4.17 7.830770e+00 -2.586139e+00 4.729310e+01
C.4.18 7.863487e+00 -2.038636e+00 4.731846e+01
C.4.19 7.885755e+00 -1.493270e+00 4.725895e+01
C.4.20 7.872804e+00 -1.143146e+00 4.721482e+01
C.4.21 7.843946e+00 -7.938569e-01 4.717163e+01
C.4.22 7.840627e+00 -4.421003e-01 4.714067e+01
C.4.23 7.879261e+00 -4.285952e-02 4.705837e+01
C.4.24 7.939832e+00 3.506711e-01 4.696283e+01
C.4.26 8.062689e+00 1.167615e+00 4.666290e+01
C.4.27 8.128123e+00 1.602441e+00 4.649681e+01
C.4.28 8.182166e+00 2.021381e+00 4.629064e+01
C.4.29 8.236526e+00 2.576201e+00 4.607463e+01
C.4.30 8.281614e+00 3.131135e+00 4.585683e+01
C.4.31 8.332096e+00 3.670873e+00 4.560471e+01
C.4.32 8.391022e+00 4.269364e+00 4.530584e+01
C.4.33 8.449843e+00 4.863374e+00 4.499813e+01
C.4.34 8.517134e+00 5.442442e+00 4.466475e+01
C.4.35 8.591368e+00 5.939401e+00 4.433553e+01
C.4.36 8.666208e+00 6.386491e+00 4.394136e+01
C.4.37 8.746156e+00 6.902417e+00 4.364421e+01
C.4.38 8.790881e+00 7.258214e+00 4.337399e+01
C.4.39 8.829058e+00 7.618083e+00 4.310818e+01
C.4.40 8.854319e+00 7.994432e+00 4.286459e+01
C.4.41 8.868691e+00 8.449219e+00 4.257303e+01
C.4.42 8.897742e+00 8.868761e+00 4.223367e+01
C.5.02 1.687212e+01 1.043021e+00 5.240864e+01
C.5.03 1.666998e+01 1.078725e+00 5.268733e+01
C.5.04 1.646055e+01 1.123174e+00 5.295933e+01
C.5.05 1.616208e+01 1.195978e+00 5.329290e+01
C.5.06 1.580919e+01 1.298571e+00 5.355860e+01
C.5.07 1.545355e+01 1.414293e+00 5.381508e+01
C.5.08 1.517498e+01 1.527981e+00 5.400322e+01
C.5.09 1.489537e+01 1.657241e+00 5.417940e+01
C.5.10 1.460418e+01 1.779700e+00 5.434107e+01
C.5.11 1.420984e+01 1.917593e+00 5.456207e+01
C.5.12 1.381924e+01 2.046253e+00 5.479495e+01
C.5.13 1.342435e+01 2.182437e+00 5.501603e+01
C.5.14 1.308662e+01 2.302284e+00 5.518340e+01
C.5.15 1.275205e+01 2.429578e+00 5.535161e+01
C.5.16 1.241615e+01 2.575611e+00 5.550086e+01
C.5.17 1.197114e+01 2.807797e+00 5.566064e+01
C.5.18 1.153581e+01 3.058462e+00 5.581915e+01
C.5.19 1.107986e+01 3.291238e+00 5.594324e+01
C.5.20 1.057893e+01 3.479758e+00 5.601773e+01
C.5.21 1.007403e+01 3.652177e+00 5.610363e+01
C.5.22 9.573177e+00 3.851611e+00 5.614103e+01
C.5.23 9.248799e+00 4.065513e+00 5.615389e+01
C.5.24 8.943077e+00 4.305031e+00 5.617141e+01
C.5.25 8.593867e+00 4.475592e+00 5.618145e+01
C.5.26 8.253755e+00 4.473771e+00 5.620090e+01
C.5.27 7.923717e+00 4.391927e+00 5.622182e+01
C.5.29 7.223012e+00 4.399808e+00 5.619081e+01
C.5.30 6.867109e+00 4.489916e+00 5.614756e+01
C.5.31 6.500414e+00 4.504406e+00 5.610306e+01
C.5.32 6.136086e+00 4.369533e+00 5.606274e+01
C.5.33 5.805755e+00 4.165119e+00 5.602209e+01
C.5.34 5.471787e+00 3.965989e+00 5.598512e+01
C.5.35 5.037992e+00 3.745457e+00 5.593011e+01
C.5.36 4.607678e+00 3.528455e+00 5.584306e+01
C.5.37 4.166522e+00 3.337140e+00 5.575026e+01
C.5.38 3.784249e+00 3.211507e+00 5.563278e+01
C.5.39 3.407274e+00 3.112829e+00 5.547826e+01
C.5.40 3.034719e+00 3.017241e+00 5.531157e+01
C.5.41 2.606102e+00 2.903581e+00 5.509490e+01
C.5.42 2.198759e+00 2.791536e+00 5.483976e+01
C.5.43 1.787780e+00 2.671215e+00 5.459441e+01
C.5.44 1.493639e+00 2.554923e+00 5.439570e+01
C.5.45 1.202146e+00 2.430057e+00 5.419830e+01
C.5.46 9.159485e-01 2.326052e+00 5.398196e+01
C.5.47 5.857659e-01 2.253814e+00 5.373110e+01
C.5.48 2.377558e-01 2.208649e+00 5.349864e+01
C.5.49 -1.285954e-01 2.171566e+00 5.329471e+01
C.5.50 -4.932926e-01 2.133786e+00 5.306181e+01
C.5.51 -7.862900e-01 2.106237e+00 5.274232e+01
C.5.52 -1.043692e+00 2.090957e+00 5.239276e+01
C.5.53 -1.214115e+00 2.090023e+00 5.205950e+01
C.5.54 -1.378189e+00 2.103518e+00 5.172334e+01
C.6.02 1.859172e+01 6.167045e+00 4.960775e+01
C.6.03 1.876820e+01 5.877100e+00 4.957270e+01
C.6.04 1.889910e+01 5.577648e+00 4.947453e+01
C.6.05 1.893200e+01 5.299366e+00 4.926377e+01
C.6.06 1.887034e+01 5.118798e+00 4.896958e+01
C.6.07 1.880489e+01 4.919660e+00 4.868849e+01
C.6.08 1.874067e+01 4.693120e+00 4.839136e+01
C.6.09 1.865916e+01 4.515800e+00 4.806635e+01
C.6.10 1.854885e+01 4.300593e+00 4.777438e+01
C.6.11 1.842467e+01 4.110484e+00 4.753886e+01
C.6.12 1.826702e+01 3.885749e+00 4.736090e+01
C.6.13 1.810009e+01 3.650571e+00 4.720645e+01
C.6.14 1.793627e+01 3.397380e+00 4.710382e+01
C.6.15 1.776790e+01 3.135454e+00 4.703666e+01
C.6.17 1.739352e+01 2.645367e+00 4.705206e+01
C.6.18 1.722123e+01 2.424021e+00 4.716269e+01
C.6.19 1.706109e+01 2.215312e+00 4.731004e+01
C.6.20 1.691707e+01 1.993192e+00 4.749678e+01
C.6.21 1.679473e+01 1.784019e+00 4.771180e+01
C.6.22 1.666045e+01 1.610711e+00 4.795030e+01
C.6.23 1.636922e+01 1.405484e+00 4.846394e+01
C.6.24 1.620327e+01 1.319334e+00 4.906044e+01
C.6.25 1.612713e+01 1.239777e+00 4.967575e+01
C.6.26 1.614839e+01 1.143683e+00 5.020451e+01
C.6.27 1.624918e+01 1.093712e+00 5.073042e+01
C.6.28 1.650480e+01 1.021678e+00 5.119809e+01
C.6.29 1.669277e+01 9.518794e-01 5.148024e+01
C.6.30 1.687741e+01 9.546785e-01 5.177301e+01
C.7.02 -1.355475e+00 2.028538e+00 5.092942e+01
C.7.03 -1.060485e+00 1.957641e+00 5.057367e+01
C.7.04 -7.312630e-01 1.950139e+00 5.024174e+01
C.7.05 -5.417727e-01 1.947171e+00 4.981400e+01
C.7.06 -4.336779e-01 1.976868e+00 4.935977e+01
C.7.07 -3.615669e-01 2.028695e+00 4.890043e+01
C.7.08 -3.360195e-01 2.082215e+00 4.844598e+01
C.7.09 -3.677282e-01 2.159485e+00 4.799534e+01
C.7.10 -4.435928e-01 2.296602e+00 4.756467e+01
C.7.11 -5.514179e-01 2.471048e+00 4.721512e+01
C.7.12 -6.773583e-01 2.669649e+00 4.688506e+01
C.7.13 -7.935284e-01 2.914635e+00 4.658387e+01
C.7.14 -8.959303e-01 3.226568e+00 4.635376e+01
C.7.15 -1.018445e+00 3.584380e+00 4.622070e+01
C.7.17 -1.341830e+00 4.188111e+00 4.610757e+01
C.7.18 -1.537743e+00 4.416107e+00 4.613643e+01
C.7.19 -1.709750e+00 4.654229e+00 4.620648e+01
C.7.20 -1.879048e+00 4.924915e+00 4.636335e+01
C.7.21 -2.024659e+00 5.180114e+00 4.656387e+01
C.7.22 -2.163696e+00 5.405312e+00 4.680157e+01
C.7.23 -2.318163e+00 5.633790e+00 4.708198e+01
C.7.24 -2.459520e+00 5.838191e+00 4.738680e+01
C.7.25 -2.549958e+00 6.064167e+00 4.769574e+01
C.7.26 -2.582218e+00 6.270278e+00 4.802719e+01
C.7.27 -2.553692e+00 6.519007e+00 4.832835e+01
C.7.28 -2.459914e+00 6.821233e+00 4.855909e+01
C.7.29 -2.331311e+00 7.085580e+00 4.863877e+01
C.7.30 -2.184977e+00 7.349468e+00 4.868021e+01
C.8.01 1.956859e+01 8.949877e+00 4.185291e+01
C.8.02 1.922997e+01 8.685801e+00 4.188205e+01
C.8.03 1.885957e+01 8.467897e+00 4.190600e+01
C.8.04 1.844699e+01 8.347711e+00 4.193019e+01
C.8.05 1.802357e+01 8.550360e+00 4.206455e+01
C.8.06 1.764727e+01 8.844092e+00 4.216709e+01
C.8.07 1.733387e+01 9.193726e+00 4.230104e+01
C.8.08 1.708925e+01 9.516344e+00 4.245878e+01
C.8.09 1.680970e+01 9.840982e+00 4.253131e+01
C.8.10 1.650349e+01 1.014899e+01 4.254423e+01
C.8.11 1.623127e+01 1.034938e+01 4.249478e+01
C.8.12 1.596069e+01 1.055252e+01 4.244771e+01
C.8.14 1.558653e+01 1.089520e+01 4.236331e+01
C.8.15 1.547583e+01 1.101740e+01 4.231047e+01
C.8.16 1.539463e+01 1.115021e+01 4.223463e+01
C.8.17 1.535246e+01 1.128917e+01 4.211784e+01
C.8.18 1.535017e+01 1.142425e+01 4.198948e+01
C.8.19 1.535842e+01 1.156408e+01 4.186655e+01
C.8.20 1.535306e+01 1.169895e+01 4.172527e+01
C.8.21 1.534441e+01 1.180906e+01 4.156408e+01
C.8.22 1.533983e+01 1.190947e+01 4.139652e+01
C.8.23 1.533422e+01 1.202124e+01 4.125818e+01
C.8.24 1.534082e+01 1.214119e+01 4.112691e+01
C.8.26 1.579426e+01 1.234507e+01 4.088223e+01
C.8.27 1.603684e+01 1.229558e+01 4.054667e+01
C.8.28 1.621287e+01 1.225004e+01 4.017138e+01
C.8.29 1.647256e+01 1.212437e+01 3.983147e+01
C.8.30 1.687357e+01 1.200987e+01 3.967379e+01
C.8.31 1.728777e+01 1.190039e+01 3.955039e+01
C.8.32 1.763450e+01 1.184903e+01 3.951201e+01
C.8.33 1.796373e+01 1.174656e+01 3.943821e+01
C.8.34 1.827815e+01 1.160255e+01 3.936939e+01
C.8.35 1.862506e+01 1.144703e+01 3.933036e+01
C.8.36 1.898068e+01 1.130916e+01 3.935417e+01
C.8.37 1.931433e+01 1.114198e+01 3.943639e+01
C.8.38 1.956921e+01 1.100655e+01 3.963477e+01
C.8.39 1.978832e+01 1.082843e+01 3.984193e+01
C.8.40 1.997866e+01 1.063433e+01 4.006274e+01
C.8.41 2.009908e+01 1.049809e+01 4.025640e+01
C.8.42 2.018310e+01 1.039282e+01 4.048537e+01
C.8.44 2.029962e+01 1.005457e+01 4.100264e+01
C.8.45 2.033550e+01 9.787930e+00 4.125357e+01
C.8.46 2.029521e+01 9.463765e+00 4.142284e+01
C.8.47 2.010283e+01 9.302500e+00 4.165205e+01
C.8.48 1.984204e+01 9.145673e+00 4.180354e+01
C.9.01 -1.103110e+00 9.681179e+00 4.113862e+01
C.9.02 -8.324913e-01 9.624014e+00 4.130362e+01
C.9.03 -5.797805e-01 9.663416e+00 4.149937e+01
C.9.04 -3.068264e-01 9.756904e+00 4.164249e+01
C.9.05 -9.083630e-02 9.941469e+00 4.167874e+01
C.9.06 5.184131e-02 1.018976e+01 4.168337e+01
C.9.07 2.106105e-01 1.042023e+01 4.174429e+01
C.9.08 5.211474e-01 1.061361e+01 4.192501e+01
C.9.09 8.759235e-01 1.073984e+01 4.208218e+01
C.9.10 1.255203e+00 1.086304e+01 4.216858e+01
C.9.11 1.426943e+00 1.096352e+01 4.213187e+01
C.9.12 1.560209e+00 1.109848e+01 4.206140e+01
C.9.14 1.828840e+00 1.141118e+01 4.199148e+01
C.9.15 1.980878e+00 1.156015e+01 4.195234e+01
C.9.16 2.121720e+00 1.171175e+01 4.188889e+01
C.9.17 2.245735e+00 1.184367e+01 4.178130e+01
C.9.18 2.344221e+00 1.198416e+01 4.165915e+01
C.9.19 2.439024e+00 1.210799e+01 4.151760e+01
C.9.20 2.520389e+00 1.223007e+01 4.138590e+01
C.9.21 2.582006e+00 1.236398e+01 4.125499e+01
C.9.22 2.604647e+00 1.249381e+01 4.110837e+01
C.9.23 2.574429e+00 1.260886e+01 4.094426e+01
C.9.24 2.503075e+00 1.270669e+01 4.078173e+01
C.9.26 2.105757e+00 1.308399e+01 4.063625e+01
C.9.27 1.878265e+00 1.313449e+01 4.032526e+01
C.9.28 1.708956e+00 1.305916e+01 3.998364e+01
C.9.29 1.498575e+00 1.298629e+01 3.960559e+01
C.9.30 1.231074e+00 1.292213e+01 3.926379e+01
C.9.31 8.624676e-01 1.284949e+01 3.903720e+01
C.9.32 5.025553e-01 1.276601e+01 3.889602e+01
C.9.33 1.478858e-01 1.265546e+01 3.876030e+01
C.9.34 -2.118126e-01 1.252216e+01 3.866389e+01
C.9.35 -6.865045e-01 1.238995e+01 3.861099e+01
C.9.36 -1.174132e+00 1.234243e+01 3.868568e+01
C.9.37 -1.629319e+00 1.216122e+01 3.876035e+01
C.9.38 -1.958146e+00 1.199033e+01 3.894451e+01
C.9.39 -2.209084e+00 1.185139e+01 3.924281e+01
C.9.40 -2.398048e+00 1.168470e+01 3.957108e+01
C.9.41 -2.541378e+00 1.150675e+01 3.999954e+01
C.9.42 -2.658879e+00 1.125422e+01 4.039733e+01
C.9.44 -2.599742e+00 1.068175e+01 4.083445e+01
C.9.45 -2.434903e+00 1.052717e+01 4.096082e+01
C.9.46 -2.254457e+00 1.034826e+01 4.101051e+01
C.9.47 -1.899068e+00 1.007233e+01 4.104382e+01
C.9.48 -1.513929e+00 9.837450e+00 4.103690e+01
C.10.02 1.436780e+01 -2.036620e+00 4.289213e+01
C.10.03 1.436607e+01 -1.715429e+00 4.291303e+01
C.10.04 1.436197e+01 -1.399402e+00 4.297397e+01
C.10.05 1.435296e+01 -1.042398e+00 4.303587e+01
C.10.06 1.434780e+01 -6.873974e-01 4.310876e+01
C.10.07 1.438042e+01 -3.436663e-01 4.321898e+01
C.10.08 1.447581e+01 -7.092942e-02 4.326808e+01
C.10.09 1.461345e+01 1.851699e-01 4.330500e+01
C.10.10 1.477396e+01 4.303004e-01 4.329818e+01
C.10.11 1.495248e+01 6.694111e-01 4.332008e+01
C.10.12 1.515014e+01 8.938971e-01 4.331264e+01
C.10.13 1.532279e+01 1.135937e+00 4.327903e+01
C.10.14 1.542397e+01 1.397697e+00 4.331620e+01
C.10.15 1.549482e+01 1.670087e+00 4.334649e+01
C.10.17 1.596851e+01 2.286590e+00 4.329122e+01
C.10.18 1.631800e+01 2.628146e+00 4.342487e+01
C.10.19 1.665542e+01 2.998424e+00 4.350041e+01
C.10.20 1.694378e+01 3.423497e+00 4.349242e+01
C.10.21 1.719039e+01 3.871884e+00 4.353741e+01
C.10.22 1.740757e+01 4.337007e+00 4.355762e+01
C.10.23 1.762105e+01 4.881977e+00 4.352343e+01
C.10.24 1.781640e+01 5.419961e+00 4.339635e+01
C.10.25 1.801483e+01 5.935488e+00 4.319988e+01
C.10.26 1.819444e+01 6.350065e+00 4.308285e+01
C.10.27 1.837791e+01 6.751013e+00 4.292990e+01
C.10.28 1.854554e+01 7.133571e+00 4.272165e+01
C.10.29 1.875027e+01 7.554491e+00 4.238930e+01
C.10.30 1.895135e+01 7.966439e+00 4.204382e+01
C.11.02 1.791747e+00 -1.191633e+00 4.213473e+01
C.11.03 1.841962e+00 -8.749825e-01 4.219994e+01
C.11.04 1.870340e+00 -5.607443e-01 4.228646e+01
C.11.05 1.876710e+00 -2.210139e-01 4.240911e+01
C.11.06 1.878747e+00 1.282072e-01 4.250147e+01
C.11.07 1.863100e+00 4.850183e-01 4.255566e+01
C.11.08 1.835014e+00 7.485314e-01 4.255647e+01
C.11.09 1.780834e+00 1.005924e+00 4.258869e+01
C.11.10 1.705271e+00 1.259457e+00 4.260432e+01
C.11.11 1.591235e+00 1.508172e+00 4.262415e+01
C.11.12 1.458398e+00 1.747992e+00 4.263411e+01
C.11.13 1.340661e+00 1.995759e+00 4.263129e+01
C.11.14 1.230508e+00 2.295516e+00 4.265257e+01
C.11.15 1.147377e+00 2.604454e+00 4.264318e+01
C.11.17 7.736536e-01 3.225528e+00 4.255754e+01
C.11.18 4.826698e-01 3.519921e+00 4.260558e+01
C.11.19 2.141672e-01 3.837009e+00 4.263749e+01
C.11.20 -3.303090e-02 4.221524e+00 4.263647e+01
C.11.21 -2.504291e-01 4.622029e+00 4.260051e+01
C.11.22 -4.334732e-01 5.039366e+00 4.263634e+01
C.11.23 -6.431619e-01 5.706276e+00 4.267799e+01
C.11.24 -8.071862e-01 6.384810e+00 4.262194e+01
C.11.25 -9.491879e-01 7.039705e+00 4.241845e+01
C.11.26 -1.073611e+00 7.530404e+00 4.222904e+01
C.11.27 -1.197160e+00 8.014739e+00 4.202332e+01
C.11.28 -1.312069e+00 8.461782e+00 4.174209e+01
C.11.29 -1.444269e+00 8.861458e+00 4.144926e+01
C.11.30 -1.589951e+00 9.261658e+00 4.116359e+01
