# Supplementary material for: Ontogenetic changes and sexual dimorphism in the cranium and mandible of the Atlantic walrus (Odobenus rosmarus rosmarus L.)
Source: Anat Rec (Hoboken). 2025 Sep 12;309(7):1875–903. doi: 10.1002/ar.70050 (PMC13251751; doi:10.1002/ar.70050)
Supplement: Supplementary file 1 — Data S1: Supporting information. [file AR-309-1875-s001.zip › PTS files/Ontogeny_Skull/4517_M_A.pts]

Version 1.0
487
S.1 1.132779e+01 -2.767848e+01 5.600159e+01
S.2 1.036469e+01 -2.438385e+01 5.184922e+01
S.3 7.431688e+00 -2.117316e+01 5.024341e+01
S.4 1.141331e+01 -1.981230e+01 4.991346e+01
S.5 9.549943e+00 -2.127361e+01 4.837385e+01
S.6 7.495493e+00 -1.355566e+01 4.685258e+01
S.7 3.997749e+00 3.198538e-01 4.912204e+01
S.8 3.394803e+00 4.933902e+00 5.941418e+01
S.9 3.948138e+00 3.925193e+00 6.419651e+01
S.10 1.933157e+00 3.769715e+00 6.295924e+01
S.11 5.612979e+00 5.034139e+00 6.282676e+01
S.12 8.670986e+00 -2.569021e+01 5.855531e+01
S.13 1.305691e+01 -2.509720e+01 5.816512e+01
S.14 4.262189e+00 -1.788894e+01 6.034238e+01
S.15 1.365577e+01 -1.602368e+01 6.007309e+01
S.16 3.778746e+00 -1.161009e+01 6.070713e+01
S.17 1.087313e+01 -1.008617e+01 6.046828e+01
S.18 3.805134e+00 -6.972961e+00 6.445237e+01
S.19 9.052833e+00 -5.840233e+00 6.417509e+01
S.20 6.660711e+00 -8.572243e+00 6.109454e+01
S.21 8.325671e+00 -1.581065e+01 5.676842e+01
S.22 1.081752e+01 -2.511461e+01 5.710038e+01
S.23 -2.334509e-01 -1.879610e+01 5.198201e+01
S.24 1.737708e+01 -1.417700e+01 5.109396e+01
S.25 -4.063965e-01 -1.610514e+01 5.668119e+01
S.26 1.628894e+01 -1.249461e+01 5.576160e+01
S.27 -2.834056e+00 -1.398902e+01 5.439685e+01
S.28 1.708555e+01 -8.618744e+00 5.358016e+01
S.29 -2.140936e+00 -1.267981e+01 5.830717e+01
S.30 1.644194e+01 -7.680376e+00 5.761028e+01
S.31 1.875521e+00 -1.704672e+01 5.696760e+01
S.32 1.532607e+01 -1.395731e+01 5.646094e+01
S.33 2.738912e+00 -1.810518e+01 5.904912e+01
S.34 1.506373e+01 -1.529844e+01 5.859188e+01
S.35 1.477333e+00 -1.672576e+01 6.010103e+01
S.36 1.511798e+01 -1.347260e+01 5.956569e+01
S.37 -2.249299e+00 -1.185860e+01 6.239689e+01
S.38 1.659697e+01 -7.023264e+00 6.137571e+01
S.39 -3.974771e+00 -1.175504e+01 6.034020e+01
S.40 1.772573e+01 -6.148612e+00 5.952361e+01
S.41 -4.463729e+00 -6.727862e+00 6.135705e+01
S.42 1.580611e+01 -1.722630e+00 6.047444e+01
S.43 -7.637879e+00 -5.879994e+00 5.946006e+01
S.44 1.753788e+01 1.840049e+00 5.778686e+01
S.45 -6.899617e+00 -3.684870e+00 6.866885e+01
S.46 1.752178e+01 1.669218e+00 6.794272e+01
S.47 -7.946871e+00 -4.321671e+00 6.759474e+01
S.48 1.826943e+01 1.551266e+00 6.628447e+01
S.49 -4.291335e+00 2.178672e+00 6.598543e+01
S.50 1.227017e+01 6.135656e+00 6.520522e+01
S.51 -2.020856e+00 3.458576e+00 6.357361e+01
S.52 9.298178e+00 6.055840e+00 6.301614e+01
S.53 9999 9999 9999
S.54 5.381014e+00 6.675371e+00 6.383284e+01
S.55 9999 9999 9999
S.56 5.807493e+00 5.039756e+00 6.502171e+01
S.57 -1.247728e-01 4.526181e+00 6.142059e+01
S.58 6.852127e+00 5.910252e+00 6.100993e+01
S.59 3.225632e+00 5.208641e+00 5.754277e+01
S.60 -1.689016e+00 3.021113e+00 6.326263e+01
S.61 9.024336e+00 5.950447e+00 6.254862e+01
S.62 3.788534e+00 -2.035898e+01 6.046531e+01
S.63 1.524865e+01 -1.786724e+01 6.007667e+01
S.64 1.715540e+00 -4.041397e+00 6.346094e+01
S.65 9.246798e+00 -2.223714e+00 6.358863e+01
S.66 -2.708299e+00 -3.666186e+00 6.602458e+01
S.67 1.288434e+01 -8.168299e-02 6.548247e+01
S.68 2.202329e+00 -7.464594e-01 6.451275e+01
S.69 7.834180e+00 7.355290e-02 6.438057e+01
S.70 4.169534e+00 2.887220e+00 6.446893e+01
S.71 1.283756e-01 -6.795465e+00 6.366168e+01
S.72 1.169111e+01 -4.049058e+00 6.290015e+01
S.73 9.321440e-02 -8.401022e+00 6.205361e+01
S.74 1.268304e+01 -5.388566e+00 6.156876e+01
S.75 -3.950068e+00 -9.312157e+00 6.422253e+01
S.76 1.709989e+01 -4.879911e+00 6.236571e+01
S.77 5.755317e+00 -2.950091e+01 5.976971e+01
S.78 1.808212e+01 -2.689663e+01 5.912655e+01
S.79 3.767736e+00 -2.463237e+01 6.446559e+01
S.80 1.842120e+01 -2.136234e+01 6.329731e+01
S.81 2.968756e+00 -2.820391e+01 6.381812e+01
S.82 1.988801e+01 -2.375796e+01 6.167397e+01
S.83 6.665915e+00 -2.645808e+01 6.224750e+01
S.84 1.561922e+01 -2.481974e+01 6.229047e+01
C.1.02 9.466529e+00 -2.116443e+01 4.775193e+01
C.1.03 9.337164e+00 -2.066335e+01 4.738061e+01
C.1.04 9.200370e+00 -2.006596e+01 4.720705e+01
C.1.05 9.082935e+00 -1.953396e+01 4.709086e+01
C.1.06 8.968908e+00 -1.899105e+01 4.704034e+01
C.1.07 8.844592e+00 -1.845223e+01 4.697304e+01
C.1.08 8.706253e+00 -1.796962e+01 4.691392e+01
C.1.09 8.556847e+00 -1.748997e+01 4.685763e+01
C.1.10 8.425667e+00 -1.700200e+01 4.684245e+01
C.1.11 8.362965e+00 -1.663240e+01 4.684352e+01
C.1.12 8.318052e+00 -1.626025e+01 4.683858e+01
C.1.13 8.259518e+00 -1.588999e+01 4.684352e+01
C.1.14 8.175717e+00 -1.550475e+01 4.688178e+01
C.1.15 8.076801e+00 -1.512253e+01 4.691394e+01
C.1.16 7.959488e+00 -1.474438e+01 4.690231e+01
C.1.17 7.809078e+00 -1.434646e+01 4.688163e+01
C.1.18 7.643833e+00 -1.395488e+01 4.685442e+01
C.1.20 7.377304e+00 -1.314247e+01 4.696454e+01
C.1.21 7.280077e+00 -1.273363e+01 4.710813e+01
C.1.22 7.193325e+00 -1.232819e+01 4.726728e+01
C.1.23 7.080879e+00 -1.171924e+01 4.753172e+01
C.1.24 6.983047e+00 -1.112236e+01 4.782760e+01
C.1.25 6.870594e+00 -1.053722e+01 4.814120e+01
C.1.26 6.759631e+00 -1.009906e+01 4.835768e+01
C.1.27 6.628958e+00 -9.654261e+00 4.854802e+01
C.1.28 6.497232e+00 -9.205172e+00 4.872723e+01
C.1.29 6.335280e+00 -8.664427e+00 4.888536e+01
C.1.30 6.167698e+00 -8.111986e+00 4.898721e+01
C.1.31 6.021967e+00 -7.550916e+00 4.907444e+01
C.1.32 5.918891e+00 -6.968819e+00 4.912980e+01
C.1.33 5.837660e+00 -6.381397e+00 4.915924e+01
C.1.34 5.732530e+00 -5.797341e+00 4.917806e+01
C.1.35 5.607923e+00 -5.362422e+00 4.919329e+01
C.1.36 5.459805e+00 -4.934670e+00 4.919105e+01
C.1.37 5.325755e+00 -4.502310e+00 4.918792e+01
C.1.38 5.191709e+00 -3.925842e+00 4.919529e+01
C.1.39 5.078405e+00 -3.346581e+00 4.923957e+01
C.1.40 4.962437e+00 -2.769855e+00 4.930498e+01
C.1.41 4.889469e+00 -2.443367e+00 4.934012e+01
C.1.42 4.813156e+00 -2.118855e+00 4.938509e+01
C.1.43 4.732826e+00 -1.797453e+00 4.944341e+01
C.1.44 4.619497e+00 -1.365401e+00 4.952782e+01
C.1.45 4.501833e+00 -9.345120e-01 4.961227e+01
C.1.46 4.366648e+00 -5.045665e-01 4.967143e+01
C.1.47 4.194875e+00 -6.567524e-02 4.972553e+01
C.1.48 4.083694e+00 2.084778e-01 4.975941e+01
C.2.02 -7.566248e+00 -5.945108e+00 5.928815e+01
C.2.03 -7.513803e+00 -5.916652e+00 5.910009e+01
C.2.04 -7.490819e+00 -5.805192e+00 5.893892e+01
C.2.05 -7.541698e+00 -5.323419e+00 5.872372e+01
C.2.06 -7.590327e+00 -4.802966e+00 5.863549e+01
C.2.07 -7.561062e+00 -4.281853e+00 5.854269e+01
C.2.08 -7.396942e+00 -3.760044e+00 5.841464e+01
C.2.09 -7.199647e+00 -3.268250e+00 5.822800e+01
C.2.10 -7.013854e+00 -2.817028e+00 5.794962e+01
C.2.11 -6.810472e+00 -2.394910e+00 5.774939e+01
C.2.12 -6.585260e+00 -1.983228e+00 5.755077e+01
C.2.13 -6.331639e+00 -1.590954e+00 5.734719e+01
C.2.14 -5.960971e+00 -1.000808e+00 5.699390e+01
C.2.15 -5.588887e+00 -4.474490e-01 5.658672e+01
C.2.16 -5.187622e+00 2.001170e-02 5.610618e+01
C.2.17 -4.737818e+00 3.797164e-01 5.548066e+01
C.2.18 -4.315289e+00 5.309318e-01 5.475843e+01
C.2.19 -3.943449e+00 5.478382e-01 5.399392e+01
C.2.20 -3.617174e+00 4.822588e-01 5.334903e+01
C.2.21 -3.346805e+00 3.021107e-01 5.270008e+01
C.2.22 -2.964003e+00 1.160253e-01 5.211230e+01
C.2.23 -2.451520e+00 -4.405453e-02 5.165833e+01
C.2.24 -1.973758e+00 -2.414573e-01 5.118172e+01
C.2.25 -1.422036e+00 -4.086180e-01 5.077924e+01
C.2.26 -9.342815e-01 -5.471333e-01 5.046885e+01
C.2.27 -4.158308e-01 -6.698561e-01 5.020502e+01
C.2.28 1.438881e-01 -6.641359e-01 5.000472e+01
C.2.29 8.000852e-01 -6.145150e-01 4.975735e+01
C.2.30 1.461247e+00 -5.020188e-01 4.954637e+01
C.2.31 2.122615e+00 -3.529919e-01 4.936020e+01
C.2.32 2.754824e+00 -1.743310e-01 4.922432e+01
C.2.33 3.377221e+00 7.321466e-02 4.918674e+01
C.3.02 1.744410e+01 1.852627e+00 5.760810e+01
C.3.03 1.731256e+01 1.951599e+00 5.749061e+01
C.3.04 1.716035e+01 2.067669e+00 5.742525e+01
C.3.05 1.672916e+01 2.465719e+00 5.738082e+01
C.3.06 1.631855e+01 2.878881e+00 5.729689e+01
C.3.07 1.587065e+01 3.256062e+00 5.723800e+01
C.3.08 1.547322e+01 3.499216e+00 5.719455e+01
C.3.09 1.510904e+01 3.783728e+00 5.726796e+01
C.3.10 1.472090e+01 4.042687e+00 5.730330e+01
C.3.11 1.439263e+01 4.255238e+00 5.724853e+01
C.3.12 1.406676e+01 4.458808e+00 5.715745e+01
C.3.13 1.374623e+01 4.628889e+00 5.700169e+01
C.3.14 1.323262e+01 4.879249e+00 5.667229e+01
C.3.15 1.275455e+01 5.004210e+00 5.623552e+01
C.3.16 1.228359e+01 5.158396e+00 5.580036e+01
C.3.17 1.195483e+01 5.198625e+00 5.541134e+01
C.3.18 1.169819e+01 5.153998e+00 5.497181e+01
C.3.19 1.152432e+01 5.049117e+00 5.450299e+01
C.3.20 1.129581e+01 4.882867e+00 5.385929e+01
C.3.21 1.118784e+01 4.650649e+00 5.320460e+01
C.3.22 1.111085e+01 4.369313e+00 5.256496e+01
C.3.23 1.090168e+01 3.993923e+00 5.190284e+01
C.3.24 1.053019e+01 3.566876e+00 5.135267e+01
C.3.25 1.006104e+01 3.132676e+00 5.088957e+01
C.3.26 9.601137e+00 2.744417e+00 5.054729e+01
C.3.27 9.066694e+00 2.363265e+00 5.032709e+01
C.3.28 8.681262e+00 1.984226e+00 4.989445e+01
C.3.29 7.951676e+00 1.546679e+00 4.962852e+01
C.3.30 7.152640e+00 1.177546e+00 4.948800e+01
C.3.31 6.327758e+00 8.637924e-01 4.936317e+01
C.3.32 5.588830e+00 5.683764e-01 4.922932e+01
C.3.33 4.793265e+00 4.448486e-01 4.917428e+01
C.4.02 1.134856e+01 -2.744679e+01 5.653519e+01
C.4.03 1.133653e+01 -2.715183e+01 5.703691e+01
C.4.04 1.126344e+01 -2.665509e+01 5.733146e+01
C.4.05 1.112744e+01 -2.612576e+01 5.738674e+01
C.4.06 1.097058e+01 -2.560975e+01 5.728248e+01
C.4.08 1.072517e+01 -2.476311e+01 5.697478e+01
C.4.09 1.064534e+01 -2.440660e+01 5.685479e+01
C.4.10 1.056035e+01 -2.406734e+01 5.669500e+01
C.4.11 1.038434e+01 -2.339982e+01 5.636778e+01
C.4.12 1.021152e+01 -2.274223e+01 5.601944e+01
C.4.13 1.001537e+01 -2.203398e+01 5.581075e+01
C.4.14 9.803092e+00 -2.151447e+01 5.609697e+01
C.4.15 9.681549e+00 -2.089649e+01 5.611172e+01
C.4.16 9.522042e+00 -2.028730e+01 5.612954e+01
C.4.17 9.344222e+00 -1.962020e+01 5.626063e+01
C.4.18 9.164146e+00 -1.894456e+01 5.633091e+01
C.4.19 8.985190e+00 -1.826729e+01 5.638691e+01
C.4.20 8.867544e+00 -1.783905e+01 5.642042e+01
C.4.21 8.748128e+00 -1.741109e+01 5.645103e+01
C.4.22 8.631647e+00 -1.698423e+01 5.650171e+01
C.4.23 8.527545e+00 -1.658881e+01 5.656813e+01
C.4.24 8.428721e+00 -1.619927e+01 5.666862e+01
C.4.26 8.224092e+00 -1.546068e+01 5.687440e+01
C.4.27 8.120302e+00 -1.511206e+01 5.698265e+01
C.4.28 8.021772e+00 -1.476536e+01 5.710148e+01
C.4.29 7.889276e+00 -1.426544e+01 5.727383e+01
C.4.30 7.762554e+00 -1.376955e+01 5.746152e+01
C.4.31 7.645944e+00 -1.328296e+01 5.767789e+01
C.4.32 7.551608e+00 -1.283801e+01 5.791304e+01
C.4.33 7.470176e+00 -1.242633e+01 5.820640e+01
C.4.34 7.387965e+00 -1.200603e+01 5.848701e+01
C.4.35 7.307859e+00 -1.164118e+01 5.878094e+01
C.4.36 7.231253e+00 -1.130643e+01 5.910957e+01
C.4.37 7.161697e+00 -1.096978e+01 5.943783e+01
C.4.38 7.094082e+00 -1.056928e+01 5.980628e+01
C.4.39 7.026105e+00 -1.015363e+01 6.015748e+01
C.4.40 6.943603e+00 -9.710459e+00 6.046977e+01
C.4.41 6.861864e+00 -9.333200e+00 6.068850e+01
C.4.42 6.769046e+00 -8.963477e+00 6.091552e+01
C.5.02 -2.413856e-01 -1.878758e+01 5.168459e+01
C.5.03 -1.750189e-01 -1.872046e+01 5.140231e+01
C.5.04 -1.151276e-01 -1.863085e+01 5.112486e+01
C.5.05 -3.364458e-02 -1.847704e+01 5.080287e+01
C.5.06 9.222739e-02 -1.828849e+01 5.051551e+01
C.5.07 2.946869e-01 -1.808833e+01 5.028547e+01
C.5.08 6.000425e-01 -1.791736e+01 5.004286e+01
C.5.09 8.952560e-01 -1.778923e+01 4.976400e+01
C.5.10 1.151326e+00 -1.762295e+01 4.946716e+01
C.5.11 1.368109e+00 -1.737354e+01 4.915977e+01
C.5.12 1.582442e+00 -1.708969e+01 4.888197e+01
C.5.13 1.821730e+00 -1.680027e+01 4.863162e+01
C.5.14 2.075534e+00 -1.650319e+01 4.840110e+01
C.5.15 2.361632e+00 -1.620671e+01 4.821122e+01
C.5.16 2.652441e+00 -1.590740e+01 4.803329e+01
C.5.17 2.961702e+00 -1.558947e+01 4.786433e+01
C.5.18 3.271460e+00 -1.526839e+01 4.770240e+01
C.5.19 3.609091e+00 -1.496994e+01 4.755341e+01
C.5.20 4.092325e+00 -1.461100e+01 4.736967e+01
C.5.21 4.610240e+00 -1.428619e+01 4.722011e+01
C.5.22 5.158583e+00 -1.400226e+01 4.709842e+01
C.5.23 5.569743e+00 -1.384736e+01 4.704393e+01
C.5.24 5.995269e+00 -1.373218e+01 4.700292e+01
C.5.25 6.426717e+00 -1.364198e+01 4.696118e+01
C.5.26 6.781089e+00 -1.360079e+01 4.691608e+01
C.5.27 7.137730e+00 -1.358596e+01 4.687251e+01
C.5.29 7.860656e+00 -1.347783e+01 4.682626e+01
C.5.30 8.222692e+00 -1.338330e+01 4.681697e+01
C.5.31 8.587046e+00 -1.329816e+01 4.680736e+01
C.5.32 8.973463e+00 -1.322777e+01 4.681326e+01
C.5.33 9.361531e+00 -1.316827e+01 4.682634e+01
C.5.34 9.751806e+00 -1.312411e+01 4.682000e+01
C.5.35 1.014114e+01 -1.310134e+01 4.681020e+01
C.5.36 1.053101e+01 -1.310361e+01 4.682401e+01
C.5.37 1.091953e+01 -1.312548e+01 4.685169e+01
C.5.38 1.175041e+01 -1.321605e+01 4.698872e+01
C.5.39 1.255651e+01 -1.334754e+01 4.721294e+01
C.5.40 1.334033e+01 -1.350877e+01 4.749042e+01
C.5.41 1.335616e+01 -1.351014e+01 4.749817e+01
C.5.42 1.337158e+01 -1.350976e+01 4.750679e+01
C.5.43 1.338754e+01 -1.351212e+01 4.751401e+01
C.5.44 1.370514e+01 -1.363106e+01 4.761074e+01
C.5.45 1.401962e+01 -1.375506e+01 4.771130e+01
C.5.46 1.433436e+01 -1.384418e+01 4.784310e+01
C.5.47 1.469853e+01 -1.388314e+01 4.806251e+01
C.5.48 1.502832e+01 -1.389344e+01 4.833343e+01
C.5.49 1.536474e+01 -1.390763e+01 4.859593e+01
C.5.50 1.578345e+01 -1.396306e+01 4.892361e+01
C.5.51 1.619534e+01 -1.402628e+01 4.925845e+01
C.5.52 1.659200e+01 -1.407650e+01 4.961327e+01
C.5.53 1.693928e+01 -1.411498e+01 5.005651e+01
C.5.54 1.717998e+01 -1.415094e+01 5.056575e+01
C.6.02 -2.789915e+00 -1.429766e+01 5.446944e+01
C.6.03 -2.697613e+00 -1.455892e+01 5.462977e+01
C.6.04 -2.583392e+00 -1.476610e+01 5.484543e+01
C.6.05 -2.492661e+00 -1.491763e+01 5.508666e+01
C.6.06 -2.397511e+00 -1.495432e+01 5.536771e+01
C.6.07 -2.268525e+00 -1.505521e+01 5.561783e+01
C.6.08 -2.078627e+00 -1.518508e+01 5.590192e+01
C.6.09 -1.867333e+00 -1.532281e+01 5.616651e+01
C.6.10 -1.623241e+00 -1.544528e+01 5.640951e+01
C.6.11 -1.411088e+00 -1.557879e+01 5.654009e+01
C.6.12 -1.166899e+00 -1.565510e+01 5.666025e+01
C.6.13 -9.220101e-01 -1.577906e+01 5.672770e+01
C.6.14 -7.449844e-01 -1.588178e+01 5.674702e+01
C.6.15 -5.732168e-01 -1.599147e+01 5.672007e+01
C.6.17 -1.688812e-01 -1.627508e+01 5.655753e+01
C.6.18 6.302202e-02 -1.644786e+01 5.642733e+01
C.6.19 2.729919e-01 -1.660900e+01 5.625261e+01
C.6.20 4.816360e-01 -1.676583e+01 5.603084e+01
C.6.21 6.811565e-01 -1.692116e+01 5.579980e+01
C.6.22 8.283756e-01 -1.705200e+01 5.551958e+01
C.6.23 9.608237e-01 -1.721617e+01 5.515117e+01
C.6.24 1.043136e+00 -1.734631e+01 5.475556e+01
C.6.25 1.083281e+00 -1.748793e+01 5.435737e+01
C.6.26 1.067381e+00 -1.760391e+01 5.404137e+01
C.6.27 1.010471e+00 -1.774218e+01 5.373937e+01
C.6.28 9.604031e-01 -1.788037e+01 5.343613e+01
C.6.29 6.997365e-01 -1.815516e+01 5.283648e+01
C.6.30 2.290937e-01 -1.848107e+01 5.241775e+01
C.7.02 1.717136e+01 -1.420311e+01 5.149106e+01
C.7.03 1.682765e+01 -1.421391e+01 5.177818e+01
C.7.04 1.650788e+01 -1.418963e+01 5.209100e+01
C.7.05 1.631135e+01 -1.416652e+01 5.231368e+01
C.7.06 1.617249e+01 -1.413207e+01 5.257498e+01
C.7.07 1.606804e+01 -1.407763e+01 5.284861e+01
C.7.08 1.598653e+01 -1.403077e+01 5.311040e+01
C.7.09 1.593709e+01 -1.397175e+01 5.337769e+01
C.7.10 1.589969e+01 -1.391011e+01 5.364633e+01
C.7.11 1.585499e+01 -1.380738e+01 5.412550e+01
C.7.12 1.585824e+01 -1.362832e+01 5.458385e+01
C.7.13 1.590689e+01 -1.338110e+01 5.500654e+01
C.7.14 1.601303e+01 -1.311063e+01 5.530154e+01
C.7.15 1.611982e+01 -1.282920e+01 5.558584e+01
C.7.17 1.637168e+01 -1.225567e+01 5.587629e+01
C.7.18 1.645808e+01 -1.199953e+01 5.593965e+01
C.7.19 1.656025e+01 -1.174459e+01 5.598034e+01
C.7.20 1.673587e+01 -1.143255e+01 5.599299e+01
C.7.21 1.694371e+01 -1.115317e+01 5.590865e+01
C.7.22 1.711173e+01 -1.086606e+01 5.577560e+01
C.7.23 1.731376e+01 -1.051739e+01 5.541354e+01
C.7.24 1.746478e+01 -1.019028e+01 5.500897e+01
C.7.25 1.755890e+01 -9.908419e+00 5.455601e+01
C.7.26 1.754494e+01 -9.673397e+00 5.420723e+01
C.7.27 1.746676e+01 -9.428772e+00 5.387388e+01
C.7.28 1.734842e+01 -9.124296e+00 5.360862e+01
C.7.29 1.727840e+01 -8.958091e+00 5.352275e+01
C.7.30 1.718757e+01 -8.780185e+00 5.352163e+01
C.8.01 -3.518500e+00 -1.102013e+01 6.256421e+01
C.8.02 -3.172379e+00 -1.127084e+01 6.257703e+01
C.8.03 -2.846734e+00 -1.151403e+01 6.270980e+01
C.8.04 -2.444703e+00 -1.161469e+01 6.281492e+01
C.8.05 -2.074670e+00 -1.143181e+01 6.278823e+01
C.8.06 -1.831689e+00 -1.112687e+01 6.265014e+01
C.8.07 -1.616535e+00 -1.078967e+01 6.254476e+01
C.8.08 -1.495618e+00 -1.030521e+01 6.223241e+01
C.8.09 -1.267151e+00 -9.781211e+00 6.209071e+01
C.8.10 -9.750024e-01 -9.279297e+00 6.199276e+01
C.8.11 -6.424495e-01 -8.956918e+00 6.198619e+01
C.8.12 -2.790408e-01 -8.669749e+00 6.199211e+01
C.8.14 2.238615e-01 -8.301846e+00 6.208558e+01
C.8.15 3.439544e-01 -8.189932e+00 6.211686e+01
C.8.16 4.421896e-01 -8.060270e+00 6.215513e+01
C.8.17 5.759484e-01 -7.851804e+00 6.223643e+01
C.8.18 7.040104e-01 -7.663621e+00 6.236349e+01
C.8.19 7.586527e-01 -7.456956e+00 6.251268e+01
C.8.20 7.120360e-01 -7.288446e+00 6.271815e+01
C.8.21 5.893939e-01 -7.134101e+00 6.290233e+01
C.8.22 4.353767e-01 -6.994040e+00 6.307393e+01
C.8.23 3.540636e-01 -6.898756e+00 6.327012e+01
C.8.24 2.298190e-01 -6.832645e+00 6.345552e+01
C.8.26 -9.631829e-02 -6.783176e+00 6.387733e+01
C.8.27 -2.818902e-01 -6.812491e+00 6.412601e+01
C.8.28 -4.732540e-01 -6.885267e+00 6.436101e+01
C.8.29 -7.604066e-01 -7.005139e+00 6.461713e+01
C.8.30 -1.091531e+00 -7.128416e+00 6.481097e+01
C.8.31 -1.455871e+00 -7.285508e+00 6.488167e+01
C.8.32 -1.722249e+00 -7.413018e+00 6.490021e+01
C.8.33 -1.985001e+00 -7.548360e+00 6.491444e+01
C.8.34 -2.224778e+00 -7.715123e+00 6.496196e+01
C.8.35 -2.426096e+00 -7.863303e+00 6.503009e+01
C.8.36 -2.622378e+00 -8.002680e+00 6.512589e+01
C.8.37 -2.840202e+00 -8.120900e+00 6.505038e+01
C.8.38 -3.114594e+00 -8.344993e+00 6.503059e+01
C.8.39 -3.369051e+00 -8.562880e+00 6.491365e+01
C.8.40 -3.602491e+00 -8.790144e+00 6.477309e+01
C.8.41 -3.758027e+00 -8.969433e+00 6.461845e+01
C.8.42 -3.867212e+00 -9.173751e+00 6.445541e+01
C.8.44 -4.002971e+00 -9.593551e+00 6.389379e+01
C.8.45 -4.015149e+00 -9.868657e+00 6.355584e+01
C.8.46 -3.978846e+00 -1.013049e+01 6.320916e+01
C.8.47 -3.877005e+00 -1.043191e+01 6.296627e+01
C.8.48 -3.722222e+00 -1.072441e+01 6.274107e+01
C.9.01 1.619670e+01 -6.847990e+00 6.207228e+01
C.9.02 1.586436e+01 -6.800762e+00 6.205212e+01
C.9.03 1.554511e+01 -6.699660e+00 6.202142e+01
C.9.04 1.528313e+01 -6.504317e+00 6.194214e+01
C.9.05 1.507406e+01 -6.224153e+00 6.184417e+01
C.9.06 1.487907e+01 -5.927462e+00 6.176835e+01
C.9.07 1.462241e+01 -5.680522e+00 6.169803e+01
C.9.08 1.430450e+01 -5.558794e+00 6.159306e+01
C.9.09 1.396950e+01 -5.505288e+00 6.148434e+01
C.9.10 1.361604e+01 -5.482821e+00 6.144598e+01
C.9.11 1.330156e+01 -5.456293e+00 6.146146e+01
C.9.12 1.299070e+01 -5.435600e+00 6.151418e+01
C.9.14 1.247323e+01 -5.329469e+00 6.160534e+01
C.9.15 1.227344e+01 -5.277560e+00 6.168437e+01
C.9.16 1.208837e+01 -5.202604e+00 6.177916e+01
C.9.17 1.191721e+01 -5.095865e+00 6.189223e+01
C.9.18 1.177055e+01 -4.966907e+00 6.201608e+01
C.9.19 1.165452e+01 -4.815899e+00 6.214726e+01
C.9.20 1.160673e+01 -4.687740e+00 6.226493e+01
C.9.21 1.159576e+01 -4.548820e+00 6.237955e+01
C.9.22 1.159688e+01 -4.407494e+00 6.249172e+01
C.9.23 1.160698e+01 -4.276141e+00 6.262265e+01
C.9.24 1.163345e+01 -4.146239e+00 6.275274e+01
C.9.26 1.181400e+01 -3.986081e+00 6.314418e+01
C.9.27 1.196749e+01 -3.870136e+00 6.334819e+01
C.9.28 1.215138e+01 -3.741765e+00 6.351651e+01
C.9.29 1.248695e+01 -3.671803e+00 6.380849e+01
C.9.30 1.284038e+01 -3.641375e+00 6.408581e+01
C.9.31 1.325133e+01 -3.571032e+00 6.425584e+01
C.9.32 1.374937e+01 -3.495375e+00 6.427669e+01
C.9.33 1.424891e+01 -3.527192e+00 6.433699e+01
C.9.34 1.473256e+01 -3.596962e+00 6.446120e+01
C.9.35 1.515592e+01 -3.620353e+00 6.432881e+01
C.9.36 1.557181e+01 -3.656158e+00 6.417688e+01
C.9.37 1.598726e+01 -3.782284e+00 6.408307e+01
C.9.38 1.633134e+01 -3.914153e+00 6.389190e+01
C.9.39 1.664643e+01 -4.087384e+00 6.368445e+01
C.9.40 1.684022e+01 -4.215699e+00 6.334050e+01
C.9.41 1.693673e+01 -4.318097e+00 6.294909e+01
C.9.42 1.704266e+01 -4.565574e+00 6.263201e+01
C.9.44 1.715416e+01 -5.168941e+00 6.216850e+01
C.9.45 1.717717e+01 -5.445760e+00 6.194892e+01
C.9.46 1.709220e+01 -5.757568e+00 6.180426e+01
C.9.47 1.691275e+01 -6.234496e+00 6.190913e+01
C.9.48 1.668364e+01 -6.665587e+00 6.208901e+01
C.10.02 3.671744e+00 -2.003223e+01 6.043660e+01
C.10.03 3.551123e+00 -1.970565e+01 6.043258e+01
C.10.04 3.430992e+00 -1.937899e+01 6.042335e+01
C.10.05 3.354117e+00 -1.914384e+01 6.041390e+01
C.10.06 3.276615e+00 -1.890874e+01 6.041017e+01
C.10.07 3.186919e+00 -1.868412e+01 6.035732e+01
C.10.08 3.039780e+00 -1.838752e+01 6.024497e+01
C.10.09 2.869709e+00 -1.809459e+01 6.015823e+01
C.10.10 2.632060e+00 -1.783815e+01 6.016124e+01
C.10.11 2.430367e+00 -1.767633e+01 6.019860e+01
C.10.12 2.233165e+00 -1.750499e+01 6.020278e+01
C.10.13 2.033015e+00 -1.733733e+01 6.021232e+01
C.10.14 1.840580e+00 -1.713371e+01 6.021752e+01
C.10.15 1.672492e+00 -1.692266e+01 6.014185e+01
C.10.17 1.181951e+00 -1.650797e+01 6.007125e+01
C.10.18 8.714286e-01 -1.631022e+01 6.006420e+01
C.10.19 5.626389e-01 -1.610987e+01 6.007302e+01
C.10.20 2.992600e-01 -1.589552e+01 6.004929e+01
C.10.21 4.889936e-02 -1.567052e+01 5.999855e+01
C.10.22 -1.856335e-01 -1.542384e+01 5.999377e+01
C.10.23 -5.359837e-01 -1.504598e+01 5.996083e+01
C.10.24 -8.441812e-01 -1.463171e+01 5.996436e+01
C.10.25 -1.115622e+00 -1.422742e+01 6.013602e+01
C.10.26 -1.381646e+00 -1.370247e+01 6.046072e+01
C.10.27 -1.598364e+00 -1.312773e+01 6.073363e+01
C.10.28 -1.800849e+00 -1.263691e+01 6.114579e+01
C.10.29 -1.988221e+00 -1.226941e+01 6.147153e+01
C.10.30 -2.126760e+00 -1.201569e+01 6.191050e+01
C.11.02 1.516979e+01 -1.749698e+01 6.009611e+01
C.11.03 1.508483e+01 -1.712856e+01 6.006904e+01
C.11.04 1.499645e+01 -1.676400e+01 6.001457e+01
C.11.05 1.492244e+01 -1.646522e+01 5.998558e+01
C.11.06 1.485598e+01 -1.616434e+01 5.996038e+01
C.11.07 1.483013e+01 -1.585757e+01 5.993192e+01
C.11.08 1.487164e+01 -1.547703e+01 5.987099e+01
C.11.09 1.496392e+01 -1.510555e+01 5.980986e+01
C.11.10 1.504587e+01 -1.472678e+01 5.981835e+01
C.11.11 1.508228e+01 -1.452726e+01 5.977344e+01
C.11.12 1.511496e+01 -1.433194e+01 5.971072e+01
C.11.13 1.513554e+01 -1.413189e+01 5.965873e+01
C.11.14 1.511308e+01 -1.391379e+01 5.960221e+01
C.11.15 1.507916e+01 -1.369532e+01 5.955337e+01
C.11.17 1.536112e+01 -1.305485e+01 5.952251e+01
C.11.18 1.563648e+01 -1.266546e+01 5.943276e+01
C.11.19 1.588649e+01 -1.226349e+01 5.932593e+01
C.11.20 1.604276e+01 -1.185502e+01 5.925260e+01
C.11.21 1.614986e+01 -1.142691e+01 5.920914e+01
C.11.22 1.624031e+01 -1.099451e+01 5.924783e+01
C.11.23 1.632518e+01 -1.048633e+01 5.943381e+01
C.11.24 1.639141e+01 -9.968462e+00 5.959954e+01
C.11.25 1.646730e+01 -9.449949e+00 5.975898e+01
C.11.26 1.651051e+01 -9.001761e+00 5.987933e+01
C.11.27 1.652752e+01 -8.583468e+00 6.008420e+01
C.11.28 1.654730e+01 -8.154837e+00 6.026616e+01
C.11.29 1.656277e+01 -7.718353e+00 6.057119e+01
C.11.30 1.658227e+01 -7.348203e+00 6.095383e+01
