# Supplementary material for: Ontogenetic changes and sexual dimorphism in the cranium and mandible of the Atlantic walrus (Odobenus rosmarus rosmarus L.)
Source: Anat Rec (Hoboken). 2025 Sep 12;309(7):1875–903. doi: 10.1002/ar.70050 (PMC13251751; doi:10.1002/ar.70050)
Supplement: Supplementary file 1 — Data S1: Supporting information. [file AR-309-1875-s001.zip › PTS files/Ontogeny_Skull/4518_M_A.pts]

Version 1.0
487
S.1 6.579858e+00 -2.307887e+01 5.703523e+01
S.2 7.154651e+00 -1.914240e+01 5.969570e+01
S.3 8.975923e+00 -1.458379e+01 5.950087e+01
S.4 5.679780e+00 -1.413171e+01 5.997314e+01
S.5 7.623952e+00 -1.406298e+01 6.112352e+01
S.6 7.459793e+00 -7.554649e+00 6.111161e+01
S.7 6.908686e+00 7.374843e+00 5.330128e+01
S.8 9999 9999 9999
S.9 6.827782e+00 5.566255e+00 4.121329e+01
S.10 3.144660e+00 5.787435e+00 4.181686e+01
S.11 4.736854e+00 3.743345e+00 3.966259e+01
S.12 8.719270e+00 -2.230599e+01 5.422250e+01
S.13 4.351605e+00 -2.193491e+01 5.503181e+01
S.14 1.047557e+01 -1.591581e+01 4.991347e+01
S.15 1.536918e+00 -1.560287e+01 5.118896e+01
S.16 9.399884e+00 -9.292706e+00 4.637710e+01
S.17 1.641405e+00 -8.877238e+00 4.753230e+01
S.18 7.643897e+00 -5.799757e+00 4.190430e+01
S.19 2.756503e+00 -5.589899e+00 4.245564e+01
S.20 5.476653e+00 -7.325134e+00 4.606857e+01
S.21 6.515131e+00 -1.336716e+01 5.346002e+01
S.22 6.506575e+00 -2.119534e+01 5.582425e+01
S.23 1.553507e+01 -1.090764e+01 5.692210e+01
S.24 -1.156787e+00 -1.069257e+01 5.918190e+01
S.25 1.550080e+01 -9.879569e+00 5.111515e+01
S.26 -2.695279e+00 -1.025717e+01 5.390910e+01
S.27 1.533913e+01 -6.933909e+00 5.235808e+01
S.28 -2.438712e+00 -6.719915e+00 5.502146e+01
S.29 1.502070e+01 -7.686101e+00 4.864156e+01
S.30 -3.045411e+00 -7.297078e+00 5.134565e+01
S.31 1.295673e+01 -1.288550e+01 5.204308e+01
S.32 -5.003071e-01 -1.245084e+01 5.437495e+01
S.33 1.166555e+01 -1.459238e+01 4.983057e+01
S.34 3.276314e-01 -1.465478e+01 5.185565e+01
S.35 1.253757e+01 -1.324919e+01 4.885767e+01
S.36 -1.009398e+00 -1.296426e+01 5.077580e+01
S.37 1.526784e+01 -7.838513e+00 4.498576e+01
S.38 -4.189374e+00 -7.737581e+00 4.782246e+01
S.39 1.618673e+01 -7.192194e+00 4.686415e+01
S.40 -4.714779e+00 -6.666453e+00 4.984319e+01
S.41 1.510266e+01 -2.965107e+00 4.419541e+01
S.42 -4.366701e+00 -2.691784e+00 4.716082e+01
S.43 1.853829e+01 2.392122e-01 4.405447e+01
S.44 -7.694345e+00 -7.282104e-02 4.652477e+01
S.45 1.654819e+01 -2.124594e+00 3.540282e+01
S.46 -7.605904e+00 -2.271567e+00 3.863415e+01
S.47 1.818564e+01 -1.896494e+00 3.796312e+01
S.48 -8.880631e+00 -1.880641e+00 4.114473e+01
S.49 1.305689e+01 3.364105e+00 3.744818e+01
S.50 -3.659597e+00 3.942582e+00 3.957139e+01
S.51 1.072316e+01 5.638391e+00 3.999921e+01
S.52 -9.203449e-01 6.552933e+00 4.215621e+01
S.53 7.625067e+00 7.527221e+00 3.961312e+01
S.54 2.185804e+00 7.502812e+00 4.028742e+01
S.55 6.343012e+00 3.940243e+00 3.913439e+01
S.56 3.004408e+00 3.964801e+00 3.966740e+01
S.57 9.633549e+00 7.299900e+00 4.194478e+01
S.58 1.152902e+00 7.836788e+00 4.322839e+01
S.59 5.244956e+00 8.152439e+00 4.484362e+01
S.60 1.075247e+01 5.270341e+00 4.046532e+01
S.61 -8.359607e-01 6.225770e+00 4.247161e+01
S.62 1.161630e+01 -1.820263e+01 4.992414e+01
S.63 5.294786e-02 -1.786981e+01 5.156889e+01
S.64 7.938722e+00 -3.027265e+00 4.214952e+01
S.65 9999 9999 9999
S.66 1.282535e+01 -2.171247e+00 3.894519e+01
S.67 -2.932224e+00 -1.179313e+00 4.091921e+01
S.68 7.287722e+00 4.086877e-01 4.074767e+01
S.69 2.964475e+00 -3.452168e-02 4.213684e+01
S.70 4.999843e+00 2.309194e+00 4.024372e+01
S.71 1.059039e+01 -5.264825e+00 4.300111e+01
S.72 -1.026560e+00 -5.488743e+00 4.416965e+01
S.73 1.163147e+01 -5.751435e+00 4.456110e+01
S.74 -8.450472e-01 -5.620828e+00 4.612628e+01
S.75 1.569845e+01 -6.062678e+00 4.213581e+01
S.76 -5.825542e+00 -5.968996e+00 4.631792e+01
S.77 1.230031e+01 -2.585215e+01 5.263752e+01
S.78 -1.278167e-01 -2.545710e+01 5.421223e+01
S.79 1.198486e+01 -2.070857e+01 4.948414e+01
S.80 -9.785759e-01 -2.139709e+01 5.045711e+01
S.81 1.420185e+01 -2.398393e+01 5.010131e+01
S.82 -2.387758e+00 -2.355092e+01 5.229500e+01
S.83 9999 9999 9999
S.84 9999 9999 9999
C.1.02 7.422025e+00 -1.408089e+01 6.170549e+01
C.1.03 7.396883e+00 -1.354625e+01 6.201103e+01
C.1.04 7.340647e+00 -1.293862e+01 6.209711e+01
C.1.05 7.325847e+00 -1.260021e+01 6.213011e+01
C.1.06 7.344578e+00 -1.226058e+01 6.214147e+01
C.1.07 7.372329e+00 -1.192194e+01 6.216116e+01
C.1.08 7.406389e+00 -1.156780e+01 6.218436e+01
C.1.09 7.444305e+00 -1.121337e+01 6.217681e+01
C.1.10 7.468194e+00 -1.085957e+01 6.213982e+01
C.1.11 7.474133e+00 -1.052409e+01 6.209108e+01
C.1.12 7.469697e+00 -1.019055e+01 6.203042e+01
C.1.13 7.451155e+00 -9.877090e+00 6.190252e+01
C.1.14 7.445437e+00 -9.516465e+00 6.183393e+01
C.1.15 7.431776e+00 -9.168385e+00 6.171800e+01
C.1.16 7.421210e+00 -8.835690e+00 6.156313e+01
C.1.17 7.424238e+00 -8.428574e+00 6.135973e+01
C.1.18 7.441693e+00 -7.997465e+00 6.121503e+01
C.1.20 7.444135e+00 -6.998839e+00 6.081608e+01
C.1.21 7.409392e+00 -6.508984e+00 6.042194e+01
C.1.22 7.371044e+00 -6.059297e+00 5.998283e+01
C.1.23 7.329137e+00 -5.626817e+00 5.956744e+01
C.1.24 7.282979e+00 -5.202988e+00 5.914368e+01
C.1.25 7.246994e+00 -4.786669e+00 5.871158e+01
C.1.26 7.233394e+00 -4.410789e+00 5.835109e+01
C.1.27 7.230044e+00 -4.021260e+00 5.800515e+01
C.1.28 7.225590e+00 -3.602368e+00 5.769542e+01
C.1.29 7.211847e+00 -3.000636e+00 5.729954e+01
C.1.30 7.196644e+00 -2.380966e+00 5.693243e+01
C.1.31 7.182129e+00 -1.736879e+00 5.661003e+01
C.1.32 7.174651e+00 -1.107400e+00 5.629421e+01
C.1.33 7.163344e+00 -4.889174e-01 5.595745e+01
C.1.34 7.132554e+00 1.350578e-01 5.563225e+01
C.1.35 7.073382e+00 6.332535e-01 5.538317e+01
C.1.36 6.992812e+00 1.126803e+00 5.513086e+01
C.1.37 6.931070e+00 1.622151e+00 5.487676e+01
C.1.38 6.906273e+00 2.160208e+00 5.462347e+01
C.1.39 6.920733e+00 2.723611e+00 5.443201e+01
C.1.40 6.912458e+00 3.265756e+00 5.418645e+01
C.1.41 6.906744e+00 3.678598e+00 5.399595e+01
C.1.42 6.898513e+00 4.088742e+00 5.379979e+01
C.1.43 6.879082e+00 4.500908e+00 5.360873e+01
C.1.44 6.824664e+00 4.995010e+00 5.336491e+01
C.1.45 6.762660e+00 5.496567e+00 5.313874e+01
C.1.46 6.729343e+00 6.027263e+00 5.298449e+01
C.1.47 6.702910e+00 6.599936e+00 5.284877e+01
C.1.48 6.791703e+00 7.061488e+00 5.270626e+01
C.2.02 1.848308e+01 3.539440e-01 4.433345e+01
C.2.03 1.838724e+01 5.011679e-01 4.458479e+01
C.2.04 1.823900e+01 6.722953e-01 4.479161e+01
C.2.05 1.803609e+01 8.793799e-01 4.496115e+01
C.2.06 1.786487e+01 1.123067e+00 4.511639e+01
C.2.07 1.769680e+01 1.392312e+00 4.522620e+01
C.2.08 1.740137e+01 1.876188e+00 4.529825e+01
C.2.09 1.708686e+01 2.353292e+00 4.529051e+01
C.2.10 1.677530e+01 2.831877e+00 4.531243e+01
C.2.11 1.649477e+01 3.295027e+00 4.540911e+01
C.2.12 1.617285e+01 3.736187e+00 4.547434e+01
C.2.13 1.590161e+01 4.183142e+00 4.564529e+01
C.2.14 1.549404e+01 4.715626e+00 4.582073e+01
C.2.15 1.508524e+01 5.233490e+00 4.603316e+01
C.2.16 1.467879e+01 5.728134e+00 4.629876e+01
C.2.17 1.437234e+01 6.086410e+00 4.652439e+01
C.2.18 1.407267e+01 6.412188e+00 4.680231e+01
C.2.19 1.381992e+01 6.671610e+00 4.717913e+01
C.2.20 1.341264e+01 6.899056e+00 4.766659e+01
C.2.21 1.318501e+01 7.032506e+00 4.828454e+01
C.2.22 1.286075e+01 7.145911e+00 4.886357e+01
C.2.23 1.261308e+01 7.223934e+00 4.943346e+01
C.2.24 1.235883e+01 7.271097e+00 5.000382e+01
C.2.25 1.202186e+01 7.300462e+00 5.053087e+01
C.2.26 1.155564e+01 7.295619e+00 5.103020e+01
C.2.27 1.104045e+01 7.267719e+00 5.147799e+01
C.2.28 1.052525e+01 7.225445e+00 5.192462e+01
C.2.29 9.926657e+00 7.284358e+00 5.231399e+01
C.2.30 9.290312e+00 7.400626e+00 5.262212e+01
C.2.31 8.633942e+00 7.464726e+00 5.290221e+01
C.2.32 8.068398e+00 7.477403e+00 5.308385e+01
C.2.33 7.496761e+00 7.432960e+00 5.323975e+01
C.3.02 -7.455483e+00 3.905759e-02 4.692812e+01
C.3.03 -7.311436e+00 2.172707e-01 4.735208e+01
C.3.04 -7.121005e+00 4.603907e-01 4.772207e+01
C.3.05 -6.777117e+00 7.793772e-01 4.803796e+01
C.3.06 -6.441598e+00 1.142869e+00 4.831200e+01
C.3.07 -6.088392e+00 1.566573e+00 4.843655e+01
C.3.08 -5.690326e+00 2.189851e+00 4.834252e+01
C.3.09 -5.346107e+00 2.835299e+00 4.819874e+01
C.3.10 -5.020308e+00 3.505369e+00 4.817352e+01
C.3.11 -4.591837e+00 4.119924e+00 4.820754e+01
C.3.12 -4.107197e+00 4.691037e+00 4.824453e+01
C.3.13 -3.633406e+00 5.264237e+00 4.834150e+01
C.3.14 -3.328401e+00 5.660659e+00 4.844512e+01
C.3.15 -3.023605e+00 6.047075e+00 4.858186e+01
C.3.16 -2.697971e+00 6.399429e+00 4.875713e+01
C.3.17 -2.366218e+00 6.684147e+00 4.893926e+01
C.3.18 -2.032408e+00 6.929143e+00 4.916913e+01
C.3.19 -1.688372e+00 7.113333e+00 4.943747e+01
C.3.20 -1.296399e+00 7.253770e+00 4.982755e+01
C.3.21 -9.089152e-01 7.328805e+00 5.023958e+01
C.3.22 -5.264378e-01 7.333980e+00 5.066293e+01
C.3.23 -6.114678e-02 7.185827e+00 5.131881e+01
C.3.24 4.507098e-01 7.014940e+00 5.193314e+01
C.3.25 1.056756e+00 6.880830e+00 5.246540e+01
C.3.26 1.564938e+00 6.783344e+00 5.292377e+01
C.3.27 2.172452e+00 6.743598e+00 5.325115e+01
C.3.28 2.811682e+00 6.756012e+00 5.351398e+01
C.3.29 3.471621e+00 6.855721e+00 5.368000e+01
C.3.30 4.137146e+00 6.993462e+00 5.378548e+01
C.3.31 4.813611e+00 7.114933e+00 5.381161e+01
C.3.32 5.516930e+00 7.240079e+00 5.368480e+01
C.3.33 6.214865e+00 7.331529e+00 5.350896e+01
C.4.02 6.574873e+00 -2.308753e+01 5.669379e+01
C.4.03 6.569619e+00 -2.296059e+01 5.637671e+01
C.4.04 6.556123e+00 -2.274894e+01 5.610894e+01
C.4.05 6.532285e+00 -2.225457e+01 5.591055e+01
C.4.06 6.509931e+00 -2.172855e+01 5.582613e+01
C.4.08 6.542222e+00 -2.069041e+01 5.586931e+01
C.4.09 6.593815e+00 -2.018707e+01 5.591681e+01
C.4.10 6.620517e+00 -1.968088e+01 5.595308e+01
C.4.11 6.609745e+00 -1.921692e+01 5.591195e+01
C.4.12 6.624309e+00 -1.875125e+01 5.590903e+01
C.4.13 6.569620e+00 -1.830037e+01 5.601288e+01
C.4.14 6.556838e+00 -1.781936e+01 5.568447e+01
C.4.15 6.528325e+00 -1.732651e+01 5.537543e+01
C.4.16 6.528691e+00 -1.681473e+01 5.509722e+01
C.4.17 6.528438e+00 -1.629705e+01 5.485622e+01
C.4.18 6.514266e+00 -1.578390e+01 5.460615e+01
C.4.19 6.507726e+00 -1.527245e+01 5.435229e+01
C.4.20 6.512361e+00 -1.501513e+01 5.422371e+01
C.4.21 6.520853e+00 -1.475439e+01 5.410240e+01
C.4.22 6.526337e+00 -1.448619e+01 5.399844e+01
C.4.23 6.531039e+00 -1.410336e+01 5.383867e+01
C.4.24 6.531808e+00 -1.372368e+01 5.367150e+01
C.4.26 6.477716e+00 -1.302655e+01 5.325893e+01
C.4.27 6.426030e+00 -1.268998e+01 5.305421e+01
C.4.28 6.372350e+00 -1.237232e+01 5.282168e+01
C.4.29 6.295713e+00 -1.190322e+01 5.247298e+01
C.4.30 6.217203e+00 -1.145738e+01 5.209540e+01
C.4.31 6.146173e+00 -1.103547e+01 5.168986e+01
C.4.32 6.078079e+00 -1.053112e+01 5.116503e+01
C.4.33 6.026441e+00 -1.002750e+01 5.063760e+01
C.4.34 5.950232e+00 -9.605471e+00 5.004553e+01
C.4.35 5.852143e+00 -9.291819e+00 4.946962e+01
C.4.36 5.786462e+00 -8.875879e+00 4.895742e+01
C.4.37 5.708670e+00 -8.556341e+00 4.838165e+01
C.4.38 5.667150e+00 -8.383169e+00 4.793502e+01
C.4.39 5.638891e+00 -8.209841e+00 4.748743e+01
C.4.40 5.604789e+00 -8.012808e+00 4.705017e+01
C.4.41 5.565383e+00 -7.822755e+00 4.669192e+01
C.4.42 5.530571e+00 -7.628035e+00 4.633570e+01
C.5.02 1.544137e+01 -1.074979e+01 5.730141e+01
C.5.03 1.521570e+01 -1.056973e+01 5.760839e+01
C.5.04 1.507137e+01 -1.040805e+01 5.796980e+01
C.5.05 1.485493e+01 -1.024929e+01 5.824917e+01
C.5.06 1.459646e+01 -1.008790e+01 5.848844e+01
C.5.07 1.429246e+01 -9.928068e+00 5.866772e+01
C.5.08 1.395879e+01 -9.764273e+00 5.884836e+01
C.5.09 1.362403e+01 -9.599952e+00 5.902651e+01
C.5.10 1.332070e+01 -9.415016e+00 5.923769e+01
C.5.11 1.307910e+01 -9.269387e+00 5.941408e+01
C.5.12 1.283721e+01 -9.126581e+00 5.959238e+01
C.5.13 1.258977e+01 -8.982717e+00 5.976199e+01
C.5.14 1.234110e+01 -8.846940e+00 5.991509e+01
C.5.15 1.208834e+01 -8.709971e+00 6.006022e+01
C.5.16 1.183514e+01 -8.559715e+00 6.019069e+01
C.5.17 1.155244e+01 -8.367925e+00 6.030253e+01
C.5.18 1.127022e+01 -8.165274e+00 6.039474e+01
C.5.19 1.096358e+01 -7.995682e+00 6.047485e+01
C.5.20 1.063309e+01 -7.858712e+00 6.055726e+01
C.5.21 1.029572e+01 -7.740312e+00 6.064057e+01
C.5.22 9.947987e+00 -7.654136e+00 6.072076e+01
C.5.23 9.534953e+00 -7.590617e+00 6.082505e+01
C.5.24 9.116930e+00 -7.562742e+00 6.092501e+01
C.5.25 8.689332e+00 -7.563472e+00 6.097668e+01
C.5.26 8.279511e+00 -7.554516e+00 6.102146e+01
C.5.27 7.869426e+00 -7.550193e+00 6.106440e+01
C.5.29 7.118575e+00 -7.556685e+00 6.117679e+01
C.5.30 6.776541e+00 -7.568353e+00 6.123645e+01
C.5.31 6.437619e+00 -7.602366e+00 6.130470e+01
C.5.32 6.120740e+00 -7.669698e+00 6.137926e+01
C.5.33 5.804190e+00 -7.762517e+00 6.142045e+01
C.5.34 5.490613e+00 -7.858958e+00 6.147415e+01
C.5.35 5.188629e+00 -7.955201e+00 6.154661e+01
C.5.36 4.883359e+00 -8.063548e+00 6.157459e+01
C.5.37 4.570730e+00 -8.150415e+00 6.159510e+01
C.5.38 4.239280e+00 -8.204025e+00 6.153890e+01
C.5.39 3.905364e+00 -8.224104e+00 6.147581e+01
C.5.40 3.585463e+00 -8.294519e+00 6.138310e+01
C.5.41 3.225201e+00 -8.435390e+00 6.131461e+01
C.5.42 2.882951e+00 -8.612724e+00 6.123881e+01
C.5.43 2.535225e+00 -8.780665e+00 6.116660e+01
C.5.44 2.238165e+00 -8.916258e+00 6.106657e+01
C.5.45 1.926530e+00 -9.034559e+00 6.099220e+01
C.5.46 1.623647e+00 -9.167189e+00 6.090670e+01
C.5.47 1.235285e+00 -9.371049e+00 6.078951e+01
C.5.48 8.440752e-01 -9.577243e+00 6.068678e+01
C.5.49 4.493690e-01 -9.777796e+00 6.058627e+01
C.5.50 1.233524e-01 -9.958340e+00 6.045325e+01
C.5.51 -1.829011e-01 -1.013959e+01 6.028021e+01
C.5.52 -4.347028e-01 -1.030360e+01 6.002278e+01
C.5.53 -7.025292e-01 -1.045140e+01 5.977328e+01
C.5.54 -9.638338e-01 -1.058356e+01 5.950856e+01
C.6.02 1.551077e+01 -7.092410e+00 5.236614e+01
C.6.03 1.564332e+01 -7.277342e+00 5.231247e+01
C.6.04 1.575323e+01 -7.467808e+00 5.223315e+01
C.6.05 1.583835e+01 -7.674852e+00 5.210260e+01
C.6.06 1.591052e+01 -7.885240e+00 5.196962e+01
C.6.07 1.596474e+01 -8.107866e+00 5.184858e+01
C.6.08 1.595009e+01 -8.349882e+00 5.170672e+01
C.6.09 1.589540e+01 -8.589529e+00 5.157075e+01
C.6.10 1.581848e+01 -8.815974e+00 5.142339e+01
C.6.11 1.577382e+01 -8.950582e+00 5.133861e+01
C.6.12 1.572824e+01 -9.091085e+00 5.126460e+01
C.6.13 1.567570e+01 -9.244360e+00 5.123226e+01
C.6.14 1.561831e+01 -9.457421e+00 5.118622e+01
C.6.15 1.556756e+01 -9.664294e+00 5.111250e+01
C.6.17 1.535104e+01 -1.035689e+01 5.129388e+01
C.6.18 1.511603e+01 -1.082638e+01 5.137463e+01
C.6.19 1.489190e+01 -1.125201e+01 5.160002e+01
C.6.20 1.463410e+01 -1.163442e+01 5.203370e+01
C.6.21 1.445361e+01 -1.184419e+01 5.260313e+01
C.6.22 1.432294e+01 -1.195871e+01 5.321191e+01
C.6.23 1.421284e+01 -1.197165e+01 5.374762e+01
C.6.24 1.417718e+01 -1.186609e+01 5.428322e+01
C.6.25 1.424420e+01 -1.172067e+01 5.480633e+01
C.6.26 1.438832e+01 -1.160357e+01 5.527141e+01
C.6.27 1.459085e+01 -1.144519e+01 5.570117e+01
C.6.28 1.487908e+01 -1.131976e+01 5.609101e+01
C.6.29 1.514729e+01 -1.128694e+01 5.638384e+01
C.6.30 1.542701e+01 -1.116993e+01 5.664231e+01
C.7.02 -1.094904e+00 -1.086700e+01 5.891714e+01
C.7.03 -9.332501e-01 -1.096659e+01 5.865580e+01
C.7.04 -7.799164e-01 -1.103615e+01 5.838012e+01
C.7.05 -6.978652e-01 -1.113070e+01 5.809381e+01
C.7.06 -6.365842e-01 -1.120705e+01 5.779708e+01
C.7.07 -6.104614e-01 -1.129681e+01 5.749891e+01
C.7.08 -6.817338e-01 -1.150670e+01 5.696986e+01
C.7.09 -8.420037e-01 -1.166707e+01 5.644291e+01
C.7.10 -1.047683e+00 -1.174438e+01 5.591303e+01
C.7.11 -1.299142e+00 -1.168790e+01 5.538993e+01
C.7.12 -1.576670e+00 -1.168765e+01 5.487704e+01
C.7.13 -1.874751e+00 -1.137527e+01 5.448510e+01
C.7.14 -2.163839e+00 -1.111091e+01 5.413909e+01
C.7.15 -2.405292e+00 -1.069064e+01 5.394344e+01
C.7.17 -2.786396e+00 -1.010808e+01 5.391936e+01
C.7.18 -2.819940e+00 -9.939200e+00 5.388793e+01
C.7.19 -2.853008e+00 -9.768943e+00 5.386443e+01
C.7.20 -2.933906e+00 -9.475789e+00 5.390244e+01
C.7.21 -3.007865e+00 -9.197586e+00 5.400762e+01
C.7.22 -3.065733e+00 -8.915598e+00 5.411279e+01
C.7.23 -3.108009e+00 -8.679372e+00 5.424770e+01
C.7.24 -3.125873e+00 -8.435895e+00 5.437495e+01
C.7.25 -3.104045e+00 -8.205413e+00 5.452391e+01
C.7.26 -3.000767e+00 -7.953199e+00 5.467627e+01
C.7.27 -2.856805e+00 -7.698110e+00 5.478440e+01
C.7.28 -2.713919e+00 -7.455154e+00 5.491875e+01
C.7.29 -2.597176e+00 -7.241101e+00 5.508047e+01
C.7.30 -2.516392e+00 -6.969414e+00 5.515306e+01
C.8.01 1.466646e+01 -8.122513e+00 4.496140e+01
C.8.02 1.427857e+01 -8.064142e+00 4.502895e+01
C.8.03 1.391232e+01 -7.912971e+00 4.506688e+01
C.8.04 1.359635e+01 -7.672429e+00 4.503997e+01
C.8.05 1.343877e+01 -7.280339e+00 4.491355e+01
C.8.06 1.339675e+01 -6.871673e+00 4.475295e+01
C.8.07 1.325696e+01 -6.466591e+00 4.464847e+01
C.8.08 1.298187e+01 -6.244546e+00 4.470017e+01
C.8.09 1.266248e+01 -6.114575e+00 4.479373e+01
C.8.10 1.231235e+01 -6.046825e+00 4.481548e+01
C.8.11 1.207291e+01 -5.963382e+00 4.474635e+01
C.8.12 1.186413e+01 -5.838306e+00 4.464713e+01
C.8.14 1.140676e+01 -5.694755e+00 4.456092e+01
C.8.15 1.118451e+01 -5.633522e+00 4.458453e+01
C.8.16 1.096111e+01 -5.589907e+00 4.454097e+01
C.8.17 1.081336e+01 -5.509771e+00 4.438438e+01
C.8.18 1.072970e+01 -5.421821e+00 4.418933e+01
C.8.19 1.063743e+01 -5.385194e+00 4.398215e+01
C.8.20 1.057734e+01 -5.362719e+00 4.383918e+01
C.8.21 1.054067e+01 -5.336037e+00 4.368919e+01
C.8.22 1.052228e+01 -5.315951e+00 4.353487e+01
C.8.23 1.050577e+01 -5.297198e+00 4.335165e+01
C.8.24 1.051151e+01 -5.277983e+00 4.316783e+01
C.8.26 1.090622e+01 -5.337336e+00 4.261852e+01
C.8.27 1.122901e+01 -5.461460e+00 4.225552e+01
C.8.28 1.155278e+01 -5.626493e+00 4.191010e+01
C.8.29 1.194486e+01 -5.670897e+00 4.173638e+01
C.8.30 1.236996e+01 -5.636165e+00 4.167321e+01
C.8.31 1.278422e+01 -5.682321e+00 4.156298e+01
C.8.32 1.309145e+01 -5.750609e+00 4.144009e+01
C.8.33 1.337078e+01 -5.869173e+00 4.129148e+01
C.8.34 1.368470e+01 -5.947718e+00 4.119433e+01
C.8.35 1.393342e+01 -5.961332e+00 4.118144e+01
C.8.36 1.418248e+01 -5.974335e+00 4.118441e+01
C.8.37 1.442531e+01 -5.968381e+00 4.124100e+01
C.8.38 1.468205e+01 -5.966405e+00 4.133427e+01
C.8.39 1.493946e+01 -5.995640e+00 4.142090e+01
C.8.40 1.518276e+01 -6.034327e+00 4.153889e+01
C.8.41 1.539854e+01 -6.048065e+00 4.169964e+01
C.8.42 1.557199e+01 -6.013932e+00 4.190296e+01
C.8.44 1.593049e+01 -6.227297e+00 4.287222e+01
C.8.45 1.607813e+01 -6.591217e+00 4.355700e+01
C.8.46 1.602318e+01 -6.962952e+00 4.425126e+01
C.8.47 1.569809e+01 -7.368195e+00 4.466004e+01
C.8.48 1.522991e+01 -7.798326e+00 4.484116e+01
C.9.01 -4.038407e+00 -7.851979e+00 4.747470e+01
C.9.02 -3.700513e+00 -7.856634e+00 4.740553e+01
C.9.03 -3.384200e+00 -7.734672e+00 4.734187e+01
C.9.04 -3.126323e+00 -7.533634e+00 4.723204e+01
C.9.05 -2.952997e+00 -7.140147e+00 4.701727e+01
C.9.06 -2.894970e+00 -6.707849e+00 4.681539e+01
C.9.07 -2.719840e+00 -6.277773e+00 4.669142e+01
C.9.08 -2.314353e+00 -6.021528e+00 4.670630e+01
C.9.09 -1.842640e+00 -5.937678e+00 4.673378e+01
C.9.10 -1.371514e+00 -5.855771e+00 4.669318e+01
C.9.11 -1.172072e+00 -5.742056e+00 4.654580e+01
C.9.12 -1.011806e+00 -5.681111e+00 4.633361e+01
C.9.14 -7.043782e-01 -5.580143e+00 4.603431e+01
C.9.15 -5.563010e-01 -5.538264e+00 4.595544e+01
C.9.16 -4.315526e-01 -5.497306e+00 4.584293e+01
C.9.17 -3.384416e-01 -5.455626e+00 4.566592e+01
C.9.18 -2.758428e-01 -5.441171e+00 4.547199e+01
C.9.19 -2.597900e-01 -5.422102e+00 4.526922e+01
C.9.20 -2.891064e-01 -5.441401e+00 4.505561e+01
C.9.21 -3.601249e-01 -5.457757e+00 4.485177e+01
C.9.22 -4.732060e-01 -5.451428e+00 4.466729e+01
C.9.23 -6.446033e-01 -5.437697e+00 4.448605e+01
C.9.24 -8.357753e-01 -5.447261e+00 4.432551e+01
C.9.26 -1.280792e+00 -5.518076e+00 4.398378e+01
C.9.27 -1.563544e+00 -5.487228e+00 4.384543e+01
C.9.28 -1.857446e+00 -5.486407e+00 4.372854e+01
C.9.29 -2.304471e+00 -5.454001e+00 4.366117e+01
C.9.30 -2.756547e+00 -5.428146e+00 4.364169e+01
C.9.31 -3.194585e+00 -5.481939e+00 4.353854e+01
C.9.32 -3.665142e+00 -5.549366e+00 4.340126e+01
C.9.33 -4.155091e+00 -5.533610e+00 4.346859e+01
C.9.34 -4.614165e+00 -5.494939e+00 4.364905e+01
C.9.35 -5.018330e+00 -5.476440e+00 4.386664e+01
C.9.36 -5.368175e+00 -5.449057e+00 4.416311e+01
C.9.37 -5.663918e+00 -5.448182e+00 4.451464e+01
C.9.38 -5.785954e+00 -5.467838e+00 4.481049e+01
C.9.39 -5.820663e+00 -5.498089e+00 4.512781e+01
C.9.40 -5.833504e+00 -5.556914e+00 4.544275e+01
C.9.41 -5.827395e+00 -5.610999e+00 4.576746e+01
C.9.42 -5.839149e+00 -5.772358e+00 4.605421e+01
C.9.44 -5.768378e+00 -6.160219e+00 4.670040e+01
C.9.45 -5.686497e+00 -6.373392e+00 4.706643e+01
C.9.46 -5.489030e+00 -6.630929e+00 4.735068e+01
C.9.47 -5.007685e+00 -7.015704e+00 4.754004e+01
C.9.48 -4.504976e+00 -7.418017e+00 4.757278e+01
C.10.02 1.174509e+01 -1.786629e+01 4.985269e+01
C.10.03 1.183089e+01 -1.753429e+01 4.972136e+01
C.10.04 1.187902e+01 -1.717996e+01 4.963800e+01
C.10.05 1.188845e+01 -1.669795e+01 4.951070e+01
C.10.06 1.185950e+01 -1.621327e+01 4.939722e+01
C.10.07 1.186431e+01 -1.572270e+01 4.930811e+01
C.10.08 1.193741e+01 -1.539367e+01 4.922702e+01
C.10.09 1.204750e+01 -1.510438e+01 4.907089e+01
C.10.10 1.218582e+01 -1.480442e+01 4.896569e+01
C.10.11 1.233592e+01 -1.459057e+01 4.887897e+01
C.10.12 1.247767e+01 -1.439252e+01 4.875066e+01
C.10.13 1.258862e+01 -1.414971e+01 4.868352e+01
C.10.14 1.257795e+01 -1.384537e+01 4.873347e+01
C.10.15 1.251349e+01 -1.355256e+01 4.880655e+01
C.10.17 1.282770e+01 -1.283174e+01 4.881499e+01
C.10.18 1.317506e+01 -1.248015e+01 4.868853e+01
C.10.19 1.348941e+01 -1.215773e+01 4.844875e+01
C.10.20 1.375313e+01 -1.173672e+01 4.816088e+01
C.10.21 1.397980e+01 -1.128383e+01 4.789040e+01
C.10.22 1.416126e+01 -1.086030e+01 4.754783e+01
C.10.23 1.425863e+01 -1.052881e+01 4.728034e+01
C.10.24 1.435371e+01 -1.016945e+01 4.705069e+01
C.10.25 1.444362e+01 -9.812426e+00 4.681540e+01
C.10.26 1.453020e+01 -9.497438e+00 4.665154e+01
C.10.27 1.461678e+01 -9.190649e+00 4.647281e+01
C.10.28 1.471849e+01 -8.899669e+00 4.627649e+01
C.10.29 1.489661e+01 -8.517073e+00 4.585920e+01
C.10.30 1.507060e+01 -8.261066e+00 4.535285e+01
C.11.02 -3.304394e-02 -1.757269e+01 5.152491e+01
C.11.03 -8.605617e-02 -1.727218e+01 5.145783e+01
C.11.04 -1.084954e-01 -1.696874e+01 5.138687e+01
C.11.05 -8.878899e-02 -1.655588e+01 5.130631e+01
C.11.06 -5.036782e-02 -1.615491e+01 5.118348e+01
C.11.07 -2.830453e-02 -1.575830e+01 5.104366e+01
C.11.08 -3.731992e-02 -1.545984e+01 5.099908e+01
C.11.09 -6.299376e-02 -1.515917e+01 5.098960e+01
C.11.10 -1.050842e-01 -1.486068e+01 5.097266e+01
C.11.11 -1.596550e-01 -1.450808e+01 5.098159e+01
C.11.12 -2.370110e-01 -1.416169e+01 5.094393e+01
C.11.13 -3.533222e-01 -1.383350e+01 5.086550e+01
C.11.14 -5.474101e-01 -1.352453e+01 5.082899e+01
C.11.15 -7.801410e-01 -1.324997e+01 5.075872e+01
C.11.17 -1.245746e+00 -1.262867e+01 5.082590e+01
C.11.18 -1.493506e+00 -1.229761e+01 5.082499e+01
C.11.19 -1.733520e+00 -1.197841e+01 5.071776e+01
C.11.20 -1.955643e+00 -1.162417e+01 5.065439e+01
C.11.21 -2.161348e+00 -1.128042e+01 5.051888e+01
C.11.22 -2.337710e+00 -1.094033e+01 5.033977e+01
C.11.23 -2.555532e+00 -1.045215e+01 5.012967e+01
C.11.24 -2.727135e+00 -1.000984e+01 4.980590e+01
C.11.25 -2.917727e+00 -9.521441e+00 4.957122e+01
C.11.26 -3.064096e+00 -9.109886e+00 4.929494e+01
C.11.27 -3.206689e+00 -8.688910e+00 4.903117e+01
C.11.28 -3.399462e+00 -8.319226e+00 4.872571e+01
C.11.29 -3.638711e+00 -8.021807e+00 4.844235e+01
C.11.30 -3.890823e+00 -7.706698e+00 4.819110e+01
