# Supplementary material for: Ontogenetic changes and sexual dimorphism in the cranium and mandible of the Atlantic walrus (Odobenus rosmarus rosmarus L.)
Source: Anat Rec (Hoboken). 2025 Sep 12;309(7):1875–903. doi: 10.1002/ar.70050 (PMC13251751; doi:10.1002/ar.70050)
Supplement: Supplementary file 1 — Data S1: Supporting information. [file AR-309-1875-s001.zip › PTS files/Ontogeny_Skull/4520_M_A.pts]

Version 1.0
487
S.1 1.144789e+01 -1.702167e+01 4.180597e+01
S.2 9.535124e+00 -1.359987e+01 3.967402e+01
S.3 5.307937e+00 -1.133758e+01 3.864497e+01
S.4 8.171369e+00 -8.667562e+00 3.921096e+01
S.5 6.564687e+00 -9.373654e+00 3.757563e+01
S.6 1.753041e+00 -2.367671e+00 3.950022e+01
S.7 -7.181412e+00 8.145646e+00 4.886310e+01
S.8 -7.509725e+00 6.147597e+00 6.058987e+01
S.9 -5.766309e+00 3.752212e+00 6.355614e+01
S.10 -8.855156e+00 3.967977e+00 6.177000e+01
S.11 -4.920859e+00 6.788813e+00 6.249630e+01
S.12 8.879954e+00 -1.788597e+01 4.415034e+01
S.13 1.261881e+01 -1.513676e+01 4.466753e+01
S.14 3.290134e+00 -1.449323e+01 4.907143e+01
S.15 1.055746e+01 -8.807289e+00 5.006213e+01
S.16 -4.710217e-01 -9.401922e+00 5.301353e+01
S.17 6.289987e+00 -4.211117e+00 5.424094e+01
S.18 -1.563234e+00 -5.944437e+00 5.843123e+01
S.19 2.591769e+00 -2.649160e+00 5.896021e+01
S.20 1.693559e+00 -5.216238e+00 5.459232e+01
S.21 5.395687e+00 -9.314230e+00 4.711318e+01
S.22 1.044410e+01 -1.577198e+01 4.291097e+01
S.23 -3.754809e+00 -1.218217e+01 4.189744e+01
S.24 1.136591e+01 -8.218077e-01 4.290134e+01
S.25 -3.437220e+00 -1.305464e+01 4.658437e+01
S.26 1.168683e+01 -2.027596e+00 4.845776e+01
S.27 -6.792998e+00 -9.537755e+00 4.603592e+01
S.28 9.181044e+00 2.282249e+00 4.838103e+01
S.29 -6.896665e+00 -1.043681e+01 4.998160e+01
S.30 9.705190e+00 1.878133e+00 5.233922e+01
S.31 -1.408099e+00 -1.357200e+01 4.697971e+01
S.32 1.168694e+01 -4.065140e+00 4.811713e+01
S.33 8.503609e-01 -1.451827e+01 4.856252e+01
S.34 1.135826e+01 -6.415625e+00 4.993652e+01
S.35 -1.766293e+00 -1.370543e+01 5.004688e+01
S.36 1.146919e+01 -4.088350e+00 5.172899e+01
S.37 -7.476363e+00 -1.108697e+01 5.370761e+01
S.38 9.877748e+00 1.807308e+00 5.586666e+01
S.39 -8.166357e+00 -1.109721e+01 5.178493e+01
S.40 1.055692e+01 2.749773e+00 5.459866e+01
S.41 -1.013442e+01 -7.982245e+00 5.487088e+01
S.42 7.537444e+00 5.004099e+00 5.713498e+01
S.43 -1.447145e+01 -6.150362e+00 5.514777e+01
S.44 7.506564e+00 9.689711e+00 5.857085e+01
S.45 -1.111260e+01 -9.957105e+00 6.383019e+01
S.46 8.149080e+00 4.829821e+00 6.624149e+01
S.47 -1.250661e+01 -1.111271e+01 6.014486e+01
S.48 9.933800e+00 6.257263e+00 6.360347e+01
S.49 -1.287283e+01 -2.638684e+00 6.282565e+01
S.50 2.017705e+00 8.400330e+00 6.503411e+01
S.51 -1.181806e+01 1.757059e+00 6.230692e+01
S.52 -2.077677e+00 8.984065e+00 6.331838e+01
S.53 -1.010615e+01 4.714728e+00 6.404821e+01
S.54 -5.779963e+00 7.708879e+00 6.479185e+01
S.55 -7.601803e+00 2.756084e+00 6.410002e+01
S.56 -4.388288e+00 5.196889e+00 6.451186e+01
S.57 -1.128708e+01 4.127383e+00 6.097245e+01
S.58 -4.337926e+00 9.492284e+00 6.174420e+01
S.59 -7.984274e+00 7.658008e+00 5.771288e+01
S.60 -1.145940e+01 2.099812e+00 6.140587e+01
S.61 -2.347703e+00 8.770514e+00 6.221439e+01
S.62 2.828835e+00 -1.700893e+01 4.863478e+01
S.63 1.300047e+01 -9.431338e+00 4.996531e+01
S.64 -3.728915e+00 -3.499425e+00 5.800652e+01
S.65 1.014332e+00 -8.302307e-03 5.892834e+01
S.66 -9.281608e+00 -6.341728e+00 6.157119e+01
S.67 5.170202e+00 3.645444e+00 6.304305e+01
S.68 -4.801869e+00 -6.766018e-01 5.998607e+01
S.69 -1.171742e+00 2.540638e+00 6.172248e+01
S.70 -4.539797e+00 2.222631e+00 6.214378e+01
S.71 -5.455193e+00 -7.012650e+00 5.713587e+01
S.72 5.145174e+00 8.260071e-01 5.862454e+01
S.73 -5.187901e+00 -7.583369e+00 5.517933e+01
S.74 6.108624e+00 7.197807e-01 5.633659e+01
S.75 -8.734035e+00 -1.095855e+01 5.684861e+01
S.76 9.758906e+00 2.805486e+00 5.872188e+01
S.77 7.737971e+00 -2.358690e+01 4.463116e+01
S.78 1.781714e+01 -1.635976e+01 4.589528e+01
S.79 4.881846e+00 -2.178373e+01 5.069303e+01
S.80 1.656542e+01 -1.352129e+01 5.183424e+01
S.81 4.533947e+00 -2.332950e+01 4.677950e+01
S.82 1.945824e+01 -1.397832e+01 4.945841e+01
S.83 8.073761e+00 -2.058865e+01 4.813660e+01
S.84 1.488123e+01 -1.532269e+01 4.906120e+01
C.1.02 6.485990e+00 -8.983232e+00 3.721049e+01
C.1.03 6.265862e+00 -8.527421e+00 3.702146e+01
C.1.04 5.997953e+00 -8.058301e+00 3.701045e+01
C.1.05 5.728164e+00 -7.622912e+00 3.702194e+01
C.1.06 5.439783e+00 -7.201016e+00 3.705834e+01
C.1.07 5.142779e+00 -6.790422e+00 3.713383e+01
C.1.08 4.817084e+00 -6.369060e+00 3.723505e+01
C.1.09 4.485746e+00 -5.962557e+00 3.737231e+01
C.1.10 4.168240e+00 -5.543191e+00 3.750343e+01
C.1.11 3.924993e+00 -5.168544e+00 3.763806e+01
C.1.12 3.701279e+00 -4.799770e+00 3.781586e+01
C.1.13 3.469208e+00 -4.453172e+00 3.802483e+01
C.1.14 3.186228e+00 -4.097404e+00 3.827828e+01
C.1.15 2.883914e+00 -3.734336e+00 3.849661e+01
C.1.16 2.592635e+00 -3.394355e+00 3.876204e+01
C.1.17 2.314144e+00 -3.069497e+00 3.903297e+01
C.1.18 2.027944e+00 -2.723871e+00 3.926777e+01
C.1.20 1.529660e+00 -2.077950e+00 3.979252e+01
C.1.21 1.324814e+00 -1.808208e+00 4.011588e+01
C.1.22 1.113664e+00 -1.549077e+00 4.044383e+01
C.1.23 7.864245e-01 -1.198437e+00 4.093291e+01
C.1.24 4.572356e-01 -8.677367e-01 4.143442e+01
C.1.25 1.371080e-01 -5.401360e-01 4.194376e+01
C.1.26 -1.305849e-01 -2.438152e-01 4.240402e+01
C.1.27 -4.053015e-01 8.418772e-02 4.283789e+01
C.1.28 -6.913385e-01 4.149227e-01 4.326226e+01
C.1.29 -1.032495e+00 7.989166e-01 4.369140e+01
C.1.30 -1.392771e+00 1.205145e+00 4.408279e+01
C.1.31 -1.759653e+00 1.609863e+00 4.446957e+01
C.1.32 -2.128506e+00 1.996607e+00 4.484686e+01
C.1.33 -2.503009e+00 2.378477e+00 4.522351e+01
C.1.34 -2.865335e+00 2.763641e+00 4.560867e+01
C.1.35 -3.183848e+00 3.131620e+00 4.598001e+01
C.1.36 -3.492535e+00 3.507143e+00 4.635209e+01
C.1.37 -3.798105e+00 3.878719e+00 4.673066e+01
C.1.38 -4.069818e+00 4.210887e+00 4.707934e+01
C.1.39 -4.340915e+00 4.546912e+00 4.742480e+01
C.1.40 -4.626378e+00 4.875156e+00 4.776614e+01
C.1.41 -4.882089e+00 5.135407e+00 4.802399e+01
C.1.42 -5.152835e+00 5.385621e+00 4.827635e+01
C.1.43 -5.414208e+00 5.648267e+00 4.852596e+01
C.1.44 -5.715289e+00 6.015140e+00 4.876977e+01
C.1.45 -6.027217e+00 6.408467e+00 4.895059e+01
C.1.46 -6.286738e+00 6.784334e+00 4.922637e+01
C.1.47 -6.715602e+00 7.294345e+00 4.942376e+01
C.1.48 -7.316210e+00 7.618571e+00 4.929571e+01
C.2.02 -1.461006e+01 -5.658976e+00 5.524676e+01
C.2.03 -1.458721e+01 -5.148741e+00 5.534479e+01
C.2.04 -1.466166e+01 -4.637100e+00 5.540096e+01
C.2.05 -1.464715e+01 -4.102312e+00 5.545564e+01
C.2.06 -1.469978e+01 -3.567116e+00 5.545668e+01
C.2.07 -1.466864e+01 -3.030442e+00 5.544225e+01
C.2.08 -1.463794e+01 -2.608423e+00 5.538154e+01
C.2.09 -1.462304e+01 -2.196923e+00 5.526677e+01
C.2.10 -1.463178e+01 -1.793865e+00 5.512465e+01
C.2.11 -1.467272e+01 -1.245019e+00 5.493069e+01
C.2.12 -1.471819e+01 -7.052404e-01 5.471368e+01
C.2.13 -1.476455e+01 -1.784924e-01 5.446688e+01
C.2.14 -1.475258e+01 3.483895e-01 5.416095e+01
C.2.15 -1.466778e+01 8.611348e-01 5.384274e+01
C.2.16 -1.458030e+01 1.359157e+00 5.350267e+01
C.2.17 -1.450930e+01 1.797128e+00 5.321891e+01
C.2.18 -1.443311e+01 2.255638e+00 5.297129e+01
C.2.19 -1.431751e+01 2.669312e+00 5.266654e+01
C.2.20 -1.413236e+01 3.094078e+00 5.230040e+01
C.2.21 -1.390179e+01 3.485379e+00 5.192292e+01
C.2.22 -1.364822e+01 3.834573e+00 5.151977e+01
C.2.23 -1.328037e+01 4.216197e+00 5.103724e+01
C.2.24 -1.289112e+01 4.547827e+00 5.053495e+01
C.2.25 -1.249162e+01 4.850038e+00 5.002227e+01
C.2.26 -1.194629e+01 5.205062e+00 4.948811e+01
C.2.27 -1.132648e+01 5.562811e+00 4.904469e+01
C.2.28 -1.062925e+01 5.930418e+00 4.874892e+01
C.2.29 -1.025134e+01 6.161619e+00 4.865989e+01
C.2.30 -9.885603e+00 6.422421e+00 4.861087e+01
C.2.31 -9.516781e+00 6.680096e+00 4.856873e+01
C.2.32 -8.735798e+00 7.176277e+00 4.860847e+01
C.2.33 -7.951685e+00 7.663001e+00 4.868578e+01
C.3.02 7.081056e+00 9.941713e+00 5.848731e+01
C.3.03 6.636450e+00 1.015265e+01 5.839053e+01
C.3.04 6.146802e+00 1.026078e+01 5.837997e+01
C.3.05 5.588901e+00 1.043825e+01 5.835903e+01
C.3.06 5.048650e+00 1.066215e+01 5.832459e+01
C.3.07 4.480765e+00 1.078714e+01 5.825337e+01
C.3.08 3.853530e+00 1.096095e+01 5.803321e+01
C.3.09 3.278041e+00 1.120560e+01 5.774852e+01
C.3.10 2.725490e+00 1.145576e+01 5.742571e+01
C.3.11 2.240193e+00 1.168164e+01 5.711990e+01
C.3.12 1.773502e+00 1.191301e+01 5.679017e+01
C.3.13 1.309355e+00 1.212914e+01 5.644679e+01
C.3.14 9.307564e-01 1.229961e+01 5.613520e+01
C.3.15 5.147941e-01 1.242627e+01 5.585160e+01
C.3.16 9.762497e-02 1.252487e+01 5.555881e+01
C.3.17 -2.802370e-01 1.259432e+01 5.529039e+01
C.3.18 -6.328289e-01 1.265997e+01 5.498871e+01
C.3.19 -9.702995e-01 1.266100e+01 5.466350e+01
C.3.20 -1.260961e+00 1.263198e+01 5.417866e+01
C.3.21 -1.515339e+00 1.254395e+01 5.368072e+01
C.3.22 -1.780329e+00 1.243387e+01 5.319282e+01
C.3.23 -2.051634e+00 1.232309e+01 5.261708e+01
C.3.24 -2.360631e+00 1.217558e+01 5.206926e+01
C.3.25 -2.655485e+00 1.197422e+01 5.153088e+01
C.3.26 -2.922211e+00 1.169963e+01 5.099487e+01
C.3.27 -3.199751e+00 1.134807e+01 5.051192e+01
C.3.28 -3.588931e+00 1.096044e+01 5.014843e+01
C.3.29 -4.091840e+00 1.051134e+01 4.980980e+01
C.3.30 -4.609748e+00 1.004395e+01 4.952232e+01
C.3.31 -5.176381e+00 9.590963e+00 4.931487e+01
C.3.32 -5.846116e+00 9.107576e+00 4.916698e+01
C.3.33 -6.528256e+00 8.627504e+00 4.907589e+01
C.4.02 1.136458e+01 -1.704671e+01 4.211825e+01
C.4.03 1.122794e+01 -1.695479e+01 4.239748e+01
C.4.04 1.106411e+01 -1.678282e+01 4.261810e+01
C.4.05 1.085284e+01 -1.646685e+01 4.277542e+01
C.4.06 1.065512e+01 -1.612440e+01 4.288884e+01
C.4.08 1.011206e+01 -1.528436e+01 4.291021e+01
C.4.09 9.766661e+00 -1.480686e+01 4.293729e+01
C.4.10 9.429987e+00 -1.432375e+01 4.297295e+01
C.4.11 9.139627e+00 -1.386515e+01 4.306644e+01
C.4.12 8.914474e+00 -1.336272e+01 4.308158e+01
C.4.13 8.601938e+00 -1.305309e+01 4.341298e+01
C.4.14 8.348452e+00 -1.279146e+01 4.370829e+01
C.4.15 8.120345e+00 -1.251773e+01 4.401315e+01
C.4.16 7.883024e+00 -1.219071e+01 4.425115e+01
C.4.17 7.592610e+00 -1.178435e+01 4.455736e+01
C.4.18 7.311213e+00 -1.138310e+01 4.487833e+01
C.4.19 7.022946e+00 -1.099019e+01 4.520351e+01
C.4.20 6.743996e+00 -1.065157e+01 4.554899e+01
C.4.21 6.460748e+00 -1.030504e+01 4.588294e+01
C.4.22 6.165355e+00 -9.975001e+00 4.622302e+01
C.4.23 5.905085e+00 -9.748552e+00 4.651288e+01
C.4.24 5.629240e+00 -9.526964e+00 4.679190e+01
C.4.26 5.196507e+00 -9.038238e+00 4.752081e+01
C.4.27 4.995156e+00 -8.705001e+00 4.788191e+01
C.4.28 4.828362e+00 -8.446972e+00 4.831505e+01
C.4.29 4.597996e+00 -8.170694e+00 4.873017e+01
C.4.30 4.368055e+00 -7.924561e+00 4.916408e+01
C.4.31 4.151754e+00 -7.711262e+00 4.962171e+01
C.4.32 3.892812e+00 -7.467743e+00 5.015163e+01
C.4.33 3.645465e+00 -7.256895e+00 5.070075e+01
C.4.34 3.381292e+00 -7.012486e+00 5.122767e+01
C.4.35 3.174845e+00 -6.811784e+00 5.164787e+01
C.4.36 2.969266e+00 -6.610038e+00 5.206796e+01
C.4.37 2.781125e+00 -6.441123e+00 5.251013e+01
C.4.38 2.594070e+00 -6.291271e+00 5.291576e+01
C.4.39 2.400546e+00 -6.128613e+00 5.331332e+01
C.4.40 2.220245e+00 -5.976899e+00 5.372131e+01
C.4.41 2.046737e+00 -5.815032e+00 5.409315e+01
C.4.42 1.863812e+00 -5.586199e+00 5.442290e+01
C.5.02 -3.579361e+00 -1.179418e+01 4.165916e+01
C.5.03 -3.676863e+00 -1.160294e+01 4.122099e+01
C.5.04 -3.685978e+00 -1.131603e+01 4.082641e+01
C.5.05 -3.586149e+00 -1.094009e+01 4.057238e+01
C.5.06 -3.381762e+00 -1.054657e+01 4.043385e+01
C.5.07 -3.128044e+00 -1.016358e+01 4.036483e+01
C.5.08 -2.823060e+00 -9.817805e+00 4.029295e+01
C.5.09 -2.539009e+00 -9.498284e+00 4.010595e+01
C.5.10 -2.306257e+00 -9.143724e+00 3.991137e+01
C.5.11 -2.147016e+00 -8.756308e+00 3.978703e+01
C.5.12 -2.029083e+00 -8.347639e+00 3.968710e+01
C.5.13 -1.896371e+00 -7.935497e+00 3.962835e+01
C.5.14 -1.767346e+00 -7.518669e+00 3.955507e+01
C.5.15 -1.624305e+00 -7.101378e+00 3.952081e+01
C.5.16 -1.484166e+00 -6.682649e+00 3.949268e+01
C.5.17 -1.367435e+00 -6.323637e+00 3.947639e+01
C.5.18 -1.245467e+00 -5.966008e+00 3.947900e+01
C.5.19 -1.112521e+00 -5.613002e+00 3.950121e+01
C.5.20 -9.941662e-01 -5.215161e+00 3.953438e+01
C.5.21 -8.652160e-01 -4.822732e+00 3.958688e+01
C.5.22 -6.732811e-01 -4.454280e+00 3.961497e+01
C.5.23 -3.122971e-01 -4.002892e+00 3.957815e+01
C.5.24 1.004651e-01 -3.600781e+00 3.952009e+01
C.5.25 5.453247e-01 -3.230856e+00 3.949386e+01
C.5.26 9.258279e-01 -2.913934e+00 3.946579e+01
C.5.27 1.337024e+00 -2.636969e+00 3.947979e+01
C.5.29 2.203079e+00 -2.106361e+00 3.955548e+01
C.5.30 2.662102e+00 -1.869907e+00 3.964067e+01
C.5.31 3.124695e+00 -1.655296e+00 3.975822e+01
C.5.32 3.532561e+00 -1.458526e+00 3.986428e+01
C.5.33 3.941014e+00 -1.290239e+00 4.000975e+01
C.5.34 4.363341e+00 -1.144862e+00 4.013945e+01
C.5.35 4.709483e+00 -1.060384e+00 4.022078e+01
C.5.36 5.062821e+00 -1.010687e+00 4.029984e+01
C.5.37 5.418499e+00 -9.829620e-01 4.037917e+01
C.5.38 5.754650e+00 -9.648657e-01 4.043474e+01
C.5.39 6.092349e+00 -9.603794e-01 4.048324e+01
C.5.40 6.426727e+00 -9.569130e-01 4.055101e+01
C.5.41 6.780792e+00 -9.302166e-01 4.064145e+01
C.5.42 7.128806e+00 -9.081467e-01 4.075394e+01
C.5.43 7.474034e+00 -8.974182e-01 4.087623e+01
C.5.44 7.749186e+00 -8.950610e-01 4.096733e+01
C.5.45 8.017385e+00 -9.132689e-01 4.107573e+01
C.5.46 8.280878e+00 -9.158760e-01 4.119646e+01
C.5.47 8.558769e+00 -9.018800e-01 4.135232e+01
C.5.48 8.826455e+00 -8.791407e-01 4.152418e+01
C.5.49 9.090481e+00 -8.428749e-01 4.169935e+01
C.5.50 9.441109e+00 -7.497026e-01 4.193890e+01
C.5.51 9.793516e+00 -6.311663e-01 4.216422e+01
C.5.52 1.018106e+01 -5.314094e-01 4.233413e+01
C.5.53 1.062372e+01 -5.109369e-01 4.247654e+01
C.5.54 1.104588e+01 -5.889007e-01 4.265643e+01
C.6.02 -6.778085e+00 -9.869940e+00 4.593915e+01
C.6.03 -6.735478e+00 -1.021301e+01 4.591854e+01
C.6.04 -6.658273e+00 -1.054213e+01 4.599376e+01
C.6.05 -6.583443e+00 -1.085078e+01 4.616185e+01
C.6.06 -6.505466e+00 -1.112706e+01 4.637797e+01
C.6.07 -6.367670e+00 -1.141061e+01 4.655040e+01
C.6.08 -6.100286e+00 -1.173190e+01 4.679416e+01
C.6.09 -5.784232e+00 -1.202271e+01 4.701713e+01
C.6.10 -5.429677e+00 -1.229959e+01 4.719538e+01
C.6.11 -5.161557e+00 -1.247337e+01 4.728055e+01
C.6.12 -4.868095e+00 -1.262228e+01 4.731285e+01
C.6.13 -4.571088e+00 -1.274754e+01 4.723916e+01
C.6.14 -4.160082e+00 -1.287253e+01 4.709485e+01
C.6.15 -3.777636e+00 -1.296253e+01 4.686900e+01
C.6.17 -3.261362e+00 -1.313122e+01 4.637851e+01
C.6.18 -3.108951e+00 -1.320094e+01 4.615249e+01
C.6.19 -2.988440e+00 -1.322685e+01 4.589954e+01
C.6.20 -2.853557e+00 -1.317635e+01 4.553191e+01
C.6.21 -2.779342e+00 -1.308754e+01 4.515441e+01
C.6.22 -2.724524e+00 -1.298283e+01 4.477767e+01
C.6.23 -2.692219e+00 -1.288497e+01 4.444181e+01
C.6.24 -2.690265e+00 -1.277350e+01 4.410865e+01
C.6.25 -2.708620e+00 -1.264372e+01 4.378272e+01
C.6.26 -2.745414e+00 -1.247907e+01 4.349543e+01
C.6.27 -2.839469e+00 -1.230515e+01 4.322729e+01
C.6.28 -2.989356e+00 -1.219427e+01 4.295118e+01
C.6.29 -3.244186e+00 -1.219495e+01 4.259498e+01
C.6.30 -3.510805e+00 -1.225765e+01 4.225322e+01
C.7.02 1.140801e+01 -8.565925e-01 4.331140e+01
C.7.03 1.147096e+01 -9.628064e-01 4.370620e+01
C.7.04 1.154755e+01 -1.035903e+00 4.410610e+01
C.7.05 1.143784e+01 -1.398176e+00 4.443885e+01
C.7.06 1.130996e+01 -1.748618e+00 4.477772e+01
C.7.07 1.126931e+01 -2.036320e+00 4.518951e+01
C.7.08 1.129680e+01 -2.214612e+00 4.548766e+01
C.7.09 1.135997e+01 -2.369496e+00 4.579338e+01
C.7.10 1.143873e+01 -2.498351e+00 4.610743e+01
C.7.11 1.153616e+01 -2.579516e+00 4.649490e+01
C.7.12 1.161143e+01 -2.565139e+00 4.689529e+01
C.7.13 1.175261e+01 -2.430229e+00 4.725318e+01
C.7.14 1.171711e+01 -2.409220e+00 4.768415e+01
C.7.15 1.171104e+01 -2.247936e+00 4.808587e+01
C.7.17 1.170458e+01 -1.748053e+00 4.876743e+01
C.7.18 1.173168e+01 -1.406622e+00 4.900627e+01
C.7.19 1.174668e+01 -1.038411e+00 4.920261e+01
C.7.20 1.174208e+01 -6.712636e-01 4.932655e+01
C.7.21 1.170260e+01 -2.862641e-01 4.934640e+01
C.7.22 1.162615e+01 9.290619e-02 4.932259e+01
C.7.23 1.147306e+01 5.576712e-01 4.920287e+01
C.7.24 1.128686e+01 9.942096e-01 4.903394e+01
C.7.25 1.103308e+01 1.385211e+00 4.884291e+01
C.7.26 1.074398e+01 1.635148e+00 4.860762e+01
C.7.27 1.045216e+01 1.791345e+00 4.830454e+01
C.7.28 1.010553e+01 1.953952e+00 4.807041e+01
C.7.29 9.781965e+00 2.088272e+00 4.808223e+01
C.7.30 9.482369e+00 2.161371e+00 4.824887e+01
C.8.01 -6.217611e+00 -1.099148e+01 5.378737e+01
C.8.02 -5.999267e+00 -1.077269e+01 5.378663e+01
C.8.03 -5.851621e+00 -1.050117e+01 5.379172e+01
C.8.04 -5.687629e+00 -1.024620e+01 5.385210e+01
C.8.05 -5.578451e+00 -1.001341e+01 5.396259e+01
C.8.06 -5.521266e+00 -9.770409e+00 5.408910e+01
C.8.07 -5.494748e+00 -9.507773e+00 5.418206e+01
C.8.08 -5.456899e+00 -9.095488e+00 5.424374e+01
C.8.09 -5.321486e+00 -8.708268e+00 5.432708e+01
C.8.10 -5.251479e+00 -8.316312e+00 5.445625e+01
C.8.11 -5.239319e+00 -8.036428e+00 5.465989e+01
C.8.12 -5.233828e+00 -7.801067e+00 5.491391e+01
C.8.14 -5.146886e+00 -7.456686e+00 5.530915e+01
C.8.15 -5.084697e+00 -7.339288e+00 5.543928e+01
C.8.16 -5.070081e+00 -7.218624e+00 5.558002e+01
C.8.17 -5.078021e+00 -7.110347e+00 5.574720e+01
C.8.18 -5.082003e+00 -7.019800e+00 5.592474e+01
C.8.19 -5.074651e+00 -6.955441e+00 5.611327e+01
C.8.20 -5.084991e+00 -6.902034e+00 5.631957e+01
C.8.21 -5.117778e+00 -6.864924e+00 5.652710e+01
C.8.22 -5.182719e+00 -6.856830e+00 5.673018e+01
C.8.23 -5.245336e+00 -6.877103e+00 5.689387e+01
C.8.24 -5.340653e+00 -6.924676e+00 5.703452e+01
C.8.26 -5.628636e+00 -7.451672e+00 5.751737e+01
C.8.27 -5.835661e+00 -7.898351e+00 5.787231e+01
C.8.28 -6.005240e+00 -8.406096e+00 5.815833e+01
C.8.29 -6.291708e+00 -8.702271e+00 5.828147e+01
C.8.30 -6.601027e+00 -9.001028e+00 5.828474e+01
C.8.31 -6.823248e+00 -9.367071e+00 5.832435e+01
C.8.32 -7.015651e+00 -9.676478e+00 5.839437e+01
C.8.33 -7.298959e+00 -9.899641e+00 5.830723e+01
C.8.34 -7.602720e+00 -1.006338e+01 5.817094e+01
C.8.35 -7.841775e+00 -1.020855e+01 5.802024e+01
C.8.36 -8.048160e+00 -1.038793e+01 5.785848e+01
C.8.37 -8.256174e+00 -1.054735e+01 5.767890e+01
C.8.38 -8.371585e+00 -1.065274e+01 5.758486e+01
C.8.39 -8.473655e+00 -1.077225e+01 5.749228e+01
C.8.40 -8.558942e+00 -1.088288e+01 5.737499e+01
C.8.41 -8.640772e+00 -1.094398e+01 5.721251e+01
C.8.42 -8.691354e+00 -1.098970e+01 5.703310e+01
C.8.44 -8.801652e+00 -1.088812e+01 5.612701e+01
C.8.45 -8.665729e+00 -1.105498e+01 5.543140e+01
C.8.46 -8.369375e+00 -1.111250e+01 5.476878e+01
C.8.47 -7.810151e+00 -1.098191e+01 5.415903e+01
C.8.48 -7.044767e+00 -1.086944e+01 5.383779e+01
C.9.01 9.665918e+00 1.864606e+00 5.620523e+01
C.9.02 9.535043e+00 1.420003e+00 5.603870e+01
C.9.03 9.388082e+00 9.526223e-01 5.598876e+01
C.9.04 9.103491e+00 5.576904e-01 5.591422e+01
C.9.05 8.761367e+00 4.186775e-01 5.587014e+01
C.9.06 8.416191e+00 2.984020e-01 5.593874e+01
C.9.07 8.046605e+00 2.730827e-01 5.597167e+01
C.9.08 7.684569e+00 3.373243e-01 5.596163e+01
C.9.09 7.340003e+00 4.651228e-01 5.594589e+01
C.9.10 6.985955e+00 5.581291e-01 5.598182e+01
C.9.11 6.684749e+00 6.139732e-01 5.607623e+01
C.9.12 6.397251e+00 6.730357e-01 5.620516e+01
C.9.14 5.905996e+00 7.167733e-01 5.640998e+01
C.9.15 5.705689e+00 6.964831e-01 5.648691e+01
C.9.16 5.528663e+00 6.876587e-01 5.660953e+01
C.9.17 5.377019e+00 7.410973e-01 5.680554e+01
C.9.18 5.286845e+00 7.787014e-01 5.703948e+01
C.9.19 5.211831e+00 7.694515e-01 5.728147e+01
C.9.20 5.099786e+00 7.417381e-01 5.750143e+01
C.9.21 4.980697e+00 7.293020e-01 5.771907e+01
C.9.22 4.917283e+00 7.260036e-01 5.795922e+01
C.9.23 4.943455e+00 7.551061e-01 5.819981e+01
C.9.24 5.012994e+00 8.335072e-01 5.841988e+01
C.9.26 5.418310e+00 9.210222e-01 5.902537e+01
C.9.27 5.748549e+00 9.764029e-01 5.938888e+01
C.9.28 6.106099e+00 9.344032e-01 5.972753e+01
C.9.29 6.598222e+00 9.988270e-01 5.997176e+01
C.9.30 7.116949e+00 1.161390e+00 6.007419e+01
C.9.31 7.638480e+00 1.293784e+00 6.020255e+01
C.9.32 7.897438e+00 1.482515e+00 6.022141e+01
C.9.33 8.139547e+00 1.693249e+00 6.021962e+01
C.9.34 8.393032e+00 1.889139e+00 6.019965e+01
C.9.35 8.561040e+00 2.075535e+00 6.015987e+01
C.9.36 8.710963e+00 2.267072e+00 6.008646e+01
C.9.37 8.915670e+00 2.398686e+00 6.001353e+01
C.9.38 9.198199e+00 2.481475e+00 5.990861e+01
C.9.39 9.366575e+00 2.622821e+00 5.968645e+01
C.9.40 9.511678e+00 2.746342e+00 5.943872e+01
C.9.41 9.658009e+00 2.761038e+00 5.922596e+01
C.9.42 9.711542e+00 2.800970e+00 5.897610e+01
C.9.44 9.817310e+00 2.836639e+00 5.824500e+01
C.9.45 9.941313e+00 2.748603e+00 5.778820e+01
C.9.46 9.990692e+00 2.597495e+00 5.733376e+01
C.9.47 9.932008e+00 2.414056e+00 5.690443e+01
C.9.48 9.803754e+00 2.199324e+00 5.650586e+01
C.10.02 2.638969e+00 -1.659864e+01 4.875288e+01
C.10.03 2.417282e+00 -1.620886e+01 4.888432e+01
C.10.04 2.162445e+00 -1.588914e+01 4.911054e+01
C.10.05 1.915011e+00 -1.562794e+01 4.922427e+01
C.10.06 1.645163e+00 -1.536820e+01 4.927015e+01
C.10.07 1.374122e+00 -1.510642e+01 4.929007e+01
C.10.08 1.048261e+00 -1.486003e+01 4.938329e+01
C.10.09 7.077820e-01 -1.467622e+01 4.954414e+01
C.10.10 3.592176e-01 -1.452957e+01 4.972462e+01
C.10.11 2.329932e-02 -1.441789e+01 4.986562e+01
C.10.12 -3.328482e-01 -1.431754e+01 4.995666e+01
C.10.13 -6.926473e-01 -1.420334e+01 5.000849e+01
C.10.14 -1.058317e+00 -1.404834e+01 4.998023e+01
C.10.15 -1.411928e+00 -1.386616e+01 4.996244e+01
C.10.17 -2.104449e+00 -1.362648e+01 5.021726e+01
C.10.18 -2.464421e+00 -1.355211e+01 5.033770e+01
C.10.19 -2.811794e+00 -1.342572e+01 5.045158e+01
C.10.20 -3.222476e+00 -1.321387e+01 5.069620e+01
C.10.21 -3.607925e+00 -1.296560e+01 5.094755e+01
C.10.22 -4.023940e+00 -1.272991e+01 5.115912e+01
C.10.23 -4.458119e+00 -1.250871e+01 5.138525e+01
C.10.24 -4.884446e+00 -1.230434e+01 5.164031e+01
C.10.25 -5.311263e+00 -1.210933e+01 5.190179e+01
C.10.26 -5.719543e+00 -1.190496e+01 5.213906e+01
C.10.27 -6.095859e+00 -1.176343e+01 5.246019e+01
C.10.28 -6.420493e+00 -1.168129e+01 5.285085e+01
C.10.29 -6.766670e+00 -1.162057e+01 5.325871e+01
C.10.30 -7.139287e+00 -1.149913e+01 5.362783e+01
C.11.02 1.270862e+01 -9.161371e+00 5.012083e+01
C.11.03 1.243368e+01 -8.855422e+00 5.023515e+01
C.11.04 1.217471e+01 -8.550115e+00 5.038337e+01
C.11.05 1.198021e+01 -8.275277e+00 5.047975e+01
C.11.06 1.180509e+01 -7.992518e+00 5.058941e+01
C.11.07 1.167360e+01 -7.683825e+00 5.068976e+01
C.11.08 1.158056e+01 -7.297455e+00 5.083115e+01
C.11.09 1.153510e+01 -6.911598e+00 5.099545e+01
C.11.10 1.150380e+01 -6.526148e+00 5.116394e+01
C.11.11 1.145351e+01 -6.126205e+00 5.130985e+01
C.11.12 1.140642e+01 -5.720532e+00 5.144017e+01
C.11.13 1.138260e+01 -5.304456e+00 5.154058e+01
C.11.14 1.140549e+01 -4.894671e+00 5.157885e+01
C.11.15 1.144571e+01 -4.487522e+00 5.162893e+01
C.11.17 1.146492e+01 -3.710662e+00 5.190372e+01
C.11.18 1.143855e+01 -3.342145e+00 5.209527e+01
C.11.19 1.137954e+01 -2.990205e+00 5.230941e+01
C.11.20 1.123453e+01 -2.506818e+00 5.254189e+01
C.11.21 1.108037e+01 -2.118165e+00 5.290779e+01
C.11.22 1.090813e+01 -1.666984e+00 5.318254e+01
C.11.23 1.078601e+01 -1.324409e+00 5.344390e+01
C.11.24 1.066661e+01 -9.903024e-01 5.371721e+01
C.11.25 1.054892e+01 -6.245915e-01 5.394740e+01
C.11.26 1.041334e+01 -1.046160e-01 5.425748e+01
C.11.27 1.030122e+01 3.928312e-01 5.461089e+01
C.11.28 1.016035e+01 6.912804e-01 5.513627e+01
C.11.29 1.004084e+01 1.021953e+00 5.549808e+01
C.11.30 9.801351e+00 1.465999e+00 5.550306e+01
