# Supplementary material for: Ontogenetic changes and sexual dimorphism in the cranium and mandible of the Atlantic walrus (Odobenus rosmarus rosmarus L.)
Source: Anat Rec (Hoboken). 2025 Sep 12;309(7):1875–903. doi: 10.1002/ar.70050 (PMC13251751; doi:10.1002/ar.70050)
Supplement: Supplementary file 1 — Data S1: Supporting information. [file AR-309-1875-s001.zip › PTS files/Ontogeny_Skull/4595_F_A.pts]

Version 1.0
487
S.1 -4.669610e+00 -1.140317e+01 4.684184e+01
S.2 -1.936220e+00 -1.153108e+01 4.383018e+01
S.3 3.859436e-01 -8.864168e+00 4.124947e+01
S.4 2.164788e+00 -1.151340e+01 4.291016e+01
S.5 1.459895e+00 -1.119823e+01 4.035379e+01
S.6 7.796155e+00 -8.030061e+00 3.877260e+01
S.7 2.118123e+01 2.628461e+00 4.081628e+01
S.8 2.070832e+01 7.806471e+00 4.886385e+01
S.9 1.775675e+01 8.184951e+00 5.262672e+01
S.10 1.845257e+01 9.756522e+00 4.967166e+01
S.11 2.048738e+01 6.707978e+00 5.185771e+01
S.12 -4.260543e+00 -8.043349e+00 4.724833e+01
S.13 -2.272502e+00 -1.098401e+01 4.897187e+01
S.14 -2.982136e-01 -2.737928e+00 4.738303e+01
S.15 3.575443e+00 -8.342961e+00 5.070697e+01
S.16 5.113945e+00 1.032808e+00 4.758462e+01
S.17 8.648527e+00 -4.172242e+00 5.091924e+01
S.18 8.113442e+00 3.842265e+00 5.092585e+01
S.19 1.084497e+01 2.649361e-01 5.339921e+01
S.20 8.763567e+00 2.680359e-02 4.967242e+01
S.21 3.553203e+00 -6.355436e+00 4.570434e+01
S.22 -2.884504e+00 -1.024372e+01 4.675293e+01
S.23 9.958229e-01 -2.176799e+00 3.904494e+01
S.24 8.498359e+00 -1.287888e+01 4.613816e+01
S.25 1.508516e+00 1.884169e+00 4.163821e+01
S.26 1.025363e+01 -1.097998e+01 5.020406e+01
S.27 3.373101e+00 2.567721e+00 3.928051e+01
S.28 1.290174e+01 -1.129071e+01 4.857201e+01
S.29 4.453164e+00 5.156535e+00 4.270683e+01
S.30 1.377116e+01 -8.191913e+00 5.167294e+01
S.31 1.364195e+00 -1.607351e+00 4.360587e+01
S.32 6.450951e+00 -1.030734e+01 4.882923e+01
S.33 -1.300850e-02 -1.528017e+00 4.621996e+01
S.34 5.493780e+00 -8.753311e+00 5.106374e+01
S.35 6.895015e-01 3.988059e-01 4.616092e+01
S.36 7.204651e+00 -8.677214e+00 5.208482e+01
S.37 3.942343e+00 7.045942e+00 4.533444e+01
S.38 1.377515e+01 -6.822632e+00 5.421029e+01
S.39 4.540435e+00 7.316498e+00 4.323496e+01
S.40 1.512049e+01 -7.722842e+00 5.326850e+01
S.41 7.683507e+00 9.516779e+00 4.484629e+01
S.42 1.739512e+01 -4.446244e+00 5.409743e+01
S.43 8.125793e+00 1.287315e+01 4.465399e+01
S.44 1.942775e+01 -4.755814e+00 5.623151e+01
S.45 7.638000e+00 1.415606e+01 5.032340e+01
S.46 1.816506e+01 -7.648837e-01 6.001976e+01
S.47 7.518350e+00 1.442974e+01 4.759869e+01
S.48 1.865990e+01 -2.935980e+00 5.959512e+01
S.49 1.261708e+01 1.420113e+01 4.989267e+01
S.50 2.087303e+01 2.752166e+00 5.697579e+01
S.51 1.696270e+01 1.203605e+01 4.891090e+01
S.52 2.187397e+01 4.608579e+00 5.358779e+01
S.53 1.917470e+01 1.127531e+01 5.094451e+01
S.54 2.159756e+01 7.732681e+00 5.270417e+01
S.55 1.683883e+01 9.402250e+00 5.269591e+01
S.56 1.808852e+01 7.590105e+00 5.369161e+01
S.57 1.866289e+01 1.092267e+01 4.826608e+01
S.58 2.194793e+01 5.609838e+00 5.113853e+01
S.59 2.163714e+01 6.897166e+00 4.655500e+01
S.60 1.697547e+01 1.141701e+01 4.798783e+01
S.61 2.192576e+01 4.209800e+00 5.251928e+01
S.62 -3.180088e+00 -2.727175e+00 4.770994e+01
S.63 2.627260e+00 -1.009028e+01 5.213435e+01
S.64 1.047153e+01 5.439491e+00 4.975913e+01
S.65 1.331306e+01 9.872959e-01 5.225068e+01
S.66 9.311975e+00 1.077017e+01 4.959510e+01
S.67 1.668897e+01 2.550764e-02 5.670073e+01
S.68 1.306539e+01 6.266099e+00 5.048263e+01
S.69 1.461435e+01 3.611127e+00 5.223789e+01
S.70 1.596029e+01 7.099662e+00 5.234912e+01
S.71 7.526399e+00 6.862151e+00 4.831554e+01
S.72 1.386766e+01 -2.254009e+00 5.443665e+01
S.73 7.027976e+00 6.202568e+00 4.712856e+01
S.74 1.341041e+01 -3.373159e+00 5.313628e+01
S.75 4.541341e+00 9.166753e+00 4.641714e+01
S.76 1.509879e+01 -6.250520e+00 5.573133e+01
S.77 -8.438665e+00 -6.372502e+00 4.841495e+01
S.78 -3.239761e+00 -1.350499e+01 5.315711e+01
S.79 -6.030175e+00 -2.091502e+00 4.935662e+01
S.80 2.140957e-01 -1.104754e+01 5.528836e+01
S.81 -8.521837e+00 -3.220129e+00 4.827677e+01
S.82 -8.739738e-01 -1.353216e+01 5.480942e+01
S.83 -6.416758e+00 -4.910457e+00 5.024244e+01
S.84 -1.897185e+00 -1.056296e+01 5.326180e+01
C.1.02 1.675097e+00 -1.118603e+01 4.011639e+01
C.1.03 1.928300e+00 -1.112501e+01 3.992934e+01
C.1.04 2.195609e+00 -1.103919e+01 3.977442e+01
C.1.05 2.514462e+00 -1.092308e+01 3.962049e+01
C.1.06 2.839862e+00 -1.078486e+01 3.950278e+01
C.1.07 3.165135e+00 -1.062749e+01 3.941183e+01
C.1.08 3.454063e+00 -1.045995e+01 3.936369e+01
C.1.09 3.743343e+00 -1.029347e+01 3.931401e+01
C.1.10 4.032248e+00 -1.012377e+01 3.927399e+01
C.1.11 4.513476e+00 -9.849219e+00 3.920602e+01
C.1.12 4.988571e+00 -9.557934e+00 3.917391e+01
C.1.13 5.476506e+00 -9.306145e+00 3.907338e+01
C.1.14 5.944091e+00 -9.067244e+00 3.897429e+01
C.1.15 6.408527e+00 -8.811568e+00 3.890751e+01
C.1.16 6.866599e+00 -8.538298e+00 3.887560e+01
C.1.17 7.173860e+00 -8.362051e+00 3.885281e+01
C.1.18 7.485360e+00 -8.195785e+00 3.881657e+01
C.1.20 8.231115e+00 -7.774081e+00 3.873670e+01
C.1.21 8.654685e+00 -7.497372e+00 3.874274e+01
C.1.22 9.059248e+00 -7.199088e+00 3.880060e+01
C.1.23 9.630259e+00 -6.737075e+00 3.894128e+01
C.1.24 1.015906e+01 -6.254195e+00 3.915701e+01
C.1.25 1.065175e+01 -5.765870e+00 3.943649e+01
C.1.26 1.103808e+01 -5.400153e+00 3.965877e+01
C.1.27 1.144242e+01 -5.043531e+00 3.986309e+01
C.1.28 1.186966e+01 -4.686463e+00 4.001268e+01
C.1.29 1.228493e+01 -4.324497e+00 4.011908e+01
C.1.30 1.270021e+01 -3.956465e+00 4.020209e+01
C.1.31 1.311730e+01 -3.591632e+00 4.028996e+01
C.1.32 1.361383e+01 -3.182950e+00 4.040580e+01
C.1.33 1.411955e+01 -2.783808e+00 4.051498e+01
C.1.34 1.462492e+01 -2.379121e+00 4.060337e+01
C.1.35 1.514378e+01 -1.944558e+00 4.067302e+01
C.1.36 1.566369e+01 -1.507861e+00 4.071665e+01
C.1.37 1.617936e+01 -1.064999e+00 4.074614e+01
C.1.38 1.660890e+01 -6.848437e-01 4.073473e+01
C.1.39 1.704102e+01 -3.096257e-01 4.069435e+01
C.1.40 1.750047e+01 3.014259e-02 4.064332e+01
C.1.41 1.804046e+01 3.715016e-01 4.064928e+01
C.1.42 1.859164e+01 6.919823e-01 4.068990e+01
C.1.43 1.912249e+01 1.037000e+00 4.077547e+01
C.1.44 1.951754e+01 1.331139e+00 4.085071e+01
C.1.45 1.989485e+01 1.641576e+00 4.094823e+01
C.1.46 2.027419e+01 1.957143e+00 4.101723e+01
C.1.47 2.057888e+01 2.232427e+00 4.107150e+01
C.1.48 2.088357e+01 2.512866e+00 4.108011e+01
C.2.02 8.379160e+00 1.286189e+01 4.437376e+01
C.2.03 8.674643e+00 1.282447e+01 4.414108e+01
C.2.04 8.975055e+00 1.281422e+01 4.391196e+01
C.2.05 9.390523e+00 1.277825e+01 4.365672e+01
C.2.06 9.838238e+00 1.268821e+01 4.348213e+01
C.2.07 1.030603e+01 1.255381e+01 4.343575e+01
C.2.08 1.099615e+01 1.241828e+01 4.344949e+01
C.2.09 1.169530e+01 1.234345e+01 4.342883e+01
C.2.10 1.239014e+01 1.229329e+01 4.333126e+01
C.2.11 1.304614e+01 1.220787e+01 4.330677e+01
C.2.12 1.370024e+01 1.211338e+01 4.326859e+01
C.2.13 1.433224e+01 1.197685e+01 4.312658e+01
C.2.14 1.483960e+01 1.176167e+01 4.284465e+01
C.2.15 1.527966e+01 1.153807e+01 4.247110e+01
C.2.16 1.573123e+01 1.127783e+01 4.213709e+01
C.2.17 1.607798e+01 1.108547e+01 4.196888e+01
C.2.18 1.643433e+01 1.088750e+01 4.182973e+01
C.2.19 1.678184e+01 1.066277e+01 4.171028e+01
C.2.20 1.731367e+01 1.027931e+01 4.161042e+01
C.2.21 1.784578e+01 9.899575e+00 4.149855e+01
C.2.22 1.826377e+01 9.420553e+00 4.130976e+01
C.2.23 1.848104e+01 8.682636e+00 4.094239e+01
C.2.24 1.852643e+01 7.910315e+00 4.058442e+01
C.2.25 1.860194e+01 7.123838e+00 4.026435e+01
C.2.26 1.875275e+01 6.391718e+00 4.007772e+01
C.2.27 1.888064e+01 5.657456e+00 3.988257e+01
C.2.28 1.914624e+01 4.934939e+00 3.985105e+01
C.2.29 1.945394e+01 4.459245e+00 3.994983e+01
C.2.30 1.979937e+01 4.025882e+00 4.010342e+01
C.2.31 2.014326e+01 3.587806e+00 4.024685e+01
C.2.32 2.046765e+01 3.223064e+00 4.039486e+01
C.2.33 2.081925e+01 2.918001e+00 4.060343e+01
C.3.02 1.955013e+01 -4.779448e+00 5.586958e+01
C.3.03 1.976278e+01 -4.815747e+00 5.555339e+01
C.3.04 2.003189e+01 -4.774995e+00 5.528424e+01
C.3.05 2.037121e+01 -4.638083e+00 5.514542e+01
C.3.06 2.071135e+01 -4.448402e+00 5.510699e+01
C.3.07 2.103017e+01 -4.254515e+00 5.498908e+01
C.3.08 2.143900e+01 -3.763407e+00 5.460969e+01
C.3.09 2.177361e+01 -3.248664e+00 5.419097e+01
C.3.10 2.205351e+01 -2.724896e+00 5.374420e+01
C.3.11 2.233941e+01 -2.181906e+00 5.322058e+01
C.3.12 2.257196e+01 -1.641168e+00 5.266896e+01
C.3.13 2.286673e+01 -1.160953e+00 5.209169e+01
C.3.14 2.302245e+01 -8.912083e-01 5.174472e+01
C.3.15 2.319081e+01 -6.585310e-01 5.137742e+01
C.3.16 2.338365e+01 -4.887047e-01 5.098839e+01
C.3.17 2.363710e+01 -3.620673e-01 5.051744e+01
C.3.18 2.385869e+01 -2.616203e-01 5.002462e+01
C.3.19 2.401549e+01 -1.707939e-01 4.950576e+01
C.3.20 2.420939e+01 -3.454090e-02 4.869063e+01
C.3.21 2.422596e+01 1.796966e-01 4.786939e+01
C.3.22 2.419674e+01 2.450756e-01 4.702354e+01
C.3.23 2.396969e+01 1.854201e-01 4.631222e+01
C.3.24 2.362716e+01 5.235305e-02 4.565949e+01
C.3.25 2.326827e+01 -1.043587e-02 4.500503e+01
C.3.26 2.294262e+01 -1.339208e-02 4.438369e+01
C.3.27 2.260109e+01 6.209819e-02 4.377560e+01
C.3.28 2.231154e+01 3.132702e-01 4.318806e+01
C.3.29 2.211588e+01 5.788869e-01 4.277058e+01
C.3.30 2.191975e+01 8.842804e-01 4.238148e+01
C.3.31 2.175079e+01 1.237231e+00 4.202092e+01
C.3.32 2.154539e+01 1.669743e+00 4.159180e+01
C.3.33 2.136089e+01 2.144030e+00 4.119892e+01
C.4.02 -4.573218e+00 -1.115586e+01 4.710315e+01
C.4.03 -4.392287e+00 -1.089521e+01 4.729825e+01
C.4.04 -4.113379e+00 -1.065766e+01 4.736544e+01
C.4.05 -3.689151e+00 -1.045011e+01 4.725146e+01
C.4.06 -3.274957e+00 -1.032529e+01 4.703030e+01
C.4.08 -2.533489e+00 -1.016100e+01 4.649356e+01
C.4.09 -2.171740e+00 -1.004648e+01 4.626257e+01
C.4.10 -1.804691e+00 -9.910851e+00 4.605232e+01
C.4.11 -1.509342e+00 -9.797172e+00 4.587501e+01
C.4.12 -1.213292e+00 -9.674321e+00 4.570514e+01
C.4.13 -9.075485e-01 -9.628322e+00 4.551543e+01
C.4.14 -5.138822e-01 -9.224731e+00 4.566638e+01
C.4.15 -2.304913e-02 -8.912943e+00 4.571647e+01
C.4.16 4.800979e-01 -8.618044e+00 4.569371e+01
C.4.17 9.120404e-01 -8.338759e+00 4.564668e+01
C.4.18 1.335974e+00 -8.047261e+00 4.560088e+01
C.4.19 1.752131e+00 -7.741920e+00 4.558173e+01
C.4.20 2.049125e+00 -7.525867e+00 4.556771e+01
C.4.21 2.345072e+00 -7.308210e+00 4.555663e+01
C.4.22 2.640026e+00 -7.088932e+00 4.555744e+01
C.4.23 2.952203e+00 -6.850698e+00 4.558696e+01
C.4.24 3.253543e+00 -6.604922e+00 4.564918e+01
C.4.26 3.840969e+00 -6.078995e+00 4.578040e+01
C.4.27 4.129039e+00 -5.799902e+00 4.584472e+01
C.4.28 4.427670e+00 -5.531524e+00 4.590643e+01
C.4.29 4.770223e+00 -5.184747e+00 4.609290e+01
C.4.30 5.131679e+00 -4.850542e+00 4.626617e+01
C.4.31 5.474075e+00 -4.502873e+00 4.645126e+01
C.4.32 5.822310e+00 -4.091332e+00 4.666125e+01
C.4.33 6.138567e+00 -3.666522e+00 4.689417e+01
C.4.34 6.431825e+00 -3.246848e+00 4.716363e+01
C.4.35 6.740996e+00 -2.833688e+00 4.745052e+01
C.4.36 7.052452e+00 -2.427359e+00 4.774461e+01
C.4.37 7.339255e+00 -2.019918e+00 4.806136e+01
C.4.38 7.577310e+00 -1.637472e+00 4.837280e+01
C.4.39 7.826913e+00 -1.252715e+00 4.867211e+01
C.4.40 8.091486e+00 -8.714512e-01 4.896291e+01
C.4.41 8.293801e+00 -5.670334e-01 4.921709e+01
C.4.42 8.489647e+00 -2.690869e-01 4.948371e+01
C.5.02 1.119801e+00 -2.315849e+00 3.885438e+01
C.5.03 1.283121e+00 -2.465765e+00 3.870649e+01
C.5.04 1.485531e+00 -2.615506e+00 3.861912e+01
C.5.05 1.754304e+00 -2.803890e+00 3.848036e+01
C.5.06 2.017996e+00 -2.990935e+00 3.833048e+01
C.5.07 2.293413e+00 -3.188851e+00 3.822115e+01
C.5.08 2.662734e+00 -3.491954e+00 3.809071e+01
C.5.09 3.036001e+00 -3.803808e+00 3.799742e+01
C.5.10 3.409636e+00 -4.113000e+00 3.789701e+01
C.5.11 3.674825e+00 -4.322310e+00 3.780875e+01
C.5.12 3.944312e+00 -4.528321e+00 3.772592e+01
C.5.13 4.219758e+00 -4.735505e+00 3.766998e+01
C.5.14 4.431264e+00 -4.896847e+00 3.763921e+01
C.5.15 4.643795e+00 -5.058951e+00 3.762290e+01
C.5.16 4.855513e+00 -5.222727e+00 3.761474e+01
C.5.17 5.132246e+00 -5.444070e+00 3.760960e+01
C.5.18 5.411552e+00 -5.661140e+00 3.763128e+01
C.5.19 5.690730e+00 -5.878611e+00 3.765044e+01
C.5.20 6.029258e+00 -6.128528e+00 3.765606e+01
C.5.21 6.372519e+00 -6.370631e+00 3.768155e+01
C.5.22 6.698956e+00 -6.605339e+00 3.780581e+01
C.5.23 6.905573e+00 -6.831545e+00 3.795171e+01
C.5.24 7.070594e+00 -7.069424e+00 3.812871e+01
C.5.25 7.238448e+00 -7.321996e+00 3.828096e+01
C.5.26 7.420756e+00 -7.559400e+00 3.844705e+01
C.5.27 7.603846e+00 -7.793468e+00 3.861697e+01
C.5.29 7.998383e+00 -8.247271e+00 3.891623e+01
C.5.30 8.205475e+00 -8.453810e+00 3.906841e+01
C.5.31 8.399220e+00 -8.679907e+00 3.920999e+01
C.5.32 8.609229e+00 -8.976568e+00 3.940333e+01
C.5.33 8.797102e+00 -9.272599e+00 3.961912e+01
C.5.34 8.968234e+00 -9.565413e+00 3.985250e+01
C.5.35 9.065687e+00 -9.731952e+00 4.001794e+01
C.5.36 9.145992e+00 -9.892538e+00 4.019783e+01
C.5.37 9.187233e+00 -1.006277e+01 4.038201e+01
C.5.38 9.165567e+00 -1.030494e+01 4.063033e+01
C.5.39 9.106423e+00 -1.055068e+01 4.086889e+01
C.5.40 9.051963e+00 -1.078921e+01 4.111573e+01
C.5.41 8.991579e+00 -1.112705e+01 4.151794e+01
C.5.42 8.926190e+00 -1.144020e+01 4.193893e+01
C.5.43 8.844584e+00 -1.171170e+01 4.238525e+01
C.5.44 8.809786e+00 -1.183228e+01 4.259391e+01
C.5.45 8.775417e+00 -1.194007e+01 4.280954e+01
C.5.46 8.740919e+00 -1.202922e+01 4.303349e+01
C.5.47 8.748717e+00 -1.207367e+01 4.320748e+01
C.5.48 8.764301e+00 -1.212698e+01 4.337844e+01
C.5.49 8.699381e+00 -1.220131e+01 4.352866e+01
C.5.50 7.961076e+00 -1.231393e+01 4.371028e+01
C.5.51 7.237073e+00 -1.256611e+01 4.376487e+01
C.5.52 6.751388e+00 -1.304336e+01 4.412135e+01
C.5.53 7.078838e+00 -1.280604e+01 4.510589e+01
C.5.54 7.768403e+00 -1.224564e+01 4.569152e+01
C.6.02 3.153959e+00 2.527540e+00 3.926820e+01
C.6.03 2.937702e+00 2.517344e+00 3.932226e+01
C.6.04 2.738225e+00 2.531949e+00 3.942118e+01
C.6.05 2.546504e+00 2.577794e+00 3.957444e+01
C.6.06 2.401124e+00 2.651638e+00 3.976354e+01
C.6.07 2.291309e+00 2.712269e+00 3.997943e+01
C.6.08 2.211741e+00 2.727272e+00 4.020330e+01
C.6.09 2.118428e+00 2.701281e+00 4.042076e+01
C.6.10 2.017710e+00 2.635883e+00 4.062631e+01
C.6.11 1.935619e+00 2.542259e+00 4.082790e+01
C.6.12 1.869920e+00 2.432228e+00 4.102720e+01
C.6.13 1.788759e+00 2.300980e+00 4.120702e+01
C.6.14 1.698852e+00 2.171477e+00 4.136248e+01
C.6.15 1.605983e+00 2.039301e+00 4.151390e+01
C.6.17 1.384448e+00 1.671853e+00 4.172202e+01
C.6.18 1.266046e+00 1.456829e+00 4.180714e+01
C.6.19 1.167498e+00 1.227600e+00 4.187953e+01
C.6.20 1.035693e+00 8.655240e-01 4.197756e+01
C.6.21 9.298970e-01 5.010794e-01 4.209619e+01
C.6.22 8.749344e-01 1.079557e-01 4.211864e+01
C.6.23 9.091445e-01 -3.975872e-01 4.203458e+01
C.6.24 1.003459e+00 -8.680158e-01 4.185125e+01
C.6.25 1.101510e+00 -1.275449e+00 4.155426e+01
C.6.26 1.179725e+00 -1.650070e+00 4.121191e+01
C.6.27 1.246959e+00 -1.949703e+00 4.080038e+01
C.6.28 1.268736e+00 -2.179709e+00 4.034182e+01
C.6.29 1.197029e+00 -2.244138e+00 3.990733e+01
C.6.30 1.103090e+00 -2.239619e+00 3.947230e+01
C.7.02 8.260153e+00 -1.274133e+01 4.636776e+01
C.7.03 8.071612e+00 -1.244600e+01 4.644271e+01
C.7.04 7.965182e+00 -1.211302e+01 4.652136e+01
C.7.05 7.797325e+00 -1.172177e+01 4.692139e+01
C.7.06 7.703414e+00 -1.146109e+01 4.743572e+01
C.7.07 7.740411e+00 -1.127609e+01 4.798860e+01
C.7.08 7.790560e+00 -1.116663e+01 4.836083e+01
C.7.09 7.909017e+00 -1.111050e+01 4.872943e+01
C.7.10 8.092352e+00 -1.106129e+01 4.907151e+01
C.7.11 8.379623e+00 -1.099559e+01 4.945634e+01
C.7.12 8.786753e+00 -1.098121e+01 4.971904e+01
C.7.13 9.205715e+00 -1.096280e+01 4.996207e+01
C.7.14 9.550370e+00 -1.096180e+01 5.006201e+01
C.7.15 9.902137e+00 -1.097271e+01 5.013210e+01
C.7.17 1.042126e+01 -1.098409e+01 5.022515e+01
C.7.18 1.058890e+01 -1.100324e+01 5.021568e+01
C.7.19 1.075484e+01 -1.102720e+01 5.019451e+01
C.7.20 1.098528e+01 -1.107986e+01 5.013587e+01
C.7.21 1.121845e+01 -1.111890e+01 5.007730e+01
C.7.22 1.142971e+01 -1.119862e+01 4.998603e+01
C.7.23 1.165088e+01 -1.130248e+01 4.989322e+01
C.7.24 1.187075e+01 -1.140609e+01 4.979712e+01
C.7.25 1.206624e+01 -1.150698e+01 4.965598e+01
C.7.26 1.224237e+01 -1.159905e+01 4.944834e+01
C.7.27 1.239867e+01 -1.165190e+01 4.921298e+01
C.7.28 1.255061e+01 -1.168044e+01 4.897068e+01
C.7.29 1.267828e+01 -1.158277e+01 4.881578e+01
C.7.30 1.280066e+01 -1.146198e+01 4.867344e+01
C.8.01 3.910119e+00 7.132281e+00 4.564734e+01
C.8.02 3.967784e+00 6.896324e+00 4.581270e+01
C.8.03 4.191814e+00 6.724217e+00 4.589352e+01
C.8.04 4.449997e+00 6.627584e+00 4.599527e+01
C.8.05 4.760520e+00 6.673806e+00 4.607203e+01
C.8.06 5.054491e+00 6.803648e+00 4.610638e+01
C.8.07 5.347030e+00 6.905743e+00 4.619835e+01
C.8.08 5.657196e+00 6.993953e+00 4.631845e+01
C.8.09 5.962618e+00 7.065688e+00 4.645977e+01
C.8.10 6.280545e+00 7.037080e+00 4.658825e+01
C.8.11 6.564026e+00 6.807245e+00 4.679154e+01
C.8.12 6.812577e+00 6.503684e+00 4.693504e+01
C.8.14 7.109174e+00 6.108222e+00 4.718702e+01
C.8.15 7.198719e+00 6.022099e+00 4.724598e+01
C.8.16 7.297476e+00 5.976686e+00 4.733023e+01
C.8.17 7.400360e+00 5.989059e+00 4.748569e+01
C.8.18 7.490705e+00 6.052261e+00 4.763654e+01
C.8.19 7.580477e+00 6.148478e+00 4.776918e+01
C.8.20 7.639303e+00 6.247128e+00 4.787559e+01
C.8.21 7.674985e+00 6.363374e+00 4.797423e+01
C.8.22 7.686593e+00 6.489850e+00 4.806579e+01
C.8.23 7.645297e+00 6.606807e+00 4.816645e+01
C.8.24 7.584692e+00 6.728503e+00 4.825032e+01
C.8.26 7.446394e+00 7.128690e+00 4.840585e+01
C.8.27 7.340010e+00 7.383836e+00 4.850169e+01
C.8.28 7.178947e+00 7.603821e+00 4.860781e+01
C.8.29 7.018836e+00 7.822950e+00 4.864642e+01
C.8.30 6.859586e+00 8.045384e+00 4.862890e+01
C.8.31 6.672223e+00 8.243335e+00 4.859966e+01
C.8.32 6.418267e+00 8.455651e+00 4.853734e+01
C.8.33 6.115815e+00 8.603811e+00 4.853123e+01
C.8.34 5.841759e+00 8.773622e+00 4.843368e+01
C.8.35 5.635133e+00 8.934319e+00 4.827268e+01
C.8.36 5.424613e+00 9.083041e+00 4.810537e+01
C.8.37 5.239442e+00 9.215604e+00 4.789902e+01
C.8.38 5.054381e+00 9.328933e+00 4.770927e+01
C.8.39 4.933814e+00 9.428587e+00 4.746713e+01
C.8.40 4.816843e+00 9.467249e+00 4.720651e+01
C.8.41 4.694293e+00 9.413416e+00 4.693908e+01
C.8.42 4.619689e+00 9.304631e+00 4.667069e+01
C.8.44 4.470746e+00 9.013597e+00 4.611418e+01
C.8.45 4.398026e+00 8.828058e+00 4.583046e+01
C.8.46 4.332687e+00 8.570937e+00 4.560721e+01
C.8.47 4.269725e+00 8.078331e+00 4.546359e+01
C.8.48 4.116040e+00 7.587289e+00 4.551382e+01
C.9.01 1.361701e+01 -6.351369e+00 5.447698e+01
C.9.02 1.356860e+01 -6.201651e+00 5.422369e+01
C.9.03 1.356980e+01 -6.028151e+00 5.398116e+01
C.9.04 1.362214e+01 -5.829522e+00 5.376501e+01
C.9.05 1.363434e+01 -5.606449e+00 5.360810e+01
C.9.06 1.358508e+01 -5.362233e+00 5.349645e+01
C.9.07 1.359553e+01 -5.106107e+00 5.340253e+01
C.9.08 1.370624e+01 -4.805300e+00 5.330494e+01
C.9.09 1.372143e+01 -4.474621e+00 5.325310e+01
C.9.10 1.365251e+01 -4.147592e+00 5.322933e+01
C.9.11 1.356923e+01 -3.890045e+00 5.319947e+01
C.9.12 1.348350e+01 -3.633994e+00 5.316421e+01
C.9.14 1.338757e+01 -3.233132e+00 5.312069e+01
C.9.15 1.338082e+01 -3.090899e+00 5.311085e+01
C.9.16 1.339880e+01 -2.950039e+00 5.312526e+01
C.9.17 1.344837e+01 -2.792886e+00 5.318114e+01
C.9.18 1.350538e+01 -2.649898e+00 5.326227e+01
C.9.19 1.355405e+01 -2.519642e+00 5.336687e+01
C.9.20 1.361046e+01 -2.402100e+00 5.347843e+01
C.9.21 1.368115e+01 -2.302541e+00 5.359900e+01
C.9.22 1.373886e+01 -2.236608e+00 5.374653e+01
C.9.23 1.381862e+01 -2.214096e+00 5.397067e+01
C.9.24 1.388513e+01 -2.227272e+00 5.419982e+01
C.9.26 1.388524e+01 -2.264441e+00 5.468812e+01
C.9.27 1.391484e+01 -2.286664e+00 5.493768e+01
C.9.28 1.395224e+01 -2.367611e+00 5.517370e+01
C.9.29 1.404504e+01 -2.598880e+00 5.549569e+01
C.9.30 1.410686e+01 -2.865200e+00 5.579740e+01
C.9.31 1.412412e+01 -3.171386e+00 5.606522e+01
C.9.32 1.419099e+01 -3.445891e+00 5.625853e+01
C.9.33 1.434981e+01 -3.705785e+00 5.641480e+01
C.9.34 1.449611e+01 -3.990332e+00 5.653655e+01
C.9.35 1.471712e+01 -4.339395e+00 5.665083e+01
C.9.36 1.489726e+01 -4.710745e+00 5.676656e+01
C.9.37 1.509128e+01 -5.092921e+00 5.676050e+01
C.9.38 1.515209e+01 -5.311207e+00 5.663693e+01
C.9.39 1.514791e+01 -5.493383e+00 5.645414e+01
C.9.40 1.515452e+01 -5.664076e+00 5.626064e+01
C.9.41 1.515282e+01 -5.868667e+00 5.609122e+01
C.9.42 1.515273e+01 -6.072802e+00 5.592125e+01
C.9.44 1.499491e+01 -6.413755e+00 5.547817e+01
C.9.45 1.481095e+01 -6.535081e+00 5.524800e+01
C.9.46 1.455416e+01 -6.601133e+00 5.507128e+01
C.9.47 1.422369e+01 -6.575457e+00 5.486808e+01
C.9.48 1.386601e+01 -6.494116e+00 5.473923e+01
C.10.02 -2.920583e+00 -2.465581e+00 4.738615e+01
C.10.03 -2.599519e+00 -2.218805e+00 4.710933e+01
C.10.04 -2.221925e+00 -1.967414e+00 4.692269e+01
C.10.05 -1.799522e+00 -1.753750e+00 4.687934e+01
C.10.06 -1.332653e+00 -1.667122e+00 4.685686e+01
C.10.07 -8.982775e-01 -1.474294e+00 4.686692e+01
C.10.08 -6.629080e-01 -1.325734e+00 4.682775e+01
C.10.09 -4.461287e-01 -1.158808e+00 4.676338e+01
C.10.10 -2.457361e-01 -9.774319e-01 4.668623e+01
C.10.11 -2.039787e-02 -8.243425e-01 4.654248e+01
C.10.12 1.706592e-01 -6.186808e-01 4.641567e+01
C.10.13 3.259512e-01 -3.645551e-01 4.633705e+01
C.10.14 4.683912e-01 -1.169638e-01 4.629328e+01
C.10.15 5.955580e-01 1.364093e-01 4.623727e+01
C.10.17 7.706613e-01 8.801921e-01 4.594497e+01
C.10.18 8.094506e-01 1.273257e+00 4.558590e+01
C.10.19 9.407937e-01 1.691808e+00 4.528175e+01
C.10.20 1.320461e+00 2.255394e+00 4.493303e+01
C.10.21 1.736573e+00 2.839523e+00 4.467022e+01
C.10.22 2.148584e+00 3.470011e+00 4.454337e+01
C.10.23 2.424873e+00 3.866253e+00 4.449621e+01
C.10.24 2.712749e+00 4.256841e+00 4.448380e+01
C.10.25 3.016010e+00 4.635805e+00 4.448317e+01
C.10.26 3.295612e+00 4.988161e+00 4.455176e+01
C.10.27 3.508088e+00 5.340147e+00 4.474670e+01
C.10.28 3.708525e+00 5.721794e+00 4.489233e+01
C.10.29 3.885263e+00 6.160529e+00 4.499646e+01
C.10.30 4.008613e+00 6.602727e+00 4.515078e+01
C.11.02 2.755094e+00 -9.871692e+00 5.200923e+01
C.11.03 2.945557e+00 -9.686898e+00 5.191251e+01
C.11.04 3.165831e+00 -9.528444e+00 5.183408e+01
C.11.05 3.575015e+00 -9.283095e+00 5.172661e+01
C.11.06 4.002873e+00 -9.053976e+00 5.166634e+01
C.11.07 4.444410e+00 -8.850276e+00 5.161398e+01
C.11.08 4.789091e+00 -8.701815e+00 5.158578e+01
C.11.09 5.144246e+00 -8.590023e+00 5.153094e+01
C.11.10 5.512426e+00 -8.541838e+00 5.146961e+01
C.11.11 5.911712e+00 -8.600990e+00 5.153935e+01
C.11.12 6.238150e+00 -8.672237e+00 5.177634e+01
C.11.13 6.576623e+00 -8.712324e+00 5.200355e+01
C.11.14 6.784564e+00 -8.709223e+00 5.204420e+01
C.11.15 6.993958e+00 -8.682681e+00 5.206287e+01
C.11.17 7.654608e+00 -8.771674e+00 5.214701e+01
C.11.18 8.098076e+00 -8.881798e+00 5.222740e+01
C.11.19 8.557034e+00 -8.943119e+00 5.225652e+01
C.11.20 9.235464e+00 -8.888538e+00 5.225828e+01
C.11.21 9.894526e+00 -8.737828e+00 5.233695e+01
C.11.22 1.053168e+01 -8.539175e+00 5.247040e+01
C.11.23 1.098380e+01 -8.391479e+00 5.259185e+01
C.11.24 1.145167e+01 -8.272501e+00 5.268077e+01
C.11.25 1.190871e+01 -8.129550e+00 5.278869e+01
C.11.26 1.233529e+01 -7.872265e+00 5.303959e+01
C.11.27 1.270066e+01 -7.580218e+00 5.334346e+01
C.11.28 1.306863e+01 -7.294084e+00 5.364980e+01
C.11.29 1.333014e+01 -7.137993e+00 5.380357e+01
C.11.30 1.356766e+01 -6.975196e+00 5.398653e+01
