# Supplementary material for: Ontogenetic changes and sexual dimorphism in the cranium and mandible of the Atlantic walrus (Odobenus rosmarus rosmarus L.)
Source: Anat Rec (Hoboken). 2025 Sep 12;309(7):1875–903. doi: 10.1002/ar.70050 (PMC13251751; doi:10.1002/ar.70050)
Supplement: Supplementary file 1 — Data S1: Supporting information. [file AR-309-1875-s001.zip › PTS files/Ontogeny_Skull/4597_U_J.pts]

Version 1.0
487
S.1 1.425467e+01 1.555079e+01 4.629823e+01
S.2 1.161267e+01 1.373907e+01 4.961874e+01
S.3 8.370247e+00 1.142419e+01 5.010945e+01
S.4 1.131149e+01 1.036467e+01 5.205284e+01
S.5 9.551840e+00 1.128692e+01 5.177853e+01
S.6 7.437065e+00 5.918628e+00 5.292067e+01
S.7 4.198522e+00 -1.004104e+01 5.041832e+01
S.8 7.927275e+00 -1.334399e+01 4.424403e+01
S.9 1.001781e+01 -1.236164e+01 4.097992e+01
S.10 7.137364e+00 -1.242346e+01 4.201359e+01
S.11 1.057679e+01 -1.328701e+01 4.387023e+01
S.12 1.290919e+01 1.424453e+01 4.423345e+01
S.13 1.553598e+01 1.355061e+01 4.634979e+01
S.14 1.003451e+01 8.300914e+00 4.249354e+01
S.15 1.615729e+01 6.515544e+00 4.626623e+01
S.16 9.282278e+00 1.954467e+00 4.166396e+01
S.17 1.500170e+01 3.823290e-01 4.496315e+01
S.18 1.053077e+01 -3.019653e+00 4.004837e+01
S.19 1.388676e+01 -3.781591e+00 4.201521e+01
S.20 1.169263e+01 -6.621150e-01 4.312203e+01
S.21 1.146205e+01 6.576075e+00 4.671006e+01
S.22 1.374501e+01 1.374931e+01 4.638976e+01
S.23 3.835934e+00 8.821692e+00 4.693762e+01
S.24 1.509848e+01 6.117927e+00 5.360293e+01
S.25 4.403266e+00 6.844209e+00 4.313563e+01
S.26 1.711939e+01 3.879323e+00 5.052480e+01
S.27 2.278758e+00 5.171981e+00 4.494763e+01
S.28 1.600624e+01 1.544484e+00 5.331476e+01
S.29 3.246383e+00 2.594197e+00 4.161105e+01
S.30 1.730146e+01 -9.723696e-01 5.015591e+01
S.31 7.079017e+00 7.489348e+00 4.347349e+01
S.32 1.625243e+01 5.312626e+00 4.904653e+01
S.33 8.793440e+00 7.992529e+00 4.202967e+01
S.34 1.706565e+01 6.262292e+00 4.712369e+01
S.35 7.663209e+00 6.787994e+00 4.075982e+01
S.36 1.800786e+01 4.181672e+00 4.695097e+01
S.37 4.084810e+00 1.218041e+00 3.937415e+01
S.38 1.840229e+01 -2.558797e+00 4.818541e+01
S.39 2.610236e+00 9.883585e-01 4.000179e+01
S.40 1.806475e+01 -2.510950e+00 4.975474e+01
S.41 3.041064e+00 -3.092066e+00 3.932391e+01
S.42 1.750986e+01 -6.501719e+00 4.813832e+01
S.43 4.098694e-01 -4.162688e+00 3.885254e+01
S.44 1.884464e+01 -9.586174e+00 4.920470e+01
S.45 4.876473e+00 -6.298030e+00 3.345202e+01
S.46 1.942025e+01 -1.108976e+01 4.230572e+01
S.47 2.301109e+00 -5.757700e+00 3.401969e+01
S.48 2.117281e+01 -1.067172e+01 4.590761e+01
S.49 5.053349e+00 -1.029650e+01 3.681147e+01
S.50 1.675515e+01 -1.328483e+01 4.303493e+01
S.51 4.491868e+00 -1.212531e+01 4.023460e+01
S.52 1.367465e+01 -1.407671e+01 4.495972e+01
S.53 7.000462e+00 -1.402130e+01 4.062621e+01
S.54 1.137830e+01 -1.511400e+01 4.271869e+01
S.55 9.116562e+00 -1.209068e+01 3.983001e+01
S.56 1.192618e+01 -1.316150e+01 4.131594e+01
S.57 5.585713e+00 -1.304278e+01 4.278140e+01
S.58 1.106077e+01 -1.426284e+01 4.541111e+01
S.59 7.296131e+00 -1.335901e+01 4.508329e+01
S.60 4.601502e+00 -1.165167e+01 4.070496e+01
S.61 1.346205e+01 -1.321599e+01 4.462101e+01
S.62 1.031358e+01 1.063575e+01 4.186329e+01
S.63 1.750728e+01 8.749635e+00 4.637901e+01
S.64 8.879761e+00 -4.936954e+00 4.042686e+01
S.65 1.359133e+01 -6.036770e+00 4.314962e+01
S.66 5.897469e+00 -5.551545e+00 3.708088e+01
S.67 1.758415e+01 -8.083456e+00 4.405827e+01
S.68 9.115184e+00 -7.851144e+00 4.068525e+01
S.69 1.236117e+01 -9.528361e+00 4.178060e+01
S.70 1.040685e+01 -1.061262e+01 4.083942e+01
S.71 7.041963e+00 -2.554330e+00 3.976577e+01
S.72 1.612827e+01 -4.849536e+00 4.505214e+01
S.73 6.342104e+00 -1.204893e+00 4.046733e+01
S.74 1.557106e+01 -3.432777e+00 4.615863e+01
S.75 3.699688e+00 -8.011872e-01 3.766333e+01
S.76 1.924169e+01 -4.272647e+00 4.785601e+01
S.77 1.177538e+01 1.642600e+01 4.136143e+01
S.78 1.952261e+01 1.429534e+01 4.649032e+01
S.79 1.088043e+01 1.285895e+01 3.956701e+01
S.80 2.060578e+01 1.064364e+01 4.532971e+01
S.81 1.061927e+01 1.553889e+01 3.942699e+01
S.82 2.122187e+01 1.276312e+01 4.626805e+01
S.83 1.234634e+01 1.405331e+01 4.089495e+01
S.84 1.850196e+01 1.229430e+01 4.515011e+01
C.1.02 9.358088e+00 1.134313e+01 5.208092e+01
C.1.03 9.169203e+00 1.120242e+01 5.235780e+01
C.1.04 9.007273e+00 1.094344e+01 5.255492e+01
C.1.05 8.873046e+00 1.066430e+01 5.266959e+01
C.1.06 8.732287e+00 1.038390e+01 5.277282e+01
C.1.07 8.584198e+00 1.010686e+01 5.287483e+01
C.1.08 8.454424e+00 9.868325e+00 5.291958e+01
C.1.09 8.309431e+00 9.638006e+00 5.296041e+01
C.1.10 8.231966e+00 9.375085e+00 5.293567e+01
C.1.11 8.161794e+00 9.070788e+00 5.295322e+01
C.1.12 8.057909e+00 8.782862e+00 5.301751e+01
C.1.13 7.988252e+00 8.480268e+00 5.305515e+01
C.1.14 7.915675e+00 8.124575e+00 5.310088e+01
C.1.15 7.876168e+00 7.761035e+00 5.311387e+01
C.1.16 7.799622e+00 7.403684e+00 5.313163e+01
C.1.17 7.661468e+00 6.905215e+00 5.310504e+01
C.1.18 7.582983e+00 6.413968e+00 5.296080e+01
C.1.20 7.306567e+00 5.460405e+00 5.293248e+01
C.1.21 7.252700e+00 4.992098e+00 5.286222e+01
C.1.22 7.186020e+00 4.522780e+00 5.281273e+01
C.1.23 7.112388e+00 4.118167e+00 5.282195e+01
C.1.24 7.053351e+00 3.711330e+00 5.280654e+01
C.1.25 7.031249e+00 3.311132e+00 5.271391e+01
C.1.26 6.986991e+00 2.894679e+00 5.257689e+01
C.1.27 6.889765e+00 2.479264e+00 5.246674e+01
C.1.28 6.809418e+00 2.060219e+00 5.235663e+01
C.1.29 6.740798e+00 1.652999e+00 5.229139e+01
C.1.30 6.690561e+00 1.244912e+00 5.221565e+01
C.1.31 6.614040e+00 8.381769e-01 5.215645e+01
C.1.32 6.451901e+00 3.247747e-01 5.212508e+01
C.1.33 6.312114e+00 -1.888252e-01 5.203833e+01
C.1.34 6.149734e+00 -6.994921e-01 5.197745e+01
C.1.35 6.004088e+00 -1.153476e+00 5.190986e+01
C.1.36 5.859164e+00 -1.606483e+00 5.183461e+01
C.1.37 5.725632e+00 -2.064540e+00 5.176954e+01
C.1.38 5.562602e+00 -2.788862e+00 5.167125e+01
C.1.39 5.404191e+00 -3.516715e+00 5.159368e+01
C.1.40 5.248840e+00 -4.243882e+00 5.150438e+01
C.1.41 5.086093e+00 -5.035172e+00 5.136698e+01
C.1.42 4.816347e+00 -5.808980e+00 5.136702e+01
C.1.43 4.710808e+00 -6.598115e+00 5.117305e+01
C.1.44 4.549871e+00 -7.217773e+00 5.114360e+01
C.1.45 4.479743e+00 -7.836201e+00 5.099079e+01
C.1.46 4.366419e+00 -8.461111e+00 5.090482e+01
C.1.47 4.307142e+00 -8.989983e+00 5.074448e+01
C.1.48 4.293911e+00 -9.508032e+00 5.054360e+01
C.2.02 3.330644e-01 -4.390009e+00 3.900236e+01
C.2.03 3.066848e-01 -4.621033e+00 3.916346e+01
C.2.04 3.252708e-01 -4.864475e+00 3.930634e+01
C.2.05 3.368689e-01 -5.158050e+00 3.949215e+01
C.2.06 3.509862e-01 -5.446221e+00 3.968609e+01
C.2.07 3.504700e-01 -5.725846e+00 3.989262e+01
C.2.08 3.435406e-01 -6.057006e+00 4.017408e+01
C.2.09 2.907006e-01 -6.372679e+00 4.046818e+01
C.2.10 2.716713e-01 -6.697442e+00 4.075644e+01
C.2.11 3.029504e-01 -7.129819e+00 4.108973e+01
C.2.12 2.995836e-01 -7.560087e+00 4.142718e+01
C.2.13 2.871292e-01 -7.971632e+00 4.178702e+01
C.2.14 2.511750e-01 -8.425855e+00 4.223938e+01
C.2.15 2.932983e-01 -8.844016e+00 4.272475e+01
C.2.16 3.732338e-01 -9.222972e+00 4.323687e+01
C.2.17 4.214741e-01 -9.471762e+00 4.358576e+01
C.2.18 4.559876e-01 -9.705545e+00 4.394645e+01
C.2.19 4.678604e-01 -9.882168e+00 4.433966e+01
C.2.20 5.056332e-01 -9.967780e+00 4.483187e+01
C.2.21 5.689319e-01 -9.976617e+00 4.532879e+01
C.2.22 6.849060e-01 -9.958824e+00 4.581589e+01
C.2.23 8.115522e-01 -9.935494e+00 4.631179e+01
C.2.24 9.597973e-01 -9.888865e+00 4.680000e+01
C.2.25 1.132259e+00 -9.818552e+00 4.727729e+01
C.2.26 1.295195e+00 -9.689629e+00 4.778483e+01
C.2.27 1.578679e+00 -9.548892e+00 4.823270e+01
C.2.28 1.920982e+00 -9.463884e+00 4.865267e+01
C.2.29 2.217340e+00 -9.485113e+00 4.901675e+01
C.2.30 2.513231e+00 -9.571085e+00 4.937159e+01
C.2.31 2.871741e+00 -9.666807e+00 4.965993e+01
C.2.32 3.299602e+00 -9.781075e+00 4.994205e+01
C.2.33 3.743796e+00 -9.911789e+00 5.018977e+01
C.3.02 1.855135e+01 -9.659643e+00 4.940546e+01
C.3.03 1.822077e+01 -9.729789e+00 4.953778e+01
C.3.04 1.787125e+01 -9.810441e+00 4.959304e+01
C.3.05 1.744963e+01 -9.931756e+00 4.964650e+01
C.3.06 1.703377e+01 -1.007312e+01 4.969576e+01
C.3.07 1.663756e+01 -1.025538e+01 4.976743e+01
C.3.08 1.615357e+01 -1.053007e+01 4.988263e+01
C.3.09 1.568019e+01 -1.082370e+01 4.999515e+01
C.3.10 1.520092e+01 -1.112094e+01 5.006542e+01
C.3.11 1.481848e+01 -1.141722e+01 5.012074e+01
C.3.12 1.444771e+01 -1.172989e+01 5.016415e+01
C.3.13 1.406257e+01 -1.202021e+01 5.023114e+01
C.3.14 1.370380e+01 -1.222613e+01 5.033691e+01
C.3.15 1.332477e+01 -1.238813e+01 5.044825e+01
C.3.16 1.293939e+01 -1.255575e+01 5.052373e+01
C.3.17 1.244696e+01 -1.279775e+01 5.048089e+01
C.3.18 1.197960e+01 -1.308618e+01 5.044547e+01
C.3.19 1.147866e+01 -1.329624e+01 5.053386e+01
C.3.20 1.095159e+01 -1.326690e+01 5.074713e+01
C.3.21 1.047487e+01 -1.311006e+01 5.101601e+01
C.3.22 9.994662e+00 -1.290007e+01 5.123844e+01
C.3.23 9.607695e+00 -1.270161e+01 5.136592e+01
C.3.24 9.236631e+00 -1.246520e+01 5.147457e+01
C.3.25 8.866278e+00 -1.222379e+01 5.157431e+01
C.3.26 8.552561e+00 -1.201607e+01 5.161850e+01
C.3.27 8.238661e+00 -1.181643e+01 5.169015e+01
C.3.28 7.916762e+00 -1.161715e+01 5.167634e+01
C.3.29 7.189826e+00 -1.126407e+01 5.168695e+01
C.3.30 6.469389e+00 -1.090436e+01 5.161792e+01
C.3.31 5.779212e+00 -1.055869e+01 5.137847e+01
C.3.32 5.248371e+00 -1.034980e+01 5.108402e+01
C.3.33 4.704125e+00 -1.018094e+01 5.078836e+01
C.4.02 1.434103e+01 1.535591e+01 4.613511e+01
C.4.03 1.435834e+01 1.510379e+01 4.604464e+01
C.4.04 1.426579e+01 1.485333e+01 4.607211e+01
C.4.05 1.413355e+01 1.445176e+01 4.612002e+01
C.4.06 1.395873e+01 1.407836e+01 4.622516e+01
C.4.08 1.356165e+01 1.350069e+01 4.652806e+01
C.4.09 1.337234e+01 1.325842e+01 4.666955e+01
C.4.10 1.318408e+01 1.301488e+01 4.681028e+01
C.4.11 1.287359e+01 1.249283e+01 4.710647e+01
C.4.12 1.271024e+01 1.194285e+01 4.745374e+01
C.4.13 1.254961e+01 1.141397e+01 4.705402e+01
C.4.14 1.241486e+01 1.103603e+01 4.711610e+01
C.4.15 1.231164e+01 1.065250e+01 4.703176e+01
C.4.16 1.220505e+01 1.026117e+01 4.701292e+01
C.4.17 1.210489e+01 9.860173e+00 4.701654e+01
C.4.18 1.200883e+01 9.458538e+00 4.703384e+01
C.4.19 1.192155e+01 9.054533e+00 4.703327e+01
C.4.20 1.181762e+01 8.541819e+00 4.701213e+01
C.4.21 1.172864e+01 8.027984e+00 4.696542e+01
C.4.22 1.163843e+01 7.515803e+00 4.690495e+01
C.4.23 1.158086e+01 7.200700e+00 4.684806e+01
C.4.24 1.151860e+01 6.888854e+00 4.677941e+01
C.4.26 1.143994e+01 6.097222e+00 4.655038e+01
C.4.27 1.139896e+01 5.612094e+00 4.641519e+01
C.4.28 1.141474e+01 5.150622e+00 4.621007e+01
C.4.29 1.143096e+01 4.758280e+00 4.601437e+01
C.4.30 1.141210e+01 4.357739e+00 4.583628e+01
C.4.31 1.138864e+01 3.957816e+00 4.565737e+01
C.4.32 1.138752e+01 3.505999e+00 4.541878e+01
C.4.33 1.142532e+01 3.079391e+00 4.514011e+01
C.4.34 1.147723e+01 2.659938e+00 4.485299e+01
C.4.35 1.152789e+01 2.279874e+00 4.459171e+01
C.4.36 1.157340e+01 1.893088e+00 4.433950e+01
C.4.37 1.162773e+01 1.508123e+00 4.408626e+01
C.4.38 1.164048e+01 1.142802e+00 4.392203e+01
C.4.39 1.167933e+01 7.943054e-01 4.372805e+01
C.4.40 1.170158e+01 4.346983e-01 4.355262e+01
C.4.41 1.173660e+01 9.081590e-02 4.335309e+01
C.4.42 1.175257e+01 -2.736624e-01 4.319128e+01
C.5.02 3.832831e+00 8.903242e+00 4.731716e+01
C.5.03 3.820417e+00 8.971395e+00 4.769913e+01
C.5.04 3.794638e+00 9.030413e+00 4.808197e+01
C.5.05 3.881452e+00 8.982845e+00 4.845700e+01
C.5.06 4.016930e+00 8.881705e+00 4.880612e+01
C.5.07 4.142577e+00 8.764522e+00 4.915389e+01
C.5.08 4.226524e+00 8.657554e+00 4.942421e+01
C.5.09 4.334238e+00 8.526545e+00 4.967481e+01
C.5.10 4.425272e+00 8.403108e+00 4.993566e+01
C.5.11 4.514661e+00 8.308951e+00 5.016113e+01
C.5.12 4.603288e+00 8.219213e+00 5.038867e+01
C.5.13 4.693454e+00 8.112135e+00 5.060796e+01
C.5.14 4.818262e+00 7.943880e+00 5.086097e+01
C.5.15 4.978136e+00 7.748270e+00 5.107093e+01
C.5.16 5.132166e+00 7.546275e+00 5.127920e+01
C.5.17 5.265868e+00 7.356200e+00 5.148635e+01
C.5.18 5.417197e+00 7.150605e+00 5.166454e+01
C.5.19 5.594630e+00 6.928825e+00 5.179202e+01
C.5.20 5.769231e+00 6.609478e+00 5.191898e+01
C.5.21 5.913954e+00 6.275771e+00 5.204657e+01
C.5.22 6.125020e+00 5.982676e+00 5.218122e+01
C.5.23 6.318035e+00 5.847617e+00 5.232252e+01
C.5.24 6.549804e+00 5.779344e+00 5.245321e+01
C.5.25 6.791473e+00 5.757571e+00 5.258199e+01
C.5.26 7.002698e+00 5.799065e+00 5.271433e+01
C.5.27 7.197256e+00 5.893184e+00 5.284523e+01
C.5.29 7.632434e+00 5.830143e+00 5.305248e+01
C.5.30 7.814293e+00 5.690743e+00 5.315675e+01
C.5.31 7.987750e+00 5.576865e+00 5.329929e+01
C.5.32 8.215564e+00 5.502836e+00 5.346270e+01
C.5.33 8.457373e+00 5.457828e+00 5.361629e+01
C.5.34 8.711550e+00 5.434346e+00 5.375388e+01
C.5.35 8.942644e+00 5.439335e+00 5.390355e+01
C.5.36 9.201811e+00 5.458315e+00 5.399470e+01
C.5.37 9.435480e+00 5.510791e+00 5.413063e+01
C.5.38 9.718168e+00 5.607062e+00 5.427281e+01
C.5.39 1.000125e+01 5.724305e+00 5.439734e+01
C.5.40 1.030332e+01 5.832181e+00 5.447799e+01
C.5.41 1.059246e+01 5.911911e+00 5.455850e+01
C.5.42 1.089592e+01 5.977862e+00 5.455904e+01
C.5.43 1.119714e+01 6.041970e+00 5.459895e+01
C.5.44 1.149913e+01 6.100059e+00 5.460084e+01
C.5.45 1.180045e+01 6.148430e+00 5.463894e+01
C.5.46 1.210260e+01 6.203879e+00 5.462481e+01
C.5.47 1.236550e+01 6.264377e+00 5.460838e+01
C.5.48 1.262914e+01 6.322316e+00 5.459465e+01
C.5.49 1.289652e+01 6.356000e+00 5.457423e+01
C.5.50 1.323236e+01 6.362688e+00 5.453081e+01
C.5.51 1.356610e+01 6.346537e+00 5.447531e+01
C.5.52 1.389953e+01 6.295794e+00 5.444419e+01
C.5.53 1.430783e+01 6.248992e+00 5.417371e+01
C.5.54 1.470028e+01 6.180178e+00 5.388509e+01
C.6.02 2.259444e+00 5.388933e+00 4.478042e+01
C.6.03 2.262486e+00 5.601731e+00 4.460691e+01
C.6.04 2.311307e+00 5.790822e+00 4.441389e+01
C.6.05 2.424219e+00 5.904818e+00 4.420807e+01
C.6.06 2.567990e+00 5.996122e+00 4.401033e+01
C.6.07 2.729684e+00 6.035882e+00 4.380938e+01
C.6.08 2.871506e+00 6.084056e+00 4.362152e+01
C.6.09 3.025846e+00 6.131566e+00 4.344362e+01
C.6.10 3.199902e+00 6.177723e+00 4.328457e+01
C.6.11 3.412539e+00 6.236746e+00 4.313517e+01
C.6.12 3.650837e+00 6.348907e+00 4.309449e+01
C.6.13 3.887220e+00 6.466578e+00 4.305848e+01
C.6.14 4.078964e+00 6.578256e+00 4.299974e+01
C.6.15 4.263604e+00 6.714388e+00 4.300784e+01
C.6.17 4.706839e+00 7.073766e+00 4.317252e+01
C.6.18 4.997589e+00 7.308525e+00 4.325371e+01
C.6.19 5.268396e+00 7.534677e+00 4.340108e+01
C.6.20 5.531371e+00 7.745119e+00 4.366521e+01
C.6.21 5.693594e+00 7.912727e+00 4.402407e+01
C.6.22 5.800591e+00 8.050386e+00 4.441497e+01
C.6.23 5.835755e+00 8.156000e+00 4.481229e+01
C.6.24 5.784879e+00 8.209389e+00 4.521827e+01
C.6.25 5.687759e+00 8.289392e+00 4.561124e+01
C.6.26 5.534987e+00 8.361452e+00 4.588645e+01
C.6.27 5.363929e+00 8.462197e+00 4.614114e+01
C.6.28 5.149782e+00 8.548904e+00 4.636674e+01
C.6.29 4.712669e+00 8.662681e+00 4.655915e+01
C.6.30 4.250207e+00 8.776793e+00 4.667802e+01
C.7.02 1.519140e+01 6.081445e+00 5.329214e+01
C.7.03 1.507667e+01 6.018551e+00 5.299307e+01
C.7.04 1.495215e+01 5.976134e+00 5.269432e+01
C.7.05 1.489476e+01 5.971894e+00 5.235593e+01
C.7.06 1.494975e+01 5.932841e+00 5.201938e+01
C.7.07 1.506259e+01 5.868110e+00 5.170174e+01
C.7.08 1.531787e+01 5.757221e+00 5.135897e+01
C.7.09 1.562852e+01 5.623895e+00 5.107496e+01
C.7.10 1.594362e+01 5.461370e+00 5.081179e+01
C.7.11 1.623270e+01 5.237784e+00 5.059921e+01
C.7.12 1.651500e+01 4.971617e+00 5.043128e+01
C.7.13 1.677247e+01 4.646777e+00 5.034805e+01
C.7.14 1.691498e+01 4.394985e+00 5.036330e+01
C.7.15 1.702671e+01 4.134674e+00 5.042406e+01
C.7.17 1.720959e+01 3.665268e+00 5.063105e+01
C.7.18 1.731328e+01 3.436661e+00 5.067831e+01
C.7.19 1.739274e+01 3.215981e+00 5.077945e+01
C.7.20 1.745514e+01 2.981295e+00 5.096004e+01
C.7.21 1.749517e+01 2.775171e+00 5.117797e+01
C.7.22 1.750274e+01 2.619072e+00 5.143713e+01
C.7.23 1.748115e+01 2.492553e+00 5.173811e+01
C.7.24 1.742966e+01 2.405956e+00 5.204943e+01
C.7.25 1.732549e+01 2.313374e+00 5.234547e+01
C.7.26 1.715573e+01 2.264616e+00 5.265353e+01
C.7.27 1.694186e+01 2.219562e+00 5.293340e+01
C.7.28 1.668644e+01 2.088344e+00 5.314230e+01
C.7.29 1.646048e+01 1.924908e+00 5.324902e+01
C.7.30 1.623216e+01 1.739104e+00 5.329905e+01
C.8.01 3.790811e+00 9.684263e-01 3.894336e+01
C.8.02 4.034584e+00 1.119393e+00 3.909313e+01
C.8.03 4.315951e+00 1.216578e+00 3.921975e+01
C.8.04 4.616702e+00 1.202327e+00 3.933801e+01
C.8.05 4.947361e+00 9.398791e-01 3.946562e+01
C.8.06 5.182197e+00 5.794358e-01 3.956269e+01
C.8.07 5.322602e+00 1.942348e-01 3.972523e+01
C.8.08 5.441022e+00 -1.391503e-01 3.993869e+01
C.8.09 5.659863e+00 -4.378868e-01 4.012202e+01
C.8.10 5.853214e+00 -7.496406e-01 4.031222e+01
C.8.11 6.013959e+00 -9.013368e-01 4.037138e+01
C.8.12 6.183717e+00 -1.049118e+00 4.041256e+01
C.8.14 6.465544e+00 -1.303784e+00 4.050028e+01
C.8.15 6.592828e+00 -1.398551e+00 4.053062e+01
C.8.16 6.723498e+00 -1.490269e+00 4.055543e+01
C.8.17 6.843374e+00 -1.567885e+00 4.059532e+01
C.8.18 6.959256e+00 -1.650144e+00 4.063764e+01
C.8.19 7.035196e+00 -1.777438e+00 4.064146e+01
C.8.20 7.057256e+00 -1.980486e+00 4.053219e+01
C.8.21 7.101481e+00 -2.141869e+00 4.037201e+01
C.8.22 7.106574e+00 -2.297381e+00 4.020041e+01
C.8.23 7.089689e+00 -2.409439e+00 4.007166e+01
C.8.24 7.072674e+00 -2.493665e+00 3.992323e+01
C.8.26 6.880592e+00 -2.744144e+00 3.960970e+01
C.8.27 6.893430e+00 -2.678436e+00 3.931054e+01
C.8.28 6.845290e+00 -2.650923e+00 3.901526e+01
C.8.29 6.773356e+00 -2.632995e+00 3.862778e+01
C.8.30 6.696099e+00 -2.595344e+00 3.824275e+01
C.8.31 6.515402e+00 -2.535961e+00 3.789714e+01
C.8.32 6.206932e+00 -2.446658e+00 3.764431e+01
C.8.33 5.862092e+00 -2.328295e+00 3.745957e+01
C.8.34 5.514671e+00 -2.181754e+00 3.730185e+01
C.8.35 5.197610e+00 -2.030829e+00 3.721353e+01
C.8.36 4.876271e+00 -1.866463e+00 3.718449e+01
C.8.37 4.556566e+00 -1.696463e+00 3.718660e+01
C.8.38 4.316399e+00 -1.571995e+00 3.720379e+01
C.8.39 4.075292e+00 -1.462659e+00 3.726194e+01
C.8.40 3.906530e+00 -1.254329e+00 3.730173e+01
C.8.41 3.815147e+00 -1.098546e+00 3.740164e+01
C.8.42 3.754445e+00 -9.543115e-01 3.753622e+01
C.8.44 3.580914e+00 -4.705496e-01 3.785299e+01
C.8.45 3.456661e+00 -1.401644e-01 3.803956e+01
C.8.46 3.398461e+00 1.806555e-01 3.826995e+01
C.8.47 3.462264e+00 4.810178e-01 3.848457e+01
C.8.48 3.596411e+00 7.456337e-01 3.871333e+01
C.9.01 1.834286e+01 -2.386184e+00 4.773145e+01
C.9.02 1.806203e+01 -2.431643e+00 4.744784e+01
C.9.03 1.773603e+01 -2.550772e+00 4.724561e+01
C.9.04 1.740238e+01 -2.766078e+00 4.718491e+01
C.9.05 1.718971e+01 -2.873482e+00 4.710348e+01
C.9.06 1.697969e+01 -2.969884e+00 4.700348e+01
C.9.07 1.675729e+01 -3.040168e+00 4.690864e+01
C.9.08 1.650744e+01 -3.036695e+00 4.680939e+01
C.9.09 1.625334e+01 -3.009409e+00 4.672585e+01
C.9.10 1.601354e+01 -3.025056e+00 4.660529e+01
C.9.11 1.583776e+01 -3.131599e+00 4.646031e+01
C.9.12 1.570538e+01 -3.277171e+00 4.630361e+01
C.9.14 1.546160e+01 -3.519173e+00 4.604680e+01
C.9.15 1.535530e+01 -3.600712e+00 4.592846e+01
C.9.16 1.526715e+01 -3.707300e+00 4.581524e+01
C.9.17 1.520818e+01 -3.825849e+00 4.569729e+01
C.9.18 1.517217e+01 -3.956550e+00 4.558301e+01
C.9.19 1.519148e+01 -4.108438e+00 4.549358e+01
C.9.20 1.530235e+01 -4.268125e+00 4.538613e+01
C.9.21 1.545840e+01 -4.408177e+00 4.531282e+01
C.9.22 1.561681e+01 -4.557809e+00 4.526975e+01
C.9.23 1.573082e+01 -4.755334e+00 4.525414e+01
C.9.24 1.592042e+01 -4.810570e+00 4.513895e+01
C.9.26 1.639655e+01 -4.941089e+00 4.492706e+01
C.9.27 1.667017e+01 -5.023974e+00 4.480762e+01
C.9.28 1.697072e+01 -5.054456e+00 4.473879e+01
C.9.29 1.734826e+01 -5.094711e+00 4.473905e+01
C.9.30 1.772025e+01 -5.146398e+00 4.479493e+01
C.9.31 1.803325e+01 -5.255856e+00 4.497991e+01
C.9.32 1.838929e+01 -5.351602e+00 4.528220e+01
C.9.33 1.877398e+01 -5.376391e+00 4.556278e+01
C.9.34 1.907781e+01 -5.418941e+00 4.592775e+01
C.9.35 1.920448e+01 -5.413045e+00 4.611246e+01
C.9.36 1.929447e+01 -5.378924e+00 4.631479e+01
C.9.37 1.931524e+01 -5.332756e+00 4.653304e+01
C.9.38 1.931837e+01 -5.179283e+00 4.685625e+01
C.9.39 1.924973e+01 -5.018457e+00 4.716842e+01
C.9.40 1.918322e+01 -4.830644e+00 4.746563e+01
C.9.41 1.921240e+01 -4.658829e+00 4.761862e+01
C.9.42 1.926661e+01 -4.454870e+00 4.771477e+01
C.9.44 1.917273e+01 -3.936449e+00 4.800280e+01
C.9.45 1.905345e+01 -3.612696e+00 4.814520e+01
C.9.46 1.887442e+01 -3.291055e+00 4.820699e+01
C.9.47 1.870604e+01 -2.946912e+00 4.812373e+01
C.9.48 1.856664e+01 -2.626832e+00 4.794529e+01
C.10.02 1.016512e+01 1.035808e+01 4.185882e+01
C.10.03 9.999263e+00 1.009066e+01 4.187027e+01
C.10.04 9.868286e+00 9.806085e+00 4.183830e+01
C.10.05 9.732642e+00 9.440257e+00 4.178246e+01
C.10.06 9.566918e+00 9.085618e+00 4.173653e+01
C.10.07 9.394017e+00 8.738666e+00 4.166526e+01
C.10.08 9.226191e+00 8.432546e+00 4.157360e+01
C.10.09 9.089870e+00 8.138079e+00 4.141553e+01
C.10.10 8.914877e+00 7.866550e+00 4.125451e+01
C.10.11 8.695315e+00 7.675406e+00 4.115972e+01
C.10.12 8.452955e+00 7.516078e+00 4.106169e+01
C.10.13 8.221943e+00 7.346563e+00 4.095383e+01
C.10.14 8.039571e+00 7.157873e+00 4.088354e+01
C.10.15 7.860480e+00 6.960081e+00 4.083245e+01
C.10.17 7.367407e+00 6.670419e+00 4.068665e+01
C.10.18 7.056038e+00 6.590673e+00 4.062862e+01
C.10.19 6.768564e+00 6.444794e+00 4.057615e+01
C.10.20 6.331204e+00 6.025678e+00 4.054984e+01
C.10.21 5.945446e+00 5.558009e+00 4.053872e+01
C.10.22 5.589668e+00 5.068497e+00 4.050062e+01
C.10.23 5.287416e+00 4.568325e+00 4.040275e+01
C.10.24 5.008947e+00 4.057741e+00 4.028936e+01
C.10.25 4.736160e+00 3.548297e+00 4.015831e+01
C.10.26 4.522716e+00 3.184719e+00 4.003672e+01
C.10.27 4.331259e+00 2.827405e+00 3.986879e+01
C.10.28 4.204254e+00 2.460330e+00 3.966470e+01
C.10.29 4.156500e+00 1.993472e+00 3.950101e+01
C.10.30 4.239161e+00 1.271475e+00 3.955699e+01
C.11.02 1.743752e+01 8.391529e+00 4.639194e+01
C.11.03 1.735162e+01 8.042864e+00 4.645769e+01
C.11.04 1.730185e+01 7.681483e+00 4.647170e+01
C.11.05 1.727493e+01 7.374692e+00 4.645263e+01
C.11.06 1.727425e+01 7.066213e+00 4.645963e+01
C.11.07 1.727067e+01 6.760697e+00 4.650272e+01
C.11.08 1.729203e+01 6.394881e+00 4.649465e+01
C.11.09 1.737947e+01 6.049525e+00 4.640841e+01
C.11.10 1.747494e+01 5.696179e+00 4.638889e+01
C.11.11 1.753273e+01 5.399796e+00 4.654828e+01
C.11.12 1.763850e+01 5.106196e+00 4.668688e+01
C.11.13 1.776564e+01 4.801795e+00 4.677498e+01
C.11.14 1.784546e+01 4.594770e+00 4.683400e+01
C.11.15 1.792612e+01 4.386363e+00 4.688669e+01
C.11.17 1.808825e+01 3.839969e+00 4.720518e+01
C.11.18 1.818918e+01 3.501087e+00 4.745581e+01
C.11.19 1.828959e+01 3.113494e+00 4.762174e+01
C.11.20 1.836098e+01 2.556217e+00 4.783184e+01
C.11.21 1.838335e+01 2.009772e+00 4.807822e+01
C.11.22 1.840928e+01 1.427700e+00 4.822075e+01
C.11.23 1.839949e+01 8.916513e-01 4.831756e+01
C.11.24 1.838398e+01 3.481237e-01 4.835189e+01
C.11.25 1.837306e+01 -1.958476e-01 4.838026e+01
C.11.26 1.839773e+01 -6.408099e-01 4.838952e+01
C.11.27 1.844719e+01 -1.083497e+00 4.837305e+01
C.11.28 1.849096e+01 -1.522791e+00 4.831144e+01
C.11.29 1.845758e+01 -1.924565e+00 4.828962e+01
C.11.30 1.825494e+01 -2.418165e+00 4.806634e+01
