# Supplementary material for: Ontogenetic changes and sexual dimorphism in the cranium and mandible of the Atlantic walrus (Odobenus rosmarus rosmarus L.)
Source: Anat Rec (Hoboken). 2025 Sep 12;309(7):1875–903. doi: 10.1002/ar.70050 (PMC13251751; doi:10.1002/ar.70050)
Supplement: Supplementary file 1 — Data S1: Supporting information. [file AR-309-1875-s001.zip › PTS files/Ontogeny_Skull/4598_F_A.pts]

Version 1.0
487
S.1 1.628513e+01 1.255635e+01 4.100848e+01
S.2 1.455964e+01 9.560751e+00 4.500462e+01
S.3 1.147959e+01 7.318357e+00 4.701314e+01
S.4 1.499206e+01 6.267754e+00 4.747711e+01
S.5 1.324562e+01 7.607507e+00 4.819529e+01
S.6 1.064998e+01 -4.962797e-02 4.999787e+01
S.7 6.450957e+00 -1.461091e+01 4.883164e+01
S.8 7.395654e+00 -1.841981e+01 4.027671e+01
S.9 8.697413e+00 -1.687713e+01 3.716717e+01
S.10 5.816926e+00 -1.722127e+01 3.861943e+01
S.11 9.961969e+00 -1.827852e+01 3.947113e+01
S.12 1.433989e+01 1.124247e+01 3.907642e+01
S.13 1.774274e+01 1.030206e+01 3.976009e+01
S.14 1.023754e+01 4.583678e+00 3.778337e+01
S.15 1.792114e+01 2.066696e+00 3.965426e+01
S.16 8.671703e+00 -2.641895e+00 3.761866e+01
S.17 1.594067e+01 -4.400207e+00 3.901316e+01
S.18 8.953671e+00 -7.783733e+00 3.527444e+01
S.19 1.343344e+01 -9.273487e+00 3.634629e+01
S.20 1.143672e+01 -6.748948e+00 3.762183e+01
S.21 1.307340e+01 2.637073e+00 4.270485e+01
S.22 1.591461e+01 1.043925e+01 4.063005e+01
S.23 4.968373e+00 5.090867e+00 4.427243e+01
S.24 1.995319e+01 7.517300e-01 4.755450e+01
S.25 5.407064e+00 3.309582e+00 4.078901e+01
S.26 1.994666e+01 -3.382047e-01 4.402709e+01
S.27 2.529792e+00 6.636509e-01 4.297604e+01
S.28 2.033576e+01 -4.054118e+00 4.698833e+01
S.29 3.183141e+00 -1.425903e+00 3.944715e+01
S.30 2.000613e+01 -5.902895e+00 4.335744e+01
S.31 7.759187e+00 3.926651e+00 4.040464e+01
S.32 1.884874e+01 1.067742e+00 4.280202e+01
S.33 8.957659e+00 4.209396e+00 3.823758e+01
S.34 1.888590e+01 1.644879e+00 4.023128e+01
S.35 6.797307e+00 2.860078e+00 3.729317e+01
S.36 1.957177e+01 -4.324026e-01 3.989445e+01
S.37 3.263216e+00 -2.703713e+00 3.552686e+01
S.38 2.078131e+01 -7.151780e+00 3.981805e+01
S.39 1.707524e+00 -1.931082e+00 3.750672e+01
S.40 2.139329e+01 -8.034697e+00 4.217832e+01
S.41 1.608917e+00 -6.983547e+00 3.783437e+01
S.42 1.912044e+01 -1.189695e+01 4.214974e+01
S.43 -6.600491e-01 -7.835734e+00 3.749667e+01
S.44 2.023079e+01 -1.402043e+01 4.268786e+01
S.45 1.398934e+00 -1.020740e+01 3.038859e+01
S.46 2.015055e+01 -1.506923e+01 3.502272e+01
S.47 -1.273773e+00 -9.658226e+00 3.203334e+01
S.48 2.214386e+01 -1.644171e+01 3.727209e+01
S.49 1.814735e+00 -1.468024e+01 3.366493e+01
S.50 1.632296e+01 -1.842104e+01 3.778046e+01
S.51 2.308625e+00 -1.680219e+01 3.816814e+01
S.52 1.307535e+01 -1.973344e+01 4.064842e+01
S.53 4.640985e+00 -1.895779e+01 3.775362e+01
S.54 1.043084e+01 -2.054628e+01 3.907993e+01
S.55 6.559276e+00 -1.729439e+01 3.556818e+01
S.56 1.054514e+01 -1.829590e+01 3.652728e+01
S.57 3.188966e+00 -1.738137e+01 3.969894e+01
S.58 1.117405e+01 -1.971545e+01 4.186670e+01
S.59 6.842504e+00 -1.823013e+01 4.414538e+01
S.60 2.954388e+00 -1.602480e+01 3.770772e+01
S.61 1.290091e+01 -1.916025e+01 4.046149e+01
S.62 9.877989e+00 6.510125e+00 3.656524e+01
S.63 2.008470e+01 3.590586e+00 3.885335e+01
S.64 7.743763e+00 -9.698759e+00 3.676449e+01
S.65 1.286461e+01 -1.117915e+01 3.817517e+01
S.66 3.504663e+00 -1.019002e+01 3.372663e+01
S.67 1.738988e+01 -1.419343e+01 3.726839e+01
S.68 7.183723e+00 -1.289958e+01 3.650654e+01
S.69 1.200675e+01 -1.426526e+01 3.756627e+01
S.70 9.179759e+00 -1.493754e+01 3.716813e+01
S.71 5.624171e+00 -6.812462e+00 3.640846e+01
S.72 1.695563e+01 -1.040449e+01 3.860719e+01
S.73 5.191367e+00 -4.875207e+00 3.712204e+01
S.74 1.730721e+01 -8.442981e+00 4.003578e+01
S.75 1.839284e+00 -4.538604e+00 3.517542e+01
S.76 2.107670e+01 -1.034893e+01 3.924249e+01
S.77 1.252000e+01 1.433383e+01 3.681844e+01
S.78 2.122828e+01 1.097780e+01 4.025831e+01
S.79 1.056624e+01 9.370328e+00 3.314585e+01
S.80 2.213006e+01 5.575149e+00 3.658491e+01
S.81 9.985832e+00 1.265827e+01 3.430952e+01
S.82 2.440699e+01 9.476974e+00 3.610674e+01
S.83 1.341284e+01 1.094083e+01 3.451226e+01
S.84 9999 9999 9999
C.1.02 1.313023e+01 7.667113e+00 4.867866e+01
C.1.03 1.301246e+01 7.371061e+00 4.906467e+01
C.1.04 1.287343e+01 6.938081e+00 4.927374e+01
C.1.05 1.272847e+01 6.549769e+00 4.940002e+01
C.1.06 1.256641e+01 6.169495e+00 4.952992e+01
C.1.07 1.240659e+01 5.777201e+00 4.962107e+01
C.1.08 1.223621e+01 5.387985e+00 4.970851e+01
C.1.09 1.206887e+01 4.990996e+00 4.975909e+01
C.1.10 1.193070e+01 4.581088e+00 4.979132e+01
C.1.11 1.180066e+01 3.964346e+00 4.978808e+01
C.1.12 1.170816e+01 3.343383e+00 4.973194e+01
C.1.13 1.157213e+01 2.737089e+00 4.983771e+01
C.1.14 1.147954e+01 2.335281e+00 4.985801e+01
C.1.15 1.137907e+01 1.935048e+00 4.987029e+01
C.1.16 1.126017e+01 1.540319e+00 4.989229e+01
C.1.17 1.105891e+01 1.009189e+00 4.993023e+01
C.1.18 1.083809e+01 4.875035e-01 4.998609e+01
C.1.20 1.052488e+01 -6.453560e-01 4.991460e+01
C.1.21 1.043302e+01 -1.242415e+00 4.980250e+01
C.1.22 1.033489e+01 -1.830465e+00 4.965400e+01
C.1.23 1.025547e+01 -2.178484e+00 4.952662e+01
C.1.24 1.015968e+01 -2.523293e+00 4.940176e+01
C.1.25 1.006411e+01 -2.873293e+00 4.929212e+01
C.1.26 9.952793e+00 -3.315192e+00 4.918060e+01
C.1.27 9.839762e+00 -3.762065e+00 4.909325e+01
C.1.28 9.726702e+00 -4.209793e+00 4.901043e+01
C.1.29 9.589636e+00 -4.751730e+00 4.891297e+01
C.1.30 9.448838e+00 -5.295907e+00 4.883533e+01
C.1.31 9.300692e+00 -5.842215e+00 4.879559e+01
C.1.32 9.146774e+00 -6.426749e+00 4.876364e+01
C.1.33 8.992023e+00 -7.011662e+00 4.874578e+01
C.1.34 8.827714e+00 -7.593432e+00 4.871514e+01
C.1.35 8.623039e+00 -8.236887e+00 4.871642e+01
C.1.36 8.410548e+00 -8.877661e+00 4.870276e+01
C.1.37 8.179903e+00 -9.511739e+00 4.872866e+01
C.1.38 7.974100e+00 -9.971228e+00 4.882014e+01
C.1.39 7.770725e+00 -1.043697e+01 4.887998e+01
C.1.40 7.575697e+00 -1.090851e+01 4.891841e+01
C.1.41 7.427228e+00 -1.128340e+01 4.894262e+01
C.1.42 7.283250e+00 -1.166046e+01 4.895897e+01
C.1.43 7.147857e+00 -1.204104e+01 4.896004e+01
C.1.44 6.998643e+00 -1.250879e+01 4.892596e+01
C.1.45 6.861129e+00 -1.297846e+01 4.887392e+01
C.1.46 6.746820e+00 -1.345170e+01 4.880190e+01
C.1.47 6.664328e+00 -1.386461e+01 4.871125e+01
C.1.48 6.579729e+00 -1.427183e+01 4.859939e+01
C.2.02 -7.093299e-01 -8.017690e+00 3.746810e+01
C.2.03 -7.609339e-01 -8.181921e+00 3.755007e+01
C.2.04 -7.992245e-01 -8.337734e+00 3.765307e+01
C.2.05 -9.291660e-01 -8.776176e+00 3.798040e+01
C.2.06 -1.007018e+00 -9.214645e+00 3.832382e+01
C.2.07 -1.027033e+00 -9.664671e+00 3.866046e+01
C.2.08 -9.707510e-01 -1.015285e+01 3.900510e+01
C.2.09 -8.920636e-01 -1.063121e+01 3.935898e+01
C.2.10 -7.647003e-01 -1.112106e+01 3.968161e+01
C.2.11 -6.960703e-01 -1.149879e+01 3.992892e+01
C.2.12 -6.310119e-01 -1.187752e+01 4.017570e+01
C.2.13 -5.325619e-01 -1.224082e+01 4.043429e+01
C.2.14 -3.938387e-01 -1.277903e+01 4.088641e+01
C.2.15 -1.731237e-01 -1.329683e+01 4.132965e+01
C.2.16 -4.909935e-02 -1.378065e+01 4.184333e+01
C.2.17 1.362952e-01 -1.415116e+01 4.225455e+01
C.2.18 2.964532e-01 -1.447999e+01 4.270953e+01
C.2.19 4.758903e-01 -1.474676e+01 4.319678e+01
C.2.20 6.739780e-01 -1.495436e+01 4.360751e+01
C.2.21 8.534676e-01 -1.506954e+01 4.406087e+01
C.2.22 1.060635e+00 -1.509232e+01 4.451649e+01
C.2.23 1.406354e+00 -1.498255e+01 4.506306e+01
C.2.24 1.793965e+00 -1.480273e+01 4.556078e+01
C.2.25 2.207156e+00 -1.464383e+01 4.604485e+01
C.2.26 2.622432e+00 -1.455794e+01 4.649210e+01
C.2.27 3.052522e+00 -1.448673e+01 4.692780e+01
C.2.28 3.511733e+00 -1.442312e+01 4.733390e+01
C.2.29 4.044949e+00 -1.439872e+01 4.767957e+01
C.2.30 4.610156e+00 -1.440561e+01 4.797096e+01
C.2.31 5.170011e+00 -1.441000e+01 4.827254e+01
C.2.32 5.593399e+00 -1.445065e+01 4.847543e+01
C.2.33 6.023470e+00 -1.452212e+01 4.865432e+01
C.3.02 2.009778e+01 -1.433543e+01 4.290191e+01
C.3.03 1.994441e+01 -1.464179e+01 4.311489e+01
C.3.04 1.972946e+01 -1.493238e+01 4.329401e+01
C.3.05 1.945303e+01 -1.522975e+01 4.347215e+01
C.3.06 1.912606e+01 -1.550123e+01 4.359856e+01
C.3.07 1.879007e+01 -1.575895e+01 4.372996e+01
C.3.08 1.828928e+01 -1.610800e+01 4.391697e+01
C.3.09 1.778954e+01 -1.643580e+01 4.414155e+01
C.3.10 1.728863e+01 -1.676928e+01 4.435481e+01
C.3.11 1.692487e+01 -1.705504e+01 4.453474e+01
C.3.12 1.654141e+01 -1.731257e+01 4.471639e+01
C.3.13 1.611368e+01 -1.755304e+01 4.479105e+01
C.3.14 1.558414e+01 -1.782862e+01 4.496839e+01
C.3.15 1.513125e+01 -1.804369e+01 4.533774e+01
C.3.16 1.469272e+01 -1.824086e+01 4.573348e+01
C.3.17 1.435072e+01 -1.833445e+01 4.599164e+01
C.3.18 1.402817e+01 -1.838626e+01 4.628426e+01
C.3.19 1.368319e+01 -1.836748e+01 4.655445e+01
C.3.20 1.327230e+01 -1.827157e+01 4.681566e+01
C.3.21 1.290799e+01 -1.812278e+01 4.711800e+01
C.3.22 1.260224e+01 -1.791580e+01 4.744957e+01
C.3.23 1.231735e+01 -1.758353e+01 4.784816e+01
C.3.24 1.196167e+01 -1.723470e+01 4.816795e+01
C.3.25 1.152853e+01 -1.691819e+01 4.841820e+01
C.3.26 1.102400e+01 -1.662012e+01 4.860882e+01
C.3.27 1.051677e+01 -1.631912e+01 4.878727e+01
C.3.28 1.001173e+01 -1.601070e+01 4.895914e+01
C.3.29 9.529726e+00 -1.565019e+01 4.906427e+01
C.3.30 9.056347e+00 -1.527422e+01 4.915297e+01
C.3.31 8.523932e+00 -1.497493e+01 4.916983e+01
C.3.32 7.840802e+00 -1.479909e+01 4.907281e+01
C.3.33 7.148798e+00 -1.467949e+01 4.895532e+01
C.4.02 1.631420e+01 1.233067e+01 4.062515e+01
C.4.03 1.636214e+01 1.205288e+01 4.027984e+01
C.4.04 1.621361e+01 1.164364e+01 4.037555e+01
C.4.05 1.611613e+01 1.123535e+01 4.043227e+01
C.4.06 1.603100e+01 1.082681e+01 4.050484e+01
C.4.08 1.570521e+01 9.926147e+00 4.082853e+01
C.4.09 1.548419e+01 9.462901e+00 4.111675e+01
C.4.10 1.527140e+01 9.044081e+00 4.147149e+01
C.4.11 1.507433e+01 8.552063e+00 4.173141e+01
C.4.12 1.497701e+01 7.974532e+00 4.165742e+01
C.4.13 1.478339e+01 7.460299e+00 4.187326e+01
C.4.14 1.461127e+01 7.008266e+00 4.202078e+01
C.4.15 1.442114e+01 6.577726e+00 4.220573e+01
C.4.16 1.423762e+01 6.119478e+00 4.231548e+01
C.4.17 1.409111e+01 5.785655e+00 4.238612e+01
C.4.18 1.394282e+01 5.448369e+00 4.243255e+01
C.4.19 1.379790e+01 5.115185e+00 4.250928e+01
C.4.20 1.365904e+01 4.877111e+00 4.289600e+01
C.4.21 1.357246e+01 4.472192e+00 4.265427e+01
C.4.22 1.344085e+01 4.025546e+00 4.275944e+01
C.4.23 1.331174e+01 3.563869e+00 4.275647e+01
C.4.24 1.319564e+01 3.100467e+00 4.271664e+01
C.4.26 1.294732e+01 2.246072e+00 4.262720e+01
C.4.27 1.281690e+01 1.861424e+00 4.252798e+01
C.4.28 1.270076e+01 1.469996e+00 4.243797e+01
C.4.29 1.248811e+01 8.900035e-01 4.251883e+01
C.4.30 1.256431e+01 4.822348e-01 4.205399e+01
C.4.31 1.247883e+01 -9.816036e-02 4.184425e+01
C.4.32 1.237650e+01 -7.950562e-01 4.155526e+01
C.4.33 1.229608e+01 -1.472191e+00 4.121658e+01
C.4.34 1.219847e+01 -2.142502e+00 4.086905e+01
C.4.35 1.213724e+01 -2.713091e+00 4.046309e+01
C.4.36 1.207839e+01 -3.254200e+00 4.001831e+01
C.4.37 1.197985e+01 -3.823720e+00 3.961827e+01
C.4.38 1.190056e+01 -4.298045e+00 3.920399e+01
C.4.39 1.179461e+01 -4.790755e+00 3.881812e+01
C.4.40 1.168446e+01 -5.306003e+00 3.846416e+01
C.4.41 1.159839e+01 -5.777728e+00 3.816842e+01
C.4.42 1.151716e+01 -6.253951e+00 3.787856e+01
C.5.02 5.086106e+00 5.091514e+00 4.456055e+01
C.5.03 5.220508e+00 5.038365e+00 4.483621e+01
C.5.04 5.336550e+00 4.961406e+00 4.511459e+01
C.5.05 5.450179e+00 4.835607e+00 4.542804e+01
C.5.06 5.548509e+00 4.706742e+00 4.574541e+01
C.5.07 5.667853e+00 4.525243e+00 4.602790e+01
C.5.08 5.879945e+00 4.241698e+00 4.640106e+01
C.5.09 6.100400e+00 3.963779e+00 4.677361e+01
C.5.10 6.317595e+00 3.676346e+00 4.714080e+01
C.5.11 6.457150e+00 3.488113e+00 4.735386e+01
C.5.12 6.601280e+00 3.291780e+00 4.755628e+01
C.5.13 6.765662e+00 3.090412e+00 4.773720e+01
C.5.14 7.034631e+00 2.751110e+00 4.805546e+01
C.5.15 7.341685e+00 2.405735e+00 4.832970e+01
C.5.16 7.655399e+00 2.065306e+00 4.860258e+01
C.5.17 7.844621e+00 1.855515e+00 4.879190e+01
C.5.18 8.036356e+00 1.650502e+00 4.898392e+01
C.5.19 8.248759e+00 1.451072e+00 4.915934e+01
C.5.20 8.495877e+00 1.254352e+00 4.932931e+01
C.5.21 8.766670e+00 1.068638e+00 4.947366e+01
C.5.22 9.044966e+00 8.708904e-01 4.958365e+01
C.5.23 9.262369e+00 6.707975e-01 4.964445e+01
C.5.24 9.470283e+00 4.583274e-01 4.969569e+01
C.5.25 9.701432e+00 2.772128e-01 4.976471e+01
C.5.26 1.000569e+01 1.330483e-01 4.983790e+01
C.5.27 1.032413e+01 2.799904e-02 4.991717e+01
C.5.29 1.098377e+01 -1.009310e-01 5.008036e+01
C.5.30 1.131665e+01 -1.235501e-01 5.017798e+01
C.5.31 1.165290e+01 -1.272321e-01 5.026616e+01
C.5.32 1.197779e+01 -1.123689e-01 5.036013e+01
C.5.33 1.230231e+01 -7.779876e-02 5.045008e+01
C.5.34 1.262847e+01 -3.207526e-02 5.052841e+01
C.5.35 1.301410e+01 3.734536e-02 5.059296e+01
C.5.36 1.340185e+01 1.224650e-01 5.058276e+01
C.5.37 1.379117e+01 1.967684e-01 5.055832e+01
C.5.38 1.415367e+01 2.482521e-01 5.048687e+01
C.5.39 1.450968e+01 2.890592e-01 5.038317e+01
C.5.40 1.486749e+01 3.259402e-01 5.028431e+01
C.5.41 1.519705e+01 3.545966e-01 5.018926e+01
C.5.42 1.552925e+01 3.799760e-01 5.010289e+01
C.5.43 1.585812e+01 4.091290e-01 5.000561e+01
C.5.44 1.629236e+01 4.525201e-01 4.986956e+01
C.5.45 1.671675e+01 4.973289e-01 4.970570e+01
C.5.46 1.713288e+01 5.548586e-01 4.952546e+01
C.5.47 1.748687e+01 6.271857e-01 4.933884e+01
C.5.48 1.784670e+01 7.106553e-01 4.916878e+01
C.5.49 1.820524e+01 7.761194e-01 4.898841e+01
C.5.50 1.853381e+01 8.067441e-01 4.884863e+01
C.5.51 1.884786e+01 8.063138e-01 4.867598e+01
C.5.52 1.913942e+01 7.987946e-01 4.846773e+01
C.5.53 1.940239e+01 7.812411e-01 4.815604e+01
C.5.54 1.968387e+01 7.710994e-01 4.786061e+01
C.6.02 2.483794e+00 9.251354e-01 4.287529e+01
C.6.03 2.469161e+00 1.169419e+00 4.273124e+01
C.6.04 2.479977e+00 1.398672e+00 4.256401e+01
C.6.05 2.566078e+00 1.532074e+00 4.231660e+01
C.6.06 2.683140e+00 1.568386e+00 4.204941e+01
C.6.07 2.827808e+00 1.686127e+00 4.182219e+01
C.6.08 3.033049e+00 1.806063e+00 4.151768e+01
C.6.09 3.262667e+00 1.934006e+00 4.123458e+01
C.6.10 3.523746e+00 2.066597e+00 4.098260e+01
C.6.11 3.849776e+00 2.245770e+00 4.078872e+01
C.6.12 4.199464e+00 2.433407e+00 4.065272e+01
C.6.13 4.540807e+00 2.671878e+00 4.060168e+01
C.6.14 4.846946e+00 2.874790e+00 4.060579e+01
C.6.15 5.139208e+00 3.087237e+00 4.067183e+01
C.6.17 5.634226e+00 3.494738e+00 4.088551e+01
C.6.18 5.786477e+00 3.690664e+00 4.106889e+01
C.6.19 5.972741e+00 3.856575e+00 4.125045e+01
C.6.20 6.148932e+00 4.004672e+00 4.155126e+01
C.6.21 6.250485e+00 4.122464e+00 4.189663e+01
C.6.22 6.259633e+00 4.255497e+00 4.225115e+01
C.6.23 6.193144e+00 4.368095e+00 4.251157e+01
C.6.24 6.095883e+00 4.470284e+00 4.276655e+01
C.6.25 5.992794e+00 4.573004e+00 4.301903e+01
C.6.26 5.830033e+00 4.687400e+00 4.330351e+01
C.6.27 5.608907e+00 4.791846e+00 4.354989e+01
C.6.28 5.369431e+00 4.916050e+00 4.376836e+01
C.6.29 5.215311e+00 5.010373e+00 4.391039e+01
C.6.30 5.054731e+00 5.079061e+00 4.405978e+01
C.7.02 1.992447e+01 7.859469e-01 4.732058e+01
C.7.03 1.981358e+01 8.083991e-01 4.711100e+01
C.7.04 1.974595e+01 8.190012e-01 4.688290e+01
C.7.05 1.965611e+01 8.241089e-01 4.662723e+01
C.7.06 1.959469e+01 8.109261e-01 4.636354e+01
C.7.07 1.954623e+01 7.845799e-01 4.609816e+01
C.7.08 1.948974e+01 7.714213e-01 4.581253e+01
C.7.09 1.946387e+01 7.334284e-01 4.552473e+01
C.7.10 1.947696e+01 6.518852e-01 4.524522e+01
C.7.11 1.949048e+01 5.373103e-01 4.495268e+01
C.7.12 1.950766e+01 4.048258e-01 4.466800e+01
C.7.13 1.957203e+01 2.320383e-01 4.441326e+01
C.7.14 1.967801e+01 6.157426e-02 4.423978e+01
C.7.15 1.980851e+01 -1.250420e-01 4.410366e+01
C.7.17 2.004891e+01 -5.634221e-01 4.396873e+01
C.7.18 2.013727e+01 -8.000869e-01 4.394107e+01
C.7.19 2.020440e+01 -1.044823e+00 4.392776e+01
C.7.20 2.034457e+01 -1.525212e+00 4.399072e+01
C.7.21 2.049849e+01 -1.983439e+00 4.413470e+01
C.7.22 2.066891e+01 -2.333896e+00 4.445488e+01
C.7.23 2.078862e+01 -2.651236e+00 4.472024e+01
C.7.24 2.089212e+01 -2.907544e+00 4.505045e+01
C.7.25 2.097396e+01 -3.093714e+00 4.543005e+01
C.7.26 2.100144e+01 -3.185128e+00 4.574940e+01
C.7.27 2.096922e+01 -3.264185e+00 4.607160e+01
C.7.28 2.089739e+01 -3.368878e+00 4.637978e+01
C.7.29 2.075532e+01 -3.568361e+00 4.665541e+01
C.7.30 2.058237e+01 -3.800903e+00 4.688337e+01
C.8.01 3.155139e+00 -2.770046e+00 3.547033e+01
C.8.02 3.595031e+00 -2.896465e+00 3.557504e+01
C.8.03 3.948445e+00 -3.072036e+00 3.582948e+01
C.8.04 4.231028e+00 -3.296175e+00 3.613005e+01
C.8.05 4.312626e+00 -3.443568e+00 3.628291e+01
C.8.06 4.360965e+00 -3.612426e+00 3.642747e+01
C.8.07 4.419895e+00 -3.784756e+00 3.656377e+01
C.8.08 4.533053e+00 -3.960815e+00 3.668420e+01
C.8.09 4.655535e+00 -4.137374e+00 3.679433e+01
C.8.10 4.800818e+00 -4.311264e+00 3.687777e+01
C.8.11 4.940793e+00 -4.492561e+00 3.695861e+01
C.8.12 5.067373e+00 -4.681530e+00 3.704385e+01
C.8.14 5.270853e+00 -5.017000e+00 3.718394e+01
C.8.15 5.335464e+00 -5.165283e+00 3.724792e+01
C.8.16 5.397133e+00 -5.323730e+00 3.728461e+01
C.8.17 5.535134e+00 -5.617618e+00 3.728649e+01
C.8.18 5.710014e+00 -5.886834e+00 3.723793e+01
C.8.19 5.849234e+00 -6.162978e+00 3.713903e+01
C.8.20 5.859954e+00 -6.300756e+00 3.703571e+01
C.8.21 5.811892e+00 -6.415272e+00 3.691592e+01
C.8.22 5.761853e+00 -6.521440e+00 3.678943e+01
C.8.23 5.730372e+00 -6.629668e+00 3.666546e+01
C.8.24 5.692318e+00 -6.733431e+00 3.653954e+01
C.8.26 5.379681e+00 -6.963831e+00 3.617645e+01
C.8.27 5.270199e+00 -7.087235e+00 3.584587e+01
C.8.28 5.223486e+00 -6.953748e+00 3.550452e+01
C.8.29 5.144297e+00 -7.045742e+00 3.521729e+01
C.8.30 5.072694e+00 -7.080874e+00 3.491581e+01
C.8.31 4.946890e+00 -6.992198e+00 3.464462e+01
C.8.32 4.499740e+00 -7.026844e+00 3.465461e+01
C.8.33 4.275256e+00 -6.679378e+00 3.448112e+01
C.8.34 3.947910e+00 -6.384698e+00 3.439596e+01
C.8.35 3.720809e+00 -6.213689e+00 3.428368e+01
C.8.36 3.445261e+00 -6.100780e+00 3.421477e+01
C.8.37 3.166052e+00 -5.977823e+00 3.419612e+01
C.8.38 2.786566e+00 -5.755385e+00 3.423886e+01
C.8.39 2.404238e+00 -5.566660e+00 3.435514e+01
C.8.40 2.080465e+00 -5.338439e+00 3.455109e+01
C.8.41 1.923219e+00 -5.083663e+00 3.473933e+01
C.8.42 1.852290e+00 -4.829826e+00 3.497516e+01
C.8.44 1.779198e+00 -4.156229e+00 3.547125e+01
C.8.45 1.933708e+00 -3.697478e+00 3.552605e+01
C.8.46 2.150338e+00 -3.268654e+00 3.560671e+01
C.8.47 2.435921e+00 -3.022865e+00 3.552369e+01
C.8.48 2.777495e+00 -2.846856e+00 3.548893e+01
C.9.01 2.070952e+01 -7.716574e+00 3.953295e+01
C.9.02 2.041095e+01 -7.663547e+00 3.946127e+01
C.9.03 2.010064e+01 -7.636306e+00 3.945341e+01
C.9.04 1.979200e+01 -7.637354e+00 3.949622e+01
C.9.05 1.956799e+01 -7.643721e+00 3.957083e+01
C.9.06 1.936261e+01 -7.670247e+00 3.968441e+01
C.9.07 1.915961e+01 -7.728466e+00 3.979018e+01
C.9.08 1.883635e+01 -7.878494e+00 3.992038e+01
C.9.09 1.851582e+01 -8.050301e+00 4.002859e+01
C.9.10 1.816977e+01 -8.195615e+00 4.008415e+01
C.9.11 1.788091e+01 -8.276421e+00 4.008562e+01
C.9.12 1.759074e+01 -8.349106e+00 4.006351e+01
C.9.14 1.706659e+01 -8.543307e+00 4.002136e+01
C.9.15 1.683364e+01 -8.654067e+00 3.998094e+01
C.9.16 1.663632e+01 -8.786407e+00 3.987269e+01
C.9.17 1.649807e+01 -9.047945e+00 3.976148e+01
C.9.18 1.643442e+01 -9.329733e+00 3.963331e+01
C.9.19 1.638332e+01 -9.556127e+00 3.941880e+01
C.9.20 1.639687e+01 -9.753473e+00 3.926061e+01
C.9.21 1.648429e+01 -9.973520e+00 3.917061e+01
C.9.22 1.661100e+01 -1.019223e+01 3.915418e+01
C.9.23 1.672983e+01 -1.033541e+01 3.901145e+01
C.9.24 1.683074e+01 -1.036815e+01 3.880231e+01
C.9.26 1.713093e+01 -1.051103e+01 3.840046e+01
C.9.27 1.731750e+01 -1.057357e+01 3.818575e+01
C.9.28 1.755345e+01 -1.063013e+01 3.802468e+01
C.9.29 1.796462e+01 -1.068950e+01 3.792144e+01
C.9.30 1.838525e+01 -1.068637e+01 3.784202e+01
C.9.31 1.881242e+01 -1.070292e+01 3.781949e+01
C.9.32 1.903451e+01 -1.073363e+01 3.785456e+01
C.9.33 1.924559e+01 -1.076813e+01 3.793038e+01
C.9.34 1.945977e+01 -1.078551e+01 3.800334e+01
C.9.35 1.970508e+01 -1.080194e+01 3.809292e+01
C.9.36 1.994357e+01 -1.081563e+01 3.819971e+01
C.9.37 2.018002e+01 -1.079833e+01 3.831044e+01
C.9.38 2.040091e+01 -1.078493e+01 3.848565e+01
C.9.39 2.061322e+01 -1.074197e+01 3.866663e+01
C.9.40 2.080566e+01 -1.067198e+01 3.886089e+01
C.9.41 2.092291e+01 -1.058820e+01 3.898780e+01
C.9.42 2.101857e+01 -1.047681e+01 3.911156e+01
C.9.44 2.115621e+01 -9.865447e+00 3.973647e+01
C.9.45 2.133613e+01 -9.238016e+00 3.997739e+01
C.9.46 2.146673e+01 -8.554652e+00 3.998505e+01
C.9.47 2.131511e+01 -8.155171e+00 3.989634e+01
C.9.48 2.110295e+01 -7.869745e+00 3.964340e+01
C.10.02 9.812014e+00 6.261472e+00 3.665050e+01
C.10.03 9.727404e+00 6.018133e+00 3.673462e+01
C.10.04 9.635807e+00 5.790865e+00 3.685041e+01
C.10.05 9.508635e+00 5.477719e+00 3.696432e+01
C.10.06 9.367529e+00 5.155796e+00 3.702482e+01
C.10.07 9.202967e+00 4.849720e+00 3.710508e+01
C.10.08 9.023644e+00 4.570115e+00 3.721395e+01
C.10.09 8.816749e+00 4.290090e+00 3.724507e+01
C.10.10 8.570329e+00 4.042178e+00 3.724664e+01
C.10.11 8.251782e+00 3.839606e+00 3.728099e+01
C.10.12 7.916252e+00 3.683671e+00 3.719854e+01
C.10.13 7.582900e+00 3.503236e+00 3.720136e+01
C.10.14 7.309585e+00 3.298249e+00 3.716497e+01
C.10.15 7.047135e+00 3.081561e+00 3.721206e+01
C.10.17 6.461729e+00 2.511472e+00 3.726370e+01
C.10.18 6.142707e+00 2.150259e+00 3.721115e+01
C.10.19 5.821636e+00 1.792858e+00 3.727581e+01
C.10.20 5.570203e+00 1.484925e+00 3.722739e+01
C.10.21 5.328329e+00 1.170485e+00 3.717255e+01
C.10.22 5.110639e+00 8.431317e-01 3.709613e+01
C.10.23 4.840096e+00 3.745874e-01 3.702814e+01
C.10.24 4.610233e+00 -1.058006e-01 3.691092e+01
C.10.25 4.348073e+00 -5.783995e-01 3.683831e+01
C.10.26 4.165530e+00 -9.434566e-01 3.666475e+01
C.10.27 3.969707e+00 -1.300232e+00 3.648846e+01
C.10.28 3.768248e+00 -1.661934e+00 3.632940e+01
C.10.29 3.602149e+00 -2.004786e+00 3.605222e+01
C.10.30 3.415705e+00 -2.374402e+00 3.582732e+01
C.11.02 1.982390e+01 3.378911e+00 3.891462e+01
C.11.03 1.961433e+01 3.112875e+00 3.895802e+01
C.11.04 1.947059e+01 2.803388e+00 3.894619e+01
C.11.05 1.936105e+01 2.529813e+00 3.906467e+01
C.11.06 1.930548e+01 2.246264e+00 3.919653e+01
C.11.07 1.926815e+01 1.962796e+00 3.933484e+01
C.11.08 1.925148e+01 1.689646e+00 3.944540e+01
C.11.09 1.926826e+01 1.407396e+00 3.953006e+01
C.11.10 1.928696e+01 1.132847e+00 3.963675e+01
C.11.11 1.934016e+01 8.603657e-01 3.972503e+01
C.11.12 1.943533e+01 5.851316e-01 3.973289e+01
C.11.13 1.951106e+01 3.043359e-01 3.974993e+01
C.11.14 1.952935e+01 5.082012e-02 3.975943e+01
C.11.15 1.952708e+01 -1.853039e-01 3.985398e+01
C.11.17 1.975732e+01 -7.624114e-01 4.005643e+01
C.11.18 1.998005e+01 -1.068580e+00 4.021842e+01
C.11.19 2.016049e+01 -1.438564e+00 4.020710e+01
C.11.20 2.025641e+01 -1.917296e+00 4.028624e+01
C.11.21 2.029865e+01 -2.400777e+00 4.038169e+01
C.11.22 2.032948e+01 -2.892671e+00 4.042339e+01
C.11.23 2.036407e+01 -3.424719e+00 4.045754e+01
C.11.24 2.039067e+01 -3.958091e+00 4.047325e+01
C.11.25 2.043647e+01 -4.490169e+00 4.045803e+01
C.11.26 2.052604e+01 -5.005679e+00 4.041951e+01
C.11.27 2.063890e+01 -5.515944e+00 4.037321e+01
C.11.28 2.071775e+01 -6.030557e+00 4.030837e+01
C.11.29 2.076422e+01 -6.419810e+00 4.018639e+01
C.11.30 2.079712e+01 -6.783111e+00 3.999801e+01
