# Supplementary material for: Ontogenetic changes and sexual dimorphism in the cranium and mandible of the Atlantic walrus (Odobenus rosmarus rosmarus L.)
Source: Anat Rec (Hoboken). 2025 Sep 12;309(7):1875–903. doi: 10.1002/ar.70050 (PMC13251751; doi:10.1002/ar.70050)
Supplement: Supplementary file 1 — Data S1: Supporting information. [file AR-309-1875-s001.zip › PTS files/Ontogeny_Skull/4610_F_A.pts]

Version 1.0
487
S.1 1.115629e+01 -2.296724e+01 5.198680e+01
S.2 1.159925e+01 -2.182841e+01 4.785434e+01
S.3 1.029111e+01 -2.021519e+01 4.406518e+01
S.4 1.336785e+01 -1.927690e+01 4.458593e+01
S.5 1.234737e+01 -2.091412e+01 4.360966e+01
S.6 1.220612e+01 -1.598110e+01 3.925916e+01
S.7 1.014793e+01 -1.379297e+00 3.393856e+01
S.8 8.026986e+00 4.791691e+00 3.948165e+01
S.9 6.963486e+00 5.274601e+00 4.392785e+01
S.10 5.421953e+00 4.574056e+00 4.075074e+01
S.11 9.690100e+00 5.366206e+00 4.149007e+01
S.12 7.502855e+00 -1.925791e+01 5.166797e+01
S.13 1.294155e+01 -1.800288e+01 5.263868e+01
S.14 5.700623e+00 -1.545969e+01 4.935862e+01
S.15 1.379818e+01 -1.379839e+01 5.095034e+01
S.16 6.040663e+00 -9.251181e+00 4.713058e+01
S.17 1.209626e+01 -8.101103e+00 4.816431e+01
S.18 9999 9999 9999
S.19 9999 9999 9999
S.20 8.924014e+00 -7.748116e+00 4.718025e+01
S.21 1.052488e+01 -1.553981e+01 4.702345e+01
S.22 1.076676e+01 -1.988015e+01 4.959118e+01
S.23 5.037274e+00 -1.781051e+01 4.252991e+01
S.24 1.789047e+01 -1.534470e+01 4.538694e+01
S.25 2.825321e+00 -1.471561e+01 4.476415e+01
S.26 1.793833e+01 -1.164228e+01 4.773805e+01
S.27 2.851714e+00 -1.307771e+01 4.093995e+01
S.28 1.841608e+01 -1.000575e+01 4.384434e+01
S.29 1.331743e+00 -1.102747e+01 4.280088e+01
S.30 1.856425e+01 -8.046545e+00 4.614457e+01
S.31 4.721285e+00 -1.553676e+01 4.628231e+01
S.32 1.566313e+01 -1.321627e+01 4.837989e+01
S.33 5.086258e+00 -1.507337e+01 4.846167e+01
S.34 1.462817e+01 -1.301654e+01 5.028936e+01
S.35 2.866337e+00 -1.343050e+01 4.757955e+01
S.36 1.638428e+01 -1.070914e+01 5.006741e+01
S.37 1.120752e-01 -8.885216e+00 4.661547e+01
S.38 1.722907e+01 -5.544755e+00 4.979089e+01
S.39 -6.884918e-01 -9.849266e+00 4.397138e+01
S.40 1.939420e+01 -5.956362e+00 4.765354e+01
S.41 -1.623192e-01 -5.165823e+00 4.293510e+01
S.42 1.743115e+01 -1.653715e+00 4.633569e+01
S.43 -1.668061e+00 -4.323489e+00 4.116572e+01
S.44 1.878804e+01 3.661510e-01 4.442213e+01
S.45 -2.834803e+00 3.409710e-01 4.755424e+01
S.46 1.648304e+01 3.682008e+00 5.152925e+01
S.47 -4.280716e+00 -1.571344e+00 4.446869e+01
S.48 1.892990e+01 2.982281e+00 4.949929e+01
S.49 -3.148456e-01 2.615485e+00 4.404914e+01
S.50 1.449472e+01 5.581452e+00 4.717304e+01
S.51 2.324305e+00 4.377589e+00 4.031580e+01
S.52 1.269154e+01 6.449577e+00 4.272942e+01
S.53 4.778286e+00 6.189246e+00 4.080420e+01
S.54 9.510093e+00 7.171591e+00 4.181110e+01
S.55 5.903798e+00 4.975907e+00 4.415886e+01
S.56 8.001974e+00 5.386404e+00 4.465808e+01
S.57 4.095166e+00 4.675634e+00 3.914018e+01
S.58 1.102723e+01 6.375486e+00 4.063243e+01
S.59 8.832224e+00 3.606165e+00 3.709325e+01
S.60 2.483232e+00 3.890907e+00 4.037627e+01
S.61 1.257960e+01 5.851838e+00 4.220751e+01
S.62 4.792992e+00 -1.699837e+01 5.109863e+01
S.63 1.474371e+01 -1.480439e+01 5.274409e+01
S.64 5.498455e+00 -2.639493e+00 4.577136e+01
S.65 1.065258e+01 -2.021242e+00 4.664690e+01
S.66 5.511951e-02 -1.009198e+00 4.566884e+01
S.67 1.464568e+01 1.755029e+00 4.845663e+01
S.68 6.225989e+00 4.936161e-01 4.476510e+01
S.69 9.160260e+00 1.404048e+00 4.527320e+01
S.70 7.343492e+00 2.470932e+00 4.501066e+01
S.71 2.890966e+00 -4.987290e+00 4.588860e+01
S.72 1.423246e+01 -2.414690e+00 4.815050e+01
S.73 2.780634e+00 -6.579104e+00 4.554090e+01
S.74 1.479006e+01 -3.938735e+00 4.768525e+01
S.75 -1.451397e+00 -6.629397e+00 4.565764e+01
S.76 1.852000e+01 -3.077239e+00 4.932428e+01
S.77 6.192002e+00 -2.200586e+01 5.331318e+01
S.78 1.508979e+01 -1.972217e+01 5.702935e+01
S.79 3.566067e+00 -1.842194e+01 5.387077e+01
S.80 1.575659e+01 -1.640228e+01 5.613050e+01
S.81 6.768924e+00 -1.968343e+01 4.977721e+01
S.82 1.706754e+01 -1.823531e+01 5.634967e+01
S.83 5.731687e+00 -1.942230e+01 5.460323e+01
S.84 1.361237e+01 -1.792137e+01 5.549792e+01
C.1.02 1.251520e+01 -2.091326e+01 4.319993e+01
C.1.03 1.259424e+01 -2.067392e+01 4.283589e+01
C.1.04 1.263865e+01 -2.037573e+01 4.251159e+01
C.1.05 1.267461e+01 -2.003852e+01 4.213675e+01
C.1.06 1.268826e+01 -1.967962e+01 4.178104e+01
C.1.07 1.267274e+01 -1.928187e+01 4.146944e+01
C.1.08 1.263844e+01 -1.896736e+01 4.129778e+01
C.1.09 1.260709e+01 -1.865930e+01 4.111425e+01
C.1.10 1.257385e+01 -1.836427e+01 4.091073e+01
C.1.11 1.253336e+01 -1.809485e+01 4.074281e+01
C.1.12 1.249227e+01 -1.783131e+01 4.056596e+01
C.1.13 1.244036e+01 -1.755328e+01 4.041623e+01
C.1.14 1.240218e+01 -1.728539e+01 4.024702e+01
C.1.15 1.236373e+01 -1.701590e+01 4.008043e+01
C.1.16 1.232924e+01 -1.675861e+01 3.989478e+01
C.1.17 1.228390e+01 -1.649832e+01 3.968486e+01
C.1.18 1.223243e+01 -1.623870e+01 3.947553e+01
C.1.20 1.218754e+01 -1.546635e+01 3.889518e+01
C.1.21 1.211845e+01 -1.487803e+01 3.867863e+01
C.1.22 1.203236e+01 -1.426529e+01 3.855639e+01
C.1.23 1.195070e+01 -1.374259e+01 3.850199e+01
C.1.24 1.185964e+01 -1.321860e+01 3.850024e+01
C.1.25 1.176681e+01 -1.269492e+01 3.849961e+01
C.1.26 1.169440e+01 -1.227577e+01 3.848922e+01
C.1.27 1.162353e+01 -1.185699e+01 3.846378e+01
C.1.28 1.155256e+01 -1.144171e+01 3.840427e+01
C.1.29 1.145217e+01 -1.086601e+01 3.825240e+01
C.1.30 1.134898e+01 -1.029534e+01 3.808434e+01
C.1.31 1.125529e+01 -9.730300e+00 3.789323e+01
C.1.32 1.117333e+01 -9.145231e+00 3.766439e+01
C.1.33 1.109136e+01 -8.555887e+00 3.744682e+01
C.1.34 1.101817e+01 -7.973894e+00 3.720742e+01
C.1.35 1.095771e+01 -7.391010e+00 3.696692e+01
C.1.36 1.089856e+01 -6.806431e+00 3.673023e+01
C.1.37 1.081950e+01 -6.238335e+00 3.646141e+01
C.1.38 1.071674e+01 -5.830151e+00 3.624084e+01
C.1.39 1.060377e+01 -5.458234e+00 3.596743e+01
C.1.40 1.050746e+01 -5.078805e+00 3.569801e+01
C.1.41 1.044179e+01 -4.650916e+00 3.541515e+01
C.1.42 1.039026e+01 -4.207856e+00 3.515352e+01
C.1.43 1.034073e+01 -3.750423e+00 3.491750e+01
C.1.44 1.031131e+01 -3.389609e+00 3.476170e+01
C.1.45 1.029627e+01 -3.032427e+00 3.459579e+01
C.1.46 1.027032e+01 -2.661599e+00 3.446487e+01
C.1.47 1.021296e+01 -2.164222e+00 3.437698e+01
C.1.48 1.011320e+01 -1.666188e+00 3.435670e+01
C.2.02 -1.591450e+00 -4.175541e+00 4.084467e+01
C.2.03 -1.482189e+00 -3.998636e+00 4.054871e+01
C.2.04 -1.337937e+00 -3.799616e+00 4.028335e+01
C.2.05 -1.105829e+00 -3.513333e+00 3.998905e+01
C.2.06 -8.426591e-01 -3.211566e+00 3.973978e+01
C.2.07 -6.049870e-01 -2.917305e+00 3.945806e+01
C.2.08 -3.970733e-01 -2.670539e+00 3.920802e+01
C.2.09 -1.748180e-01 -2.423802e+00 3.897062e+01
C.2.10 2.871361e-02 -2.189794e+00 3.870519e+01
C.2.11 2.119258e-01 -1.982937e+00 3.845175e+01
C.2.12 4.118074e-01 -1.780234e+00 3.820772e+01
C.2.13 6.010906e-01 -1.586105e+00 3.794873e+01
C.2.14 8.897169e-01 -1.281782e+00 3.757296e+01
C.2.15 1.195505e+00 -9.831969e-01 3.720628e+01
C.2.16 1.535133e+00 -7.449459e-01 3.682551e+01
C.2.17 1.814252e+00 -6.470447e-01 3.651638e+01
C.2.18 2.113732e+00 -6.152676e-01 3.621247e+01
C.2.19 2.423915e+00 -6.066536e-01 3.591792e+01
C.2.20 2.879076e+00 -6.086873e-01 3.554150e+01
C.2.21 3.387532e+00 -6.292492e-01 3.524156e+01
C.2.22 3.872318e+00 -6.895462e-01 3.490956e+01
C.2.23 4.345793e+00 -7.667847e-01 3.465971e+01
C.2.24 4.841630e+00 -8.644741e-01 3.446690e+01
C.2.25 5.318612e+00 -1.015597e+00 3.426146e+01
C.2.26 5.838737e+00 -1.294064e+00 3.402831e+01
C.2.27 6.398008e+00 -1.562934e+00 3.389664e+01
C.2.28 6.991194e+00 -1.766219e+00 3.380057e+01
C.2.29 7.578257e+00 -1.887419e+00 3.376553e+01
C.2.30 8.177187e+00 -1.895305e+00 3.380785e+01
C.2.31 8.774258e+00 -1.848662e+00 3.385137e+01
C.2.32 9.255738e+00 -1.767115e+00 3.386848e+01
C.2.33 9.713827e+00 -1.601248e+00 3.390606e+01
C.3.02 1.872063e+01 4.571351e-01 4.412988e+01
C.3.03 1.859105e+01 5.481861e-01 4.385941e+01
C.3.04 1.840651e+01 6.721379e-01 4.363845e+01
C.3.05 1.821393e+01 8.210042e-01 4.339738e+01
C.3.06 1.801456e+01 9.746730e-01 4.316500e+01
C.3.07 1.782674e+01 1.120379e+00 4.291831e+01
C.3.08 1.758601e+01 1.303069e+00 4.251873e+01
C.3.09 1.738205e+01 1.455278e+00 4.208715e+01
C.3.10 1.720505e+01 1.618549e+00 4.164782e+01
C.3.11 1.699971e+01 1.796273e+00 4.128190e+01
C.3.12 1.681868e+01 1.979020e+00 4.090577e+01
C.3.13 1.655890e+01 2.142612e+00 4.056903e+01
C.3.14 1.639097e+01 2.281937e+00 4.020049e+01
C.3.15 1.622774e+01 2.400370e+00 3.982264e+01
C.3.16 1.606591e+01 2.454515e+00 3.942980e+01
C.3.17 1.596591e+01 2.431229e+00 3.903524e+01
C.3.18 1.584047e+01 2.327888e+00 3.866130e+01
C.3.19 1.568359e+01 2.192984e+00 3.831001e+01
C.3.20 1.543937e+01 2.006697e+00 3.792015e+01
C.3.21 1.520526e+01 1.797004e+00 3.753602e+01
C.3.22 1.501046e+01 1.567050e+00 3.714167e+01
C.3.23 1.479632e+01 1.364160e+00 3.685911e+01
C.3.24 1.459464e+01 1.140538e+00 3.658310e+01
C.3.25 1.439837e+01 8.836423e-01 3.633342e+01
C.3.26 1.411522e+01 4.106897e-01 3.600412e+01
C.3.27 1.389785e+01 -8.989567e-02 3.566573e+01
C.3.28 1.362239e+01 -5.556999e-01 3.532012e+01
C.3.29 1.328217e+01 -8.937827e-01 3.504676e+01
C.3.30 1.286001e+01 -1.170077e+00 3.482270e+01
C.3.31 1.239440e+01 -1.356541e+00 3.459203e+01
C.3.32 1.166398e+01 -1.465032e+00 3.432346e+01
C.3.33 1.091128e+01 -1.475823e+00 3.409804e+01
C.4.02 1.102077e+01 -2.248870e+01 5.251836e+01
C.4.03 1.090139e+01 -2.179225e+01 5.234259e+01
C.4.04 1.078667e+01 -2.152580e+01 5.167495e+01
C.4.05 1.076788e+01 -2.105110e+01 5.092475e+01
C.4.06 1.078327e+01 -2.048845e+01 5.023788e+01
C.4.08 1.076455e+01 -1.971054e+01 4.923156e+01
C.4.09 1.069417e+01 -1.932445e+01 4.929559e+01
C.4.10 1.069564e+01 -1.901988e+01 4.903996e+01
C.4.11 1.071117e+01 -1.882338e+01 4.888034e+01
C.4.12 1.073939e+01 -1.863420e+01 4.871377e+01
C.4.13 1.076108e+01 -1.845799e+01 4.853262e+01
C.4.14 1.076298e+01 -1.824346e+01 4.829474e+01
C.4.15 1.073788e+01 -1.800710e+01 4.807997e+01
C.4.16 1.071338e+01 -1.775340e+01 4.788593e+01
C.4.17 1.069853e+01 -1.751328e+01 4.776295e+01
C.4.18 1.069350e+01 -1.726952e+01 4.764651e+01
C.4.19 1.068542e+01 -1.703228e+01 4.751748e+01
C.4.20 1.068421e+01 -1.676590e+01 4.740519e+01
C.4.21 1.068164e+01 -1.649024e+01 4.731815e+01
C.4.22 1.066767e+01 -1.621828e+01 4.722114e+01
C.4.23 1.062467e+01 -1.599128e+01 4.715452e+01
C.4.24 1.057415e+01 -1.576809e+01 4.708068e+01
C.4.26 1.045803e+01 -1.513230e+01 4.694650e+01
C.4.27 1.039586e+01 -1.472202e+01 4.688126e+01
C.4.28 1.032489e+01 -1.430980e+01 4.684255e+01
C.4.29 1.022828e+01 -1.378988e+01 4.676961e+01
C.4.30 1.012289e+01 -1.326858e+01 4.672368e+01
C.4.31 1.002750e+01 -1.274388e+01 4.669994e+01
C.4.32 9.947702e+00 -1.217597e+01 4.671314e+01
C.4.33 9.880876e+00 -1.160718e+01 4.674636e+01
C.4.34 9.788595e+00 -1.104582e+01 4.681996e+01
C.4.35 9.701985e+00 -1.064296e+01 4.688680e+01
C.4.36 9.581056e+00 -1.026564e+01 4.701828e+01
C.4.37 9.475191e+00 -9.870060e+00 4.709945e+01
C.4.38 9.385262e+00 -9.472002e+00 4.713139e+01
C.4.39 9.291101e+00 -9.077798e+00 4.718888e+01
C.4.40 9.177248e+00 -8.694113e+00 4.727482e+01
C.4.41 9.083342e+00 -8.373413e+00 4.730116e+01
C.4.42 8.986425e+00 -8.052567e+00 4.730584e+01
C.5.02 5.261384e+00 -1.774985e+01 4.227477e+01
C.5.03 5.513947e+00 -1.768348e+01 4.204936e+01
C.5.04 5.758592e+00 -1.763634e+01 4.181077e+01
C.5.05 5.974038e+00 -1.760843e+01 4.166665e+01
C.5.06 6.208708e+00 -1.758048e+01 4.155653e+01
C.5.07 6.426157e+00 -1.754156e+01 4.141807e+01
C.5.08 6.672356e+00 -1.746183e+01 4.117182e+01
C.5.09 6.912379e+00 -1.735995e+01 4.092765e+01
C.5.10 7.165459e+00 -1.726091e+01 4.069580e+01
C.5.11 7.473405e+00 -1.715237e+01 4.042629e+01
C.5.12 7.789855e+00 -1.704622e+01 4.016584e+01
C.5.13 8.126315e+00 -1.694825e+01 3.992827e+01
C.5.14 8.441701e+00 -1.688522e+01 3.975147e+01
C.5.15 8.768983e+00 -1.683518e+01 3.959310e+01
C.5.16 9.095813e+00 -1.676129e+01 3.944337e+01
C.5.17 9.361137e+00 -1.665552e+01 3.932212e+01
C.5.18 9.619652e+00 -1.653181e+01 3.920316e+01
C.5.19 9.888632e+00 -1.641648e+01 3.910003e+01
C.5.20 1.012456e+01 -1.633397e+01 3.904333e+01
C.5.21 1.036678e+01 -1.626644e+01 3.899379e+01
C.5.22 1.061358e+01 -1.620154e+01 3.897001e+01
C.5.23 1.087514e+01 -1.614610e+01 3.894687e+01
C.5.24 1.113884e+01 -1.609633e+01 3.894370e+01
C.5.25 1.140224e+01 -1.605412e+01 3.897297e+01
C.5.26 1.167803e+01 -1.603123e+01 3.904633e+01
C.5.27 1.194632e+01 -1.602140e+01 3.914582e+01
C.5.29 1.244529e+01 -1.592258e+01 3.932910e+01
C.5.30 1.269609e+01 -1.588168e+01 3.935985e+01
C.5.31 1.294550e+01 -1.583860e+01 3.939799e+01
C.5.32 1.321461e+01 -1.578743e+01 3.945158e+01
C.5.33 1.348075e+01 -1.573294e+01 3.951574e+01
C.5.34 1.374098e+01 -1.568626e+01 3.960521e+01
C.5.35 1.401190e+01 -1.564090e+01 3.973352e+01
C.5.36 1.427503e+01 -1.560706e+01 3.988026e+01
C.5.37 1.452134e+01 -1.559789e+01 4.005677e+01
C.5.38 1.476936e+01 -1.563832e+01 4.028120e+01
C.5.39 1.498549e+01 -1.569894e+01 4.053244e+01
C.5.40 1.520506e+01 -1.575351e+01 4.078209e+01
C.5.41 1.539558e+01 -1.578605e+01 4.097416e+01
C.5.42 1.557937e+01 -1.580499e+01 4.117441e+01
C.5.43 1.575418e+01 -1.580639e+01 4.138342e+01
C.5.44 1.594705e+01 -1.578300e+01 4.162737e+01
C.5.45 1.613346e+01 -1.574553e+01 4.187457e+01
C.5.46 1.631290e+01 -1.571573e+01 4.212790e+01
C.5.47 1.650887e+01 -1.568867e+01 4.245890e+01
C.5.48 1.669733e+01 -1.566885e+01 4.279476e+01
C.5.49 1.687669e+01 -1.566702e+01 4.313612e+01
C.5.50 1.704757e+01 -1.572293e+01 4.349876e+01
C.5.51 1.717671e+01 -1.578327e+01 4.387760e+01
C.5.52 1.731122e+01 -1.575101e+01 4.425799e+01
C.5.53 1.749046e+01 -1.564520e+01 4.465242e+01
C.5.54 1.769717e+01 -1.553068e+01 4.503065e+01
C.6.02 2.752714e+00 -1.339209e+01 4.114937e+01
C.6.03 2.634474e+00 -1.372290e+01 4.131985e+01
C.6.04 2.503429e+00 -1.398794e+01 4.157493e+01
C.6.05 2.382374e+00 -1.402214e+01 4.182219e+01
C.6.06 2.271186e+00 -1.400092e+01 4.207546e+01
C.6.07 2.201413e+00 -1.398089e+01 4.234322e+01
C.6.08 2.202514e+00 -1.398950e+01 4.267298e+01
C.6.09 2.221874e+00 -1.396230e+01 4.300116e+01
C.6.10 2.287456e+00 -1.400128e+01 4.332208e+01
C.6.11 2.323575e+00 -1.406041e+01 4.355901e+01
C.6.12 2.331434e+00 -1.409676e+01 4.380304e+01
C.6.13 2.385968e+00 -1.416480e+01 4.403399e+01
C.6.14 2.509936e+00 -1.429233e+01 4.433053e+01
C.6.15 2.639734e+00 -1.448285e+01 4.458823e+01
C.6.17 3.088209e+00 -1.493592e+01 4.488569e+01
C.6.18 3.380679e+00 -1.513693e+01 4.496619e+01
C.6.19 3.686025e+00 -1.533343e+01 4.499031e+01
C.6.20 3.951125e+00 -1.548318e+01 4.493073e+01
C.6.21 4.218890e+00 -1.561228e+01 4.484191e+01
C.6.22 4.457660e+00 -1.577098e+01 4.472334e+01
C.6.23 4.755076e+00 -1.605265e+01 4.454143e+01
C.6.24 4.970927e+00 -1.633654e+01 4.426990e+01
C.6.25 5.126371e+00 -1.664001e+01 4.397899e+01
C.6.26 5.164281e+00 -1.692340e+01 4.367504e+01
C.6.27 5.152367e+00 -1.718751e+01 4.335215e+01
C.6.28 5.036641e+00 -1.743309e+01 4.303522e+01
C.6.29 4.946758e+00 -1.758730e+01 4.290171e+01
C.6.30 4.971729e+00 -1.771306e+01 4.271938e+01
C.7.02 1.758591e+01 -1.517059e+01 4.558880e+01
C.7.03 1.726136e+01 -1.498261e+01 4.574099e+01
C.7.04 1.695579e+01 -1.478772e+01 4.592121e+01
C.7.05 1.687597e+01 -1.457930e+01 4.616044e+01
C.7.06 1.682740e+01 -1.437759e+01 4.641339e+01
C.7.07 1.680790e+01 -1.416573e+01 4.666193e+01
C.7.08 1.683805e+01 -1.389833e+01 4.690535e+01
C.7.09 1.687881e+01 -1.362959e+01 4.714576e+01
C.7.10 1.695415e+01 -1.334196e+01 4.735376e+01
C.7.11 1.707431e+01 -1.302225e+01 4.750696e+01
C.7.12 1.722353e+01 -1.269629e+01 4.761466e+01
C.7.13 1.740298e+01 -1.237530e+01 4.768453e+01
C.7.14 1.757088e+01 -1.212520e+01 4.773014e+01
C.7.15 1.777519e+01 -1.189926e+01 4.772530e+01
C.7.17 1.809278e+01 -1.146379e+01 4.766021e+01
C.7.18 1.825653e+01 -1.134750e+01 4.751379e+01
C.7.19 1.838255e+01 -1.119907e+01 4.735931e+01
C.7.20 1.852053e+01 -1.103445e+01 4.711219e+01
C.7.21 1.862219e+01 -1.083649e+01 4.687200e+01
C.7.22 1.873169e+01 -1.085355e+01 4.656390e+01
C.7.23 1.883646e+01 -1.077489e+01 4.621680e+01
C.7.24 1.892013e+01 -1.071015e+01 4.586123e+01
C.7.25 1.897593e+01 -1.068426e+01 4.549538e+01
C.7.26 1.897927e+01 -1.070465e+01 4.512157e+01
C.7.27 1.900417e+01 -1.082152e+01 4.476677e+01
C.7.28 1.894163e+01 -1.080328e+01 4.439811e+01
C.7.29 1.875997e+01 -1.056343e+01 4.418393e+01
C.7.30 1.857415e+01 -1.028903e+01 4.402088e+01
C.8.01 -9.006308e-01 -8.624706e+00 4.568209e+01
C.8.02 -7.229725e-01 -8.724379e+00 4.600392e+01
C.8.03 -4.760808e-01 -8.760834e+00 4.629164e+01
C.8.04 -2.428687e-01 -8.717757e+00 4.658967e+01
C.8.05 1.602341e-01 -8.547963e+00 4.678892e+01
C.8.06 5.785214e-01 -8.318051e+00 4.684557e+01
C.8.07 9.508518e-01 -8.063765e+00 4.667906e+01
C.8.08 1.197458e+00 -7.738165e+00 4.626199e+01
C.8.09 1.357000e+00 -7.407894e+00 4.580782e+01
C.8.10 1.654003e+00 -7.034316e+00 4.547168e+01
C.8.11 2.029026e+00 -6.846115e+00 4.537828e+01
C.8.12 2.433345e+00 -6.710497e+00 4.532430e+01
C.8.14 2.936419e+00 -6.505746e+00 4.557980e+01
C.8.15 3.078788e+00 -6.401916e+00 4.559048e+01
C.8.16 3.193492e+00 -6.268598e+00 4.560574e+01
C.8.17 3.246753e+00 -6.142509e+00 4.562133e+01
C.8.18 3.268401e+00 -6.007775e+00 4.564022e+01
C.8.19 3.264416e+00 -5.870593e+00 4.565222e+01
C.8.20 3.238969e+00 -5.690780e+00 4.566261e+01
C.8.21 3.190536e+00 -5.515502e+00 4.566708e+01
C.8.22 3.129506e+00 -5.347105e+00 4.569880e+01
C.8.23 3.071275e+00 -5.211148e+00 4.575786e+01
C.8.24 2.997838e+00 -5.086948e+00 4.582528e+01
C.8.26 2.537750e+00 -4.767687e+00 4.573131e+01
C.8.27 2.164320e+00 -4.623775e+00 4.592512e+01
C.8.28 1.848031e+00 -4.575038e+00 4.623384e+01
C.8.29 1.604250e+00 -4.673783e+00 4.639572e+01
C.8.30 1.324054e+00 -4.781962e+00 4.646764e+01
C.8.31 1.017480e+00 -4.818728e+00 4.646096e+01
C.8.32 7.314879e-01 -4.815429e+00 4.642479e+01
C.8.33 4.435737e-01 -4.829481e+00 4.642920e+01
C.8.34 1.658098e-01 -4.866128e+00 4.649713e+01
C.8.35 -1.097461e-01 -4.919237e+00 4.659173e+01
C.8.36 -3.849190e-01 -4.989051e+00 4.667603e+01
C.8.37 -6.481045e-01 -5.105441e+00 4.674593e+01
C.8.38 -9.762117e-01 -5.292381e+00 4.672505e+01
C.8.39 -1.241120e+00 -5.464502e+00 4.651710e+01
C.8.40 -1.413034e+00 -5.690805e+00 4.626756e+01
C.8.41 -1.468606e+00 -5.962539e+00 4.600898e+01
C.8.42 -1.484259e+00 -6.281026e+00 4.580376e+01
C.8.44 -1.388189e+00 -6.934541e+00 4.554447e+01
C.8.45 -1.294208e+00 -7.246144e+00 4.548120e+01
C.8.46 -1.193992e+00 -7.560153e+00 4.544553e+01
C.8.47 -1.067882e+00 -7.920497e+00 4.544493e+01
C.8.48 -9.731245e-01 -8.277989e+00 4.553966e+01
C.9.01 1.768290e+01 -5.204237e+00 4.994930e+01
C.9.02 1.727702e+01 -5.346183e+00 4.995142e+01
C.9.03 1.687303e+01 -5.417562e+00 4.982256e+01
C.9.04 1.648762e+01 -5.380265e+00 4.963560e+01
C.9.05 1.616360e+01 -5.144496e+00 4.935503e+01
C.9.06 1.610192e+01 -4.827810e+00 4.898733e+01
C.9.07 1.604083e+01 -4.554873e+00 4.858598e+01
C.9.08 1.588302e+01 -4.468514e+00 4.828249e+01
C.9.09 1.563296e+01 -4.406254e+00 4.804152e+01
C.9.10 1.534291e+01 -4.320942e+00 4.785968e+01
C.9.11 1.517139e+01 -4.195585e+00 4.774660e+01
C.9.12 1.500616e+01 -4.042160e+00 4.766248e+01
C.9.14 1.462453e+01 -3.901054e+00 4.766419e+01
C.9.15 1.447070e+01 -3.851513e+00 4.760810e+01
C.9.16 1.432960e+01 -3.768294e+00 4.755881e+01
C.9.17 1.417662e+01 -3.674967e+00 4.754783e+01
C.9.18 1.403490e+01 -3.564814e+00 4.755151e+01
C.9.19 1.392825e+01 -3.424955e+00 4.758752e+01
C.9.20 1.389551e+01 -3.245363e+00 4.765595e+01
C.9.21 1.391904e+01 -3.065875e+00 4.772833e+01
C.9.22 1.398557e+01 -2.892914e+00 4.778890e+01
C.9.23 1.408101e+01 -2.704346e+00 4.785390e+01
C.9.24 1.414378e+01 -2.557164e+00 4.800653e+01
C.9.26 1.434773e+01 -2.200281e+00 4.840397e+01
C.9.27 1.445639e+01 -2.004181e+00 4.867459e+01
C.9.28 1.466446e+01 -1.835123e+00 4.890181e+01
C.9.29 1.508607e+01 -1.724681e+00 4.907255e+01
C.9.30 1.549776e+01 -1.674231e+00 4.928952e+01
C.9.31 1.589282e+01 -1.664207e+00 4.954038e+01
C.9.32 1.620278e+01 -1.664668e+00 4.967479e+01
C.9.33 1.652531e+01 -1.679668e+00 4.977422e+01
C.9.34 1.685212e+01 -1.711109e+00 4.985382e+01
C.9.35 1.719402e+01 -1.715773e+00 4.986917e+01
C.9.36 1.752108e+01 -1.699115e+00 4.976962e+01
C.9.37 1.785043e+01 -1.791854e+00 4.976103e+01
C.9.38 1.803110e+01 -1.948446e+00 4.968379e+01
C.9.39 1.816742e+01 -2.106308e+00 4.954370e+01
C.9.40 1.827940e+01 -2.306348e+00 4.944088e+01
C.9.41 1.840648e+01 -2.537132e+00 4.934277e+01
C.9.42 1.849283e+01 -2.799492e+00 4.929036e+01
C.9.44 1.850321e+01 -3.481298e+00 4.935204e+01
C.9.45 1.844546e+01 -3.882515e+00 4.935287e+01
C.9.46 1.833477e+01 -4.270805e+00 4.938894e+01
C.9.47 1.815816e+01 -4.596337e+00 4.959947e+01
C.9.48 1.794175e+01 -4.894291e+00 4.981364e+01
C.10.02 4.753341e+00 -1.673041e+01 5.076583e+01
C.10.03 4.725614e+00 -1.646426e+01 5.043037e+01
C.10.04 4.683178e+00 -1.616311e+01 5.012766e+01
C.10.05 4.637486e+00 -1.583045e+01 4.987762e+01
C.10.06 4.607421e+00 -1.549330e+01 4.963125e+01
C.10.07 4.527508e+00 -1.516300e+01 4.938675e+01
C.10.08 4.435211e+00 -1.494530e+01 4.914302e+01
C.10.09 4.275308e+00 -1.471314e+01 4.895368e+01
C.10.10 4.074182e+00 -1.450471e+01 4.877642e+01
C.10.11 3.774241e+00 -1.434601e+01 4.865405e+01
C.10.12 3.452270e+00 -1.418888e+01 4.861197e+01
C.10.13 3.166660e+00 -1.402514e+01 4.846456e+01
C.10.14 3.001871e+00 -1.379392e+01 4.822015e+01
C.10.15 2.945274e+00 -1.360670e+01 4.790061e+01
C.10.17 2.711771e+00 -1.324374e+01 4.738724e+01
C.10.18 2.532936e+00 -1.306402e+01 4.720983e+01
C.10.19 2.370146e+00 -1.287594e+01 4.702578e+01
C.10.20 2.173157e+00 -1.256207e+01 4.680636e+01
C.10.21 1.969317e+00 -1.221546e+01 4.665216e+01
C.10.22 1.779685e+00 -1.187376e+01 4.647119e+01
C.10.23 1.590302e+00 -1.154899e+01 4.630373e+01
C.10.24 1.445361e+00 -1.124783e+01 4.606357e+01
C.10.25 1.251522e+00 -1.090539e+01 4.594292e+01
C.10.26 1.060328e+00 -1.059645e+01 4.590322e+01
C.10.27 8.617032e-01 -1.029574e+01 4.596408e+01
C.10.28 6.771477e-01 -9.986066e+00 4.602426e+01
C.10.29 4.724662e-01 -9.597844e+00 4.616263e+01
C.10.30 2.860970e-01 -9.226673e+00 4.636075e+01
C.11.02 1.468630e+01 -1.458420e+01 5.251749e+01
C.11.03 1.465171e+01 -1.433850e+01 5.231363e+01
C.11.04 1.463619e+01 -1.407952e+01 5.212438e+01
C.11.05 1.465124e+01 -1.377353e+01 5.183790e+01
C.11.06 1.467230e+01 -1.344082e+01 5.158335e+01
C.11.07 1.474363e+01 -1.312617e+01 5.131536e+01
C.11.08 1.482787e+01 -1.285479e+01 5.111789e+01
C.11.09 1.492303e+01 -1.255466e+01 5.097437e+01
C.11.10 1.508490e+01 -1.230092e+01 5.080366e+01
C.11.11 1.529233e+01 -1.200873e+01 5.071020e+01
C.11.12 1.551308e+01 -1.171502e+01 5.066406e+01
C.11.13 1.574043e+01 -1.143508e+01 5.057989e+01
C.11.14 1.594745e+01 -1.117213e+01 5.043024e+01
C.11.15 1.616903e+01 -1.095060e+01 5.023994e+01
C.11.17 1.658354e+01 -1.047073e+01 4.995791e+01
C.11.18 1.677922e+01 -1.022096e+01 4.986930e+01
C.11.19 1.695109e+01 -9.961217e+00 4.976197e+01
C.11.20 1.706047e+01 -9.653774e+00 4.968689e+01
C.11.21 1.715237e+01 -9.352308e+00 4.957380e+01
C.11.22 1.721733e+01 -9.031675e+00 4.950240e+01
C.11.23 1.727974e+01 -8.705463e+00 4.943671e+01
C.11.24 1.733691e+01 -8.379977e+00 4.936313e+01
C.11.25 1.738691e+01 -8.057517e+00 4.927290e+01
C.11.26 1.743682e+01 -7.599513e+00 4.915011e+01
C.11.27 1.739707e+01 -7.125012e+00 4.917457e+01
C.11.28 1.741128e+01 -6.648825e+00 4.915546e+01
C.11.29 1.737915e+01 -6.232534e+00 4.928019e+01
C.11.30 1.730716e+01 -5.871459e+00 4.951329e+01
