# Supplementary material for: Ontogenetic changes and sexual dimorphism in the cranium and mandible of the Atlantic walrus (Odobenus rosmarus rosmarus L.)
Source: Anat Rec (Hoboken). 2025 Sep 12;309(7):1875–903. doi: 10.1002/ar.70050 (PMC13251751; doi:10.1002/ar.70050)
Supplement: Supplementary file 1 — Data S1: Supporting information. [file AR-309-1875-s001.zip › PTS files/Ontogeny_Skull/4616_U_J.pts]

Version 1.0
487
S.1 2.698901e+01 -2.112816e+00 4.963699e+01
S.2 2.319945e+01 -1.291400e+00 5.301977e+01
S.3 1.981177e+01 8.460425e-01 5.357352e+01
S.4 1.943938e+01 -2.965263e+00 5.360891e+01
S.5 1.951279e+01 -1.069340e+00 5.486452e+01
S.6 1.204850e+01 -2.062564e-01 5.493862e+01
S.7 -1.691521e+00 1.244920e+00 4.769714e+01
S.8 -1.785655e+00 1.392891e+00 3.889616e+01
S.9 2.380411e+00 1.006160e+00 3.584878e+01
S.10 2.146294e-01 3.397496e+00 3.751905e+01
S.11 8.187713e-02 -6.801453e-01 3.769881e+01
S.12 2.616131e+01 -1.475987e-01 4.792797e+01
S.13 2.580999e+01 -3.548473e+00 4.823195e+01
S.14 1.954766e+01 2.673579e+00 4.524602e+01
S.15 1.877270e+01 -4.619040e+00 4.532047e+01
S.16 1.410673e+01 3.308440e+00 4.326495e+01
S.17 1.333429e+01 -4.211854e+00 4.307911e+01
S.18 1.154268e+01 2.454325e+00 3.920222e+01
S.19 1.104836e+01 -2.516891e+00 3.924796e+01
S.20 1.193905e+01 -1.423267e-01 4.236768e+01
S.21 1.768250e+01 -7.874759e-01 4.837270e+01
S.22 2.587972e+01 -1.996501e+00 4.898884e+01
S.23 1.654869e+01 6.188318e+00 5.216129e+01
S.24 1.526332e+01 -7.595071e+00 5.219498e+01
S.25 1.666188e+01 6.913457e+00 4.796325e+01
S.26 1.494035e+01 -8.159395e+00 4.789566e+01
S.27 1.289526e+01 8.230944e+00 4.925048e+01
S.28 1.108306e+01 -8.674724e+00 4.928419e+01
S.29 1.325125e+01 8.596309e+00 4.577255e+01
S.30 1.126744e+01 -9.144942e+00 4.579540e+01
S.31 1.813934e+01 4.740985e+00 4.778192e+01
S.32 1.694882e+01 -6.256349e+00 4.783805e+01
S.33 1.967933e+01 4.013554e+00 4.570574e+01
S.34 1.846234e+01 -5.933862e+00 4.565801e+01
S.35 1.828951e+01 5.281531e+00 4.494717e+01
S.36 1.654726e+01 -7.185634e+00 4.503703e+01
S.37 1.318863e+01 8.985748e+00 4.255451e+01
S.38 1.118698e+01 -9.414821e+00 4.247300e+01
S.39 1.285706e+01 9.940443e+00 4.439510e+01
S.40 1.062274e+01 -1.020858e+01 4.433601e+01
S.41 8.641176e+00 9.532916e+00 4.173530e+01
S.42 6.498614e+00 -9.049222e+00 4.180521e+01
S.43 6.841445e+00 1.182447e+01 4.203797e+01
S.44 3.884775e+00 -1.078799e+01 4.122873e+01
S.45 7.995927e+00 1.031929e+01 3.501536e+01
S.46 5.717017e+00 -1.028437e+01 3.508351e+01
S.47 8.593544e+00 1.185983e+01 3.780149e+01
S.48 5.185928e+00 -1.105184e+01 3.690007e+01
S.49 3.169313e+00 8.339264e+00 3.554852e+01
S.50 1.325948e+00 -6.187465e+00 3.553869e+01
S.51 5.366717e-01 6.749887e+00 3.711552e+01
S.52 -6.918850e-01 -4.171288e+00 3.708892e+01
S.53 -2.192802e-01 3.888281e+00 3.560990e+01
S.54 -7.685663e-01 -1.095057e+00 3.568415e+01
S.55 2.511368e+00 2.546314e+00 3.543528e+01
S.56 1.969413e+00 -6.725183e-01 3.544917e+01
S.57 -9.819301e-01 4.838422e+00 3.774003e+01
S.58 -1.826035e+00 -1.941057e+00 3.747294e+01
S.59 -2.694859e+00 1.670419e+00 4.074989e+01
S.60 9.761896e-01 6.671835e+00 3.725494e+01
S.61 -5.656525e-01 -4.098151e+00 3.737449e+01
S.62 2.228555e+01 3.844964e+00 4.515713e+01
S.63 2.059206e+01 -6.319135e+00 4.525890e+01
S.64 9.066103e+00 3.297005e+00 4.021344e+01
S.65 8.417431e+00 -2.971089e+00 4.030191e+01
S.66 8.000342e+00 8.010382e+00 3.709225e+01
S.67 6.104517e+00 -7.339123e+00 3.714416e+01
S.68 6.218166e+00 2.631697e+00 3.823549e+01
S.69 6.211640e+00 -1.821628e+00 3.865163e+01
S.70 4.156366e+00 7.880402e-01 3.685334e+01
S.71 9999 9999 9999
S.72 9999 9999 9999
S.73 9999 9999 9999
S.74 9999 9999 9999
S.75 1.246380e+01 9.908928e+00 4.124907e+01
S.76 1.019506e+01 -1.009695e+01 4.123371e+01
S.77 2.879006e+01 2.725908e+00 4.551431e+01
S.78 2.725442e+01 -6.775100e+00 4.572814e+01
S.79 2.523015e+01 3.993954e+00 4.373644e+01
S.80 2.377196e+01 -7.544551e+00 4.379751e+01
S.81 2.781202e+01 4.623680e+00 4.421228e+01
S.82 2.607707e+01 -8.565217e+00 4.443845e+01
S.83 9999 9999 9999
S.84 9999 9999 9999
C.1.02 1.922018e+01 -1.061174e+00 5.528336e+01
C.1.03 1.875915e+01 -1.008551e+00 5.549733e+01
C.1.04 1.826045e+01 -9.487484e-01 5.559132e+01
C.1.05 1.789635e+01 -9.055598e-01 5.561371e+01
C.1.06 1.753238e+01 -8.625994e-01 5.563844e+01
C.1.07 1.716939e+01 -8.199342e-01 5.567519e+01
C.1.08 1.684562e+01 -7.773140e-01 5.567369e+01
C.1.09 1.652241e+01 -7.333341e-01 5.565812e+01
C.1.10 1.619897e+01 -6.918211e-01 5.564051e+01
C.1.11 1.571885e+01 -6.339406e-01 5.557811e+01
C.1.12 1.524570e+01 -5.789329e-01 5.547391e+01
C.1.13 1.477986e+01 -5.265725e-01 5.533972e+01
C.1.14 1.432222e+01 -4.883632e-01 5.523057e+01
C.1.15 1.386020e+01 -4.572985e-01 5.513901e+01
C.1.16 1.339641e+01 -4.144844e-01 5.506238e+01
C.1.17 1.294723e+01 -3.482588e-01 5.501439e+01
C.1.18 1.249845e+01 -2.714272e-01 5.498042e+01
C.1.20 1.147515e+01 -1.506579e-01 5.483295e+01
C.1.21 1.092537e+01 -1.101561e-01 5.463515e+01
C.1.22 1.039962e+01 -7.027932e-02 5.438023e+01
C.1.23 9.997026e+00 -3.455525e-02 5.412368e+01
C.1.24 9.607386e+00 1.730650e-03 5.384793e+01
C.1.25 9.226843e+00 3.781242e-02 5.355973e+01
C.1.26 8.655997e+00 1.016719e-01 5.312271e+01
C.1.27 8.064180e+00 1.668828e-01 5.271474e+01
C.1.28 7.441682e+00 2.106499e-01 5.235210e+01
C.1.29 7.052191e+00 2.003709e-01 5.212757e+01
C.1.30 6.647792e+00 1.682349e-01 5.193352e+01
C.1.31 6.236054e+00 1.572521e-01 5.175303e+01
C.1.32 5.785553e+00 1.954992e-01 5.154610e+01
C.1.33 5.333454e+00 2.549557e-01 5.134785e+01
C.1.34 4.884808e+00 3.076936e-01 5.114008e+01
C.1.35 4.384042e+00 3.462245e-01 5.083326e+01
C.1.36 3.910047e+00 3.777578e-01 5.048579e+01
C.1.37 3.444546e+00 4.217173e-01 5.012835e+01
C.1.38 2.860245e+00 4.987471e-01 4.974119e+01
C.1.39 2.229061e+00 5.827207e-01 4.943821e+01
C.1.40 1.589791e+00 6.714557e-01 4.915414e+01
C.1.41 1.122358e+00 7.367065e-01 4.899691e+01
C.1.42 6.773651e-01 8.136145e-01 4.878819e+01
C.1.43 2.540241e-01 8.844095e-01 4.853671e+01
C.1.44 -9.671918e-03 9.105709e-01 4.835109e+01
C.1.45 -2.613058e-01 9.256330e-01 4.814831e+01
C.1.46 -5.169438e-01 9.700758e-01 4.795506e+01
C.1.47 -9.443277e-01 1.119455e+00 4.757558e+01
C.1.48 -1.201710e+00 1.325468e+00 4.722251e+01
C.2.02 6.473398e+00 1.180025e+01 4.219641e+01
C.2.03 6.091744e+00 1.173931e+01 4.230495e+01
C.2.04 5.719186e+00 1.159673e+01 4.234990e+01
C.2.05 5.197250e+00 1.138846e+01 4.236552e+01
C.2.06 4.679173e+00 1.117094e+01 4.234741e+01
C.2.07 4.161337e+00 1.095248e+01 4.233444e+01
C.2.08 3.769779e+00 1.071962e+01 4.235575e+01
C.2.09 3.381992e+00 1.048093e+01 4.238108e+01
C.2.10 2.979511e+00 1.026646e+01 4.238129e+01
C.2.11 2.506980e+00 1.003186e+01 4.230691e+01
C.2.12 2.023779e+00 9.829496e+00 4.220977e+01
C.2.13 1.534460e+00 9.624557e+00 4.216057e+01
C.2.14 1.063647e+00 9.397051e+00 4.217502e+01
C.2.15 6.052265e-01 9.152785e+00 4.223680e+01
C.2.16 1.600784e-01 8.916881e+00 4.237760e+01
C.2.17 -1.960690e-01 8.712889e+00 4.258511e+01
C.2.18 -4.996985e-01 8.499332e+00 4.285659e+01
C.2.19 -7.263179e-01 8.257631e+00 4.317554e+01
C.2.20 -8.928022e-01 7.904465e+00 4.363674e+01
C.2.21 -9.881220e-01 7.564754e+00 4.412731e+01
C.2.22 -1.064966e+00 7.291485e+00 4.466076e+01
C.2.23 -1.117541e+00 6.875640e+00 4.520399e+01
C.2.24 -1.138865e+00 6.437591e+00 4.573167e+01
C.2.25 -1.158910e+00 5.938776e+00 4.620236e+01
C.2.26 -1.166678e+00 5.450774e+00 4.659696e+01
C.2.27 -1.168049e+00 4.915885e+00 4.692530e+01
C.2.28 -1.215516e+00 4.336349e+00 4.716153e+01
C.2.29 -1.274390e+00 3.814008e+00 4.730949e+01
C.2.30 -1.317963e+00 3.286629e+00 4.744440e+01
C.2.31 -1.385845e+00 2.754979e+00 4.754909e+01
C.2.32 -1.476053e+00 2.249396e+00 4.760503e+01
C.2.33 -1.571923e+00 1.747157e+00 4.767884e+01
C.3.02 3.756964e+00 -1.064182e+01 4.152245e+01
C.3.03 3.518037e+00 -1.056219e+01 4.176851e+01
C.3.04 3.235396e+00 -1.045493e+01 4.194902e+01
C.3.05 2.856793e+00 -1.009220e+01 4.210832e+01
C.3.06 2.462767e+00 -9.719683e+00 4.218760e+01
C.3.07 2.037673e+00 -9.380673e+00 4.225592e+01
C.3.08 1.680966e+00 -9.067705e+00 4.227339e+01
C.3.09 1.343376e+00 -8.735185e+00 4.224219e+01
C.3.10 9.699404e-01 -8.442684e+00 4.222010e+01
C.3.11 6.298798e-01 -8.170604e+00 4.217644e+01
C.3.12 2.874104e-01 -7.903323e+00 4.212305e+01
C.3.13 -5.630054e-02 -7.632886e+00 4.210581e+01
C.3.14 -6.050793e-01 -7.214520e+00 4.214458e+01
C.3.15 -1.134696e+00 -6.776950e+00 4.222029e+01
C.3.16 -1.649143e+00 -6.332493e+00 4.234473e+01
C.3.17 -2.003152e+00 -5.974070e+00 4.246885e+01
C.3.18 -2.343872e+00 -5.624424e+00 4.264450e+01
C.3.19 -2.596622e+00 -5.249794e+00 4.289938e+01
C.3.20 -2.737994e+00 -4.904737e+00 4.322144e+01
C.3.21 -2.840486e+00 -4.606524e+00 4.360006e+01
C.3.22 -2.876680e+00 -4.449267e+00 4.406562e+01
C.3.23 -2.739364e+00 -4.205050e+00 4.458065e+01
C.3.24 -2.536717e+00 -3.905372e+00 4.504204e+01
C.3.25 -2.388213e+00 -3.525415e+00 4.546315e+01
C.3.26 -2.345895e+00 -3.191829e+00 4.580023e+01
C.3.27 -2.333203e+00 -2.850455e+00 4.613189e+01
C.3.28 -2.299839e+00 -2.477351e+00 4.642577e+01
C.3.29 -2.167540e+00 -1.839388e+00 4.681347e+01
C.3.30 -2.008827e+00 -1.162874e+00 4.711673e+01
C.3.31 -1.875513e+00 -4.568968e-01 4.735888e+01
C.3.32 -1.792238e+00 9.561051e-02 4.752928e+01
C.3.33 -1.728798e+00 6.640378e-01 4.764803e+01
C.4.02 2.687654e+01 -2.081336e+00 4.941994e+01
C.4.03 2.674247e+01 -2.055292e+00 4.921479e+01
C.4.04 2.655450e+01 -2.030434e+00 4.905732e+01
C.4.05 2.633511e+01 -2.011665e+00 4.899691e+01
C.4.06 2.610755e+01 -2.007557e+00 4.897858e+01
C.4.08 2.534548e+01 -1.938471e+00 4.909923e+01
C.4.09 2.482010e+01 -1.877812e+00 4.924508e+01
C.4.10 2.428328e+01 -1.811897e+00 4.933702e+01
C.4.11 2.383516e+01 -1.758541e+00 4.943844e+01
C.4.12 2.338299e+01 -1.708946e+00 4.952238e+01
C.4.13 2.294848e+01 -1.638452e+00 4.966442e+01
C.4.14 2.244137e+01 -1.499901e+00 4.983373e+01
C.4.15 2.205629e+01 -1.465446e+00 4.939885e+01
C.4.16 2.155003e+01 -1.360168e+00 4.931690e+01
C.4.17 2.088013e+01 -1.266998e+00 4.931404e+01
C.4.18 2.020963e+01 -1.196585e+00 4.925985e+01
C.4.19 1.957003e+01 -1.116004e+00 4.905521e+01
C.4.20 1.924850e+01 -1.054248e+00 4.895819e+01
C.4.21 1.893321e+01 -9.786114e-01 4.885098e+01
C.4.22 1.862024e+01 -9.126504e-01 4.873135e+01
C.4.23 1.829883e+01 -8.605382e-01 4.863683e+01
C.4.24 1.797740e+01 -8.205134e-01 4.853671e+01
C.4.26 1.731674e+01 -7.225773e-01 4.820239e+01
C.4.27 1.698284e+01 -6.612989e-01 4.797488e+01
C.4.28 1.665624e+01 -6.131399e-01 4.773402e+01
C.4.29 1.623295e+01 -5.774291e-01 4.742028e+01
C.4.30 1.582476e+01 -5.569795e-01 4.708584e+01
C.4.31 1.543983e+01 -5.367907e-01 4.672487e+01
C.4.32 1.504478e+01 -5.129521e-01 4.626759e+01
C.4.33 1.464800e+01 -4.836019e-01 4.581212e+01
C.4.34 1.427210e+01 -4.470062e-01 4.533979e+01
C.4.35 1.396847e+01 -4.002707e-01 4.496444e+01
C.4.36 1.365838e+01 -3.436064e-01 4.459581e+01
C.4.37 1.336120e+01 -2.912202e-01 4.421607e+01
C.4.38 1.309246e+01 -2.533683e-01 4.391376e+01
C.4.39 1.287263e+01 -2.237740e-01 4.357339e+01
C.4.40 1.266517e+01 -1.982865e-01 4.322503e+01
C.4.41 1.242630e+01 -1.759943e-01 4.293583e+01
C.4.42 1.220492e+01 -1.566873e-01 4.263283e+01
C.5.02 1.638111e+01 6.136555e+00 5.240646e+01
C.5.03 1.619875e+01 5.988280e+00 5.259521e+01
C.5.04 1.601366e+01 5.815333e+00 5.275863e+01
C.5.05 1.585206e+01 5.681595e+00 5.296740e+01
C.5.06 1.569438e+01 5.536152e+00 5.317128e+01
C.5.07 1.553400e+01 5.340220e+00 5.332450e+01
C.5.08 1.536328e+01 5.122809e+00 5.349402e+01
C.5.09 1.519646e+01 4.885571e+00 5.363909e+01
C.5.10 1.502653e+01 4.639033e+00 5.376356e+01
C.5.11 1.483901e+01 4.360539e+00 5.387421e+01
C.5.12 1.464834e+01 4.087637e+00 5.399310e+01
C.5.13 1.444668e+01 3.829916e+00 5.412678e+01
C.5.14 1.427242e+01 3.643980e+00 5.424759e+01
C.5.15 1.408968e+01 3.469326e+00 5.437264e+01
C.5.16 1.391141e+01 3.273438e+00 5.446949e+01
C.5.17 1.362441e+01 2.944090e+00 5.462304e+01
C.5.18 1.333879e+01 2.608244e+00 5.476463e+01
C.5.19 1.304892e+01 2.264445e+00 5.487505e+01
C.5.20 1.280308e+01 1.982297e+00 5.491644e+01
C.5.21 1.255501e+01 1.699492e+00 5.493201e+01
C.5.22 1.232766e+01 1.399779e+00 5.494756e+01
C.5.23 1.218245e+01 1.165906e+00 5.495905e+01
C.5.24 1.206332e+01 9.174884e-01 5.495579e+01
C.5.25 1.198825e+01 6.525437e-01 5.494672e+01
C.5.26 1.198590e+01 3.649150e-01 5.494988e+01
C.5.27 1.203027e+01 8.073077e-02 5.494584e+01
C.5.29 1.197285e+01 -5.428758e-01 5.494027e+01
C.5.30 1.187272e+01 -8.730479e-01 5.494026e+01
C.5.31 1.185397e+01 -1.217040e+00 5.495903e+01
C.5.32 1.199600e+01 -1.513031e+00 5.498739e+01
C.5.33 1.221094e+01 -1.762459e+00 5.500091e+01
C.5.34 1.241536e+01 -2.020170e+00 5.502069e+01
C.5.35 1.255351e+01 -2.261962e+00 5.505010e+01
C.5.36 1.267976e+01 -2.510811e+00 5.507357e+01
C.5.37 1.279978e+01 -2.762760e+00 5.505048e+01
C.5.38 1.291287e+01 -3.036230e+00 5.500150e+01
C.5.39 1.301505e+01 -3.308630e+00 5.492846e+01
C.5.40 1.312669e+01 -3.570372e+00 5.483356e+01
C.5.41 1.325306e+01 -3.807027e+00 5.473406e+01
C.5.42 1.338541e+01 -4.038819e+00 5.463093e+01
C.5.43 1.350901e+01 -4.270723e+00 5.451772e+01
C.5.44 1.367346e+01 -4.623970e+00 5.431047e+01
C.5.45 1.382319e+01 -4.996889e+00 5.412800e+01
C.5.46 1.398650e+01 -5.376154e+00 5.397224e+01
C.5.47 1.421333e+01 -5.779709e+00 5.383417e+01
C.5.48 1.445722e+01 -6.143493e+00 5.363035e+01
C.5.49 1.465941e+01 -6.508383e+00 5.338678e+01
C.5.50 1.470269e+01 -6.757314e+00 5.323048e+01
C.5.51 1.469530e+01 -6.946087e+00 5.300117e+01
C.5.52 1.474619e+01 -7.117217e+00 5.276369e+01
C.5.53 1.487171e+01 -7.321190e+00 5.257306e+01
C.5.54 1.504855e+01 -7.480653e+00 5.238069e+01
C.6.02 1.318037e+01 8.321783e+00 4.928084e+01
C.6.03 1.346883e+01 8.403735e+00 4.925770e+01
C.6.04 1.375554e+01 8.465307e+00 4.919088e+01
C.6.05 1.396969e+01 8.508372e+00 4.901279e+01
C.6.06 1.416043e+01 8.525640e+00 4.880604e+01
C.6.07 1.435573e+01 8.504162e+00 4.860398e+01
C.6.08 1.459420e+01 8.424614e+00 4.840248e+01
C.6.09 1.482229e+01 8.306396e+00 4.820805e+01
C.6.10 1.507120e+01 8.170054e+00 4.805553e+01
C.6.11 1.537850e+01 7.999912e+00 4.790316e+01
C.6.12 1.570156e+01 7.819406e+00 4.780494e+01
C.6.13 1.601826e+01 7.608470e+00 4.776244e+01
C.6.14 1.624568e+01 7.373660e+00 4.776018e+01
C.6.15 1.646509e+01 7.155836e+00 4.786634e+01
C.6.17 1.683081e+01 6.725711e+00 4.807630e+01
C.6.18 1.698553e+01 6.531802e+00 4.819892e+01
C.6.19 1.709917e+01 6.330794e+00 4.835140e+01
C.6.20 1.717128e+01 6.085218e+00 4.860973e+01
C.6.21 1.720371e+01 5.844728e+00 4.888059e+01
C.6.22 1.719859e+01 5.653529e+00 4.918989e+01
C.6.23 1.717581e+01 5.511261e+00 4.952364e+01
C.6.24 1.711459e+01 5.420951e+00 4.987040e+01
C.6.25 1.703347e+01 5.394658e+00 5.022378e+01
C.6.26 1.695008e+01 5.409788e+00 5.054882e+01
C.6.27 1.685335e+01 5.460741e+00 5.086645e+01
C.6.28 1.677047e+01 5.587534e+00 5.116627e+01
C.6.29 1.671980e+01 5.810596e+00 5.149299e+01
C.6.30 1.667381e+01 6.049631e+00 5.180891e+01
C.7.02 1.534480e+01 -7.553203e+00 5.190590e+01
C.7.03 1.541550e+01 -7.414599e+00 5.164561e+01
C.7.04 1.548618e+01 -7.234003e+00 5.141249e+01
C.7.05 1.557948e+01 -7.087189e+00 5.119775e+01
C.7.06 1.568158e+01 -6.981633e+00 5.096363e+01
C.7.07 1.576678e+01 -6.914511e+00 5.070945e+01
C.7.08 1.586852e+01 -6.876997e+00 5.034190e+01
C.7.09 1.593684e+01 -6.924166e+00 4.996780e+01
C.7.10 1.594146e+01 -7.000747e+00 4.959236e+01
C.7.11 1.586314e+01 -7.079832e+00 4.921943e+01
C.7.12 1.575746e+01 -7.160907e+00 4.885373e+01
C.7.13 1.559755e+01 -7.314868e+00 4.853406e+01
C.7.14 1.538793e+01 -7.588150e+00 4.829982e+01
C.7.15 1.518818e+01 -7.894135e+00 4.809991e+01
C.7.17 1.471143e+01 -8.301238e+00 4.777519e+01
C.7.18 1.445108e+01 -8.425750e+00 4.771393e+01
C.7.19 1.418460e+01 -8.549426e+00 4.768691e+01
C.7.20 1.394064e+01 -8.689872e+00 4.770529e+01
C.7.21 1.369253e+01 -8.821317e+00 4.773249e+01
C.7.22 1.345020e+01 -8.939914e+00 4.781491e+01
C.7.23 1.319631e+01 -9.004821e+00 4.790900e+01
C.7.24 1.295659e+01 -9.057497e+00 4.804047e+01
C.7.25 1.275557e+01 -9.112625e+00 4.822507e+01
C.7.26 1.249986e+01 -9.167707e+00 4.841479e+01
C.7.27 1.227553e+01 -9.220280e+00 4.864134e+01
C.7.28 1.208887e+01 -9.211497e+00 4.890496e+01
C.7.29 1.182158e+01 -9.061620e+00 4.919400e+01
C.7.30 1.144345e+01 -8.892387e+00 4.927034e+01
C.8.01 9999 9999 9999
C.8.02 9999 9999 9999
C.8.03 9999 9999 9999
C.8.04 9999 9999 9999
C.8.05 9999 9999 9999
C.8.06 9999 9999 9999
C.8.07 9999 9999 9999
C.8.08 9999 9999 9999
C.8.09 9999 9999 9999
C.8.10 9999 9999 9999
C.8.11 9999 9999 9999
C.8.12 9999 9999 9999
C.8.14 9999 9999 9999
C.8.15 9999 9999 9999
C.8.16 9999 9999 9999
C.8.17 9999 9999 9999
C.8.18 9999 9999 9999
C.8.19 9999 9999 9999
C.8.20 9999 9999 9999
C.8.21 9999 9999 9999
C.8.22 9999 9999 9999
C.8.23 9999 9999 9999
C.8.24 9999 9999 9999
C.8.26 9999 9999 9999
C.8.27 9999 9999 9999
C.8.28 9999 9999 9999
C.8.29 9999 9999 9999
C.8.30 9999 9999 9999
C.8.31 9999 9999 9999
C.8.32 9999 9999 9999
C.8.33 9999 9999 9999
C.8.34 9999 9999 9999
C.8.35 9999 9999 9999
C.8.36 9999 9999 9999
C.8.37 9999 9999 9999
C.8.38 9999 9999 9999
C.8.39 9999 9999 9999
C.8.40 9999 9999 9999
C.8.41 9999 9999 9999
C.8.42 9999 9999 9999
C.8.44 9999 9999 9999
C.8.45 9999 9999 9999
C.8.46 9999 9999 9999
C.8.47 9999 9999 9999
C.8.48 9999 9999 9999
C.9.01 9999 9999 9999
C.9.02 9999 9999 9999
C.9.03 9999 9999 9999
C.9.04 9999 9999 9999
C.9.05 9999 9999 9999
C.9.06 9999 9999 9999
C.9.07 9999 9999 9999
C.9.08 9999 9999 9999
C.9.09 9999 9999 9999
C.9.10 9999 9999 9999
C.9.11 9999 9999 9999
C.9.12 9999 9999 9999
C.9.14 9999 9999 9999
C.9.15 9999 9999 9999
C.9.16 9999 9999 9999
C.9.17 9999 9999 9999
C.9.18 9999 9999 9999
C.9.19 9999 9999 9999
C.9.20 9999 9999 9999
C.9.21 9999 9999 9999
C.9.22 9999 9999 9999
C.9.23 9999 9999 9999
C.9.24 9999 9999 9999
C.9.26 9999 9999 9999
C.9.27 9999 9999 9999
C.9.28 9999 9999 9999
C.9.29 9999 9999 9999
C.9.30 9999 9999 9999
C.9.31 9999 9999 9999
C.9.32 9999 9999 9999
C.9.33 9999 9999 9999
C.9.34 9999 9999 9999
C.9.35 9999 9999 9999
C.9.36 9999 9999 9999
C.9.37 9999 9999 9999
C.9.38 9999 9999 9999
C.9.39 9999 9999 9999
C.9.40 9999 9999 9999
C.9.41 9999 9999 9999
C.9.42 9999 9999 9999
C.9.44 9999 9999 9999
C.9.45 9999 9999 9999
C.9.46 9999 9999 9999
C.9.47 9999 9999 9999
C.9.48 9999 9999 9999
C.10.02 2.200165e+01 3.798760e+00 4.512528e+01
C.10.03 2.171655e+01 3.791394e+00 4.507614e+01
C.10.04 2.145929e+01 3.821015e+00 4.494696e+01
C.10.05 2.107593e+01 3.854720e+00 4.485639e+01
C.10.06 2.068481e+01 3.890856e+00 4.481145e+01
C.10.07 2.029237e+01 3.933770e+00 4.478995e+01
C.10.08 2.002844e+01 3.981778e+00 4.477283e+01
C.10.09 1.978317e+01 4.081044e+00 4.472543e+01
C.10.10 1.954413e+01 4.199795e+00 4.469358e+01
C.10.11 1.932208e+01 4.315197e+00 4.469666e+01
C.10.12 1.910641e+01 4.438538e+00 4.472674e+01
C.10.13 1.890443e+01 4.577442e+00 4.477717e+01
C.10.14 1.868018e+01 4.797558e+00 4.482203e+01
C.10.15 1.847624e+01 5.033544e+00 4.488093e+01
C.10.17 1.818367e+01 5.484495e+00 4.497805e+01
C.10.18 1.809285e+01 5.687276e+00 4.504117e+01
C.10.19 1.798310e+01 5.867568e+00 4.513497e+01
C.10.20 1.776390e+01 6.138599e+00 4.523808e+01
C.10.21 1.753125e+01 6.416611e+00 4.526485e+01
C.10.22 1.728325e+01 6.675541e+00 4.520500e+01
C.10.23 1.689067e+01 7.008457e+00 4.500875e+01
C.10.24 1.646001e+01 7.288860e+00 4.481028e+01
C.10.25 1.599765e+01 7.520475e+00 4.462042e+01
C.10.26 1.540464e+01 7.815180e+00 4.427968e+01
C.10.27 1.476536e+01 8.072927e+00 4.399780e+01
C.10.28 1.418872e+01 8.338534e+00 4.360853e+01
C.10.29 1.387038e+01 8.525680e+00 4.313062e+01
C.10.30 1.322547e+01 8.690954e+00 4.298823e+01
C.11.02 2.028980e+01 -6.206422e+00 4.516034e+01
C.11.03 1.997720e+01 -6.125062e+00 4.506319e+01
C.11.04 1.967505e+01 -6.054027e+00 4.493112e+01
C.11.05 1.938066e+01 -6.020289e+00 4.492374e+01
C.11.06 1.908958e+01 -5.981932e+00 4.488304e+01
C.11.07 1.880426e+01 -5.981603e+00 4.480275e+01
C.11.08 1.847407e+01 -6.075075e+00 4.470902e+01
C.11.09 1.813004e+01 -6.116502e+00 4.478959e+01
C.11.10 1.778569e+01 -6.159679e+00 4.486782e+01
C.11.11 1.752865e+01 -6.242709e+00 4.490280e+01
C.11.12 1.729789e+01 -6.385466e+00 4.492651e+01
C.11.13 1.709642e+01 -6.568570e+00 4.493497e+01
C.11.14 1.691174e+01 -6.776133e+00 4.494942e+01
C.11.15 1.673765e+01 -6.990993e+00 4.497987e+01
C.11.17 1.631494e+01 -7.398992e+00 4.512288e+01
C.11.18 1.608236e+01 -7.626365e+00 4.515563e+01
C.11.19 1.582868e+01 -7.831317e+00 4.513320e+01
C.11.20 1.545067e+01 -8.081176e+00 4.499064e+01
C.11.21 1.504969e+01 -8.284755e+00 4.483754e+01
C.11.22 1.461781e+01 -8.435761e+00 4.470972e+01
C.11.23 1.419366e+01 -8.569059e+00 4.455793e+01
C.11.24 1.376374e+01 -8.670338e+00 4.439783e+01
C.11.25 1.332927e+01 -8.746448e+00 4.423614e+01
C.11.26 1.287403e+01 -8.841074e+00 4.399589e+01
C.11.27 1.242397e+01 -8.942060e+00 4.374856e+01
C.11.28 1.208153e+01 -9.050332e+00 4.336786e+01
C.11.29 1.183943e+01 -9.152606e+00 4.300748e+01
C.11.30 1.155469e+01 -9.292894e+00 4.269410e+01
