# Supplementary material for: Ontogenetic changes and sexual dimorphism in the cranium and mandible of the Atlantic walrus (Odobenus rosmarus rosmarus L.)
Source: Anat Rec (Hoboken). 2025 Sep 12;309(7):1875–903. doi: 10.1002/ar.70050 (PMC13251751; doi:10.1002/ar.70050)
Supplement: Supplementary file 1 — Data S1: Supporting information. [file AR-309-1875-s001.zip › PTS files/Ontogeny_Skull/4617_U_A.pts]

Version 1.0
487
S.1 3.105346e+01 8.987333e-01 5.902517e+01
S.2 2.813676e+01 1.179653e+00 6.252306e+01
S.3 2.397352e+01 3.036519e+00 6.362804e+01
S.4 2.374857e+01 -6.457666e-01 6.357018e+01
S.5 2.420714e+01 1.289773e+00 6.465160e+01
S.6 1.720226e+01 1.788342e+00 6.426133e+01
S.7 2.763484e+00 2.872257e+00 5.869497e+01
S.8 1.710471e+00 2.867531e+00 4.985571e+01
S.9 5.054359e+00 2.669799e+00 4.569094e+01
S.10 3.689323e+00 4.634945e+00 4.756070e+01
S.11 3.449402e+00 7.713993e-01 4.759264e+01
S.12 2.927409e+01 3.123872e+00 5.764935e+01
S.13 2.954109e+01 -9.176556e-01 5.760704e+01
S.14 2.338223e+01 5.561097e+00 5.551366e+01
S.15 2.308498e+01 -2.374059e+00 5.548839e+01
S.16 1.815696e+01 5.010067e+00 5.301694e+01
S.17 1.739934e+01 -1.538863e+00 5.282520e+01
S.18 1.473184e+01 4.279779e+00 4.899589e+01
S.19 1.444606e+01 7.217102e-02 4.902296e+01
S.20 1.542646e+01 2.026021e+00 5.154926e+01
S.21 2.181911e+01 1.577997e+00 5.821697e+01
S.22 2.906577e+01 1.028237e+00 5.891256e+01
S.23 2.111953e+01 8.121402e+00 6.173396e+01
S.24 2.047205e+01 -5.188981e+00 6.174431e+01
S.25 2.125054e+01 8.697048e+00 5.796279e+01
S.26 2.045160e+01 -5.596154e+00 5.790289e+01
S.27 1.730357e+01 1.065281e+01 5.883183e+01
S.28 1.618792e+01 -6.845285e+00 5.869725e+01
S.29 1.713232e+01 1.053210e+01 5.582840e+01
S.30 1.625877e+01 -6.819446e+00 5.579658e+01
S.31 2.162419e+01 6.494843e+00 5.788191e+01
S.32 2.169833e+01 -3.862100e+00 5.796294e+01
S.33 2.327015e+01 6.414167e+00 5.593473e+01
S.34 2.312941e+01 -3.821316e+00 5.583751e+01
S.35 2.145264e+01 8.797051e+00 5.456508e+01
S.36 2.129409e+01 -4.858205e+00 5.438203e+01
S.37 1.701872e+01 1.114515e+01 5.183860e+01
S.38 1.572183e+01 -7.357795e+00 5.149469e+01
S.39 1.618903e+01 1.183360e+01 5.381800e+01
S.40 1.501219e+01 -8.114435e+00 5.341670e+01
S.41 1.204300e+01 1.095971e+01 5.134813e+01
S.42 1.131103e+01 -6.612699e+00 5.169347e+01
S.43 1.054237e+01 1.354940e+01 5.121213e+01
S.44 8.425443e+00 -8.932178e+00 5.134169e+01
S.45 1.093444e+01 1.231646e+01 4.407860e+01
S.46 9.981440e+00 -8.813617e+00 4.463035e+01
S.47 1.177654e+01 1.413323e+01 4.669129e+01
S.48 9.893896e+00 -1.015800e+01 4.666520e+01
S.49 6.541724e+00 1.031005e+01 4.461056e+01
S.50 5.200700e+00 -5.438573e+00 4.504401e+01
S.51 3.366310e+00 8.583294e+00 4.736180e+01
S.52 2.856777e+00 -2.986890e+00 4.732386e+01
S.53 2.003950e+00 5.408595e+00 4.606067e+01
S.54 1.621916e+00 2.534493e-01 4.619332e+01
S.55 4.633850e+00 4.616944e+00 4.492984e+01
S.56 4.527091e+00 8.995333e-01 4.518053e+01
S.57 2.409995e+00 6.832019e+00 4.841590e+01
S.58 1.928209e+00 -1.129068e+00 4.858231e+01
S.59 9.736153e-01 2.910624e+00 5.180504e+01
S.60 3.495538e+00 8.375700e+00 4.800693e+01
S.61 2.768039e+00 -2.803931e+00 4.817216e+01
S.62 2.565023e+01 6.411497e+00 5.545629e+01
S.63 2.517210e+01 -4.001431e+00 5.490842e+01
S.64 1.176840e+01 5.284689e+00 4.868784e+01
S.65 1.097896e+01 -1.160986e+00 4.862651e+01
S.66 1.031048e+01 9.512216e+00 4.663260e+01
S.67 9.501131e+00 -5.056182e+00 4.731931e+01
S.68 9.407819e+00 3.813670e+00 4.805756e+01
S.69 9.036552e+00 2.141475e-01 4.815011e+01
S.70 6.539389e+00 2.450525e+00 4.638375e+01
S.71 1.441806e+01 7.558275e+00 5.000797e+01
S.72 1.336088e+01 -3.436527e+00 5.022068e+01
S.73 1.518783e+01 7.907547e+00 5.117350e+01
S.74 1.396739e+01 -3.669266e+00 5.105898e+01
S.75 1.534297e+01 1.174011e+01 5.062681e+01
S.76 1.403675e+01 -7.736585e+00 5.061697e+01
S.77 2.884881e+01 5.467987e+00 5.676315e+01
S.78 3.230725e+01 -4.768990e+00 5.522552e+01
S.79 2.769386e+01 6.574548e+00 5.517046e+01
S.80 2.934441e+01 -5.617822e+00 5.210064e+01
S.81 2.854202e+01 6.962035e+00 5.593357e+01
S.82 3.092417e+01 -6.989699e+00 5.360088e+01
S.83 2.787600e+01 5.356271e+00 5.591110e+01
S.84 3.069851e+01 -3.722725e+00 5.272160e+01
C.1.02 2.418554e+01 1.367023e+00 6.508260e+01
C.1.03 2.388207e+01 1.350734e+00 6.539858e+01
C.1.04 2.345604e+01 1.384510e+00 6.549633e+01
C.1.05 2.304084e+01 1.421504e+00 6.547917e+01
C.1.06 2.262422e+01 1.442671e+00 6.547394e+01
C.1.07 2.220750e+01 1.461386e+00 6.546712e+01
C.1.08 2.180011e+01 1.459633e+00 6.544508e+01
C.1.09 2.139651e+01 1.444935e+00 6.538722e+01
C.1.10 2.099610e+01 1.446439e+00 6.530900e+01
C.1.11 2.057179e+01 1.482270e+00 6.518980e+01
C.1.12 2.014756e+01 1.537477e+00 6.507798e+01
C.1.13 1.972628e+01 1.580015e+00 6.495050e+01
C.1.14 1.936865e+01 1.591065e+00 6.485238e+01
C.1.15 1.900824e+01 1.592938e+00 6.476433e+01
C.1.16 1.865009e+01 1.607632e+00 6.466866e+01
C.1.17 1.816916e+01 1.663839e+00 6.452396e+01
C.1.18 1.769242e+01 1.732302e+00 6.437087e+01
C.1.20 1.676422e+01 1.805528e+00 6.411834e+01
C.1.21 1.634648e+01 1.804989e+00 6.392308e+01
C.1.22 1.594025e+01 1.809534e+00 6.370494e+01
C.1.23 1.547668e+01 1.830566e+00 6.340070e+01
C.1.24 1.503459e+01 1.856143e+00 6.306633e+01
C.1.25 1.460375e+01 1.881858e+00 6.271758e+01
C.1.26 1.418210e+01 1.905466e+00 6.241285e+01
C.1.27 1.375001e+01 1.929996e+00 6.212313e+01
C.1.28 1.329963e+01 1.958322e+00 6.186318e+01
C.1.29 1.279099e+01 1.998677e+00 6.159908e+01
C.1.30 1.226350e+01 2.040327e+00 6.137520e+01
C.1.31 1.174873e+01 2.081353e+00 6.112336e+01
C.1.32 1.120737e+01 2.096369e+00 6.086853e+01
C.1.33 1.067084e+01 2.106993e+00 6.060352e+01
C.1.34 1.013457e+01 2.163771e+00 6.034388e+01
C.1.35 9.422108e+00 2.294684e+00 6.011315e+01
C.1.36 8.674407e+00 2.416234e+00 6.004879e+01
C.1.37 7.924798e+00 2.536563e+00 6.000846e+01
C.1.38 7.380329e+00 2.629183e+00 5.995171e+01
C.1.39 6.842630e+00 2.719997e+00 5.984732e+01
C.1.40 6.305064e+00 2.786805e+00 5.972571e+01
C.1.41 5.795071e+00 2.810772e+00 5.957094e+01
C.1.42 5.299284e+00 2.810241e+00 5.937392e+01
C.1.43 4.825721e+00 2.814962e+00 5.912828e+01
C.1.44 4.534540e+00 2.840736e+00 5.894237e+01
C.1.45 4.248378e+00 2.875596e+00 5.875028e+01
C.1.46 3.964110e+00 2.892435e+00 5.855302e+01
C.1.47 3.514629e+00 2.878856e+00 5.825422e+01
C.1.48 2.977548e+00 2.876476e+00 5.819932e+01
C.2.02 1.027716e+01 1.356493e+01 5.131820e+01
C.2.03 1.000693e+01 1.354279e+01 5.140944e+01
C.2.04 9.734434e+00 1.350403e+01 5.148740e+01
C.2.05 9.486197e+00 1.345791e+01 5.154560e+01
C.2.06 9.238361e+00 1.340239e+01 5.159692e+01
C.2.07 8.993806e+00 1.333406e+01 5.164851e+01
C.2.08 8.625824e+00 1.319595e+01 5.172593e+01
C.2.09 8.263491e+00 1.304347e+01 5.180301e+01
C.2.10 7.897345e+00 1.290127e+01 5.188171e+01
C.2.11 7.411078e+00 1.272347e+01 5.196232e+01
C.2.12 6.945239e+00 1.249047e+01 5.201960e+01
C.2.13 6.487957e+00 1.225057e+01 5.210851e+01
C.2.14 6.035655e+00 1.201020e+01 5.223378e+01
C.2.15 5.587573e+00 1.177516e+01 5.238227e+01
C.2.16 5.152876e+00 1.154915e+01 5.257725e+01
C.2.17 4.711848e+00 1.127600e+01 5.283901e+01
C.2.18 4.303594e+00 1.098712e+01 5.313487e+01
C.2.19 3.948539e+00 1.064394e+01 5.344112e+01
C.2.20 3.677510e+00 1.029686e+01 5.372628e+01
C.2.21 3.447926e+00 9.943361e+00 5.403863e+01
C.2.22 3.283185e+00 9.578934e+00 5.437816e+01
C.2.23 3.141393e+00 9.056767e+00 5.491969e+01
C.2.24 3.067353e+00 8.535266e+00 5.547518e+01
C.2.25 3.012822e+00 8.030295e+00 5.604794e+01
C.2.26 3.024398e+00 7.511312e+00 5.669810e+01
C.2.27 3.126723e+00 6.951281e+00 5.730482e+01
C.2.28 3.076768e+00 6.239065e+00 5.773190e+01
C.2.29 2.984030e+00 5.622856e+00 5.799762e+01
C.2.30 2.913255e+00 4.985703e+00 5.821667e+01
C.2.31 2.843930e+00 4.341370e+00 5.841412e+01
C.2.32 2.806500e+00 3.860492e+00 5.854847e+01
C.2.33 2.780202e+00 3.370406e+00 5.864756e+01
C.3.02 8.047540e+00 -8.855180e+00 5.141157e+01
C.3.03 7.692063e+00 -8.703627e+00 5.147714e+01
C.3.04 7.362485e+00 -8.498439e+00 5.153091e+01
C.3.05 7.011770e+00 -8.203474e+00 5.158125e+01
C.3.06 6.637562e+00 -7.955195e+00 5.168551e+01
C.3.07 6.252142e+00 -7.736597e+00 5.181279e+01
C.3.08 5.895321e+00 -7.501849e+00 5.193173e+01
C.3.09 5.547049e+00 -7.255530e+00 5.205263e+01
C.3.10 5.202013e+00 -6.996924e+00 5.215586e+01
C.3.11 4.834175e+00 -6.736529e+00 5.221998e+01
C.3.12 4.462695e+00 -6.477898e+00 5.226834e+01
C.3.13 4.090015e+00 -6.233930e+00 5.236213e+01
C.3.14 3.687793e+00 -5.939458e+00 5.254908e+01
C.3.15 3.317255e+00 -5.629806e+00 5.277330e+01
C.3.16 2.975668e+00 -5.292657e+00 5.300373e+01
C.3.17 2.679606e+00 -4.951543e+00 5.318894e+01
C.3.18 2.387296e+00 -4.614604e+00 5.338729e+01
C.3.19 2.140290e+00 -4.293902e+00 5.366014e+01
C.3.20 1.993870e+00 -3.935362e+00 5.405264e+01
C.3.21 1.939623e+00 -3.584269e+00 5.447433e+01
C.3.22 1.914172e+00 -3.294413e+00 5.494270e+01
C.3.23 1.986555e+00 -3.057830e+00 5.535518e+01
C.3.24 2.135348e+00 -2.807875e+00 5.573823e+01
C.3.25 2.263750e+00 -2.534746e+00 5.611274e+01
C.3.26 2.375107e+00 -2.111740e+00 5.656745e+01
C.3.27 2.465524e+00 -1.673301e+00 5.701208e+01
C.3.28 2.550116e+00 -1.199340e+00 5.741987e+01
C.3.29 2.662055e+00 -5.656121e-01 5.786417e+01
C.3.30 2.762243e+00 1.179965e-01 5.823044e+01
C.3.31 2.808791e+00 8.583717e-01 5.847783e+01
C.3.32 2.808923e+00 1.522250e+00 5.861137e+01
C.3.33 2.787546e+00 2.195723e+00 5.867849e+01
C.4.02 3.085606e+01 9.343895e-01 5.871512e+01
C.4.03 3.054041e+01 9.621150e-01 5.852548e+01
C.4.04 3.017270e+01 9.820879e-01 5.849774e+01
C.4.05 2.979232e+01 1.006660e+00 5.860287e+01
C.4.06 2.943509e+01 1.025610e+00 5.877134e+01
C.4.08 2.867493e+01 1.011425e+00 5.899568e+01
C.4.09 2.830289e+01 1.023820e+00 5.914188e+01
C.4.10 2.792361e+01 1.038956e+00 5.926787e+01
C.4.11 2.750592e+01 1.056906e+00 5.937573e+01
C.4.12 2.711448e+01 1.072289e+00 5.919416e+01
C.4.13 2.668353e+01 1.097804e+00 5.918548e+01
C.4.14 2.618759e+01 1.140777e+00 5.925693e+01
C.4.15 2.568840e+01 1.178955e+00 5.920927e+01
C.4.16 2.518801e+01 1.214458e+00 5.917390e+01
C.4.17 2.470206e+01 1.236089e+00 5.915341e+01
C.4.18 2.424221e+01 1.264277e+00 5.899593e+01
C.4.19 2.375594e+01 1.279333e+00 5.897726e+01
C.4.20 2.333621e+01 1.311851e+00 5.888363e+01
C.4.21 2.296905e+01 1.360910e+00 5.866274e+01
C.4.22 2.254194e+01 1.406128e+00 5.862344e+01
C.4.23 2.229697e+01 1.459602e+00 5.849254e+01
C.4.24 2.206877e+01 1.521704e+00 5.833741e+01
C.4.26 2.149124e+01 1.615361e+00 5.806897e+01
C.4.27 2.116519e+01 1.634555e+00 5.791365e+01
C.4.28 2.087159e+01 1.648333e+00 5.770291e+01
C.4.29 2.043942e+01 1.666264e+00 5.742096e+01
C.4.30 2.000016e+01 1.680336e+00 5.714993e+01
C.4.31 1.958418e+01 1.706301e+00 5.684516e+01
C.4.32 1.912123e+01 1.772389e+00 5.643768e+01
C.4.33 1.874855e+01 1.834768e+00 5.594581e+01
C.4.34 1.837077e+01 1.881446e+00 5.545609e+01
C.4.35 1.797290e+01 1.876607e+00 5.482599e+01
C.4.36 1.754157e+01 1.868478e+00 5.421833e+01
C.4.37 1.715351e+01 1.862549e+00 5.358215e+01
C.4.38 1.695661e+01 1.885537e+00 5.325656e+01
C.4.39 1.674412e+01 1.924898e+00 5.294253e+01
C.4.40 1.652277e+01 1.957506e+00 5.263390e+01
C.4.41 1.620197e+01 1.980763e+00 5.222643e+01
C.4.42 1.585530e+01 1.997039e+00 5.184037e+01
C.5.02 2.089968e+01 7.946794e+00 6.203368e+01
C.5.03 2.068320e+01 7.723605e+00 6.230199e+01
C.5.04 2.043750e+01 7.603219e+00 6.260823e+01
C.5.05 2.025018e+01 7.422687e+00 6.279244e+01
C.5.06 2.006920e+01 7.203227e+00 6.293630e+01
C.5.07 1.989140e+01 6.974795e+00 6.306978e+01
C.5.08 1.965956e+01 6.678353e+00 6.325858e+01
C.5.09 1.942958e+01 6.378555e+00 6.344430e+01
C.5.10 1.919740e+01 6.070745e+00 6.361345e+01
C.5.11 1.905292e+01 5.878386e+00 6.369992e+01
C.5.12 1.890013e+01 5.692520e+00 6.378629e+01
C.5.13 1.874717e+01 5.503294e+00 6.386470e+01
C.5.14 1.860092e+01 5.328780e+00 6.393696e+01
C.5.15 1.845451e+01 5.151095e+00 6.400069e+01
C.5.16 1.831186e+01 4.968928e+00 6.406010e+01
C.5.17 1.812212e+01 4.716891e+00 6.413642e+01
C.5.18 1.793943e+01 4.456721e+00 6.420185e+01
C.5.19 1.777415e+01 4.181907e+00 6.425191e+01
C.5.20 1.764578e+01 3.924427e+00 6.428049e+01
C.5.21 1.753228e+01 3.659360e+00 6.430165e+01
C.5.22 1.743898e+01 3.386134e+00 6.431694e+01
C.5.23 1.738288e+01 3.116190e+00 6.431821e+01
C.5.24 1.735086e+01 2.842483e+00 6.430922e+01
C.5.25 1.732082e+01 2.568950e+00 6.429196e+01
C.5.26 1.728674e+01 2.308608e+00 6.426863e+01
C.5.27 1.724794e+01 2.047947e+00 6.426275e+01
C.5.29 1.712838e+01 1.513668e+00 6.426499e+01
C.5.30 1.704817e+01 1.240760e+00 6.426418e+01
C.5.31 1.700341e+01 9.598500e-01 6.426306e+01
C.5.32 1.700855e+01 6.594554e-01 6.427929e+01
C.5.33 1.704773e+01 3.619169e-01 6.430087e+01
C.5.34 1.710586e+01 6.711092e-02 6.431638e+01
C.5.35 1.718693e+01 -2.391551e-01 6.431438e+01
C.5.36 1.729066e+01 -5.381208e-01 6.429898e+01
C.5.37 1.741368e+01 -8.286749e-01 6.427034e+01
C.5.38 1.755398e+01 -1.111496e+00 6.423042e+01
C.5.39 1.771208e+01 -1.382540e+00 6.417744e+01
C.5.40 1.787905e+01 -1.647679e+00 6.412186e+01
C.5.41 1.805505e+01 -1.897331e+00 6.406965e+01
C.5.42 1.824387e+01 -2.134894e+00 6.400687e+01
C.5.43 1.842676e+01 -2.371896e+00 6.392681e+01
C.5.44 1.864062e+01 -2.661709e+00 6.379837e+01
C.5.45 1.884704e+01 -2.950101e+00 6.365540e+01
C.5.46 1.904583e+01 -3.234066e+00 6.349392e+01
C.5.47 1.920730e+01 -3.491468e+00 6.334733e+01
C.5.48 1.935865e+01 -3.751157e+00 6.319413e+01
C.5.49 1.950311e+01 -4.017890e+00 6.304649e+01
C.5.50 1.964919e+01 -4.267987e+00 6.288276e+01
C.5.51 1.979424e+01 -4.511263e+00 6.270821e+01
C.5.52 1.995741e+01 -4.702773e+00 6.249052e+01
C.5.53 2.014506e+01 -4.811849e+00 6.221866e+01
C.5.54 2.029788e+01 -5.041869e+00 6.200707e+01
C.6.02 1.761168e+01 1.066674e+01 5.890094e+01
C.6.03 1.792278e+01 1.064152e+01 5.885102e+01
C.6.04 1.815637e+01 1.059872e+01 5.864244e+01
C.6.05 1.835946e+01 1.053565e+01 5.833959e+01
C.6.06 1.859966e+01 1.045502e+01 5.806989e+01
C.6.07 1.886453e+01 1.035900e+01 5.782994e+01
C.6.08 1.912578e+01 1.026814e+01 5.767422e+01
C.6.09 1.940338e+01 1.016523e+01 5.755971e+01
C.6.10 1.968530e+01 1.003826e+01 5.748785e+01
C.6.11 1.999508e+01 9.885028e+00 5.748285e+01
C.6.12 2.029003e+01 9.705363e+00 5.749719e+01
C.6.13 2.056128e+01 9.497953e+00 5.755084e+01
C.6.14 2.081548e+01 9.228394e+00 5.763745e+01
C.6.15 2.104496e+01 8.962342e+00 5.778350e+01
C.6.17 2.140099e+01 8.516075e+00 5.815648e+01
C.6.18 2.152234e+01 8.336920e+00 5.837113e+01
C.6.19 2.160677e+01 8.189111e+00 5.862398e+01
C.6.20 2.162815e+01 8.075318e+00 5.885159e+01
C.6.21 2.161773e+01 7.959934e+00 5.907918e+01
C.6.22 2.159253e+01 7.858354e+00 5.931212e+01
C.6.23 2.153301e+01 7.752056e+00 5.962128e+01
C.6.24 2.144571e+01 7.678107e+00 5.993328e+01
C.6.25 2.137989e+01 7.624710e+00 6.025459e+01
C.6.26 2.135300e+01 7.623106e+00 6.050266e+01
C.6.27 2.132312e+01 7.635028e+00 6.075010e+01
C.6.28 2.130556e+01 7.744010e+00 6.097389e+01
C.6.29 2.126423e+01 7.864412e+00 6.123512e+01
C.6.30 2.120859e+01 8.007135e+00 6.148205e+01
C.7.02 2.052599e+01 -5.005847e+00 6.141765e+01
C.7.03 2.058870e+01 -4.777871e+00 6.112226e+01
C.7.04 2.065124e+01 -4.628737e+00 6.078020e+01
C.7.05 2.071453e+01 -4.532283e+00 6.051066e+01
C.7.06 2.078421e+01 -4.470945e+00 6.023254e+01
C.7.07 2.082213e+01 -4.475564e+00 5.994184e+01
C.7.08 2.085265e+01 -4.518023e+00 5.968850e+01
C.7.09 2.084594e+01 -4.623424e+00 5.945237e+01
C.7.10 2.082989e+01 -4.761563e+00 5.923424e+01
C.7.11 2.083928e+01 -4.849067e+00 5.902276e+01
C.7.12 2.084332e+01 -4.958935e+00 5.882182e+01
C.7.13 2.081430e+01 -5.077163e+00 5.862778e+01
C.7.14 2.073461e+01 -5.232162e+00 5.835463e+01
C.7.15 2.061818e+01 -5.416773e+00 5.811516e+01
C.7.17 2.014481e+01 -5.867427e+00 5.762574e+01
C.7.18 1.977711e+01 -6.164898e+00 5.748142e+01
C.7.19 1.937265e+01 -6.430948e+00 5.738065e+01
C.7.20 1.901920e+01 -6.616038e+00 5.736366e+01
C.7.21 1.864853e+01 -6.764585e+00 5.736071e+01
C.7.22 1.832335e+01 -6.901141e+00 5.754804e+01
C.7.23 1.804303e+01 -7.017103e+00 5.769945e+01
C.7.24 1.780512e+01 -7.124491e+00 5.791584e+01
C.7.25 1.758690e+01 -7.215361e+00 5.815891e+01
C.7.26 1.736940e+01 -7.284212e+00 5.838477e+01
C.7.27 1.719879e+01 -7.332242e+00 5.865243e+01
C.7.28 1.693972e+01 -7.311028e+00 5.884081e+01
C.7.29 1.666048e+01 -7.199303e+00 5.881834e+01
C.7.30 1.641846e+01 -7.026828e+00 5.876694e+01
C.8.01 1.700219e+01 1.107975e+01 5.160198e+01
C.8.02 1.692707e+01 1.062566e+01 5.158048e+01
C.8.03 1.666313e+01 1.025970e+01 5.167390e+01
C.8.04 1.635148e+01 9.934695e+00 5.177156e+01
C.8.05 1.616360e+01 9.689912e+00 5.175594e+01
C.8.06 1.599664e+01 9.440329e+00 5.168317e+01
C.8.07 1.583880e+01 9.190031e+00 5.159429e+01
C.8.08 1.567393e+01 8.971393e+00 5.153197e+01
C.8.09 1.547787e+01 8.772852e+00 5.150026e+01
C.8.10 1.530464e+01 8.557046e+00 5.145241e+01
C.8.11 1.525026e+01 8.340148e+00 5.135956e+01
C.8.12 1.525096e+01 8.133497e+00 5.123336e+01
C.8.14 1.514184e+01 7.766783e+00 5.112767e+01
C.8.15 1.508393e+01 7.629617e+00 5.108451e+01
C.8.16 1.500255e+01 7.511611e+00 5.102551e+01
C.8.17 1.487981e+01 7.406208e+00 5.092675e+01
C.8.18 1.475247e+01 7.327154e+00 5.081072e+01
C.8.19 1.463726e+01 7.270861e+00 5.067113e+01
C.8.20 1.457292e+01 7.253666e+00 5.054631e+01
C.8.21 1.451835e+01 7.273060e+00 5.041724e+01
C.8.22 1.447444e+01 7.316190e+00 5.028986e+01
C.8.23 1.444843e+01 7.373370e+00 5.017885e+01
C.8.24 1.442902e+01 7.456508e+00 5.008408e+01
C.8.26 1.450409e+01 7.745409e+00 4.974067e+01
C.8.27 1.459607e+01 7.957315e+00 4.949469e+01
C.8.28 1.465685e+01 8.237308e+00 4.931644e+01
C.8.29 1.467658e+01 8.497726e+00 4.925364e+01
C.8.30 1.469126e+01 8.765895e+00 4.924870e+01
C.8.31 1.463723e+01 9.019911e+00 4.931734e+01
C.8.32 1.462088e+01 9.337426e+00 4.938044e+01
C.8.33 1.468354e+01 9.654696e+00 4.935852e+01
C.8.34 1.477599e+01 9.957011e+00 4.928695e+01
C.8.35 1.484624e+01 1.023023e+01 4.927966e+01
C.8.36 1.484453e+01 1.049972e+01 4.936337e+01
C.8.37 1.490125e+01 1.076043e+01 4.945526e+01
C.8.38 1.495237e+01 1.100335e+01 4.964120e+01
C.8.39 1.500548e+01 1.120929e+01 4.986694e+01
C.8.40 1.506117e+01 1.139538e+01 5.010874e+01
C.8.41 1.513192e+01 1.153597e+01 5.027647e+01
C.8.42 1.522550e+01 1.166025e+01 5.044590e+01
C.8.44 1.552659e+01 1.180523e+01 5.097715e+01
C.8.45 1.575608e+01 1.182276e+01 5.130535e+01
C.8.46 1.604686e+01 1.175511e+01 5.157285e+01
C.8.47 1.641127e+01 1.160643e+01 5.165185e+01
C.8.48 1.674824e+01 1.138935e+01 5.163020e+01
C.9.01 1.563475e+01 -7.182604e+00 5.118870e+01
C.9.02 1.565552e+01 -6.932471e+00 5.117336e+01
C.9.03 1.558841e+01 -6.690711e+00 5.119015e+01
C.9.04 1.546596e+01 -6.475606e+00 5.123452e+01
C.9.05 1.515927e+01 -6.210666e+00 5.138250e+01
C.9.06 1.487991e+01 -5.888688e+00 5.144917e+01
C.9.07 1.467986e+01 -5.506951e+00 5.142917e+01
C.9.08 1.452448e+01 -5.018840e+00 5.145188e+01
C.9.09 1.434710e+01 -4.546142e+00 5.154128e+01
C.9.10 1.412112e+01 -4.086319e+00 5.156168e+01
C.9.11 1.399823e+01 -3.920002e+00 5.144997e+01
C.9.12 1.401335e+01 -3.803331e+00 5.124649e+01
C.9.14 1.392802e+01 -3.577926e+00 5.102254e+01
C.9.15 1.389346e+01 -3.480762e+00 5.099833e+01
C.9.16 1.384283e+01 -3.394489e+00 5.096348e+01
C.9.17 1.378251e+01 -3.334856e+00 5.089402e+01
C.9.18 1.372488e+01 -3.294147e+00 5.081011e+01
C.9.19 1.367182e+01 -3.263685e+00 5.071915e+01
C.9.20 1.362407e+01 -3.243054e+00 5.063447e+01
C.9.21 1.357926e+01 -3.234576e+00 5.054617e+01
C.9.22 1.353808e+01 -3.244321e+00 5.045625e+01
C.9.23 1.348882e+01 -3.284352e+00 5.035381e+01
C.9.24 1.342885e+01 -3.353244e+00 5.027517e+01
C.9.26 1.340464e+01 -3.650676e+00 4.989098e+01
C.9.27 1.346700e+01 -3.876624e+00 4.957234e+01
C.9.28 1.350677e+01 -4.186779e+00 4.933006e+01
C.9.29 1.347814e+01 -4.575115e+00 4.926886e+01
C.9.30 1.342358e+01 -4.963783e+00 4.930519e+01
C.9.31 1.347814e+01 -5.354041e+00 4.929588e+01
C.9.32 1.357561e+01 -5.781831e+00 4.919323e+01
C.9.33 1.352582e+01 -6.228536e+00 4.916111e+01
C.9.34 1.344595e+01 -6.655034e+00 4.928263e+01
C.9.35 1.347340e+01 -6.893332e+00 4.931733e+01
C.9.36 1.351863e+01 -7.118677e+00 4.939425e+01
C.9.37 1.354327e+01 -7.308725e+00 4.954261e+01
C.9.38 1.356993e+01 -7.452752e+00 4.971322e+01
C.9.39 1.362103e+01 -7.578032e+00 4.989281e+01
C.9.40 1.369785e+01 -7.677670e+00 5.007919e+01
C.9.41 1.382908e+01 -7.738959e+00 5.023946e+01
C.9.42 1.394668e+01 -7.734763e+00 5.042063e+01
C.9.44 1.420402e+01 -7.767505e+00 5.090605e+01
C.9.45 1.442260e+01 -7.772242e+00 5.116042e+01
C.9.46 1.472856e+01 -7.748274e+00 5.129575e+01
C.9.47 1.507336e+01 -7.621624e+00 5.130791e+01
C.9.48 1.539103e+01 -7.454827e+00 5.122831e+01
C.10.02 2.533484e+01 6.514842e+00 5.528369e+01
C.10.03 2.509650e+01 6.657964e+00 5.503341e+01
C.10.04 2.477440e+01 6.749612e+00 5.486672e+01
C.10.05 2.442413e+01 6.792961e+00 5.475787e+01
C.10.06 2.407105e+01 6.827703e+00 5.465522e+01
C.10.07 2.376016e+01 6.925248e+00 5.448130e+01
C.10.08 2.348727e+01 6.989469e+00 5.446339e+01
C.10.09 2.321819e+01 7.063109e+00 5.449632e+01
C.10.10 2.296795e+01 7.188353e+00 5.452102e+01
C.10.11 2.264703e+01 7.433959e+00 5.456680e+01
C.10.12 2.238956e+01 7.747521e+00 5.453846e+01
C.10.13 2.212249e+01 8.054250e+00 5.453902e+01
C.10.14 2.191329e+01 8.315093e+00 5.451339e+01
C.10.15 2.169589e+01 8.570295e+00 5.452180e+01
C.10.17 2.118610e+01 8.957677e+00 5.462767e+01
C.10.18 2.090446e+01 9.096483e+00 5.458109e+01
C.10.19 2.064039e+01 9.231655e+00 5.446815e+01
C.10.20 2.033263e+01 9.455562e+00 5.437111e+01
C.10.21 2.002318e+01 9.685769e+00 5.429681e+01
C.10.22 1.971264e+01 9.898134e+00 5.418401e+01
C.10.23 1.942780e+01 1.003462e+01 5.410708e+01
C.10.24 1.916486e+01 1.015785e+01 5.396094e+01
C.10.25 1.888648e+01 1.026808e+01 5.383431e+01
C.10.26 1.849874e+01 1.042898e+01 5.362740e+01
C.10.27 1.814618e+01 1.058257e+01 5.336066e+01
C.10.28 1.780545e+01 1.073235e+01 5.307693e+01
C.10.29 1.747761e+01 1.088471e+01 5.271241e+01
C.10.30 1.719895e+01 1.101425e+01 5.230115e+01
C.11.02 2.495207e+01 -3.910623e+00 5.484217e+01
C.11.03 2.472054e+01 -3.838765e+00 5.479449e+01
C.11.04 2.448222e+01 -3.788410e+00 5.475304e+01
C.11.05 2.420697e+01 -3.761731e+00 5.473751e+01
C.11.06 2.393166e+01 -3.745778e+00 5.471173e+01
C.11.07 2.366093e+01 -3.742881e+00 5.465334e+01
C.11.08 2.333642e+01 -3.765504e+00 5.459656e+01
C.11.09 2.302149e+01 -3.800995e+00 5.450382e+01
C.11.10 2.270243e+01 -3.881977e+00 5.447761e+01
C.11.11 2.241872e+01 -4.004153e+00 5.453685e+01
C.11.12 2.214747e+01 -4.156730e+00 5.458232e+01
C.11.13 2.188276e+01 -4.325644e+00 5.456454e+01
C.11.14 2.167568e+01 -4.493270e+00 5.451071e+01
C.11.15 2.148683e+01 -4.675676e+00 5.444042e+01
C.11.17 2.102502e+01 -5.109734e+00 5.439705e+01
C.11.18 2.075107e+01 -5.354557e+00 5.436714e+01
C.11.19 2.046081e+01 -5.576108e+00 5.431673e+01
C.11.20 2.003111e+01 -5.839013e+00 5.413485e+01
C.11.21 1.958732e+01 -6.086192e+00 5.396517e+01
C.11.22 1.911949e+01 -6.308879e+00 5.382961e+01
C.11.23 1.870304e+01 -6.438976e+00 5.370930e+01
C.11.24 1.827373e+01 -6.539742e+00 5.360739e+01
C.11.25 1.786468e+01 -6.624856e+00 5.343340e+01
C.11.26 1.748065e+01 -6.711175e+00 5.316762e+01
C.11.27 1.712894e+01 -6.791926e+00 5.285884e+01
C.11.28 1.678503e+01 -6.892880e+00 5.254723e+01
C.11.29 1.643424e+01 -7.029560e+00 5.217925e+01
C.11.30 1.613254e+01 -7.193948e+00 5.178038e+01
