# Supplementary material for: Ontogenetic changes and sexual dimorphism in the cranium and mandible of the Atlantic walrus (Odobenus rosmarus rosmarus L.)
Source: Anat Rec (Hoboken). 2025 Sep 12;309(7):1875–903. doi: 10.1002/ar.70050 (PMC13251751; doi:10.1002/ar.70050)
Supplement: Supplementary file 1 — Data S1: Supporting information. [file AR-309-1875-s001.zip › PTS files/Ontogeny_Skull/4620_M_A.pts]

Version 1.0
487
S.1 2.347836e+01 4.625105e+00 5.443574e+01
S.2 1.935656e+01 4.870264e+00 5.845988e+01
S.3 1.570559e+01 7.362587e+00 6.026628e+01
S.4 1.573016e+01 2.633674e+00 6.054626e+01
S.5 1.540351e+01 4.992908e+00 6.170930e+01
S.6 7.212848e+00 4.902043e+00 6.440620e+01
S.7 -8.992198e+00 3.971609e+00 6.028414e+01
S.8 -1.386657e+01 3.239501e+00 4.961607e+01
S.9 -1.192138e+01 2.674585e+00 4.523660e+01
S.10 -1.328230e+01 5.154218e+00 4.751501e+01
S.11 -1.328602e+01 8.834213e-01 4.771866e+01
S.12 1.983296e+01 7.067275e+00 5.149157e+01
S.13 1.994997e+01 2.552999e+00 5.202872e+01
S.14 1.238200e+01 9.464038e+00 4.813721e+01
S.15 1.272280e+01 -7.124321e-01 4.927223e+01
S.16 4.951543e+00 7.632110e+00 4.832724e+01
S.17 4.926555e+00 1.278147e-01 4.850054e+01
S.18 8.115006e-03 6.095130e+00 4.448974e+01
S.19 -1.405634e-01 5.230974e-01 4.467949e+01
S.20 2.676592e+00 3.673748e+00 4.774520e+01
S.21 1.087783e+01 4.516271e+00 5.243724e+01
S.22 1.936724e+01 4.736228e+00 5.355568e+01
S.23 1.022880e+01 1.489582e+01 5.899207e+01
S.24 1.126219e+01 -5.727388e+00 6.012518e+01
S.25 7.712331e+00 1.568146e+01 5.263109e+01
S.26 1.045966e+01 -6.074163e+00 5.426224e+01
S.27 3.627142e+00 1.597609e+01 5.618208e+01
S.28 5.039429e+00 -7.599138e+00 5.738394e+01
S.29 2.892986e+00 1.546503e+01 5.156974e+01
S.30 4.009782e+00 -7.201756e+00 5.295600e+01
S.31 1.059801e+01 1.287112e+01 5.265485e+01
S.32 1.141003e+01 -4.069752e+00 5.326858e+01
S.33 1.142325e+01 1.148062e+01 4.999332e+01
S.34 1.199040e+01 -2.634320e+00 5.068369e+01
S.35 9.192289e+00 1.238227e+01 4.835040e+01
S.36 1.032244e+01 -3.721703e+00 4.923616e+01
S.37 2.524499e+00 1.474757e+01 4.635482e+01
S.38 3.449409e+00 -7.191185e+00 4.778970e+01
S.39 1.287098e+00 1.696513e+01 4.882649e+01
S.40 2.664812e+00 -8.989018e+00 5.065691e+01
S.41 -2.985670e+00 1.530150e+01 4.771175e+01
S.42 -1.995135e+00 -7.950377e+00 4.919655e+01
S.43 -5.868858e+00 1.829489e+01 4.914084e+01
S.44 -3.796919e+00 -1.106892e+01 5.119844e+01
S.45 -5.998710e+00 1.638630e+01 3.844187e+01
S.46 9999 9999 9999
S.47 -7.599463e+00 1.802492e+01 3.988963e+01
S.48 9999 9999 9999
S.49 -1.267726e+01 1.199906e+01 4.355895e+01
S.50 -1.122243e+01 -6.267444e+00 4.560327e+01
S.51 -1.397713e+01 8.517443e+00 4.659852e+01
S.52 9999 9999 9999
S.53 9999 9999 9999
S.54 9999 9999 9999
S.55 9999 9999 9999
S.56 9999 9999 9999
S.57 -1.454242e+01 6.780660e+00 4.881303e+01
S.58 -1.404204e+01 -7.015114e-01 4.912917e+01
S.59 -1.406277e+01 3.133092e+00 5.143994e+01
S.60 -1.306650e+01 8.391063e+00 4.688263e+01
S.61 -1.252126e+01 -2.576476e+00 4.777799e+01
S.62 1.384177e+01 1.097477e+01 4.836043e+01
S.63 1.439087e+01 -2.357378e+00 4.912817e+01
S.64 -3.362664e+00 6.775262e+00 4.662756e+01
S.65 -3.546995e+00 -3.422904e-01 4.634032e+01
S.66 -6.293468e+00 1.162831e+01 4.278864e+01
S.67 -4.967122e+00 -5.629857e+00 4.353953e+01
S.68 -7.149068e+00 5.305619e+00 4.624118e+01
S.69 -7.104491e+00 1.432717e+00 4.630798e+01
S.70 -9.387519e+00 2.892608e+00 4.491991e+01
S.71 -1.183717e+00 9.810868e+00 4.571050e+01
S.72 -6.965416e-01 -3.105493e+00 4.613118e+01
S.73 1.877365e-01 1.074428e+01 4.694317e+01
S.74 9.116791e-01 -3.541383e+00 4.768378e+01
S.75 2.492683e-01 1.596642e+01 4.470172e+01
S.76 1.509872e+00 -8.816686e+00 4.649371e+01
S.77 2.429253e+01 1.206699e+01 4.850167e+01
S.78 2.468238e+01 -1.644855e+00 4.924997e+01
S.79 1.931604e+01 1.224650e+01 4.409383e+01
S.80 2.013243e+01 -3.992903e+00 4.520002e+01
S.81 2.160265e+01 1.436481e+01 4.621528e+01
S.82 2.261213e+01 -5.159789e+00 4.821183e+01
S.83 2.193367e+01 1.002656e+01 4.588259e+01
S.84 2.217896e+01 -6.123840e-01 4.617999e+01
C.1.02 1.574971e+01 5.143576e+00 6.247653e+01
C.1.03 1.555071e+01 5.199822e+00 6.330627e+01
C.1.04 1.504069e+01 5.218650e+00 6.399241e+01
C.1.05 1.459839e+01 5.242584e+00 6.437339e+01
C.1.06 1.412106e+01 5.264369e+00 6.470961e+01
C.1.07 1.359927e+01 5.278221e+00 6.497209e+01
C.1.08 1.318058e+01 5.292090e+00 6.512032e+01
C.1.09 1.275887e+01 5.304114e+00 6.525987e+01
C.1.10 1.233038e+01 5.314903e+00 6.537711e+01
C.1.11 1.189215e+01 5.322313e+00 6.543456e+01
C.1.12 1.145077e+01 5.324739e+00 6.545887e+01
C.1.13 1.100956e+01 5.305820e+00 6.543937e+01
C.1.14 1.046546e+01 5.239132e+00 6.533700e+01
C.1.15 9.913847e+00 5.162760e+00 6.536647e+01
C.1.16 9.376506e+00 5.088510e+00 6.523716e+01
C.1.17 8.649748e+00 5.014623e+00 6.497680e+01
C.1.18 7.921763e+00 4.956666e+00 6.471587e+01
C.1.20 6.614309e+00 4.871830e+00 6.419558e+01
C.1.21 6.046336e+00 4.844616e+00 6.391241e+01
C.1.22 5.492215e+00 4.800652e+00 6.360494e+01
C.1.23 4.992603e+00 4.734438e+00 6.333102e+01
C.1.24 4.501853e+00 4.653934e+00 6.304517e+01
C.1.25 4.005205e+00 4.583331e+00 6.276699e+01
C.1.26 3.562719e+00 4.534192e+00 6.247442e+01
C.1.27 3.162280e+00 4.491777e+00 6.212561e+01
C.1.28 2.654887e+00 4.462055e+00 6.196606e+01
C.1.29 2.199074e+00 4.429450e+00 6.174833e+01
C.1.30 1.737584e+00 4.399291e+00 6.154254e+01
C.1.31 1.257255e+00 4.378046e+00 6.138422e+01
C.1.32 7.192136e-01 4.364421e+00 6.120922e+01
C.1.33 1.776836e-01 4.355103e+00 6.104502e+01
C.1.34 -3.712612e-01 4.335923e+00 6.090867e+01
C.1.35 -1.247345e+00 4.279227e+00 6.075937e+01
C.1.36 -2.124747e+00 4.210122e+00 6.062365e+01
C.1.37 -3.009370e+00 4.163149e+00 6.053275e+01
C.1.38 -3.665370e+00 4.160843e+00 6.049762e+01
C.1.39 -4.320944e+00 4.173043e+00 6.045699e+01
C.1.40 -4.977674e+00 4.184290e+00 6.046938e+01
C.1.41 -5.413564e+00 4.172786e+00 6.045210e+01
C.1.42 -5.839643e+00 4.143333e+00 6.036242e+01
C.1.43 -6.251590e+00 4.105101e+00 6.022358e+01
C.1.44 -6.764632e+00 4.069482e+00 6.005378e+01
C.1.45 -7.281603e+00 4.016496e+00 5.990139e+01
C.1.46 -7.792329e+00 4.002611e+00 5.972175e+01
C.1.47 -8.368812e+00 4.022970e+00 5.957234e+01
C.1.48 -8.950689e+00 4.057467e+00 5.969594e+01
C.2.02 -6.105464e+00 1.816867e+01 4.943505e+01
C.2.03 -6.371156e+00 1.803714e+01 4.970072e+01
C.2.04 -6.652856e+00 1.787478e+01 4.993042e+01
C.2.05 -7.052070e+00 1.759915e+01 5.018755e+01
C.2.06 -7.448314e+00 1.727607e+01 5.038770e+01
C.2.07 -7.844653e+00 1.692687e+01 5.053748e+01
C.2.08 -8.322763e+00 1.658720e+01 5.078007e+01
C.2.09 -8.805513e+00 1.627896e+01 5.105348e+01
C.2.10 -9.259772e+00 1.594052e+01 5.133968e+01
C.2.11 -9.561130e+00 1.563807e+01 5.159918e+01
C.2.12 -9.834041e+00 1.534590e+01 5.189881e+01
C.2.13 -1.013384e+01 1.506011e+01 5.217822e+01
C.2.14 -1.061947e+01 1.458842e+01 5.252280e+01
C.2.15 -1.104319e+01 1.405897e+01 5.286515e+01
C.2.16 -1.136838e+01 1.348446e+01 5.324099e+01
C.2.17 -1.181344e+01 1.303206e+01 5.382212e+01
C.2.18 -1.199984e+01 1.236789e+01 5.433654e+01
C.2.19 -1.201370e+01 1.167021e+01 5.484005e+01
C.2.20 -1.196394e+01 1.111247e+01 5.537077e+01
C.2.21 -1.184075e+01 1.061993e+01 5.595166e+01
C.2.22 -1.164078e+01 1.021239e+01 5.657546e+01
C.2.23 -1.141324e+01 9.912040e+00 5.700474e+01
C.2.24 -1.112952e+01 9.623869e+00 5.740816e+01
C.2.25 -1.086867e+01 9.296748e+00 5.779705e+01
C.2.26 -1.063070e+01 8.959508e+00 5.819852e+01
C.2.27 -1.039109e+01 8.658001e+00 5.862656e+01
C.2.28 -1.016384e+01 8.276328e+00 5.899291e+01
C.2.29 -9.956251e+00 7.901885e+00 5.930301e+01
C.2.30 -9.787936e+00 7.440533e+00 5.949869e+01
C.2.31 -9.617588e+00 6.980531e+00 5.969578e+01
C.2.32 -9.440320e+00 5.971272e+00 5.989206e+01
C.2.33 -9.203919e+00 4.976281e+00 6.009855e+01
C.3.02 -4.379722e+00 -1.093076e+01 5.144822e+01
C.3.03 -4.952800e+00 -1.074485e+01 5.168938e+01
C.3.04 -5.508810e+00 -1.046068e+01 5.186614e+01
C.3.05 -5.985822e+00 -1.023225e+01 5.203544e+01
C.3.06 -6.446859e+00 -9.956320e+00 5.217580e+01
C.3.07 -6.887514e+00 -9.655550e+00 5.232994e+01
C.3.08 -7.303168e+00 -9.384226e+00 5.255170e+01
C.3.09 -7.694793e+00 -9.087459e+00 5.278436e+01
C.3.10 -8.080750e+00 -8.774459e+00 5.300489e+01
C.3.11 -8.630792e+00 -8.310167e+00 5.324834e+01
C.3.12 -9.192622e+00 -7.867672e+00 5.350515e+01
C.3.13 -9.700396e+00 -7.407996e+00 5.383413e+01
C.3.14 -9.955310e+00 -6.952926e+00 5.418534e+01
C.3.15 -1.022134e+01 -6.599034e+00 5.463193e+01
C.3.16 -1.047596e+01 -6.195062e+00 5.504109e+01
C.3.17 -1.070709e+01 -5.794064e+00 5.532096e+01
C.3.18 -1.095904e+01 -5.402503e+00 5.559621e+01
C.3.19 -1.108366e+01 -4.941614e+00 5.585037e+01
C.3.20 -1.112164e+01 -4.478764e+00 5.614918e+01
C.3.21 -1.110161e+01 -4.046121e+00 5.649181e+01
C.3.22 -1.103122e+01 -3.650081e+00 5.687020e+01
C.3.23 -1.088249e+01 -3.213075e+00 5.737211e+01
C.3.24 -1.068403e+01 -2.806755e+00 5.788255e+01
C.3.25 -1.045966e+01 -2.376431e+00 5.836160e+01
C.3.26 -1.022188e+01 -1.956663e+00 5.875750e+01
C.3.27 -9.951737e+00 -1.532799e+00 5.912743e+01
C.3.28 -9.701605e+00 -1.058215e+00 5.944628e+01
C.3.29 -9.431987e+00 -2.183036e-01 5.978812e+01
C.3.30 -9.222743e+00 6.654743e-01 6.005295e+01
C.3.31 -9.011316e+00 1.564266e+00 6.025900e+01
C.3.32 -8.988740e+00 2.364896e+00 6.032637e+01
C.3.33 -8.978323e+00 3.168516e+00 6.031435e+01
C.4.02 2.310858e+01 4.643836e+00 5.385050e+01
C.4.03 2.258839e+01 4.657907e+00 5.339355e+01
C.4.04 2.194332e+01 4.678149e+00 5.314243e+01
C.4.05 2.106033e+01 4.680021e+00 5.302467e+01
C.4.06 2.019126e+01 4.702525e+00 5.321889e+01
C.4.08 1.897107e+01 4.742684e+00 5.382191e+01
C.4.09 1.854773e+01 4.735224e+00 5.404238e+01
C.4.10 1.811605e+01 4.729668e+00 5.424607e+01
C.4.11 1.749796e+01 4.755064e+00 5.449759e+01
C.4.12 1.690271e+01 4.885673e+00 5.477058e+01
C.4.13 1.638549e+01 4.696049e+00 5.439314e+01
C.4.14 1.594051e+01 4.654725e+00 5.417361e+01
C.4.15 1.544382e+01 4.671105e+00 5.420393e+01
C.4.16 1.494814e+01 4.648736e+00 5.416239e+01
C.4.17 1.432749e+01 4.531699e+00 5.407736e+01
C.4.18 1.380138e+01 4.529813e+00 5.371774e+01
C.4.19 1.325519e+01 4.505680e+00 5.339032e+01
C.4.20 1.284520e+01 4.487373e+00 5.320751e+01
C.4.21 1.245481e+01 4.487495e+00 5.298516e+01
C.4.22 1.203202e+01 4.483805e+00 5.283321e+01
C.4.23 1.162942e+01 4.495988e+00 5.276050e+01
C.4.24 1.125268e+01 4.514636e+00 5.260159e+01
C.4.26 1.049456e+01 4.475721e+00 5.225376e+01
C.4.27 1.010491e+01 4.421983e+00 5.208799e+01
C.4.28 9.738720e+00 4.358947e+00 5.187792e+01
C.4.29 9.298189e+00 4.295423e+00 5.164160e+01
C.4.30 8.842319e+00 4.251800e+00 5.143132e+01
C.4.31 8.393053e+00 4.205895e+00 5.120771e+01
C.4.32 7.797303e+00 4.143666e+00 5.094638e+01
C.4.33 7.257730e+00 4.092788e+00 5.058114e+01
C.4.34 6.698675e+00 4.045975e+00 5.024596e+01
C.4.35 6.166101e+00 4.006462e+00 4.993828e+01
C.4.36 5.656826e+00 3.979489e+00 4.959219e+01
C.4.37 5.152897e+00 3.960683e+00 4.923785e+01
C.4.38 4.749446e+00 3.964762e+00 4.897783e+01
C.4.39 4.333975e+00 3.976728e+00 4.873774e+01
C.4.40 3.920642e+00 3.958022e+00 4.849442e+01
C.4.41 3.534978e+00 3.879555e+00 4.818435e+01
C.4.42 3.149818e+00 3.742566e+00 4.789466e+01
C.5.02 1.013698e+01 1.484790e+01 5.938444e+01
C.5.03 1.003832e+01 1.464184e+01 5.971986e+01
C.5.04 9.975220e+00 1.454050e+01 6.010771e+01
C.5.05 9.916615e+00 1.427807e+01 6.053741e+01
C.5.06 9.866015e+00 1.394083e+01 6.091251e+01
C.5.07 9.770995e+00 1.361434e+01 6.128844e+01
C.5.08 9.584719e+00 1.327013e+01 6.162288e+01
C.5.09 9.352250e+00 1.290325e+01 6.189921e+01
C.5.10 9.132547e+00 1.250790e+01 6.214510e+01
C.5.11 8.995936e+00 1.222285e+01 6.234984e+01
C.5.12 8.863104e+00 1.194502e+01 6.256667e+01
C.5.13 8.719427e+00 1.166343e+01 6.277135e+01
C.5.14 8.536688e+00 1.131871e+01 6.297725e+01
C.5.15 8.355861e+00 1.095803e+01 6.315566e+01
C.5.16 8.177287e+00 1.059363e+01 6.332868e+01
C.5.17 7.947634e+00 1.009514e+01 6.354711e+01
C.5.18 7.732091e+00 9.582456e+00 6.374619e+01
C.5.19 7.551839e+00 9.050675e+00 6.392964e+01
C.5.20 7.443339e+00 8.553908e+00 6.408398e+01
C.5.21 7.368014e+00 8.047919e+00 6.422778e+01
C.5.22 7.309122e+00 7.528086e+00 6.432092e+01
C.5.23 7.250361e+00 7.071825e+00 6.435043e+01
C.5.24 7.197035e+00 6.613954e+00 6.434747e+01
C.5.25 7.167768e+00 6.153931e+00 6.434263e+01
C.5.26 7.172626e+00 5.735856e+00 6.435325e+01
C.5.27 7.193845e+00 5.318848e+00 6.437729e+01
C.5.29 7.211282e+00 4.500072e+00 6.441508e+01
C.5.30 7.207740e+00 4.098246e+00 6.442812e+01
C.5.31 7.253326e+00 3.700448e+00 6.446463e+01
C.5.32 7.403045e+00 3.267390e+00 6.453954e+01
C.5.33 7.598391e+00 2.856852e+00 6.463377e+01
C.5.34 7.782523e+00 2.438010e+00 6.471283e+01
C.5.35 7.915457e+00 2.034353e+00 6.477283e+01
C.5.36 8.039562e+00 1.624424e+00 6.480051e+01
C.5.37 8.170558e+00 1.216031e+00 6.478435e+01
C.5.38 8.323418e+00 7.448127e-01 6.471925e+01
C.5.39 8.480864e+00 2.838812e-01 6.460785e+01
C.5.40 8.664268e+00 -1.593941e-01 6.446812e+01
C.5.41 8.873247e+00 -5.684596e-01 6.432655e+01
C.5.42 9.095968e+00 -9.692842e-01 6.418237e+01
C.5.43 9.321942e+00 -1.372056e+00 6.404910e+01
C.5.44 9.540574e+00 -1.750324e+00 6.385683e+01
C.5.45 9.755512e+00 -2.115106e+00 6.363642e+01
C.5.46 9.954050e+00 -2.472533e+00 6.339013e+01
C.5.47 1.016422e+01 -2.866428e+00 6.313888e+01
C.5.48 1.037720e+01 -3.285787e+00 6.293575e+01
C.5.49 1.056102e+01 -3.714033e+00 6.272297e+01
C.5.50 1.073019e+01 -4.215869e+00 6.241854e+01
C.5.51 1.087316e+01 -4.677060e+00 6.204438e+01
C.5.52 1.100219e+01 -5.079009e+00 6.160287e+01
C.5.53 1.110133e+01 -5.306409e+00 6.111591e+01
C.5.54 1.118615e+01 -5.470744e+00 6.060165e+01
C.6.02 4.038321e+00 1.624081e+01 5.611922e+01
C.6.03 4.442719e+00 1.645560e+01 5.593641e+01
C.6.04 4.813785e+00 1.672916e+01 5.576160e+01
C.6.05 5.026710e+00 1.688312e+01 5.549505e+01
C.6.06 5.180108e+00 1.701221e+01 5.517898e+01
C.6.07 5.344090e+00 1.706845e+01 5.484727e+01
C.6.08 5.571913e+00 1.700855e+01 5.442654e+01
C.6.09 5.805758e+00 1.687999e+01 5.402491e+01
C.6.10 6.037282e+00 1.669133e+01 5.364635e+01
C.6.11 6.282386e+00 1.648116e+01 5.333884e+01
C.6.12 6.557838e+00 1.624276e+01 5.308176e+01
C.6.13 6.886266e+00 1.601825e+01 5.288044e+01
C.6.14 7.161723e+00 1.591922e+01 5.277359e+01
C.6.15 7.433986e+00 1.581842e+01 5.266042e+01
C.6.17 8.103268e+00 1.533589e+01 5.269847e+01
C.6.18 8.532141e+00 1.516974e+01 5.295389e+01
C.6.19 8.905394e+00 1.493893e+01 5.324404e+01
C.6.20 9.273282e+00 1.474960e+01 5.364677e+01
C.6.21 9.576986e+00 1.457116e+01 5.410425e+01
C.6.22 9.734266e+00 1.457788e+01 5.465975e+01
C.6.23 9.955818e+00 1.431752e+01 5.518489e+01
C.6.24 1.007046e+01 1.412812e+01 5.577109e+01
C.6.25 1.013891e+01 1.402168e+01 5.638479e+01
C.6.26 1.017564e+01 1.402154e+01 5.684263e+01
C.6.27 1.018524e+01 1.407644e+01 5.729855e+01
C.6.28 1.018903e+01 1.421283e+01 5.773713e+01
C.6.29 1.022499e+01 1.445807e+01 5.814571e+01
C.6.30 1.022614e+01 1.464394e+01 5.858596e+01
C.7.02 1.131818e+01 -5.584572e+00 5.974184e+01
C.7.03 1.135182e+01 -5.442535e+00 5.935560e+01
C.7.04 1.136202e+01 -5.310059e+00 5.896467e+01
C.7.05 1.133693e+01 -5.135607e+00 5.860569e+01
C.7.06 1.130895e+01 -5.036536e+00 5.821925e+01
C.7.07 1.126475e+01 -5.019319e+00 5.782216e+01
C.7.08 1.120835e+01 -4.993520e+00 5.739119e+01
C.7.09 1.114112e+01 -5.007617e+00 5.696123e+01
C.7.10 1.108642e+01 -5.033275e+00 5.653004e+01
C.7.11 1.106637e+01 -5.108243e+00 5.610135e+01
C.7.12 1.104852e+01 -5.256460e+00 5.569207e+01
C.7.13 1.090454e+01 -5.482359e+00 5.534852e+01
C.7.14 1.076218e+01 -5.714717e+00 5.500150e+01
C.7.15 1.064208e+01 -5.937263e+00 5.463993e+01
C.7.17 1.017230e+01 -6.214754e+00 5.404606e+01
C.7.18 9.825350e+00 -6.315395e+00 5.390976e+01
C.7.19 9.480708e+00 -6.419524e+00 5.377030e+01
C.7.20 8.945524e+00 -6.702435e+00 5.364714e+01
C.7.21 8.419134e+00 -7.012183e+00 5.373988e+01
C.7.22 8.027034e+00 -7.335905e+00 5.409072e+01
C.7.23 7.582143e+00 -7.714579e+00 5.458660e+01
C.7.24 7.247579e+00 -8.046289e+00 5.519097e+01
C.7.25 6.915860e+00 -8.263502e+00 5.584671e+01
C.7.26 6.663721e+00 -8.288119e+00 5.637155e+01
C.7.27 6.285403e+00 -8.162237e+00 5.679664e+01
C.7.28 5.868611e+00 -7.981374e+00 5.716161e+01
C.7.29 5.606833e+00 -7.872555e+00 5.731338e+01
C.7.30 5.325476e+00 -7.744855e+00 5.740248e+01
C.8.01 2.176113e+00 1.530064e+01 4.611968e+01
C.8.02 2.353681e+00 1.473289e+01 4.622138e+01
C.8.03 2.411581e+00 1.414832e+01 4.635982e+01
C.8.04 2.229487e+00 1.360290e+01 4.654308e+01
C.8.05 1.904455e+00 1.328854e+01 4.655776e+01
C.8.06 1.464701e+00 1.318488e+01 4.658142e+01
C.8.07 1.031219e+00 1.312204e+01 4.669470e+01
C.8.08 7.713450e-01 1.274360e+01 4.672156e+01
C.8.09 5.703207e-01 1.239454e+01 4.694341e+01
C.8.10 4.155146e-01 1.197001e+01 4.702871e+01
C.8.11 3.563349e-01 1.156282e+01 4.695073e+01
C.8.12 2.983447e-01 1.114806e+01 4.695417e+01
C.8.14 1.137764e-01 1.058379e+01 4.692616e+01
C.8.15 2.550061e-02 1.043356e+01 4.689214e+01
C.8.16 -8.830146e-02 1.030267e+01 4.685429e+01
C.8.17 -2.238595e-01 1.016720e+01 4.679611e+01
C.8.18 -3.612309e-01 1.004036e+01 4.672434e+01
C.8.19 -5.257751e-01 9.959100e+00 4.664413e+01
C.8.20 -6.621181e-01 9.878408e+00 4.652614e+01
C.8.21 -7.653011e-01 9.790507e+00 4.638245e+01
C.8.22 -8.779663e-01 9.744862e+00 4.622675e+01
C.8.23 -9.874395e-01 9.725398e+00 4.605320e+01
C.8.24 -1.079176e+00 9.730043e+00 4.586868e+01
C.8.26 -1.395855e+00 1.017846e+01 4.546062e+01
C.8.27 -1.387573e+00 1.032428e+01 4.499024e+01
C.8.28 -1.366358e+00 1.057991e+01 4.456979e+01
C.8.29 -1.329466e+00 1.088698e+01 4.423152e+01
C.8.30 -1.280107e+00 1.122478e+01 4.392568e+01
C.8.31 -1.259982e+00 1.163863e+01 4.372973e+01
C.8.32 -1.160310e+00 1.212186e+01 4.357970e+01
C.8.33 -9.743274e-01 1.255094e+01 4.336232e+01
C.8.34 -9.027191e-01 1.306125e+01 4.334253e+01
C.8.35 -9.919154e-01 1.351879e+01 4.343484e+01
C.8.36 -1.089903e+00 1.397839e+01 4.350546e+01
C.8.37 -1.000588e+00 1.444465e+01 4.348444e+01
C.8.38 -9.298431e-01 1.480708e+01 4.364338e+01
C.8.39 -7.240559e-01 1.514830e+01 4.369667e+01
C.8.40 -5.142334e-01 1.544383e+01 4.387060e+01
C.8.41 -2.453120e-01 1.569751e+01 4.408689e+01
C.8.42 7.692313e-02 1.583962e+01 4.433068e+01
C.8.44 4.447227e-01 1.600129e+01 4.512812e+01
C.8.45 8.171471e-01 1.589338e+01 4.539444e+01
C.8.46 1.227160e+00 1.580269e+01 4.560633e+01
C.8.47 1.518813e+00 1.565968e+01 4.584166e+01
C.8.48 1.841936e+00 1.549535e+01 4.601336e+01
C.9.01 3.314334e+00 -7.204114e+00 4.754991e+01
C.9.02 3.368158e+00 -6.908157e+00 4.765177e+01
C.9.03 3.331750e+00 -6.599153e+00 4.771540e+01
C.9.04 3.182751e+00 -6.323905e+00 4.776929e+01
C.9.05 2.787018e+00 -5.966382e+00 4.773574e+01
C.9.06 2.299742e+00 -5.747235e+00 4.772625e+01
C.9.07 1.866302e+00 -5.455648e+00 4.783866e+01
C.9.08 1.778113e+00 -5.025210e+00 4.794519e+01
C.9.09 1.819419e+00 -4.607579e+00 4.811335e+01
C.9.10 1.740681e+00 -4.175706e+00 4.822144e+01
C.9.11 1.484667e+00 -3.897369e+00 4.808803e+01
C.9.12 1.145552e+00 -3.743447e+00 4.793930e+01
C.9.14 7.538599e-01 -3.366961e+00 4.761869e+01
C.9.15 6.360987e-01 -3.171230e+00 4.753274e+01
C.9.16 5.000580e-01 -2.992919e+00 4.743649e+01
C.9.17 3.535741e-01 -2.879692e+00 4.736602e+01
C.9.18 1.809925e-01 -2.797966e+00 4.731328e+01
C.9.19 8.576202e-03 -2.750757e+00 4.722791e+01
C.9.20 -1.030334e-01 -2.667820e+00 4.704986e+01
C.9.21 -2.151173e-01 -2.640285e+00 4.685565e+01
C.9.22 -3.417221e-01 -2.670506e+00 4.667100e+01
C.9.23 -4.993146e-01 -2.794486e+00 4.644642e+01
C.9.24 -7.262948e-01 -2.988280e+00 4.640688e+01
C.9.26 -7.196990e-01 -3.358166e+00 4.580207e+01
C.9.27 -7.044213e-01 -3.622761e+00 4.548199e+01
C.9.28 -6.186031e-01 -3.914614e+00 4.519888e+01
C.9.29 -5.448910e-01 -4.425782e+00 4.494583e+01
C.9.30 -4.449261e-01 -4.963731e+00 4.476873e+01
C.9.31 -2.991070e-01 -5.498401e+00 4.461507e+01
C.9.32 -1.055940e-01 -5.955083e+00 4.451519e+01
C.9.33 -1.223931e-02 -6.448772e+00 4.457468e+01
C.9.34 5.482636e-02 -6.939784e+00 4.467662e+01
C.9.35 1.215027e-01 -7.315600e+00 4.478861e+01
C.9.36 2.804390e-01 -7.669452e+00 4.487666e+01
C.9.37 4.602173e-01 -7.997874e+00 4.501099e+01
C.9.38 6.023974e-01 -8.267664e+00 4.525224e+01
C.9.39 7.577935e-01 -8.490088e+00 4.553078e+01
C.9.40 1.037958e+00 -8.674352e+00 4.572764e+01
C.9.41 1.194966e+00 -8.779539e+00 4.597213e+01
C.9.42 1.392989e+00 -8.806302e+00 4.620784e+01
C.9.44 1.913668e+00 -8.658602e+00 4.678995e+01
C.9.45 2.282273e+00 -8.443183e+00 4.709577e+01
C.9.46 2.622940e+00 -8.144651e+00 4.736153e+01
C.9.47 2.944966e+00 -7.901547e+00 4.740874e+01
C.9.48 3.187311e+00 -7.580054e+00 4.746295e+01
C.10.02 1.345260e+01 1.093602e+01 4.833917e+01
C.10.03 1.306207e+01 1.092114e+01 4.836512e+01
C.10.04 1.267337e+01 1.094226e+01 4.832165e+01
C.10.05 1.242272e+01 1.099703e+01 4.834762e+01
C.10.06 1.218089e+01 1.108501e+01 4.836438e+01
C.10.07 1.194334e+01 1.117910e+01 4.839933e+01
C.10.08 1.162612e+01 1.129722e+01 4.844470e+01
C.10.09 1.131006e+01 1.142645e+01 4.843726e+01
C.10.10 1.099867e+01 1.156500e+01 4.845930e+01
C.10.11 1.064629e+01 1.174891e+01 4.845997e+01
C.10.12 1.030281e+01 1.194299e+01 4.850840e+01
C.10.13 9.948389e+00 1.212284e+01 4.851437e+01
C.10.14 9.688456e+00 1.221079e+01 4.849467e+01
C.10.15 9.425431e+00 1.228171e+01 4.845632e+01
C.10.17 8.784844e+00 1.262588e+01 4.826864e+01
C.10.18 8.392406e+00 1.288920e+01 4.836190e+01
C.10.19 7.991282e+00 1.315033e+01 4.841631e+01
C.10.20 7.496142e+00 1.344004e+01 4.843261e+01
C.10.21 6.985649e+00 1.369133e+01 4.835744e+01
C.10.22 6.460042e+00 1.391905e+01 4.832213e+01
C.10.23 5.906665e+00 1.407554e+01 4.824601e+01
C.10.24 5.351493e+00 1.417423e+01 4.810975e+01
C.10.25 4.793631e+00 1.427939e+01 4.799038e+01
C.10.26 4.305413e+00 1.438114e+01 4.790637e+01
C.10.27 3.815980e+00 1.448834e+01 4.783760e+01
C.10.28 3.350901e+00 1.459715e+01 4.767140e+01
C.10.29 2.970747e+00 1.467418e+01 4.730801e+01
C.10.30 2.689840e+00 1.472154e+01 4.685928e+01
C.11.02 1.413717e+01 -2.267831e+00 4.896053e+01
C.11.03 1.383378e+01 -2.190549e+00 4.891093e+01
C.11.04 1.351701e+01 -2.179322e+00 4.890829e+01
C.11.05 1.318614e+01 -2.245534e+00 4.898132e+01
C.11.06 1.285845e+01 -2.351872e+00 4.900377e+01
C.11.07 1.255280e+01 -2.495713e+00 4.907500e+01
C.11.08 1.231507e+01 -2.647778e+00 4.909287e+01
C.11.09 1.209547e+01 -2.825751e+00 4.910037e+01
C.11.10 1.187900e+01 -3.000948e+00 4.914936e+01
C.11.11 1.164435e+01 -3.154828e+00 4.920477e+01
C.11.12 1.140313e+01 -3.298825e+00 4.925850e+01
C.11.13 1.115154e+01 -3.428752e+00 4.929887e+01
C.11.14 1.087090e+01 -3.525911e+00 4.932592e+01
C.11.15 1.058366e+01 -3.605923e+00 4.932152e+01
C.11.17 9.959341e+00 -3.976098e+00 4.909056e+01
C.11.18 9.626845e+00 -4.296212e+00 4.915940e+01
C.11.19 9.303773e+00 -4.624646e+00 4.923366e+01
C.11.20 8.964157e+00 -4.897933e+00 4.927538e+01
C.11.21 8.609869e+00 -5.152461e+00 4.931369e+01
C.11.22 8.238333e+00 -5.383930e+00 4.932602e+01
C.11.23 7.613745e+00 -5.723154e+00 4.935192e+01
C.11.24 6.973940e+00 -6.033565e+00 4.934012e+01
C.11.25 6.321400e+00 -6.316488e+00 4.934022e+01
C.11.26 5.661425e+00 -6.544221e+00 4.928451e+01
C.11.27 4.993428e+00 -6.745546e+00 4.922287e+01
C.11.28 4.364323e+00 -6.918519e+00 4.896825e+01
C.11.29 4.040841e+00 -7.011087e+00 4.859022e+01
C.11.30 3.743249e+00 -7.119552e+00 4.819547e+01
