# Supplementary material for: Ontogenetic changes and sexual dimorphism in the cranium and mandible of the Atlantic walrus (Odobenus rosmarus rosmarus L.)
Source: Anat Rec (Hoboken). 2025 Sep 12;309(7):1875–903. doi: 10.1002/ar.70050 (PMC13251751; doi:10.1002/ar.70050)
Supplement: Supplementary file 1 — Data S1: Supporting information. [file AR-309-1875-s001.zip › PTS files/Ontogeny_Skull/4621_M_A.pts]

Version 1.0
487
S.1 2.448336e+01 -1.696090e+00 5.277076e+01
S.2 1.988402e+01 -1.490645e+00 5.667559e+01
S.3 1.573969e+01 7.063713e-01 5.837737e+01
S.4 1.558563e+01 -3.393013e+00 5.850091e+01
S.5 1.670886e+01 -1.185130e+00 6.000353e+01
S.6 8.130167e+00 -1.354986e+00 6.100047e+01
S.7 -7.364806e+00 -8.716111e-01 5.693911e+01
S.8 -1.076483e+01 -1.252577e+00 4.503599e+01
S.9 -8.397672e+00 -1.424180e+00 4.109806e+01
S.10 -9.242955e+00 7.377403e-01 4.274547e+01
S.11 -9.232739e+00 -3.291564e+00 4.272858e+01
S.12 2.260385e+01 5.757467e-01 5.017166e+01
S.13 2.228176e+01 -3.734168e+00 5.063913e+01
S.14 1.461242e+01 3.630205e+00 4.681570e+01
S.15 1.410784e+01 -6.716138e+00 4.697659e+01
S.16 6.282655e+00 2.425173e+00 4.512711e+01
S.17 6.238200e+00 -5.383642e+00 4.528234e+01
S.18 1.447632e+00 1.519681e+00 4.001571e+01
S.19 1.642941e+00 -4.531028e+00 4.051560e+01
S.20 3.331571e+00 -1.369827e+00 4.328439e+01
S.21 1.197776e+01 -1.424757e+00 5.075972e+01
S.22 2.156369e+01 -1.604921e+00 5.241388e+01
S.23 1.275640e+01 8.558070e+00 5.582935e+01
S.24 1.190794e+01 -1.104308e+01 5.627605e+01
S.25 1.137117e+01 8.139868e+00 5.063456e+01
S.26 1.155513e+01 -1.071439e+01 5.184536e+01
S.27 6.399290e+00 9.634832e+00 5.350729e+01
S.28 6.179822e+00 -1.233445e+01 5.381812e+01
S.29 5.332724e+00 9.410669e+00 4.937154e+01
S.30 5.095899e+00 -1.238623e+01 4.922778e+01
S.31 1.295737e+01 5.735484e+00 5.012760e+01
S.32 1.257072e+01 -8.955459e+00 5.036103e+01
S.33 1.375327e+01 4.691899e+00 4.779583e+01
S.34 1.337034e+01 -8.159768e+00 4.815965e+01
S.35 1.108729e+01 6.726941e+00 4.656965e+01
S.36 1.110386e+01 -9.961636e+00 4.670162e+01
S.37 6.197759e+00 8.691313e+00 4.370422e+01
S.38 5.432441e+00 -1.158456e+01 4.358939e+01
S.39 4.944229e+00 1.105686e+01 4.622140e+01
S.40 4.397289e+00 -1.427412e+01 4.640071e+01
S.41 3.981903e-01 1.026065e+01 4.540287e+01
S.42 2.374540e-01 -1.329784e+01 4.593062e+01
S.43 -2.461525e+00 1.284195e+01 4.665424e+01
S.44 -2.291385e+00 -1.611107e+01 4.631330e+01
S.45 -2.647977e+00 1.260942e+01 3.591175e+01
S.46 -2.864715e+00 -1.508866e+01 3.593027e+01
S.47 -4.038719e+00 1.367183e+01 3.696495e+01
S.48 -3.159743e+00 -1.709904e+01 3.789746e+01
S.49 -9.008869e+00 7.899339e+00 3.947234e+01
S.50 -9.102865e+00 -1.085762e+01 3.997873e+01
S.51 -9.484454e+00 4.849822e+00 4.274094e+01
S.52 -1.017974e+01 -7.484571e+00 4.335887e+01
S.53 -1.155834e+01 1.523861e+00 4.136275e+01
S.54 -1.164747e+01 -4.266893e+00 4.142503e+01
S.55 -8.489969e+00 2.334467e-01 3.990269e+01
S.56 -8.475367e+00 -3.383556e+00 4.020749e+01
S.57 -1.093165e+01 2.534119e+00 4.452196e+01
S.58 -1.105307e+01 -5.263339e+00 4.496376e+01
S.59 -1.115565e+01 -1.238839e+00 4.720862e+01
S.60 -8.965614e+00 4.256596e+00 4.285370e+01
S.61 -9.661760e+00 -7.308221e+00 4.358649e+01
S.62 1.653421e+01 4.613486e+00 4.669097e+01
S.63 1.646357e+01 -8.133434e+00 4.691737e+01
S.64 -1.116147e+00 1.748082e+00 4.243772e+01
S.65 -7.582279e-01 -4.450778e+00 4.323553e+01
S.66 -3.064172e+00 7.115900e+00 4.014557e+01
S.67 -2.585934e+00 -1.013094e+01 4.069510e+01
S.68 -4.198021e+00 1.719783e+00 4.162234e+01
S.69 -4.396409e+00 -3.893301e+00 4.212966e+01
S.70 -6.566360e+00 -1.368234e+00 4.178218e+01
S.71 1.441206e+00 4.982741e+00 4.291045e+01
S.72 9.134651e-01 -7.877519e+00 4.289870e+01
S.73 2.702240e+00 4.835772e+00 4.415009e+01
S.74 2.486304e+00 -8.064993e+00 4.429286e+01
S.75 4.058753e+00 1.023306e+01 4.195587e+01
S.76 3.944705e+00 -1.355506e+01 4.262515e+01
S.77 2.570765e+01 4.996219e+00 4.817437e+01
S.78 2.578547e+01 -8.804344e+00 4.819637e+01
S.79 2.150010e+01 4.505944e+00 4.422235e+01
S.80 2.167381e+01 -9.221724e+00 4.390734e+01
S.81 2.322215e+01 6.614606e+00 4.615121e+01
S.82 2.330429e+01 -1.088659e+01 4.650205e+01
S.83 2.457702e+01 2.851245e+00 4.480238e+01
S.84 2.438542e+01 -6.895120e+00 4.478790e+01
C.1.02 1.666371e+01 -1.111445e+00 6.048939e+01
C.1.03 1.636887e+01 -1.091123e+00 6.088457e+01
C.1.04 1.592735e+01 -1.079962e+00 6.110472e+01
C.1.05 1.549836e+01 -1.059251e+00 6.120438e+01
C.1.06 1.507176e+01 -1.038977e+00 6.131385e+01
C.1.07 1.465412e+01 -1.038221e+00 6.145515e+01
C.1.08 1.407920e+01 -1.073144e+00 6.160984e+01
C.1.09 1.349500e+01 -1.125974e+00 6.171760e+01
C.1.10 1.290287e+01 -1.176800e+00 6.176744e+01
C.1.11 1.240604e+01 -1.212802e+00 6.178273e+01
C.1.12 1.190967e+01 -1.246530e+00 6.175356e+01
C.1.13 1.141546e+01 -1.277318e+00 6.169711e+01
C.1.14 1.087724e+01 -1.309296e+00 6.158843e+01
C.1.15 1.034534e+01 -1.337666e+00 6.145132e+01
C.1.16 9.817734e+00 -1.356068e+00 6.129699e+01
C.1.17 9.268495e+00 -1.358839e+00 6.113240e+01
C.1.18 8.701766e+00 -1.353252e+00 6.104547e+01
C.1.20 7.508981e+00 -1.380734e+00 6.080387e+01
C.1.21 6.923427e+00 -1.416413e+00 6.051917e+01
C.1.22 6.348951e+00 -1.447316e+00 6.021222e+01
C.1.23 5.889605e+00 -1.471010e+00 5.989164e+01
C.1.24 5.438733e+00 -1.490631e+00 5.955898e+01
C.1.25 4.970731e+00 -1.487825e+00 5.925028e+01
C.1.26 4.972811e+00 -1.451940e+00 5.925278e+01
C.1.27 4.986906e+00 -1.420366e+00 5.926292e+01
C.1.28 4.989057e+00 -1.384470e+00 5.926521e+01
C.1.29 4.021451e+00 -1.312755e+00 5.870659e+01
C.1.30 2.995775e+00 -1.268289e+00 5.825985e+01
C.1.31 1.932481e+00 -1.246238e+00 5.790996e+01
C.1.32 1.329065e+00 -1.262430e+00 5.774593e+01
C.1.33 7.236432e-01 -1.290650e+00 5.759118e+01
C.1.34 1.146408e-01 -1.283923e+00 5.744853e+01
C.1.35 -5.934771e-01 -1.202759e+00 5.728799e+01
C.1.36 -1.298986e+00 -1.087573e+00 5.713706e+01
C.1.37 -2.012620e+00 -9.927441e-01 5.701246e+01
C.1.38 -2.606986e+00 -9.499267e-01 5.691930e+01
C.1.39 -3.203207e+00 -9.269531e-01 5.683112e+01
C.1.40 -3.803722e+00 -9.095332e-01 5.677764e+01
C.1.41 -4.184686e+00 -9.022066e-01 5.670161e+01
C.1.42 -4.568110e+00 -8.942450e-01 5.663922e+01
C.1.43 -4.947957e+00 -8.977173e-01 5.655753e+01
C.1.44 -5.441418e+00 -9.008409e-01 5.645589e+01
C.1.45 -5.941930e+00 -9.050766e-01 5.639828e+01
C.1.46 -6.444724e+00 -9.057348e-01 5.636597e+01
C.1.47 -6.896001e+00 -8.150851e-01 5.626867e+01
C.1.48 -7.309988e+00 -7.603394e-01 5.648530e+01
C.2.02 -2.838945e+00 1.283060e+01 4.679779e+01
C.2.03 -3.210786e+00 1.274825e+01 4.693251e+01
C.2.04 -3.573209e+00 1.264015e+01 4.707445e+01
C.2.05 -3.987128e+00 1.243865e+01 4.723330e+01
C.2.06 -4.352951e+00 1.213908e+01 4.734991e+01
C.2.07 -4.725476e+00 1.185990e+01 4.749292e+01
C.2.08 -5.203673e+00 1.152106e+01 4.768757e+01
C.2.09 -5.666192e+00 1.115762e+01 4.787562e+01
C.2.10 -6.037140e+00 1.069391e+01 4.804514e+01
C.2.11 -6.232224e+00 1.021984e+01 4.809989e+01
C.2.12 -6.617873e+00 9.909192e+00 4.824322e+01
C.2.13 -6.972341e+00 9.605018e+00 4.846143e+01
C.2.14 -7.419104e+00 9.128431e+00 4.884136e+01
C.2.15 -7.846101e+00 8.683372e+00 4.927801e+01
C.2.16 -8.210794e+00 8.257442e+00 4.978458e+01
C.2.17 -8.490704e+00 7.844603e+00 5.027264e+01
C.2.18 -8.784907e+00 7.660461e+00 5.087804e+01
C.2.19 -8.853193e+00 7.645963e+00 5.157240e+01
C.2.20 -8.759946e+00 7.304506e+00 5.236214e+01
C.2.21 -8.566566e+00 6.879413e+00 5.309074e+01
C.2.22 -8.337088e+00 6.456946e+00 5.381039e+01
C.2.23 -8.167266e+00 5.922068e+00 5.435863e+01
C.2.24 -7.928714e+00 5.542840e+00 5.500269e+01
C.2.25 -7.725406e+00 5.059461e+00 5.558622e+01
C.2.26 -7.588224e+00 4.587302e+00 5.606659e+01
C.2.27 -7.492841e+00 4.016558e+00 5.643761e+01
C.2.28 -7.419073e+00 3.381797e+00 5.669088e+01
C.2.29 -7.337281e+00 2.682603e+00 5.688313e+01
C.2.30 -7.254745e+00 1.971600e+00 5.702518e+01
C.2.31 -7.195974e+00 1.249571e+00 5.711325e+01
C.2.32 -7.270846e+00 5.414373e-01 5.707563e+01
C.2.33 -7.287226e+00 -1.708190e-01 5.704575e+01
C.3.02 -2.471089e+00 -1.600810e+01 4.667762e+01
C.3.03 -2.729847e+00 -1.590345e+01 4.699023e+01
C.3.04 -3.006327e+00 -1.578632e+01 4.728259e+01
C.3.05 -3.557092e+00 -1.554799e+01 4.756576e+01
C.3.06 -4.080651e+00 -1.531657e+01 4.790142e+01
C.3.07 -4.595442e+00 -1.503821e+01 4.821420e+01
C.3.08 -5.192783e+00 -1.457625e+01 4.841761e+01
C.3.09 -5.724699e+00 -1.412140e+01 4.876656e+01
C.3.10 -6.259014e+00 -1.362406e+01 4.904719e+01
C.3.11 -6.675285e+00 -1.322900e+01 4.926196e+01
C.3.12 -7.094843e+00 -1.281744e+01 4.943535e+01
C.3.13 -7.493920e+00 -1.237283e+01 4.957150e+01
C.3.14 -7.969416e+00 -1.170948e+01 4.962753e+01
C.3.15 -8.512263e+00 -1.114024e+01 4.985231e+01
C.3.16 -8.999560e+00 -1.061039e+01 5.024105e+01
C.3.17 -9.322515e+00 -1.022888e+01 5.067033e+01
C.3.18 -9.547238e+00 -1.000095e+01 5.124626e+01
C.3.19 -9.643269e+00 -9.678596e+00 5.181281e+01
C.3.20 -9.506991e+00 -9.365515e+00 5.247840e+01
C.3.21 -9.233199e+00 -9.025581e+00 5.308594e+01
C.3.22 -8.968649e+00 -8.600018e+00 5.364139e+01
C.3.23 -8.371052e+00 -7.762627e+00 5.473871e+01
C.3.24 -7.735145e+00 -6.908374e+00 5.580092e+01
C.3.25 -7.465411e+00 -5.736513e+00 5.670448e+01
C.3.26 -7.593110e+00 -6.251406e+00 5.650538e+01
C.3.27 -7.747301e+00 -6.702235e+00 5.619869e+01
C.3.28 -7.911703e+00 -7.085706e+00 5.581530e+01
C.3.29 -7.428735e+00 -5.940768e+00 5.632829e+01
C.3.30 -7.322173e+00 -4.628516e+00 5.660009e+01
C.3.31 -7.223196e+00 -3.314051e+00 5.686421e+01
C.3.32 -7.202426e+00 -2.497323e+00 5.696390e+01
C.3.33 -7.359960e+00 -1.693058e+00 5.688840e+01
C.4.02 2.421475e+01 -1.672341e+00 5.242968e+01
C.4.03 2.384258e+01 -1.650412e+00 5.220591e+01
C.4.04 2.342114e+01 -1.631601e+00 5.210057e+01
C.4.05 2.278716e+01 -1.623680e+00 5.207831e+01
C.4.06 2.217396e+01 -1.614088e+00 5.224072e+01
C.4.08 2.102173e+01 -1.566978e+00 5.249128e+01
C.4.09 2.052583e+01 -1.520376e+00 5.272169e+01
C.4.10 2.010817e+01 -1.545768e+00 5.307677e+01
C.4.11 1.939165e+01 -1.565955e+00 5.322386e+01
C.4.12 1.867709e+01 -1.664128e+00 5.334706e+01
C.4.13 1.812616e+01 -1.444785e+00 5.291822e+01
C.4.14 1.755251e+01 -1.451473e+00 5.288240e+01
C.4.15 1.698144e+01 -1.453779e+00 5.281711e+01
C.4.16 1.645587e+01 -1.435085e+00 5.258509e+01
C.4.17 1.590296e+01 -1.430672e+00 5.243151e+01
C.4.18 1.536508e+01 -1.420727e+00 5.223178e+01
C.4.19 1.485612e+01 -1.424899e+00 5.196671e+01
C.4.20 1.431520e+01 -1.403983e+00 5.181408e+01
C.4.21 1.379447e+01 -1.399307e+00 5.160161e+01
C.4.22 1.327045e+01 -1.393496e+00 5.139741e+01
C.4.23 1.282414e+01 -1.398087e+00 5.121727e+01
C.4.24 1.240176e+01 -1.419728e+00 5.098746e+01
C.4.26 1.159105e+01 -1.431955e+00 5.045095e+01
C.4.27 1.121898e+01 -1.426871e+00 5.012467e+01
C.4.28 1.080811e+01 -1.402671e+00 4.984986e+01
C.4.29 1.037046e+01 -1.373735e+00 4.945250e+01
C.4.30 9.908923e+00 -1.332298e+00 4.908434e+01
C.4.31 9.437050e+00 -1.300907e+00 4.872850e+01
C.4.32 8.990954e+00 -1.292028e+00 4.841851e+01
C.4.33 8.531957e+00 -1.287370e+00 4.812787e+01
C.4.34 8.178915e+00 -1.329604e+00 4.771707e+01
C.4.35 7.476572e+00 -1.337014e+00 4.717121e+01
C.4.36 6.816325e+00 -1.365287e+00 4.657578e+01
C.4.37 6.216226e+00 -1.393778e+00 4.591981e+01
C.4.38 5.782025e+00 -1.386839e+00 4.547077e+01
C.4.39 5.321864e+00 -1.365740e+00 4.504884e+01
C.4.40 4.853164e+00 -1.350072e+00 4.463617e+01
C.4.41 4.353406e+00 -1.345745e+00 4.415433e+01
C.4.42 3.940198e+00 -1.266958e+00 4.360206e+01
C.5.02 1.267184e+01 8.367418e+00 5.633460e+01
C.5.03 1.251795e+01 8.059500e+00 5.675920e+01
C.5.04 1.235343e+01 7.764695e+00 5.718910e+01
C.5.05 1.208002e+01 7.354056e+00 5.781580e+01
C.5.06 1.176155e+01 6.824532e+00 5.832008e+01
C.5.07 1.145578e+01 6.251379e+00 5.878283e+01
C.5.08 1.117347e+01 5.736706e+00 5.917469e+01
C.5.09 1.086318e+01 5.228065e+00 5.955305e+01
C.5.10 1.055931e+01 4.715369e+00 5.993112e+01
C.5.11 1.037165e+01 4.301193e+00 6.019664e+01
C.5.12 1.021033e+01 3.850355e+00 6.041569e+01
C.5.13 1.002594e+01 3.389844e+00 6.059227e+01
C.5.14 9.829837e+00 3.022854e+00 6.071873e+01
C.5.15 9.612109e+00 2.659763e+00 6.081818e+01
C.5.16 9.396581e+00 2.291237e+00 6.090105e+01
C.5.17 9.191567e+00 1.909294e+00 6.096608e+01
C.5.18 8.994551e+00 1.518821e+00 6.099553e+01
C.5.19 8.801802e+00 1.125156e+00 6.099822e+01
C.5.20 8.603644e+00 7.608942e-01 6.098325e+01
C.5.21 8.406327e+00 3.963558e-01 6.096442e+01
C.5.22 8.260555e+00 7.865906e-03 6.096271e+01
C.5.23 8.218181e+00 -4.061832e-01 6.097594e+01
C.5.24 8.235837e+00 -8.221199e-01 6.098555e+01
C.5.25 8.230548e+00 -1.237457e+00 6.101513e+01
C.5.26 8.201278e+00 -1.280926e+00 6.101263e+01
C.5.27 8.159384e+00 -1.311710e+00 6.100557e+01
C.5.29 8.098798e+00 -1.740839e+00 6.099598e+01
C.5.30 8.087232e+00 -2.127804e+00 6.099268e+01
C.5.31 8.093429e+00 -2.514890e+00 6.098920e+01
C.5.32 8.106863e+00 -2.885242e+00 6.097016e+01
C.5.33 8.139038e+00 -3.254195e+00 6.094723e+01
C.5.34 8.226559e+00 -3.614535e+00 6.093345e+01
C.5.35 8.445765e+00 -4.054959e+00 6.093372e+01
C.5.36 8.715304e+00 -4.466496e+00 6.093889e+01
C.5.37 8.981221e+00 -4.879415e+00 6.091014e+01
C.5.38 9.194120e+00 -5.232041e+00 6.083726e+01
C.5.39 9.396885e+00 -5.584896e+00 6.074051e+01
C.5.40 9.574071e+00 -5.942810e+00 6.061608e+01
C.5.41 9.707448e+00 -6.320574e+00 6.044649e+01
C.5.42 9.811667e+00 -6.692666e+00 6.024662e+01
C.5.43 9.955591e+00 -7.040992e+00 6.002932e+01
C.5.44 1.015185e+01 -7.414453e+00 5.981349e+01
C.5.45 1.036078e+01 -7.786742e+00 5.960777e+01
C.5.46 1.058479e+01 -8.155597e+00 5.941196e+01
C.5.47 1.089008e+01 -8.524676e+00 5.919545e+01
C.5.48 1.122318e+01 -8.856646e+00 5.896069e+01
C.5.49 1.150553e+01 -9.181819e+00 5.865931e+01
C.5.50 1.169077e+01 -9.532109e+00 5.831693e+01
C.5.51 1.181177e+01 -9.879430e+00 5.794415e+01
C.5.52 1.190206e+01 -1.022967e+01 5.756544e+01
C.5.53 1.195451e+01 -1.055145e+01 5.716628e+01
C.5.54 1.195816e+01 -1.086455e+01 5.675692e+01
C.6.02 6.830525e+00 9.857751e+00 5.340153e+01
C.6.03 7.264441e+00 1.008154e+01 5.330949e+01
C.6.04 7.694718e+00 1.029066e+01 5.317547e+01
C.6.05 7.947584e+00 1.029684e+01 5.286396e+01
C.6.06 8.170493e+00 1.027515e+01 5.253098e+01
C.6.07 8.312696e+00 1.015196e+01 5.217654e+01
C.6.08 8.519035e+00 9.986982e+00 5.173611e+01
C.6.09 8.761420e+00 9.808859e+00 5.131982e+01
C.6.10 9.044075e+00 9.596148e+00 5.094749e+01
C.6.11 9.412850e+00 9.374087e+00 5.065047e+01
C.6.12 9.790136e+00 9.130206e+00 5.038269e+01
C.6.13 1.022696e+01 8.869967e+00 5.026027e+01
C.6.14 1.062052e+01 8.587550e+00 5.024303e+01
C.6.15 1.100260e+01 8.321105e+00 5.037716e+01
C.6.17 1.170410e+01 8.018268e+00 5.085732e+01
C.6.18 1.200232e+01 7.962735e+00 5.114581e+01
C.6.19 1.223122e+01 7.878803e+00 5.148611e+01
C.6.20 1.236156e+01 7.707371e+00 5.192855e+01
C.6.21 1.240242e+01 7.520745e+00 5.238203e+01
C.6.22 1.243375e+01 7.364072e+00 5.284743e+01
C.6.23 1.244636e+01 7.315427e+00 5.324602e+01
C.6.24 1.243642e+01 7.337888e+00 5.364701e+01
C.6.25 1.244575e+01 7.425253e+00 5.403904e+01
C.6.26 1.249594e+01 7.582822e+00 5.438891e+01
C.6.27 1.256067e+01 7.832345e+00 5.467755e+01
C.6.28 1.262402e+01 8.025227e+00 5.500702e+01
C.6.29 1.269141e+01 8.260828e+00 5.524383e+01
C.6.30 1.275198e+01 8.479912e+00 5.549770e+01
C.7.02 1.196121e+01 -1.095593e+01 5.600348e+01
C.7.03 1.199016e+01 -1.076814e+01 5.578296e+01
C.7.04 1.198950e+01 -1.055692e+01 5.558265e+01
C.7.05 1.198866e+01 -1.032201e+01 5.528099e+01
C.7.06 1.198009e+01 -1.008901e+01 5.497797e+01
C.7.07 1.194274e+01 -9.951159e+00 5.462331e+01
C.7.08 1.190299e+01 -9.844594e+00 5.426143e+01
C.7.09 1.185809e+01 -9.788195e+00 5.388902e+01
C.7.10 1.180746e+01 -9.810291e+00 5.351373e+01
C.7.11 1.177770e+01 -9.922241e+00 5.317783e+01
C.7.12 1.175999e+01 -1.009338e+01 5.286694e+01
C.7.13 1.173007e+01 -1.027133e+01 5.256084e+01
C.7.14 1.169249e+01 -1.043393e+01 5.232566e+01
C.7.15 1.165460e+01 -1.058689e+01 5.208413e+01
C.7.17 1.129095e+01 -1.084614e+01 5.149843e+01
C.7.18 1.095151e+01 -1.094603e+01 5.121152e+01
C.7.19 1.062895e+01 -1.110998e+01 5.093479e+01
C.7.20 1.024215e+01 -1.147106e+01 5.071270e+01
C.7.21 9.787845e+00 -1.182035e+01 5.068231e+01
C.7.22 9.383780e+00 -1.212835e+01 5.094912e+01
C.7.23 8.918778e+00 -1.242446e+01 5.140808e+01
C.7.24 8.565487e+00 -1.261659e+01 5.200212e+01
C.7.25 8.216551e+00 -1.275139e+01 5.261421e+01
C.7.26 7.983672e+00 -1.282392e+01 5.302352e+01
C.7.27 7.713512e+00 -1.287198e+01 5.341306e+01
C.7.28 7.324836e+00 -1.282965e+01 5.368541e+01
C.7.29 6.941010e+00 -1.270997e+01 5.382172e+01
C.7.30 6.555791e+00 -1.253157e+01 5.382366e+01
C.8.01 6.101032e+00 8.564013e+00 4.352979e+01
C.8.02 5.921703e+00 8.113070e+00 4.370686e+01
C.8.03 5.688796e+00 7.667193e+00 4.382436e+01
C.8.04 5.455786e+00 7.206164e+00 4.381950e+01
C.8.05 4.908214e+00 6.933357e+00 4.395869e+01
C.8.06 4.312307e+00 6.785003e+00 4.408721e+01
C.8.07 3.760110e+00 6.495422e+00 4.415691e+01
C.8.08 3.446766e+00 6.308051e+00 4.425172e+01
C.8.09 3.174248e+00 6.053452e+00 4.430824e+01
C.8.10 3.115630e+00 5.683874e+00 4.426077e+01
C.8.11 2.972901e+00 5.401061e+00 4.424427e+01
C.8.12 2.841227e+00 5.114439e+00 4.421054e+01
C.8.14 2.606677e+00 4.723145e+00 4.411076e+01
C.8.15 2.490426e+00 4.637138e+00 4.406123e+01
C.8.16 2.368464e+00 4.572167e+00 4.399590e+01
C.8.17 2.217582e+00 4.536261e+00 4.393088e+01
C.8.18 2.071360e+00 4.521143e+00 4.384919e+01
C.8.19 1.938167e+00 4.524755e+00 4.374658e+01
C.8.20 1.769110e+00 4.555144e+00 4.357682e+01
C.8.21 1.627953e+00 4.595026e+00 4.338499e+01
C.8.22 1.504061e+00 4.675123e+00 4.319380e+01
C.8.23 1.470086e+00 4.761985e+00 4.308621e+01
C.8.24 1.467214e+00 4.870090e+00 4.299358e+01
C.8.26 1.147734e+00 5.319505e+00 4.262117e+01
C.8.27 1.074952e+00 5.507366e+00 4.212859e+01
C.8.28 1.096630e+00 5.772202e+00 4.166747e+01
C.8.29 1.264068e+00 6.244536e+00 4.129631e+01
C.8.30 1.480330e+00 6.781171e+00 4.106361e+01
C.8.31 1.676977e+00 7.359422e+00 4.093769e+01
C.8.32 1.865291e+00 7.728349e+00 4.080757e+01
C.8.33 2.034497e+00 8.127503e+00 4.078439e+01
C.8.34 2.148767e+00 8.535027e+00 4.088109e+01
C.8.35 2.224309e+00 8.843295e+00 4.104975e+01
C.8.36 2.415246e+00 9.147046e+00 4.107131e+01
C.8.37 2.614445e+00 9.437140e+00 4.114446e+01
C.8.38 2.825307e+00 9.714804e+00 4.126633e+01
C.8.39 3.109993e+00 9.949939e+00 4.127552e+01
C.8.40 3.426983e+00 1.013502e+01 4.131649e+01
C.8.41 3.629367e+00 1.022097e+01 4.152771e+01
C.8.42 3.824135e+00 1.024197e+01 4.176135e+01
C.8.44 4.370821e+00 1.032058e+01 4.243995e+01
C.8.45 4.872310e+00 1.036713e+01 4.273272e+01
C.8.46 5.337790e+00 1.023171e+01 4.305576e+01
C.8.47 5.647083e+00 9.778806e+00 4.341119e+01
C.8.48 5.918481e+00 9.190795e+00 4.349900e+01
C.9.01 5.373036e+00 -1.196814e+01 4.339056e+01
C.9.02 5.421053e+00 -1.155115e+01 4.358079e+01
C.9.03 5.405869e+00 -1.112381e+01 4.375262e+01
C.9.04 5.295607e+00 -1.070008e+01 4.389640e+01
C.9.05 5.072594e+00 -1.041116e+01 4.398600e+01
C.9.06 4.832597e+00 -1.012418e+01 4.395019e+01
C.9.07 4.580595e+00 -9.848007e+00 4.391186e+01
C.9.08 4.052798e+00 -9.633070e+00 4.407858e+01
C.9.09 3.518663e+00 -9.399118e+00 4.419045e+01
C.9.10 3.014736e+00 -9.108999e+00 4.431065e+01
C.9.11 2.779068e+00 -8.792501e+00 4.434277e+01
C.9.12 2.668599e+00 -8.416392e+00 4.428725e+01
C.9.14 2.398066e+00 -7.861982e+00 4.425562e+01
C.9.15 2.288837e+00 -7.670576e+00 4.421304e+01
C.9.16 2.155905e+00 -7.500827e+00 4.415061e+01
C.9.17 2.004634e+00 -7.344217e+00 4.407148e+01
C.9.18 1.813947e+00 -7.237733e+00 4.399421e+01
C.9.19 1.614093e+00 -7.194419e+00 4.388535e+01
C.9.20 1.435962e+00 -7.231072e+00 4.372331e+01
C.9.21 1.314870e+00 -7.285603e+00 4.351910e+01
C.9.22 1.189538e+00 -7.398987e+00 4.334369e+01
C.9.23 1.091974e+00 -7.533797e+00 4.317325e+01
C.9.24 1.014942e+00 -7.700330e+00 4.302135e+01
C.9.26 6.634423e-01 -8.171050e+00 4.257332e+01
C.9.27 5.998008e-01 -8.382947e+00 4.211988e+01
C.9.28 5.927601e-01 -8.706616e+00 4.173292e+01
C.9.29 8.476445e-01 -9.330313e+00 4.127216e+01
C.9.30 9.968492e-01 -1.010656e+01 4.106865e+01
C.9.31 1.243474e+00 -1.086754e+01 4.090624e+01
C.9.32 1.351445e+00 -1.124332e+01 4.093005e+01
C.9.33 1.572270e+00 -1.156609e+01 4.090737e+01
C.9.34 1.709971e+00 -1.190390e+01 4.105007e+01
C.9.35 2.066209e+00 -1.238503e+01 4.117980e+01
C.9.36 2.412776e+00 -1.284617e+01 4.138585e+01
C.9.37 2.840667e+00 -1.325426e+01 4.154576e+01
C.9.38 3.079025e+00 -1.338420e+01 4.159355e+01
C.9.39 3.270209e+00 -1.348952e+01 4.176186e+01
C.9.40 3.397877e+00 -1.355521e+01 4.199715e+01
C.9.41 3.583932e+00 -1.360003e+01 4.220773e+01
C.9.42 3.721923e+00 -1.360857e+01 4.245642e+01
C.9.44 4.230091e+00 -1.335272e+01 4.285085e+01
C.9.45 4.439460e+00 -1.313442e+01 4.313692e+01
C.9.46 4.681707e+00 -1.285809e+01 4.333259e+01
C.9.47 4.889789e+00 -1.257257e+01 4.350451e+01
C.9.48 5.150015e+00 -1.229013e+01 4.342149e+01
C.10.02 1.613484e+01 4.507739e+00 4.664673e+01
C.10.03 1.572357e+01 4.457004e+00 4.661642e+01
C.10.04 1.530955e+01 4.474296e+00 4.664687e+01
C.10.05 1.487111e+01 4.626536e+00 4.669524e+01
C.10.06 1.445326e+01 4.811582e+00 4.660091e+01
C.10.07 1.401521e+01 4.914713e+00 4.647747e+01
C.10.08 1.359387e+01 5.030213e+00 4.653722e+01
C.10.09 1.317957e+01 5.109516e+00 4.666571e+01
C.10.10 1.276594e+01 5.249943e+00 4.660545e+01
C.10.11 1.242260e+01 5.429113e+00 4.664824e+01
C.10.12 1.211287e+01 5.663613e+00 4.661827e+01
C.10.13 1.183020e+01 5.925118e+00 4.655883e+01
C.10.14 1.157847e+01 6.188514e+00 4.652005e+01
C.10.15 1.133512e+01 6.462437e+00 4.651604e+01
C.10.17 1.084145e+01 6.954967e+00 4.659454e+01
C.10.18 1.058028e+01 7.166306e+00 4.658133e+01
C.10.19 1.031670e+01 7.350194e+00 4.648254e+01
C.10.20 9.941788e+00 7.591333e+00 4.626507e+01
C.10.21 9.515782e+00 7.808881e+00 4.613393e+01
C.10.22 9.071375e+00 7.984732e+00 4.600135e+01
C.10.23 8.654879e+00 8.102128e+00 4.584540e+01
C.10.24 8.235384e+00 8.184883e+00 4.567586e+01
C.10.25 7.808488e+00 8.273180e+00 4.552910e+01
C.10.26 7.439611e+00 8.374918e+00 4.544963e+01
C.10.27 7.086959e+00 8.486601e+00 4.532355e+01
C.10.28 6.754447e+00 8.578390e+00 4.513985e+01
C.10.29 6.489916e+00 8.647209e+00 4.469505e+01
C.10.30 6.274432e+00 8.676268e+00 4.422041e+01
C.11.02 1.607173e+01 -7.951228e+00 4.695981e+01
C.11.03 1.565188e+01 -7.840523e+00 4.695676e+01
C.11.04 1.522045e+01 -7.793466e+00 4.697062e+01
C.11.05 1.480770e+01 -7.867933e+00 4.689943e+01
C.11.06 1.440053e+01 -7.991000e+00 4.689111e+01
C.11.07 1.400210e+01 -8.138077e+00 4.686649e+01
C.11.08 1.359236e+01 -8.279026e+00 4.689844e+01
C.11.09 1.320142e+01 -8.465403e+00 4.686369e+01
C.11.10 1.279710e+01 -8.613651e+00 4.692140e+01
C.11.11 1.247354e+01 -8.733817e+00 4.689422e+01
C.11.12 1.215638e+01 -8.863748e+00 4.684521e+01
C.11.13 1.186986e+01 -9.036883e+00 4.675688e+01
C.11.14 1.159315e+01 -9.320434e+00 4.667570e+01
C.11.15 1.135742e+01 -9.648840e+00 4.666393e+01
C.11.17 1.078286e+01 -1.019498e+01 4.684420e+01
C.11.18 1.040134e+01 -1.036270e+01 4.690836e+01
C.11.19 1.002993e+01 -1.052565e+01 4.679298e+01
C.11.20 9.688765e+00 -1.072400e+01 4.658170e+01
C.11.21 9.372679e+00 -1.090992e+01 4.632500e+01
C.11.22 9.015657e+00 -1.107676e+01 4.611268e+01
C.11.23 8.579247e+00 -1.122504e+01 4.592916e+01
C.11.24 8.122278e+00 -1.134758e+01 4.577984e+01
C.11.25 7.650542e+00 -1.146269e+01 4.567815e+01
C.11.26 7.112443e+00 -1.158765e+01 4.559056e+01
C.11.27 6.605312e+00 -1.171499e+01 4.539198e+01
C.11.28 6.169051e+00 -1.179961e+01 4.505237e+01
C.11.29 5.803971e+00 -1.178080e+01 4.462711e+01
C.11.30 5.595933e+00 -1.170786e+01 4.411144e+01
