# Supplementary material for: Ontogenetic changes and sexual dimorphism in the cranium and mandible of the Atlantic walrus (Odobenus rosmarus rosmarus L.)
Source: Anat Rec (Hoboken). 2025 Sep 12;309(7):1875–903. doi: 10.1002/ar.70050 (PMC13251751; doi:10.1002/ar.70050)
Supplement: Supplementary file 1 — Data S1: Supporting information. [file AR-309-1875-s001.zip › PTS files/Ontogeny_Skull/4622_M_A.pts]

Version 1.0
487
S.1 3.301260e+01 -2.066206e+00 6.270802e+01
S.2 2.881691e+01 -2.084671e+00 6.527589e+01
S.3 2.363423e+01 3.216290e-01 6.604042e+01
S.4 2.373170e+01 -4.397702e+00 6.630930e+01
S.5 2.378392e+01 -2.011299e+00 6.795819e+01
S.6 1.545809e+01 -1.774492e+00 6.767513e+01
S.7 2.001942e+00 -6.445800e-01 5.985137e+01
S.8 -3.134659e-01 -3.739334e-01 4.939907e+01
S.9 2.031241e+00 -1.489647e-01 4.551640e+01
S.10 8.299580e-01 1.953368e+00 4.840843e+01
S.11 8.119019e-01 -2.294816e+00 4.801584e+01
S.12 3.178828e+01 7.090683e-01 5.962063e+01
S.13 3.132502e+01 -3.667016e+00 5.974400e+01
S.14 2.312275e+01 3.670780e+00 5.527285e+01
S.15 2.300463e+01 -5.427576e+00 5.466652e+01
S.16 1.678717e+01 2.987942e+00 5.243968e+01
S.17 1.692535e+01 -4.313952e+00 5.193005e+01
S.18 1.294576e+01 2.754014e+00 4.730187e+01
S.19 1.252765e+01 -3.182526e+00 4.712122e+01
S.20 1.450557e+01 -4.027880e-01 5.075957e+01
S.21 2.109725e+01 -1.134761e+00 5.843571e+01
S.22 3.097344e+01 -1.948074e+00 6.130952e+01
S.23 1.942502e+01 7.822845e+00 6.491944e+01
S.24 1.937262e+01 -1.138931e+01 6.332512e+01
S.25 1.943738e+01 8.181070e+00 5.922156e+01
S.26 1.899240e+01 -1.115708e+01 5.708491e+01
S.27 1.523062e+01 8.782923e+00 6.094697e+01
S.28 1.508833e+01 -1.175307e+01 5.889414e+01
S.29 1.496177e+01 9.253564e+00 5.596981e+01
S.30 1.490657e+01 -1.124920e+01 5.405085e+01
S.31 2.171261e+01 5.963542e+00 5.867257e+01
S.32 2.185823e+01 -8.321932e+00 5.705384e+01
S.33 2.285073e+01 5.190343e+00 5.680804e+01
S.34 2.325282e+01 -7.369167e+00 5.536848e+01
S.35 2.060523e+01 7.579016e+00 5.503560e+01
S.36 2.035033e+01 -9.228288e+00 5.338306e+01
S.37 1.591899e+01 9.744939e+00 5.112136e+01
S.38 1.556148e+01 -1.095373e+01 4.934467e+01
S.39 1.499333e+01 1.155159e+01 5.363601e+01
S.40 1.479313e+01 -1.311847e+01 5.115111e+01
S.41 1.063425e+01 1.062104e+01 5.171959e+01
S.42 1.086042e+01 -1.160106e+01 4.921086e+01
S.43 6.316566e+00 1.294969e+01 5.313580e+01
S.44 8.116915e+00 -1.457981e+01 5.053056e+01
S.45 7.680978e+00 1.349028e+01 4.129273e+01
S.46 7.881317e+00 -1.321671e+01 3.951583e+01
S.47 7.998974e+00 1.519828e+01 4.323640e+01
S.48 8.280095e+00 -1.465411e+01 4.047092e+01
S.49 2.137921e+00 8.683928e+00 4.525869e+01
S.50 1.966000e+00 -8.369589e+00 4.394527e+01
S.51 9.618433e-01 5.577627e+00 4.769297e+01
S.52 4.152516e-01 -6.094067e+00 4.752541e+01
S.53 -1.293526e+00 2.334347e+00 4.634359e+01
S.54 -1.300017e+00 -2.565446e+00 4.603126e+01
S.55 2.385204e+00 1.413041e+00 4.476876e+01
S.56 2.265560e+00 -1.767314e+00 4.488805e+01
S.57 -7.834328e-01 3.593267e+00 4.958613e+01
S.58 -8.427574e-01 -4.296872e+00 4.899255e+01
S.59 -1.178052e+00 -5.918465e-01 5.230435e+01
S.60 1.550478e+00 4.982713e+00 4.804414e+01
S.61 1.201408e+00 -5.507529e+00 4.759421e+01
S.62 2.528958e+01 5.794778e+00 5.610860e+01
S.63 2.572287e+01 -7.349763e+00 5.497914e+01
S.64 1.071665e+01 2.060458e+00 4.924926e+01
S.65 1.019128e+01 -2.989466e+00 4.836836e+01
S.66 8.324054e+00 8.048425e+00 4.627631e+01
S.67 8.006964e+00 -8.287821e+00 4.457899e+01
S.68 7.225965e+00 2.213954e+00 4.751025e+01
S.69 7.184703e+00 -2.778200e+00 4.693206e+01
S.70 4.049786e+00 -5.969214e-02 4.624157e+01
S.71 1.244219e+01 5.957798e+00 4.879180e+01
S.72 1.220910e+01 -6.852895e+00 4.782569e+01
S.73 1.347740e+01 6.235671e+00 5.087897e+01
S.74 1.342927e+01 -7.566877e+00 4.983157e+01
S.75 1.428691e+01 1.163049e+01 4.963824e+01
S.76 1.430540e+01 -1.248981e+01 4.750054e+01
S.77 3.623193e+01 5.331944e+00 5.794598e+01
S.78 3.613313e+01 -8.119806e+00 5.699481e+01
S.79 3.080866e+01 5.833175e+00 5.375658e+01
S.80 3.018952e+01 -8.241481e+00 5.311039e+01
S.81 3.407818e+01 7.988320e+00 5.513262e+01
S.82 3.373013e+01 -1.028794e+01 5.430590e+01
S.83 3.383858e+01 3.893256e+00 5.497207e+01
S.84 3.236881e+01 -5.662379e+00 5.595908e+01
C.1.02 2.394186e+01 -2.033958e+00 6.832564e+01
C.1.03 2.388418e+01 -2.060082e+00 6.872121e+01
C.1.04 2.365518e+01 -2.091349e+00 6.904842e+01
C.1.05 2.306605e+01 -2.129579e+00 6.939156e+01
C.1.06 2.242144e+01 -2.162386e+00 6.961447e+01
C.1.07 2.174518e+01 -2.191766e+00 6.970445e+01
C.1.08 2.120699e+01 -2.227853e+00 6.970958e+01
C.1.09 2.067004e+01 -2.272006e+00 6.968304e+01
C.1.10 2.013404e+01 -2.291632e+00 6.962556e+01
C.1.11 1.945468e+01 -2.268105e+00 6.948505e+01
C.1.12 1.880665e+01 -2.213135e+00 6.924236e+01
C.1.13 1.815589e+01 -2.145936e+00 6.901030e+01
C.1.14 1.768485e+01 -2.076642e+00 6.880937e+01
C.1.15 1.721633e+01 -1.994540e+00 6.860739e+01
C.1.16 1.675605e+01 -1.919772e+00 6.838465e+01
C.1.17 1.632666e+01 -1.856962e+00 6.814466e+01
C.1.18 1.588311e+01 -1.807978e+00 6.792840e+01
C.1.20 1.503790e+01 -1.766509e+00 6.734629e+01
C.1.21 1.466908e+01 -1.774478e+00 6.696068e+01
C.1.22 1.428842e+01 -1.776822e+00 6.658669e+01
C.1.23 1.384378e+01 -1.763950e+00 6.615864e+01
C.1.24 1.340626e+01 -1.744564e+00 6.572352e+01
C.1.25 1.296839e+01 -1.717709e+00 6.528915e+01
C.1.26 1.262440e+01 -1.685390e+00 6.493906e+01
C.1.27 1.226299e+01 -1.645876e+00 6.460775e+01
C.1.28 1.189219e+01 -1.611235e+00 6.428644e+01
C.1.29 1.140787e+01 -1.585432e+00 6.391647e+01
C.1.30 1.089418e+01 -1.564679e+00 6.358812e+01
C.1.31 1.036708e+01 -1.530920e+00 6.328295e+01
C.1.32 9.826920e+00 -1.469060e+00 6.300933e+01
C.1.33 9.281391e+00 -1.394781e+00 6.274980e+01
C.1.34 8.741023e+00 -1.336090e+00 6.247588e+01
C.1.35 8.228409e+00 -1.305031e+00 6.221798e+01
C.1.36 7.718809e+00 -1.286096e+00 6.195301e+01
C.1.37 7.194166e+00 -1.258896e+00 6.172005e+01
C.1.38 6.731884e+00 -1.223504e+00 6.146923e+01
C.1.39 6.266246e+00 -1.182267e+00 6.122560e+01
C.1.40 5.790157e+00 -1.138730e+00 6.100353e+01
C.1.41 5.320972e+00 -1.098206e+00 6.081477e+01
C.1.42 4.845517e+00 -1.055651e+00 6.064296e+01
C.1.43 4.383349e+00 -1.012386e+00 6.043816e+01
C.1.44 3.963167e+00 -9.606265e-01 6.026389e+01
C.1.45 3.517623e+00 -8.962355e-01 6.018055e+01
C.1.46 3.085101e+00 -8.297178e-01 6.004600e+01
C.1.47 2.721916e+00 -7.612177e-01 5.986826e+01
C.1.48 2.369275e+00 -6.845372e-01 5.967348e+01
C.2.02 5.840150e+00 1.270428e+01 5.335949e+01
C.2.03 5.383456e+00 1.236279e+01 5.346934e+01
C.2.04 4.911675e+00 1.203876e+01 5.356762e+01
C.2.05 4.518182e+00 1.176945e+01 5.363120e+01
C.2.06 4.174361e+00 1.146583e+01 5.348629e+01
C.2.07 3.803791e+00 1.115942e+01 5.347192e+01
C.2.08 3.508621e+00 1.075896e+01 5.345500e+01
C.2.09 3.209752e+00 1.036097e+01 5.346324e+01
C.2.10 2.935260e+00 9.946371e+00 5.348658e+01
C.2.11 2.534414e+00 9.476625e+00 5.355006e+01
C.2.12 2.113901e+00 9.029956e+00 5.364501e+01
C.2.13 1.693746e+00 8.594054e+00 5.378220e+01
C.2.14 1.269644e+00 8.180676e+00 5.393542e+01
C.2.15 8.089534e-01 7.913407e+00 5.423631e+01
C.2.16 4.123079e-01 7.543995e+00 5.451991e+01
C.2.17 1.350487e-01 7.261187e+00 5.486735e+01
C.2.18 -8.626543e-02 7.042972e+00 5.529279e+01
C.2.19 -2.129422e-01 6.714734e+00 5.568494e+01
C.2.20 -2.100507e-01 6.336232e+00 5.600613e+01
C.2.21 -2.224428e-01 6.080595e+00 5.643150e+01
C.2.22 -1.122737e-01 5.741376e+00 5.677678e+01
C.2.23 1.021094e-01 5.270257e+00 5.746268e+01
C.2.24 4.716119e-01 4.677695e+00 5.796338e+01
C.2.25 8.308657e-01 4.105351e+00 5.849418e+01
C.2.26 1.154500e+00 3.622694e+00 5.890107e+01
C.2.27 1.479381e+00 3.130393e+00 5.929523e+01
C.2.28 1.740214e+00 2.613903e+00 5.970565e+01
C.2.29 1.856308e+00 2.099890e+00 5.999122e+01
C.2.30 1.906516e+00 1.513020e+00 6.010211e+01
C.2.31 1.898097e+00 9.206623e-01 6.001112e+01
C.2.32 1.895675e+00 4.022117e-01 5.991386e+01
C.2.33 1.930469e+00 -1.222541e-01 5.986936e+01
C.3.02 7.762806e+00 -1.446456e+01 5.077267e+01
C.3.03 7.387939e+00 -1.432666e+01 5.096705e+01
C.3.04 6.998238e+00 -1.421164e+01 5.114648e+01
C.3.05 6.612162e+00 -1.414262e+01 5.129063e+01
C.3.06 6.213720e+00 -1.408782e+01 5.140392e+01
C.3.07 5.828590e+00 -1.394207e+01 5.147477e+01
C.3.08 5.200464e+00 -1.360564e+01 5.157646e+01
C.3.09 4.596863e+00 -1.322188e+01 5.165692e+01
C.3.10 4.027246e+00 -1.279401e+01 5.175955e+01
C.3.11 3.615308e+00 -1.217624e+01 5.182709e+01
C.3.12 3.280498e+00 -1.151343e+01 5.189387e+01
C.3.13 2.837793e+00 -1.093059e+01 5.203596e+01
C.3.14 2.205878e+00 -1.041726e+01 5.222105e+01
C.3.15 1.549059e+00 -9.933494e+00 5.239888e+01
C.3.16 8.747925e-01 -9.590611e+00 5.275224e+01
C.3.17 4.471962e-01 -9.412848e+00 5.312577e+01
C.3.18 7.844498e-02 -9.144152e+00 5.350760e+01
C.3.19 -2.160648e-01 -8.785273e+00 5.387966e+01
C.3.20 -3.756227e-01 -8.453745e+00 5.454515e+01
C.3.21 -3.756741e-01 -8.238782e+00 5.527457e+01
C.3.22 -3.224801e-01 -7.836128e+00 5.591744e+01
C.3.23 -1.289333e-01 -7.464294e+00 5.660212e+01
C.3.24 1.577286e-01 -7.066007e+00 5.723750e+01
C.3.25 4.705773e-01 -6.663454e+00 5.785765e+01
C.3.26 7.610666e-01 -6.407546e+00 5.844854e+01
C.3.27 1.088637e+00 -6.111094e+00 5.899976e+01
C.3.28 1.358376e+00 -5.604280e+00 5.941135e+01
C.3.29 1.526576e+00 -4.709756e+00 5.956290e+01
C.3.30 1.683626e+00 -3.800977e+00 5.953375e+01
C.3.31 1.939636e+00 -2.924620e+00 5.966743e+01
C.3.32 1.996265e+00 -2.160883e+00 5.970189e+01
C.3.33 1.982036e+00 -1.394480e+00 5.969360e+01
C.4.02 3.293364e+01 -1.983169e+00 6.225298e+01
C.4.03 3.269565e+01 -1.936059e+00 6.185131e+01
C.4.04 3.234301e+01 -1.905425e+00 6.154325e+01
C.4.05 3.192827e+01 -1.896432e+00 6.129943e+01
C.4.06 3.145011e+01 -1.919159e+00 6.125059e+01
C.4.08 3.028040e+01 -1.964251e+00 6.142609e+01
C.4.09 2.959977e+01 -1.964843e+00 6.160188e+01
C.4.10 2.890828e+01 -1.984800e+00 6.172667e+01
C.4.11 2.830350e+01 -1.997405e+00 6.169978e+01
C.4.12 2.770478e+01 -1.994951e+00 6.160936e+01
C.4.13 2.714708e+01 -1.887598e+00 6.139936e+01
C.4.14 2.655352e+01 -1.809511e+00 6.118842e+01
C.4.15 2.594283e+01 -1.756505e+00 6.102353e+01
C.4.16 2.536566e+01 -1.694017e+00 6.076685e+01
C.4.17 2.477865e+01 -1.679784e+00 6.050642e+01
C.4.18 2.419600e+01 -1.684069e+00 6.023602e+01
C.4.19 2.362360e+01 -1.657886e+00 5.994570e+01
C.4.20 2.315056e+01 -1.586914e+00 5.969733e+01
C.4.21 2.270276e+01 -1.483034e+00 5.941590e+01
C.4.22 2.225963e+01 -1.378139e+00 5.912754e+01
C.4.23 2.188086e+01 -1.286484e+00 5.888602e+01
C.4.24 2.148889e+01 -1.196013e+00 5.866608e+01
C.4.26 2.067978e+01 -1.124757e+00 5.815147e+01
C.4.27 2.037170e+01 -1.121519e+00 5.775117e+01
C.4.28 2.000836e+01 -1.122629e+00 5.740025e+01
C.4.29 1.958069e+01 -1.092413e+00 5.696922e+01
C.4.30 1.913012e+01 -1.059255e+00 5.656239e+01
C.4.31 1.868431e+01 -1.023419e+00 5.615059e+01
C.4.32 1.823873e+01 -9.951131e-01 5.571389e+01
C.4.33 1.783481e+01 -9.721214e-01 5.523808e+01
C.4.34 1.745164e+01 -9.232830e-01 5.474730e+01
C.4.35 1.709944e+01 -8.283548e-01 5.427677e+01
C.4.36 1.675548e+01 -7.131179e-01 5.380466e+01
C.4.37 1.640313e+01 -6.302378e-01 5.333196e+01
C.4.38 1.608564e+01 -6.215268e-01 5.284648e+01
C.4.39 1.578158e+01 -6.466483e-01 5.235303e+01
C.4.40 1.546378e+01 -6.413047e-01 5.186769e+01
C.4.41 1.516074e+01 -5.921990e-01 5.147590e+01
C.4.42 1.487294e+01 -5.064243e-01 5.107899e+01
C.5.02 1.911775e+01 7.759183e+00 6.513969e+01
C.5.03 1.884759e+01 7.694160e+00 6.540382e+01
C.5.04 1.863335e+01 7.536612e+00 6.567997e+01
C.5.05 1.850656e+01 7.465420e+00 6.605187e+01
C.5.06 1.846674e+01 7.198695e+00 6.634637e+01
C.5.07 1.840095e+01 6.879893e+00 6.657767e+01
C.5.08 1.822433e+01 6.500448e+00 6.690881e+01
C.5.09 1.804626e+01 6.037302e+00 6.710532e+01
C.5.10 1.786312e+01 5.573972e+00 6.729665e+01
C.5.11 1.768084e+01 5.132453e+00 6.749722e+01
C.5.12 1.748687e+01 4.689255e+00 6.768254e+01
C.5.13 1.725638e+01 4.250545e+00 6.783351e+01
C.5.14 1.702279e+01 3.903526e+00 6.789674e+01
C.5.15 1.677623e+01 3.559888e+00 6.790643e+01
C.5.16 1.654507e+01 3.205622e+00 6.791309e+01
C.5.17 1.628071e+01 2.757017e+00 6.794780e+01
C.5.18 1.603139e+01 2.299757e+00 6.798085e+01
C.5.19 1.581887e+01 1.823154e+00 6.797660e+01
C.5.20 1.567063e+01 1.437148e+00 6.793504e+01
C.5.21 1.554129e+01 1.046595e+00 6.787640e+01
C.5.22 1.544227e+01 6.460476e-01 6.782680e+01
C.5.23 1.539030e+01 2.138240e-01 6.777947e+01
C.5.24 1.535880e+01 -2.222412e-01 6.775468e+01
C.5.25 1.535376e+01 -6.592892e-01 6.772780e+01
C.5.26 1.537196e+01 -1.032668e+00 6.771516e+01
C.5.27 1.541448e+01 -1.404101e+00 6.770362e+01
C.5.29 1.546755e+01 -2.201002e+00 6.766454e+01
C.5.30 1.546903e+01 -2.627482e+00 6.764955e+01
C.5.31 1.547220e+01 -3.052771e+00 6.761446e+01
C.5.32 1.545298e+01 -3.455945e+00 6.756760e+01
C.5.33 1.542927e+01 -3.857405e+00 6.750945e+01
C.5.34 1.544036e+01 -4.261402e+00 6.746736e+01
C.5.35 1.550916e+01 -4.690269e+00 6.745605e+01
C.5.36 1.562719e+01 -5.107974e+00 6.743601e+01
C.5.37 1.578078e+01 -5.510694e+00 6.738100e+01
C.5.38 1.593383e+01 -5.928269e+00 6.734483e+01
C.5.39 1.610563e+01 -6.337909e+00 6.730264e+01
C.5.40 1.630768e+01 -6.729918e+00 6.723476e+01
C.5.41 1.651895e+01 -7.095201e+00 6.717833e+01
C.5.42 1.675244e+01 -7.444398e+00 6.710909e+01
C.5.43 1.698484e+01 -7.790338e+00 6.702208e+01
C.5.44 1.721016e+01 -8.083598e+00 6.690733e+01
C.5.45 1.742209e+01 -8.385077e+00 6.678844e+01
C.5.46 1.762245e+01 -8.669762e+00 6.661888e+01
C.5.47 1.782061e+01 -9.007362e+00 6.635016e+01
C.5.48 1.797986e+01 -9.351100e+00 6.606387e+01
C.5.49 1.813083e+01 -9.724702e+00 6.581273e+01
C.5.50 1.829917e+01 -1.013749e+01 6.556407e+01
C.5.51 1.846821e+01 -1.052708e+01 6.528085e+01
C.5.52 1.865805e+01 -1.083334e+01 6.491928e+01
C.5.53 1.889498e+01 -1.112718e+01 6.443053e+01
C.5.54 1.913320e+01 -1.121860e+01 6.386816e+01
C.6.02 1.557500e+01 8.918362e+00 6.108598e+01
C.6.03 1.594328e+01 9.060111e+00 6.106249e+01
C.6.04 1.629294e+01 9.215201e+00 6.096275e+01
C.6.05 1.655041e+01 9.409977e+00 6.086060e+01
C.6.06 1.675150e+01 9.561275e+00 6.063402e+01
C.6.07 1.685374e+01 9.613185e+00 6.031541e+01
C.6.08 1.711784e+01 9.575674e+00 5.992977e+01
C.6.09 1.740043e+01 9.461944e+00 5.957327e+01
C.6.10 1.772584e+01 9.302260e+00 5.927579e+01
C.6.11 1.800586e+01 9.151320e+00 5.913541e+01
C.6.12 1.828109e+01 8.973242e+00 5.901949e+01
C.6.13 1.856735e+01 8.782314e+00 5.896942e+01
C.6.14 1.887137e+01 8.574699e+00 5.896639e+01
C.6.15 1.916350e+01 8.378870e+00 5.907526e+01
C.6.17 1.972121e+01 7.966865e+00 5.946085e+01
C.6.18 1.995191e+01 7.791665e+00 5.977674e+01
C.6.19 2.011592e+01 7.648524e+00 6.014595e+01
C.6.20 2.019962e+01 7.549861e+00 6.052150e+01
C.6.21 2.024522e+01 7.456255e+00 6.090485e+01
C.6.22 2.026185e+01 7.340080e+00 6.128432e+01
C.6.23 2.022922e+01 7.169384e+00 6.174470e+01
C.6.24 2.013604e+01 7.031319e+00 6.220773e+01
C.6.25 2.000805e+01 6.974130e+00 6.267943e+01
C.6.26 1.987661e+01 6.989530e+00 6.309503e+01
C.6.27 1.971625e+01 7.081835e+00 6.349000e+01
C.6.28 1.958140e+01 7.261195e+00 6.386401e+01
C.6.29 1.952030e+01 7.467117e+00 6.420686e+01
C.6.30 1.948938e+01 7.691000e+00 6.454241e+01
C.7.02 1.942136e+01 -1.120468e+01 6.297409e+01
C.7.03 1.944272e+01 -1.090840e+01 6.270681e+01
C.7.04 1.949169e+01 -1.062618e+01 6.242815e+01
C.7.05 1.958669e+01 -1.033055e+01 6.206699e+01
C.7.06 1.968925e+01 -1.007794e+01 6.167645e+01
C.7.07 1.982370e+01 -9.857479e+00 6.127623e+01
C.7.08 1.994216e+01 -9.806859e+00 6.091680e+01
C.7.09 2.007938e+01 -9.819203e+00 6.056071e+01
C.7.10 2.016771e+01 -9.837036e+00 6.018967e+01
C.7.11 2.021268e+01 -9.881933e+00 5.943088e+01
C.7.12 2.015940e+01 -1.002600e+01 5.868504e+01
C.7.13 1.996934e+01 -1.026682e+01 5.798812e+01
C.7.14 1.970728e+01 -1.053631e+01 5.759987e+01
C.7.15 1.937208e+01 -1.084430e+01 5.730863e+01
C.7.17 1.871993e+01 -1.138271e+01 5.704672e+01
C.7.18 1.842166e+01 -1.157648e+01 5.705639e+01
C.7.19 1.812647e+01 -1.177121e+01 5.709579e+01
C.7.20 1.787127e+01 -1.200983e+01 5.720542e+01
C.7.21 1.763141e+01 -1.224250e+01 5.735513e+01
C.7.22 1.739577e+01 -1.240628e+01 5.758257e+01
C.7.23 1.715643e+01 -1.245813e+01 5.794135e+01
C.7.24 1.694561e+01 -1.243163e+01 5.832023e+01
C.7.25 1.679325e+01 -1.236435e+01 5.872143e+01
C.7.26 1.666977e+01 -1.224982e+01 5.896521e+01
C.7.27 1.643098e+01 -1.210042e+01 5.905715e+01
C.7.28 1.617635e+01 -1.194891e+01 5.905831e+01
C.7.29 1.581553e+01 -1.184449e+01 5.904841e+01
C.7.30 1.544714e+01 -1.178851e+01 5.899995e+01
C.8.01 1.572649e+01 1.002886e+01 5.103915e+01
C.8.02 1.572034e+01 9.605242e+00 5.099155e+01
C.8.03 1.562527e+01 9.189689e+00 5.098674e+01
C.8.04 1.540509e+01 8.833926e+00 5.106864e+01
C.8.05 1.504065e+01 8.558149e+00 5.121635e+01
C.8.06 1.469817e+01 8.233541e+00 5.130594e+01
C.8.07 1.436938e+01 7.885499e+00 5.134405e+01
C.8.08 1.420631e+01 7.641265e+00 5.128851e+01
C.8.09 1.402529e+01 7.411421e+00 5.122741e+01
C.8.10 1.384624e+01 7.176820e+00 5.118017e+01
C.8.11 1.366718e+01 6.872798e+00 5.112967e+01
C.8.12 1.359992e+01 6.545044e+00 5.100676e+01
C.8.14 1.337920e+01 6.104768e+00 5.078860e+01
C.8.15 1.324621e+01 6.014875e+00 5.069279e+01
C.8.16 1.311361e+01 5.943991e+00 5.058170e+01
C.8.17 1.297640e+01 5.887686e+00 5.043158e+01
C.8.18 1.285376e+01 5.856523e+00 5.026270e+01
C.8.19 1.278541e+01 5.815561e+00 5.006730e+01
C.8.20 1.266942e+01 5.798079e+00 4.986186e+01
C.8.21 1.256256e+01 5.794740e+00 4.965084e+01
C.8.22 1.254852e+01 5.771743e+00 4.941581e+01
C.8.23 1.251835e+01 5.785176e+00 4.919354e+01
C.8.24 1.247144e+01 5.839529e+00 4.898061e+01
C.8.26 1.235982e+01 6.427360e+00 4.856351e+01
C.8.27 1.256227e+01 6.677745e+00 4.814431e+01
C.8.28 1.267814e+01 7.082565e+00 4.782479e+01
C.8.29 1.273185e+01 7.480062e+00 4.777140e+01
C.8.30 1.277703e+01 7.880820e+00 4.780445e+01
C.8.31 1.285330e+01 8.277739e+00 4.782386e+01
C.8.32 1.290751e+01 8.634954e+00 4.786204e+01
C.8.33 1.298635e+01 8.988181e+00 4.789397e+01
C.8.34 1.305219e+01 9.339829e+00 4.795721e+01
C.8.35 1.309732e+01 9.712206e+00 4.806260e+01
C.8.36 1.309929e+01 1.005158e+01 4.825401e+01
C.8.37 1.312849e+01 1.037776e+01 4.846511e+01
C.8.38 1.328181e+01 1.068427e+01 4.860636e+01
C.8.39 1.343141e+01 1.096863e+01 4.879118e+01
C.8.40 1.357370e+01 1.120051e+01 4.904296e+01
C.8.41 1.377036e+01 1.137851e+01 4.926513e+01
C.8.42 1.403798e+01 1.153687e+01 4.941689e+01
C.8.44 1.445209e+01 1.165946e+01 5.000986e+01
C.8.45 1.457547e+01 1.162968e+01 5.039730e+01
C.8.46 1.482463e+01 1.147564e+01 5.068086e+01
C.8.47 1.509389e+01 1.103335e+01 5.097553e+01
C.8.48 1.542121e+01 1.054045e+01 5.104533e+01
C.9.01 1.542714e+01 -1.014529e+01 4.942227e+01
C.9.02 1.518637e+01 -9.892647e+00 4.951987e+01
C.9.03 1.489269e+01 -9.723895e+00 4.964873e+01
C.9.04 1.462235e+01 -9.510668e+00 4.976179e+01
C.9.05 1.443301e+01 -9.348079e+00 4.984834e+01
C.9.06 1.427214e+01 -9.149115e+00 4.991404e+01
C.9.07 1.415394e+01 -8.913406e+00 4.992974e+01
C.9.08 1.404305e+01 -8.696015e+00 4.995502e+01
C.9.09 1.390520e+01 -8.498164e+00 5.000026e+01
C.9.10 1.374769e+01 -8.311994e+00 5.002715e+01
C.9.11 1.358366e+01 -8.084882e+00 4.999086e+01
C.9.12 1.352403e+01 -7.818356e+00 4.991865e+01
C.9.14 1.333109e+01 -7.431150e+00 4.976493e+01
C.9.15 1.324276e+01 -7.299314e+00 4.967939e+01
C.9.16 1.313950e+01 -7.185793e+00 4.958478e+01
C.9.17 1.302940e+01 -7.025903e+00 4.944149e+01
C.9.18 1.291706e+01 -6.876975e+00 4.928846e+01
C.9.19 1.282345e+01 -6.746544e+00 4.910835e+01
C.9.20 1.271864e+01 -6.641397e+00 4.890201e+01
C.9.21 1.263312e+01 -6.559190e+00 4.867719e+01
C.9.22 1.254364e+01 -6.529860e+00 4.844109e+01
C.9.23 1.242602e+01 -6.565033e+00 4.820496e+01
C.9.24 1.228674e+01 -6.672310e+00 4.800513e+01
C.9.26 1.229737e+01 -7.168674e+00 4.743678e+01
C.9.27 1.252694e+01 -7.410716e+00 4.705277e+01
C.9.28 1.265096e+01 -7.809909e+00 4.676293e+01
C.9.29 1.261655e+01 -8.220467e+00 4.666920e+01
C.9.30 1.270480e+01 -8.622949e+00 4.657560e+01
C.9.31 1.281111e+01 -9.020746e+00 4.648082e+01
C.9.32 1.281155e+01 -9.420094e+00 4.645153e+01
C.9.33 1.281685e+01 -9.820175e+00 4.643544e+01
C.9.34 1.291187e+01 -1.020781e+01 4.640301e+01
C.9.35 1.297162e+01 -1.053025e+01 4.645051e+01
C.9.36 1.309098e+01 -1.083468e+01 4.650409e+01
C.9.37 1.311831e+01 -1.113366e+01 4.664430e+01
C.9.38 1.323329e+01 -1.146284e+01 4.679383e+01
C.9.39 1.344296e+01 -1.176454e+01 4.688845e+01
C.9.40 1.369530e+01 -1.203565e+01 4.697075e+01
C.9.41 1.383177e+01 -1.224484e+01 4.716821e+01
C.9.42 1.406849e+01 -1.240905e+01 4.730378e+01
C.9.44 1.447465e+01 -1.253636e+01 4.808068e+01
C.9.45 1.476568e+01 -1.248283e+01 4.860965e+01
C.9.46 1.501381e+01 -1.220622e+01 4.908849e+01
C.9.47 1.528443e+01 -1.156726e+01 4.934709e+01
C.9.48 1.553441e+01 -1.087073e+01 4.931930e+01
C.10.02 2.499026e+01 5.493775e+00 5.602111e+01
C.10.03 2.464477e+01 5.281264e+00 5.586839e+01
C.10.04 2.427658e+01 5.184337e+00 5.566130e+01
C.10.05 2.390284e+01 5.175491e+00 5.552341e+01
C.10.06 2.354757e+01 5.278199e+00 5.537504e+01
C.10.07 2.320191e+01 5.425478e+00 5.524237e+01
C.10.08 2.284768e+01 5.538705e+00 5.528532e+01
C.10.09 2.255336e+01 5.753814e+00 5.520011e+01
C.10.10 2.227484e+01 5.979797e+00 5.509282e+01
C.10.11 2.203437e+01 6.289822e+00 5.507516e+01
C.10.12 2.183419e+01 6.627739e+00 5.507643e+01
C.10.13 2.159656e+01 6.940342e+00 5.506843e+01
C.10.14 2.131289e+01 7.215392e+00 5.501946e+01
C.10.15 2.096418e+01 7.406734e+00 5.503765e+01
C.10.17 2.024100e+01 7.739203e+00 5.495982e+01
C.10.18 1.990125e+01 7.883289e+00 5.479286e+01
C.10.19 1.954774e+01 8.023542e+00 5.465340e+01
C.10.20 1.921199e+01 8.177789e+00 5.451220e+01
C.10.21 1.886794e+01 8.326044e+00 5.438527e+01
C.10.22 1.852587e+01 8.470815e+00 5.424928e+01
C.10.23 1.811971e+01 8.625193e+00 5.410426e+01
C.10.24 1.772600e+01 8.778410e+00 5.392719e+01
C.10.25 1.732837e+01 8.929074e+00 5.375685e+01
C.10.26 1.695347e+01 9.110918e+00 5.350344e+01
C.10.27 1.661852e+01 9.294821e+00 5.320040e+01
C.10.28 1.638977e+01 9.444078e+00 5.279638e+01
C.10.29 1.610571e+01 9.582791e+00 5.228551e+01
C.10.30 1.593332e+01 9.681746e+00 5.171861e+01
C.11.02 2.529626e+01 -7.170577e+00 5.493766e+01
C.11.03 2.486863e+01 -7.035430e+00 5.481640e+01
C.11.04 2.449707e+01 -6.927638e+00 5.455920e+01
C.11.05 2.411840e+01 -6.942693e+00 5.445952e+01
C.11.06 2.375263e+01 -7.017137e+00 5.434021e+01
C.11.07 2.339148e+01 -7.116625e+00 5.422520e+01
C.11.08 2.305697e+01 -7.215491e+00 5.412088e+01
C.11.09 2.272609e+01 -7.352386e+00 5.405516e+01
C.11.10 2.241962e+01 -7.514684e+00 5.394439e+01
C.11.11 2.211046e+01 -7.762191e+00 5.379147e+01
C.11.12 2.181636e+01 -8.043588e+00 5.367091e+01
C.11.13 2.153894e+01 -8.314688e+00 5.349838e+01
C.11.14 2.115549e+01 -8.635059e+00 5.343447e+01
C.11.15 2.076821e+01 -8.948071e+00 5.335838e+01
C.11.17 1.992442e+01 -9.463004e+00 5.331802e+01
C.11.18 1.950843e+01 -9.676337e+00 5.316918e+01
C.11.19 1.908287e+01 -9.858545e+00 5.300660e+01
C.11.20 1.863119e+01 -9.989759e+00 5.282566e+01
C.11.21 1.818207e+01 -1.009675e+01 5.262367e+01
C.11.22 1.778981e+01 -1.021383e+01 5.232976e+01
C.11.23 1.742088e+01 -1.030341e+01 5.208836e+01
C.11.24 1.702979e+01 -1.038960e+01 5.188329e+01
C.11.25 1.666488e+01 -1.047004e+01 5.163271e+01
C.11.26 1.634817e+01 -1.052614e+01 5.135389e+01
C.11.27 1.607427e+01 -1.056142e+01 5.102996e+01
C.11.28 1.583449e+01 -1.063412e+01 5.068587e+01
C.11.29 1.556490e+01 -1.078549e+01 5.030533e+01
C.11.30 1.559800e+01 -1.083259e+01 4.981839e+01
