# Supplementary material for: Ontogenetic changes and sexual dimorphism in the cranium and mandible of the Atlantic walrus (Odobenus rosmarus rosmarus L.)
Source: Anat Rec (Hoboken). 2025 Sep 12;309(7):1875–903. doi: 10.1002/ar.70050 (PMC13251751; doi:10.1002/ar.70050)
Supplement: Supplementary file 1 — Data S1: Supporting information. [file AR-309-1875-s001.zip › PTS files/Ontogeny_Skull/4660_M_A.pts]

Version 1.0
487
S.1 -1.860476e+00 -7.856914e-01 4.114494e+01
S.2 -1.978453e+00 -1.041121e+00 4.567223e+01
S.3 1.638865e+00 -3.187115e+00 4.955776e+01
S.4 1.754750e+00 1.010646e+00 4.967719e+01
S.5 7.311546e-01 -1.207067e+00 5.084223e+01
S.6 7.273717e+00 -1.763986e+00 5.662854e+01
S.7 2.397953e+01 -1.961702e+00 6.125411e+01
S.8 3.258461e+01 -1.473236e+00 5.306362e+01
S.9 3.265498e+01 -1.458683e+00 4.832206e+01
S.10 3.208573e+01 -3.706989e+00 5.055526e+01
S.11 3.249707e+01 8.291451e-01 5.090455e+01
S.12 1.303571e+00 -3.306105e+00 4.008152e+01
S.13 1.466494e+00 9.568661e-01 4.075821e+01
S.14 9.421602e+00 -5.969149e+00 4.235986e+01
S.15 9.530696e+00 3.772722e+00 4.239627e+01
S.16 1.666338e+01 -5.277742e+00 4.472887e+01
S.17 1.664028e+01 2.669276e+00 4.509844e+01
S.18 2.283406e+01 -4.598845e+00 4.420520e+01
S.19 2.277166e+01 2.154193e+00 4.443877e+01
S.20 1.955443e+01 -1.341643e+00 4.524246e+01
S.21 8.211413e+00 -1.177099e+00 4.657186e+01
S.22 8.651295e-01 -9.458919e-01 4.183658e+01
S.23 6.321561e+00 -1.109244e+01 5.113573e+01
S.24 6.401580e+00 8.588713e+00 5.138096e+01
S.25 9.690931e+00 -1.091004e+01 4.674526e+01
S.26 1.057974e+01 8.747296e+00 4.719053e+01
S.27 1.222659e+01 -1.192740e+01 5.088984e+01
S.28 1.205572e+01 9.155459e+00 5.130767e+01
S.29 1.515743e+01 -1.171127e+01 4.769023e+01
S.30 1.522196e+01 9.413771e+00 4.834772e+01
S.31 8.639713e+00 -9.012559e+00 4.534342e+01
S.32 9.257608e+00 6.486241e+00 4.579031e+01
S.33 9.238659e+00 -7.386339e+00 4.334863e+01
S.34 9.383394e+00 5.663484e+00 4.350367e+01
S.35 1.161697e+01 -8.922511e+00 4.245240e+01
S.36 1.225382e+01 7.134398e+00 4.340071e+01
S.37 1.839196e+01 -1.214713e+01 4.400452e+01
S.38 1.817173e+01 9.212385e+00 4.445923e+01
S.39 1.694983e+01 -1.333777e+01 4.617849e+01
S.40 1.728846e+01 1.099039e+01 4.658226e+01
S.41 2.200602e+01 -1.263631e+01 4.783868e+01
S.42 2.159366e+01 9.876310e+00 4.836271e+01
S.43 2.552501e+01 -1.590533e+01 4.974594e+01
S.44 2.519135e+01 1.236070e+01 5.092766e+01
S.45 3.045407e+01 -1.462683e+01 4.242015e+01
S.46 3.065238e+01 1.225923e+01 4.259635e+01
S.47 2.906530e+01 -1.683646e+01 4.506139e+01
S.48 2.876326e+01 1.465920e+01 4.466713e+01
S.49 3.327860e+01 -1.021649e+01 4.708865e+01
S.50 3.364367e+01 7.142684e+00 4.617375e+01
S.51 3.232584e+01 -7.813447e+00 5.088190e+01
S.52 3.297696e+01 4.699161e+00 5.123460e+01
S.53 3.476310e+01 -4.207833e+00 5.019799e+01
S.54 3.472018e+01 1.029324e+00 5.052316e+01
S.55 3.322384e+01 -3.154540e+00 4.757021e+01
S.56 3.345277e+01 1.658781e-01 4.775433e+01
S.57 3.227433e+01 -5.729681e+00 5.258016e+01
S.58 3.221319e+01 3.258888e+00 5.300355e+01
S.59 3.194461e+01 -1.631310e+00 5.652635e+01
S.60 3.182588e+01 -7.368958e+00 5.099650e+01
S.61 3.236386e+01 4.519008e+00 5.096012e+01
S.62 7.775748e+00 -7.327057e+00 4.068231e+01
S.63 8.066867e+00 5.667179e+00 4.094984e+01
S.64 2.383760e+01 -4.711854e+00 4.670356e+01
S.65 2.409854e+01 2.033241e+00 4.642831e+01
S.66 2.769442e+01 -1.016932e+01 4.456484e+01
S.67 2.758770e+01 7.503583e+00 4.474501e+01
S.68 2.897612e+01 -3.586613e+00 4.681614e+01
S.69 2.910322e+01 6.483568e-01 4.685715e+01
S.70 2.908258e+01 -1.405384e+00 4.771375e+01
S.71 2.227963e+01 -7.836429e+00 4.501590e+01
S.72 2.220326e+01 5.323575e+00 4.507748e+01
S.73 2.045270e+01 -7.970089e+00 4.558025e+01
S.74 2.036074e+01 5.463387e+00 4.566462e+01
S.75 2.090216e+01 -1.323860e+01 4.378548e+01
S.76 2.084295e+01 1.101961e+01 4.450669e+01
S.77 -1.040598e+00 -7.581583e+00 3.652934e+01
S.78 -4.576668e-01 5.501214e+00 3.648341e+01
S.79 5.150735e+00 -8.584044e+00 3.496178e+01
S.80 5.373624e+00 6.575917e+00 3.524789e+01
S.81 2.045804e+00 -1.006587e+01 3.603243e+01
S.82 2.627177e+00 8.454303e+00 3.484998e+01
S.83 2.407706e+00 -5.650551e+00 3.533535e+01
S.84 2.285504e+00 4.157516e+00 3.411419e+01
C.1.02 4.931929e-01 -1.206055e+00 5.133621e+01
C.1.03 5.569770e-01 -1.210754e+00 5.188078e+01
C.1.04 7.040962e-01 -1.219537e+00 5.240891e+01
C.1.05 9.851153e-01 -1.236731e+00 5.281641e+01
C.1.06 1.307763e+00 -1.256893e+00 5.319166e+01
C.1.07 1.669731e+00 -1.271832e+00 5.352942e+01
C.1.08 2.082078e+00 -1.274066e+00 5.389964e+01
C.1.09 2.500995e+00 -1.269896e+00 5.426238e+01
C.1.10 2.959364e+00 -1.278605e+00 5.457370e+01
C.1.11 3.456670e+00 -1.305569e+00 5.487156e+01
C.1.12 3.977768e+00 -1.346231e+00 5.512373e+01
C.1.13 4.520771e+00 -1.393958e+00 5.532284e+01
C.1.14 4.932403e+00 -1.448554e+00 5.553490e+01
C.1.15 5.348860e+00 -1.513572e+00 5.573421e+01
C.1.16 5.766757e+00 -1.576051e+00 5.593133e+01
C.1.17 6.242496e+00 -1.647707e+00 5.621697e+01
C.1.18 6.743719e+00 -1.721917e+00 5.645428e+01
C.1.20 7.848077e+00 -1.754366e+00 5.679209e+01
C.1.21 8.435159e+00 -1.713281e+00 5.689403e+01
C.1.22 9.028248e+00 -1.668143e+00 5.694839e+01
C.1.23 9.551399e+00 -1.634560e+00 5.697087e+01
C.1.24 1.007495e+01 -1.602278e+00 5.698421e+01
C.1.25 1.059906e+01 -1.577308e+00 5.698659e+01
C.1.26 1.122039e+01 -1.562816e+00 5.700769e+01
C.1.27 1.184019e+01 -1.557773e+00 5.705800e+01
C.1.28 1.245778e+01 -1.557965e+00 5.713063e+01
C.1.29 1.302397e+01 -1.567802e+00 5.723949e+01
C.1.30 1.359076e+01 -1.579407e+00 5.734500e+01
C.1.31 1.415199e+01 -1.582293e+00 5.747734e+01
C.1.32 1.481499e+01 -1.568783e+00 5.767428e+01
C.1.33 1.545457e+01 -1.546996e+00 5.793702e+01
C.1.34 1.609588e+01 -1.520813e+00 5.819501e+01
C.1.35 1.666159e+01 -1.484645e+00 5.839977e+01
C.1.36 1.723697e+01 -1.444489e+00 5.857472e+01
C.1.37 1.779656e+01 -1.432279e+00 5.879824e+01
C.1.38 1.850688e+01 -1.469560e+00 5.903923e+01
C.1.39 1.921395e+01 -1.534842e+00 5.928382e+01
C.1.40 1.992220e+01 -1.606986e+00 5.952300e+01
C.1.41 2.057635e+01 -1.682246e+00 5.969633e+01
C.1.42 2.123884e+01 -1.762530e+00 5.983155e+01
C.1.43 2.189516e+01 -1.814677e+00 6.000518e+01
C.1.44 2.240795e+01 -1.798622e+00 6.014655e+01
C.1.45 2.291241e+01 -1.756394e+00 6.031069e+01
C.1.46 2.342257e+01 -1.743680e+00 6.046157e+01
C.1.47 2.381622e+01 -1.763374e+00 6.051134e+01
C.1.48 2.396001e+01 -1.844379e+00 6.087439e+01
C.2.02 2.561533e+01 -1.578145e+01 5.020572e+01
C.2.03 2.569830e+01 -1.556030e+01 5.062895e+01
C.2.04 2.582217e+01 -1.519193e+01 5.091854e+01
C.2.05 2.591682e+01 -1.485894e+01 5.120302e+01
C.2.06 2.599252e+01 -1.456595e+01 5.153349e+01
C.2.07 2.611009e+01 -1.425906e+01 5.183805e+01
C.2.08 2.627553e+01 -1.397575e+01 5.212273e+01
C.2.09 2.647201e+01 -1.368894e+01 5.238317e+01
C.2.10 2.668363e+01 -1.341346e+01 5.264397e+01
C.2.11 2.705423e+01 -1.296490e+01 5.308167e+01
C.2.12 2.746010e+01 -1.253958e+01 5.351121e+01
C.2.13 2.781314e+01 -1.201352e+01 5.387004e+01
C.2.14 2.815339e+01 -1.161234e+01 5.409829e+01
C.2.15 2.855587e+01 -1.130063e+01 5.436222e+01
C.2.16 2.880862e+01 -1.088764e+01 5.466942e+01
C.2.17 2.889521e+01 -1.037964e+01 5.523046e+01
C.2.18 2.885719e+01 -1.000459e+01 5.589248e+01
C.2.19 2.874132e+01 -9.647984e+00 5.655562e+01
C.2.20 2.858526e+01 -9.436456e+00 5.710569e+01
C.2.21 2.834739e+01 -9.172961e+00 5.760134e+01
C.2.22 2.805184e+01 -8.820646e+00 5.800161e+01
C.2.23 2.745653e+01 -8.393472e+00 5.850446e+01
C.2.24 2.680671e+01 -7.933982e+00 5.889985e+01
C.2.25 2.614985e+01 -7.496760e+00 5.930865e+01
C.2.26 2.555516e+01 -7.031026e+00 5.968613e+01
C.2.27 2.499938e+01 -6.480100e+00 6.000339e+01
C.2.28 2.449657e+01 -5.866256e+00 6.029218e+01
C.2.29 2.410374e+01 -5.298428e+00 6.050233e+01
C.2.30 2.378233e+01 -4.673246e+00 6.066588e+01
C.2.31 2.362257e+01 -3.984067e+00 6.080876e+01
C.2.32 2.359688e+01 -3.296366e+00 6.098069e+01
C.2.33 2.373981e+01 -2.615573e+00 6.111946e+01
C.3.02 2.541286e+01 1.209886e+01 5.132980e+01
C.3.03 2.564285e+01 1.178999e+01 5.169176e+01
C.3.04 2.594026e+01 1.142385e+01 5.193015e+01
C.3.05 2.631019e+01 1.097872e+01 5.215108e+01
C.3.06 2.662854e+01 1.059486e+01 5.251863e+01
C.3.07 2.703528e+01 1.027361e+01 5.285798e+01
C.3.08 2.755093e+01 9.950483e+00 5.296343e+01
C.3.09 2.796889e+01 9.506267e+00 5.286625e+01
C.3.10 2.848076e+01 9.189716e+00 5.300483e+01
C.3.11 2.885775e+01 8.786061e+00 5.328602e+01
C.3.12 2.915359e+01 8.386640e+00 5.365625e+01
C.3.13 2.937512e+01 7.989531e+00 5.407739e+01
C.3.14 2.953849e+01 7.545826e+00 5.458156e+01
C.3.15 2.963553e+01 7.206481e+00 5.517583e+01
C.3.16 2.966216e+01 6.848310e+00 5.576639e+01
C.3.17 2.966071e+01 6.562154e+00 5.630912e+01
C.3.18 2.959834e+01 6.290798e+00 5.685585e+01
C.3.19 2.936669e+01 6.030153e+00 5.736065e+01
C.3.20 2.888120e+01 5.840880e+00 5.779783e+01
C.3.21 2.831616e+01 5.750710e+00 5.816561e+01
C.3.22 2.774894e+01 5.643995e+00 5.852555e+01
C.3.23 2.708065e+01 5.239224e+00 5.884971e+01
C.3.24 2.639585e+01 4.902810e+00 5.921491e+01
C.3.25 2.578398e+01 4.426337e+00 5.955270e+01
C.3.26 2.519840e+01 3.847011e+00 5.999767e+01
C.3.27 2.470601e+01 3.165213e+00 6.040904e+01
C.3.28 2.431807e+01 2.354158e+00 6.067025e+01
C.3.29 2.405736e+01 1.760504e+00 6.081948e+01
C.3.30 2.382485e+01 1.153796e+00 6.096260e+01
C.3.31 2.361649e+01 5.369541e-01 6.109949e+01
C.3.32 2.346893e+01 -3.069252e-01 6.123621e+01
C.3.33 2.367951e+01 -1.147847e+00 6.126940e+01
C.4.02 -1.508528e+00 -8.524894e-01 4.074989e+01
C.4.03 -1.009546e+00 -9.057142e-01 4.056940e+01
C.4.04 -4.827774e-01 -9.560962e-01 4.063544e+01
C.4.05 1.292624e-02 -9.726399e-01 4.098075e+01
C.4.06 4.525011e-01 -9.545256e-01 4.139510e+01
C.4.08 1.312094e+00 -9.741520e-01 4.238425e+01
C.4.09 1.643705e+00 -1.001504e+00 4.300861e+01
C.4.10 1.987635e+00 -9.713896e-01 4.362612e+01
C.4.11 2.379230e+00 -9.278434e-01 4.401522e+01
C.4.12 2.879758e+00 -9.512119e-01 4.425099e+01
C.4.13 3.419357e+00 -1.013544e+00 4.435877e+01
C.4.14 3.780771e+00 -1.035307e+00 4.452393e+01
C.4.15 4.147684e+00 -1.062516e+00 4.467567e+01
C.4.16 4.490289e+00 -1.071449e+00 4.487795e+01
C.4.17 4.910506e+00 -1.051045e+00 4.516841e+01
C.4.18 5.350494e+00 -1.034574e+00 4.542824e+01
C.4.19 5.794538e+00 -1.028600e+00 4.568153e+01
C.4.20 6.197379e+00 -1.049387e+00 4.588860e+01
C.4.21 6.620247e+00 -1.099396e+00 4.604440e+01
C.4.22 7.057717e+00 -1.135924e+00 4.615788e+01
C.4.23 7.431033e+00 -1.154811e+00 4.632522e+01
C.4.24 7.818121e+00 -1.160748e+00 4.645881e+01
C.4.26 8.727388e+00 -1.215901e+00 4.676517e+01
C.4.27 9.263659e+00 -1.269191e+00 4.688628e+01
C.4.28 9.806417e+00 -1.298990e+00 4.698432e+01
C.4.29 1.033464e+01 -1.286241e+00 4.697573e+01
C.4.30 1.086201e+01 -1.255464e+00 4.698966e+01
C.4.31 1.138044e+01 -1.237961e+00 4.688879e+01
C.4.32 1.216394e+01 -1.245897e+00 4.686288e+01
C.4.33 1.294751e+01 -1.271092e+00 4.685921e+01
C.4.34 1.372311e+01 -1.295659e+00 4.674752e+01
C.4.35 1.448061e+01 -1.349588e+00 4.664217e+01
C.4.36 1.522894e+01 -1.401256e+00 4.648351e+01
C.4.37 1.596362e+01 -1.428224e+00 4.626588e+01
C.4.38 1.658502e+01 -1.422116e+00 4.604802e+01
C.4.39 1.721479e+01 -1.395032e+00 4.585750e+01
C.4.40 1.785021e+01 -1.367967e+00 4.568673e+01
C.4.41 1.842665e+01 -1.349906e+00 4.557185e+01
C.4.42 1.899771e+01 -1.340636e+00 4.543185e+01
C.5.02 6.201741e+00 -1.083889e+01 5.147189e+01
C.5.03 6.059866e+00 -1.066279e+01 5.184672e+01
C.5.04 5.901867e+00 -1.056647e+01 5.224346e+01
C.5.05 5.801003e+00 -1.044282e+01 5.246978e+01
C.5.06 5.709591e+00 -1.027163e+01 5.266732e+01
C.5.07 5.647145e+00 -1.007365e+01 5.285057e+01
C.5.08 5.604728e+00 -9.654441e+00 5.313662e+01
C.5.09 5.561418e+00 -9.260584e+00 5.345655e+01
C.5.10 5.559873e+00 -8.849998e+00 5.375784e+01
C.5.11 5.598243e+00 -8.469053e+00 5.404485e+01
C.5.12 5.654168e+00 -8.102816e+00 5.434769e+01
C.5.13 5.724133e+00 -7.738630e+00 5.465009e+01
C.5.14 5.818799e+00 -7.394282e+00 5.491677e+01
C.5.15 5.939338e+00 -7.040052e+00 5.515895e+01
C.5.16 6.055089e+00 -6.662444e+00 5.536552e+01
C.5.17 6.140311e+00 -6.269829e+00 5.555799e+01
C.5.18 6.213064e+00 -5.868152e+00 5.573638e+01
C.5.19 6.295440e+00 -5.461354e+00 5.589819e+01
C.5.20 6.400520e+00 -4.967795e+00 5.609155e+01
C.5.21 6.521104e+00 -4.464503e+00 5.624708e+01
C.5.22 6.684422e+00 -3.962950e+00 5.636450e+01
C.5.23 6.860115e+00 -3.606297e+00 5.645135e+01
C.5.24 7.051298e+00 -3.261513e+00 5.655220e+01
C.5.25 7.205247e+00 -2.890029e+00 5.661468e+01
C.5.26 7.270395e+00 -2.518453e+00 5.662434e+01
C.5.27 7.281735e+00 -2.141268e+00 5.662745e+01
C.5.29 7.263106e+00 -1.292587e+00 5.663503e+01
C.5.30 7.228970e+00 -8.225710e-01 5.665211e+01
C.5.31 7.160516e+00 -3.560319e-01 5.665695e+01
C.5.32 7.064970e+00 3.628800e-02 5.664045e+01
C.5.33 6.939486e+00 4.188107e-01 5.660509e+01
C.5.34 6.789685e+00 7.921408e-01 5.656632e+01
C.5.35 6.630770e+00 1.104739e+00 5.650690e+01
C.5.36 6.464255e+00 1.404585e+00 5.641272e+01
C.5.37 6.323449e+00 1.718178e+00 5.632144e+01
C.5.38 6.211547e+00 2.139212e+00 5.620689e+01
C.5.39 6.138748e+00 2.564471e+00 5.607738e+01
C.5.40 6.074622e+00 2.986670e+00 5.593403e+01
C.5.41 6.017766e+00 3.405336e+00 5.576611e+01
C.5.42 5.971892e+00 3.818475e+00 5.558195e+01
C.5.43 5.924563e+00 4.223746e+00 5.538139e+01
C.5.44 5.854594e+00 4.702878e+00 5.511357e+01
C.5.45 5.796484e+00 5.158981e+00 5.480571e+01
C.5.46 5.760027e+00 5.609666e+00 5.448673e+01
C.5.47 5.748382e+00 5.996238e+00 5.422306e+01
C.5.48 5.756122e+00 6.376617e+00 5.395038e+01
C.5.49 5.760557e+00 6.773920e+00 5.370294e+01
C.5.50 5.782407e+00 7.198863e+00 5.341503e+01
C.5.51 5.819509e+00 7.615132e+00 5.311622e+01
C.5.52 5.903763e+00 7.967328e+00 5.275181e+01
C.5.53 6.061793e+00 8.164121e+00 5.228332e+01
C.5.54 6.234946e+00 8.307858e+00 5.180113e+01
C.6.02 1.187193e+01 -1.199664e+01 5.079299e+01
C.6.03 1.156546e+01 -1.208129e+01 5.059579e+01
C.6.04 1.138039e+01 -1.215489e+01 5.027910e+01
C.6.05 1.136940e+01 -1.226683e+01 4.990704e+01
C.6.06 1.134575e+01 -1.238474e+01 4.953743e+01
C.6.07 1.137667e+01 -1.242646e+01 4.915223e+01
C.6.08 1.138344e+01 -1.235469e+01 4.871668e+01
C.6.09 1.133852e+01 -1.220928e+01 4.830227e+01
C.6.10 1.122608e+01 -1.205257e+01 4.790517e+01
C.6.11 1.109766e+01 -1.190415e+01 4.757307e+01
C.6.12 1.091053e+01 -1.174597e+01 4.727514e+01
C.6.13 1.068490e+01 -1.155314e+01 4.702874e+01
C.6.14 1.035453e+01 -1.135167e+01 4.689585e+01
C.6.15 1.004521e+01 -1.111247e+01 4.677546e+01
C.6.17 9.299887e+00 -1.076439e+01 4.683032e+01
C.6.18 8.905513e+00 -1.064906e+01 4.694236e+01
C.6.19 8.546482e+00 -1.050384e+01 4.711952e+01
C.6.20 8.230974e+00 -1.025881e+01 4.740978e+01
C.6.21 7.994562e+00 -1.004791e+01 4.778857e+01
C.6.22 7.778831e+00 -9.970144e+00 4.822590e+01
C.6.23 7.568012e+00 -9.983359e+00 4.854731e+01
C.6.24 7.319038e+00 -9.987464e+00 4.884046e+01
C.6.25 7.078391e+00 -1.001156e+01 4.913953e+01
C.6.26 6.810790e+00 -1.007192e+01 4.952665e+01
C.6.27 6.597322e+00 -1.032805e+01 4.986420e+01
C.6.28 6.415227e+00 -1.059866e+01 5.020878e+01
C.6.29 6.315351e+00 -1.080169e+01 5.049105e+01
C.6.30 6.278112e+00 -1.100628e+01 5.078708e+01
C.7.02 6.493752e+00 8.455797e+00 5.100757e+01
C.7.03 6.611623e+00 8.242560e+00 5.068164e+01
C.7.04 6.766541e+00 7.996638e+00 5.039684e+01
C.7.05 6.978827e+00 7.736146e+00 5.005890e+01
C.7.06 7.232313e+00 7.545724e+00 4.970307e+01
C.7.07 7.514291e+00 7.464457e+00 4.932756e+01
C.7.08 7.757418e+00 7.466553e+00 4.893349e+01
C.7.09 7.983630e+00 7.529037e+00 4.853433e+01
C.7.10 8.226994e+00 7.629118e+00 4.815334e+01
C.7.11 8.537180e+00 7.802930e+00 4.771436e+01
C.7.12 8.915317e+00 8.120253e+00 4.743965e+01
C.7.13 9.349839e+00 8.412363e+00 4.722754e+01
C.7.14 9.750536e+00 8.534883e+00 4.712730e+01
C.7.15 1.017232e+01 8.622710e+00 4.712635e+01
C.7.17 1.074866e+01 8.897506e+00 4.730505e+01
C.7.18 1.092276e+01 9.031898e+00 4.743092e+01
C.7.19 1.109257e+01 9.135455e+00 4.758793e+01
C.7.20 1.127017e+01 9.299298e+00 4.789649e+01
C.7.21 1.136561e+01 9.460730e+00 4.824061e+01
C.7.22 1.148758e+01 9.599848e+00 4.858610e+01
C.7.23 1.152163e+01 9.729640e+00 4.886032e+01
C.7.24 1.154956e+01 9.844324e+00 4.914186e+01
C.7.25 1.154142e+01 9.891927e+00 4.944331e+01
C.7.26 1.146277e+01 9.819557e+00 4.980914e+01
C.7.27 1.137467e+01 9.674954e+00 5.015060e+01
C.7.28 1.134943e+01 9.528702e+00 5.050164e+01
C.7.29 1.149621e+01 9.396513e+00 5.083436e+01
C.7.30 1.177783e+01 9.249804e+00 5.105547e+01
C.8.01 1.890746e+01 -1.179833e+01 4.373964e+01
C.8.02 1.916236e+01 -1.143487e+01 4.366625e+01
C.8.03 1.933829e+01 -1.103397e+01 4.377014e+01
C.8.04 1.945667e+01 -1.076568e+01 4.411141e+01
C.8.05 1.961116e+01 -1.054880e+01 4.448046e+01
C.8.06 1.978969e+01 -1.024963e+01 4.477325e+01
C.8.07 1.992944e+01 -1.000233e+01 4.512881e+01
C.8.08 2.007303e+01 -9.716408e+00 4.529237e+01
C.8.09 2.019644e+01 -9.407751e+00 4.542883e+01
C.8.10 2.027516e+01 -9.105447e+00 4.560641e+01
C.8.11 2.033981e+01 -8.726138e+00 4.562023e+01
C.8.12 2.037580e+01 -8.347006e+00 4.556350e+01
C.8.14 2.050306e+01 -7.810015e+00 4.560015e+01
C.8.15 2.058543e+01 -7.670717e+00 4.564880e+01
C.8.16 2.070979e+01 -7.557890e+00 4.566778e+01
C.8.17 2.089854e+01 -7.461702e+00 4.561399e+01
C.8.18 2.110093e+01 -7.425117e+00 4.553999e+01
C.8.19 2.130675e+01 -7.419003e+00 4.546666e+01
C.8.20 2.147425e+01 -7.435294e+00 4.540423e+01
C.8.21 2.163828e+01 -7.483953e+00 4.534991e+01
C.8.22 2.179179e+01 -7.543402e+00 4.527836e+01
C.8.23 2.195699e+01 -7.629443e+00 4.518217e+01
C.8.24 2.211207e+01 -7.730016e+00 4.508329e+01
C.8.26 2.269587e+01 -7.961398e+00 4.505167e+01
C.8.27 2.306384e+01 -8.091124e+00 4.485688e+01
C.8.28 2.312207e+01 -8.341814e+00 4.450486e+01
C.8.29 2.320082e+01 -8.722745e+00 4.424840e+01
C.8.30 2.312927e+01 -9.088683e+00 4.396900e+01
C.8.31 2.310140e+01 -9.522631e+00 4.380167e+01
C.8.32 2.312690e+01 -9.945231e+00 4.371283e+01
C.8.33 2.318109e+01 -1.035916e+01 4.359942e+01
C.8.34 2.317426e+01 -1.077368e+01 4.347589e+01
C.8.35 2.305261e+01 -1.125532e+01 4.342270e+01
C.8.36 2.286063e+01 -1.170746e+01 4.333154e+01
C.8.37 2.265158e+01 -1.214997e+01 4.343200e+01
C.8.38 2.246080e+01 -1.245628e+01 4.351661e+01
C.8.39 2.222808e+01 -1.274198e+01 4.355666e+01
C.8.40 2.194679e+01 -1.296317e+01 4.365328e+01
C.8.41 2.161835e+01 -1.312088e+01 4.371186e+01
C.8.42 2.127077e+01 -1.322124e+01 4.378464e+01
C.8.44 2.035513e+01 -1.328864e+01 4.402718e+01
C.8.45 1.977197e+01 -1.317352e+01 4.410971e+01
C.8.46 1.926191e+01 -1.288174e+01 4.398782e+01
C.8.47 1.899545e+01 -1.256608e+01 4.399871e+01
C.8.48 1.888523e+01 -1.218386e+01 4.388677e+01
C.9.01 1.865833e+01 1.001521e+01 4.435600e+01
C.9.02 1.867991e+01 9.576342e+00 4.412901e+01
C.9.03 1.878501e+01 9.100522e+00 4.404452e+01
C.9.04 1.896115e+01 8.645432e+00 4.412488e+01
C.9.05 1.923869e+01 8.339757e+00 4.451537e+01
C.9.06 1.949536e+01 8.035570e+00 4.492097e+01
C.9.07 1.974113e+01 7.697298e+00 4.530582e+01
C.9.08 1.988133e+01 7.320978e+00 4.555507e+01
C.9.09 1.997357e+01 6.929735e+00 4.580373e+01
C.9.10 2.008068e+01 6.474278e+00 4.587073e+01
C.9.11 2.013935e+01 6.136125e+00 4.576597e+01
C.9.12 2.022307e+01 5.791033e+00 4.571423e+01
C.9.14 2.048233e+01 5.334644e+00 4.565694e+01
C.9.15 2.063246e+01 5.242820e+00 4.563575e+01
C.9.16 2.079490e+01 5.172982e+00 4.562316e+01
C.9.17 2.096918e+01 5.128473e+00 4.561799e+01
C.9.18 2.114631e+01 5.102499e+00 4.559962e+01
C.9.19 2.131797e+01 5.069968e+00 4.555655e+01
C.9.20 2.148578e+01 5.024109e+00 4.550108e+01
C.9.21 2.165773e+01 4.996173e+00 4.544633e+01
C.9.22 2.182406e+01 5.007011e+00 4.537179e+01
C.9.23 2.196371e+01 5.082125e+00 4.526045e+01
C.9.24 2.207800e+01 5.197808e+00 4.515514e+01
C.9.26 2.249291e+01 5.521810e+00 4.507903e+01
C.9.27 2.277245e+01 5.731577e+00 4.504660e+01
C.9.28 2.295912e+01 5.980386e+00 4.488398e+01
C.9.29 2.300149e+01 6.278729e+00 4.459744e+01
C.9.30 2.301193e+01 6.593802e+00 4.432627e+01
C.9.31 2.301749e+01 6.944782e+00 4.410336e+01
C.9.32 2.310880e+01 7.401006e+00 4.399845e+01
C.9.33 2.318905e+01 7.868426e+00 4.394784e+01
C.9.34 2.316906e+01 8.327491e+00 4.382005e+01
C.9.35 2.304085e+01 8.824879e+00 4.368044e+01
C.9.36 2.290782e+01 9.331658e+00 4.377425e+01
C.9.37 2.271408e+01 9.806946e+00 4.391523e+01
C.9.38 2.244688e+01 1.021778e+01 4.402964e+01
C.9.39 2.213584e+01 1.057919e+01 4.419058e+01
C.9.40 2.176616e+01 1.084428e+01 4.440584e+01
C.9.41 2.147528e+01 1.095979e+01 4.446839e+01
C.9.42 2.115997e+01 1.100927e+01 4.447116e+01
C.9.44 2.043638e+01 1.104112e+01 4.460724e+01
C.9.45 2.001824e+01 1.104966e+01 4.457644e+01
C.9.46 1.962084e+01 1.097061e+01 4.446832e+01
C.9.47 1.923108e+01 1.073458e+01 4.439242e+01
C.9.48 1.892227e+01 1.039123e+01 4.440444e+01
C.10.02 8.031803e+00 -7.356569e+00 4.086373e+01
C.10.03 8.281485e+00 -7.403795e+00 4.105023e+01
C.10.04 8.521797e+00 -7.466746e+00 4.124422e+01
C.10.05 8.791449e+00 -7.544707e+00 4.138391e+01
C.10.06 9.053445e+00 -7.637487e+00 4.152897e+01
C.10.07 9.312419e+00 -7.762582e+00 4.165379e+01
C.10.08 9.534521e+00 -7.929517e+00 4.178378e+01
C.10.09 9.735385e+00 -8.118420e+00 4.191822e+01
C.10.10 9.961290e+00 -8.310445e+00 4.199691e+01
C.10.11 1.021956e+01 -8.497558e+00 4.204352e+01
C.10.12 1.049034e+01 -8.669065e+00 4.200950e+01
C.10.13 1.077698e+01 -8.810517e+00 4.205092e+01
C.10.14 1.106093e+01 -8.867083e+00 4.217151e+01
C.10.15 1.133078e+01 -8.882070e+00 4.233064e+01
C.10.17 1.193011e+01 -9.114372e+00 4.265144e+01
C.10.18 1.216413e+01 -9.356942e+00 4.289820e+01
C.10.19 1.243556e+01 -9.595604e+00 4.310763e+01
C.10.20 1.282660e+01 -9.848175e+00 4.326021e+01
C.10.21 1.323344e+01 -1.009424e+01 4.337820e+01
C.10.22 1.363686e+01 -1.030868e+01 4.355497e+01
C.10.23 1.412277e+01 -1.049412e+01 4.371685e+01
C.10.24 1.461177e+01 -1.064470e+01 4.390366e+01
C.10.25 1.511113e+01 -1.079157e+01 4.406419e+01
C.10.26 1.572624e+01 -1.095181e+01 4.422293e+01
C.10.27 1.635259e+01 -1.110076e+01 4.434438e+01
C.10.28 1.697859e+01 -1.129268e+01 4.432136e+01
C.10.29 1.748829e+01 -1.153366e+01 4.427369e+01
C.10.30 1.793940e+01 -1.181667e+01 4.408256e+01
C.11.02 8.376621e+00 5.550988e+00 4.116316e+01
C.11.03 8.706861e+00 5.468955e+00 4.136106e+01
C.11.04 9.020312e+00 5.444695e+00 4.159795e+01
C.11.05 9.267099e+00 5.487636e+00 4.177077e+01
C.11.06 9.526096e+00 5.574638e+00 4.190484e+01
C.11.07 9.762395e+00 5.685782e+00 4.206113e+01
C.11.08 1.005903e+01 5.831494e+00 4.222697e+01
C.11.09 1.035812e+01 5.992959e+00 4.237255e+01
C.11.10 1.066394e+01 6.156044e+00 4.250141e+01
C.11.11 1.091013e+01 6.297382e+00 4.259307e+01
C.11.12 1.115596e+01 6.443681e+00 4.267755e+01
C.11.13 1.140694e+01 6.580202e+00 4.276328e+01
C.11.14 1.176859e+01 6.740301e+00 4.287088e+01
C.11.15 1.201897e+01 6.929106e+00 4.313482e+01
C.11.17 1.254395e+01 7.339984e+00 4.357810e+01
C.11.18 1.287366e+01 7.542757e+00 4.366804e+01
C.11.19 1.318542e+01 7.735464e+00 4.382158e+01
C.11.20 1.358899e+01 7.951265e+00 4.404279e+01
C.11.21 1.403118e+01 8.164953e+00 4.417402e+01
C.11.22 1.448643e+01 8.340630e+00 4.431636e+01
C.11.23 1.497419e+01 8.447127e+00 4.446596e+01
C.11.24 1.547556e+01 8.514984e+00 4.459111e+01
C.11.25 1.597357e+01 8.621841e+00 4.470153e+01
C.11.26 1.635732e+01 8.795263e+00 4.478414e+01
C.11.27 1.673571e+01 8.995749e+00 4.481261e+01
C.11.28 1.713351e+01 9.152773e+00 4.477684e+01
C.11.29 1.748669e+01 9.222310e+00 4.471057e+01
C.11.30 1.783387e+01 9.243483e+00 4.459655e+01
