# Supplementary material for: Ontogenetic changes and sexual dimorphism in the cranium and mandible of the Atlantic walrus (Odobenus rosmarus rosmarus L.)
Source: Anat Rec (Hoboken). 2025 Sep 12;309(7):1875–903. doi: 10.1002/ar.70050 (PMC13251751; doi:10.1002/ar.70050)
Supplement: Supplementary file 1 — Data S1: Supporting information. [file AR-309-1875-s001.zip › PTS files/Ontogeny_Skull/4670_M_J.pts]

Version 1.0
487
S.1 1.117467e+01 1.181116e+01 4.123721e+01
S.2 9.818144e+00 1.080173e+01 4.489911e+01
S.3 7.573565e+00 8.503994e+00 4.708501e+01
S.4 1.022222e+01 8.280323e+00 4.767810e+01
S.5 8.862774e+00 9.120028e+00 4.846207e+01
S.6 7.451977e+00 3.066060e+00 5.087756e+01
S.7 5.829490e+00 -1.160766e+01 5.174535e+01
S.8 7.544172e+00 -1.683842e+01 4.330407e+01
S.9 8.873724e+00 -1.474124e+01 3.927178e+01
S.10 6.118749e+00 -1.525432e+01 4.090841e+01
S.11 1.022437e+01 -1.588321e+01 4.199648e+01
S.12 8.942499e+00 9.691494e+00 4.009869e+01
S.13 1.308787e+01 9.381293e+00 4.116495e+01
S.14 6.610445e+00 4.438517e+00 3.967792e+01
S.15 1.400889e+01 3.733964e+00 4.202807e+01
S.16 6.499770e+00 -1.247451e+00 4.045910e+01
S.17 1.284110e+01 -1.969378e+00 4.225155e+01
S.18 7.891730e+00 -5.539724e+00 3.910444e+01
S.19 1.181041e+01 -6.298573e+00 4.030709e+01
S.20 9.384478e+00 -3.751106e+00 4.153223e+01
S.21 9.470160e+00 4.078755e+00 4.363493e+01
S.22 1.072232e+01 9.673744e+00 4.189902e+01
S.23 2.338582e+00 4.985729e+00 4.563216e+01
S.24 1.477005e+01 3.613924e+00 4.924418e+01
S.25 2.333660e+00 3.363117e+00 4.205367e+01
S.26 1.650257e+01 1.862268e+00 4.602947e+01
S.27 9999 9999 9999
S.28 1.675262e+01 -9.868700e-01 4.814563e+01
S.29 6.734520e-01 -1.547413e+00 4.117311e+01
S.30 1.713851e+01 -3.235605e+00 4.582804e+01
S.31 4.188909e+00 3.966437e+00 4.190048e+01
S.32 1.468406e+01 3.046935e+00 4.492887e+01
S.33 5.220370e+00 4.024372e+00 3.970152e+01
S.34 1.520756e+01 3.070044e+00 4.256497e+01
S.35 4.314731e+00 2.724192e+00 3.882184e+01
S.36 1.604499e+01 1.284143e+00 4.227671e+01
S.37 1.313562e+00 -2.991562e+00 3.902146e+01
S.38 1.756272e+01 -4.731599e+00 4.404945e+01
S.39 9.217644e-02 -2.531121e+00 3.999529e+01
S.40 1.802108e+01 -3.934066e+00 4.518531e+01
S.41 1.916374e-01 -5.901499e+00 4.001234e+01
S.42 1.742362e+01 -7.623650e+00 4.474861e+01
S.43 -1.884813e+00 -7.183836e+00 4.062239e+01
S.44 1.857357e+01 -9.446725e+00 4.647434e+01
S.45 1.547821e+00 -1.015856e+01 3.475756e+01
S.46 1.832582e+01 -1.181079e+01 3.900145e+01
S.47 -3.086594e-01 -8.336345e+00 3.638530e+01
S.48 1.941014e+01 -1.024583e+01 4.124576e+01
S.49 2.526192e+00 -1.355874e+01 3.729607e+01
S.50 1.537185e+01 -1.485129e+01 4.074879e+01
S.51 3.180456e+00 -1.505901e+01 3.981017e+01
S.52 1.324967e+01 -1.657803e+01 4.294896e+01
S.53 6.055982e+00 -1.711913e+01 3.983371e+01
S.54 1.045226e+01 -1.770802e+01 4.085360e+01
S.55 7.769244e+00 -1.434690e+01 3.866219e+01
S.56 1.043112e+01 -1.458632e+01 3.931183e+01
S.57 3.939055e+00 -1.591274e+01 4.169434e+01
S.58 1.196669e+01 -1.678061e+01 4.386967e+01
S.59 6.996213e+00 -1.690110e+01 4.524083e+01
S.60 3.335170e+00 -1.481810e+01 4.000330e+01
S.61 1.313353e+01 -1.616875e+01 4.266664e+01
S.62 6.743733e+00 6.825551e+00 3.830177e+01
S.63 1.526559e+01 5.921441e+00 4.091004e+01
S.64 6.792123e+00 -7.509166e+00 4.010033e+01
S.65 1.156994e+01 -7.748669e+00 4.162939e+01
S.66 3.056734e+00 -9.424746e+00 3.715863e+01
S.67 1.603109e+01 -1.023052e+01 4.061140e+01
S.68 6.697642e+00 -1.010182e+01 3.967934e+01
S.69 1.124397e+01 -1.056404e+01 4.080835e+01
S.70 8.910666e+00 -1.243115e+01 3.959004e+01
S.71 4.228045e+00 -5.669726e+00 3.954566e+01
S.72 1.450613e+01 -6.873681e+00 4.236411e+01
S.73 3.466401e+00 -3.993689e+00 4.012603e+01
S.74 1.497191e+01 -5.214596e+00 4.337351e+01
S.75 5.088791e-01 -3.986565e+00 3.834574e+01
S.76 1.843486e+01 -5.699726e+00 4.329625e+01
S.77 7.395679e+00 1.047068e+01 3.733351e+01
S.78 1.590955e+01 9.666224e+00 3.978170e+01
S.79 6.718246e+00 7.834521e+00 3.681365e+01
S.80 1.647645e+01 7.017556e+00 3.970151e+01
S.81 6.122941e+00 9.355776e+00 3.656555e+01
S.82 1.696153e+01 8.299104e+00 3.983489e+01
S.83 9999 9999 9999
S.84 9999 9999 9999
C.1.02 8.691048e+00 9.045046e+00 4.880895e+01
C.1.03 8.517678e+00 8.925748e+00 4.914233e+01
C.1.04 8.371215e+00 8.755924e+00 4.946658e+01
C.1.05 8.260456e+00 8.511462e+00 4.970212e+01
C.1.06 8.186890e+00 8.232346e+00 4.991233e+01
C.1.07 8.115553e+00 7.929129e+00 5.008692e+01
C.1.08 8.035261e+00 7.572103e+00 5.028759e+01
C.1.09 7.958002e+00 7.188910e+00 5.043384e+01
C.1.10 7.893904e+00 6.797619e+00 5.056408e+01
C.1.11 7.843796e+00 6.401707e+00 5.062917e+01
C.1.12 7.809369e+00 5.998940e+00 5.063865e+01
C.1.13 7.767745e+00 5.600735e+00 5.069518e+01
C.1.14 7.732161e+00 5.157615e+00 5.073610e+01
C.1.15 7.696286e+00 4.715675e+00 5.078805e+01
C.1.16 7.652842e+00 4.272196e+00 5.081511e+01
C.1.17 7.597627e+00 3.867280e+00 5.081332e+01
C.1.18 7.527027e+00 3.465193e+00 5.083207e+01
C.1.20 7.365299e+00 2.417304e+00 5.098283e+01
C.1.21 7.323962e+00 1.756868e+00 5.102338e+01
C.1.22 7.281332e+00 1.097585e+00 5.107846e+01
C.1.23 7.271353e+00 6.629467e-01 5.109307e+01
C.1.24 7.273302e+00 2.282541e-01 5.110931e+01
C.1.25 7.270879e+00 -2.063657e-01 5.109132e+01
C.1.26 7.255049e+00 -5.454907e-01 5.105985e+01
C.1.27 7.234208e+00 -8.813483e-01 5.100497e+01
C.1.28 7.209849e+00 -1.218626e+00 5.096142e+01
C.1.29 7.138817e+00 -1.897959e+00 5.095608e+01
C.1.30 7.051324e+00 -2.574490e+00 5.099111e+01
C.1.31 6.954543e+00 -3.244919e+00 5.107900e+01
C.1.32 6.881312e+00 -3.716743e+00 5.115598e+01
C.1.33 6.807571e+00 -4.192122e+00 5.120583e+01
C.1.34 6.755000e+00 -4.672768e+00 5.121694e+01
C.1.35 6.722915e+00 -5.199236e+00 5.124567e+01
C.1.36 6.703172e+00 -5.726151e+00 5.127723e+01
C.1.37 6.680842e+00 -6.253890e+00 5.128120e+01
C.1.38 6.639893e+00 -6.748178e+00 5.128994e+01
C.1.39 6.583051e+00 -7.239704e+00 5.132525e+01
C.1.40 6.518579e+00 -7.727047e+00 5.139166e+01
C.1.41 6.437212e+00 -8.299568e+00 5.150123e+01
C.1.42 6.367196e+00 -8.882630e+00 5.154097e+01
C.1.43 6.287458e+00 -9.463542e+00 5.159205e+01
C.1.44 6.217027e+00 -9.840867e+00 5.164562e+01
C.1.45 6.149255e+00 -1.022223e+01 5.165913e+01
C.1.46 6.090791e+00 -1.060487e+01 5.163998e+01
C.1.47 6.031857e+00 -1.097247e+01 5.161894e+01
C.1.48 5.987720e+00 -1.133540e+01 5.154564e+01
C.2.02 -1.934431e+00 -7.370288e+00 4.079516e+01
C.2.03 -1.947673e+00 -7.570394e+00 4.095905e+01
C.2.04 -1.946655e+00 -7.776224e+00 4.111625e+01
C.2.05 -1.889298e+00 -8.134000e+00 4.138198e+01
C.2.06 -1.833468e+00 -8.491919e+00 4.164790e+01
C.2.07 -1.725384e+00 -8.857246e+00 4.188615e+01
C.2.08 -1.586772e+00 -9.311563e+00 4.214796e+01
C.2.09 -1.487380e+00 -9.762239e+00 4.243289e+01
C.2.10 -1.381632e+00 -1.021569e+01 4.271105e+01
C.2.11 -1.173648e+00 -1.087411e+01 4.302728e+01
C.2.12 -9.721661e-01 -1.153523e+01 4.334209e+01
C.2.13 -7.638779e-01 -1.217243e+01 4.369894e+01
C.2.14 -5.638960e-01 -1.266729e+01 4.404220e+01
C.2.15 -3.502952e-01 -1.312747e+01 4.442340e+01
C.2.16 -1.181690e-01 -1.354041e+01 4.484563e+01
C.2.17 5.591617e-02 -1.380945e+01 4.518967e+01
C.2.18 2.308699e-01 -1.402602e+01 4.556854e+01
C.2.19 3.957176e-01 -1.415345e+01 4.599001e+01
C.2.20 5.636584e-01 -1.417240e+01 4.650917e+01
C.2.21 7.609762e-01 -1.409904e+01 4.701294e+01
C.2.22 9.551652e-01 -1.393594e+01 4.749646e+01
C.2.23 1.208708e+00 -1.360210e+01 4.807446e+01
C.2.24 1.526183e+00 -1.320162e+01 4.857308e+01
C.2.25 1.887115e+00 -1.279508e+01 4.903596e+01
C.2.26 2.124270e+00 -1.246198e+01 4.941272e+01
C.2.27 2.409429e+00 -1.212877e+01 4.975448e+01
C.2.28 2.744629e+00 -1.185033e+01 5.009982e+01
C.2.29 3.278519e+00 -1.163359e+01 5.048434e+01
C.2.30 3.854039e+00 -1.148887e+01 5.084168e+01
C.2.31 4.441125e+00 -1.139261e+01 5.119655e+01
C.2.32 4.896924e+00 -1.139007e+01 5.141793e+01
C.2.33 5.372398e+00 -1.147658e+01 5.157026e+01
C.3.02 1.847742e+01 -9.827684e+00 4.662809e+01
C.3.03 1.829977e+01 -1.019972e+01 4.671783e+01
C.3.04 1.807947e+01 -1.055403e+01 4.678069e+01
C.3.05 1.783008e+01 -1.091934e+01 4.686758e+01
C.3.06 1.756044e+01 -1.126877e+01 4.695908e+01
C.3.07 1.730943e+01 -1.161549e+01 4.710044e+01
C.3.08 1.699142e+01 -1.192938e+01 4.720755e+01
C.3.09 1.665883e+01 -1.222534e+01 4.732113e+01
C.3.10 1.637173e+01 -1.254728e+01 4.747939e+01
C.3.11 1.611501e+01 -1.288347e+01 4.763481e+01
C.3.12 1.587429e+01 -1.322727e+01 4.779897e+01
C.3.13 1.562314e+01 -1.357049e+01 4.794799e+01
C.3.14 1.526667e+01 -1.398336e+01 4.807030e+01
C.3.15 1.488088e+01 -1.437607e+01 4.816737e+01
C.3.16 1.447946e+01 -1.473615e+01 4.831465e+01
C.3.17 1.395598e+01 -1.512440e+01 4.854009e+01
C.3.18 1.342024e+01 -1.547650e+01 4.879423e+01
C.3.19 1.290975e+01 -1.569723e+01 4.920198e+01
C.3.20 1.239622e+01 -1.568492e+01 4.959001e+01
C.3.21 1.193750e+01 -1.551600e+01 5.000893e+01
C.3.22 1.147793e+01 -1.526878e+01 5.038592e+01
C.3.23 1.089629e+01 -1.490772e+01 5.074701e+01
C.3.24 1.031972e+01 -1.447354e+01 5.102659e+01
C.3.25 9.822584e+00 -1.398930e+01 5.136926e+01
C.3.26 9.373019e+00 -1.345965e+01 5.158781e+01
C.3.27 8.964745e+00 -1.289023e+01 5.178655e+01
C.3.28 8.511868e+00 -1.235300e+01 5.197815e+01
C.3.29 8.176399e+00 -1.214829e+01 5.199091e+01
C.3.30 7.815009e+00 -1.199335e+01 5.198930e+01
C.3.31 7.440797e+00 -1.187306e+01 5.197896e+01
C.3.32 6.905801e+00 -1.173569e+01 5.195988e+01
C.3.33 6.371133e+00 -1.166501e+01 5.183909e+01
C.4.02 1.120508e+01 1.150772e+01 4.097855e+01
C.4.03 1.117614e+01 1.111118e+01 4.093577e+01
C.4.04 1.105593e+01 1.074586e+01 4.104531e+01
C.4.05 1.094986e+01 1.034489e+01 4.127319e+01
C.4.06 1.084246e+01 9.993780e+00 4.157176e+01
C.4.08 1.064896e+01 9.450136e+00 4.203572e+01
C.4.09 1.057322e+01 9.266192e+00 4.222144e+01
C.4.10 1.049957e+01 9.081167e+00 4.240694e+01
C.4.11 1.043000e+01 8.827548e+00 4.267859e+01
C.4.12 1.043543e+01 8.479001e+00 4.282494e+01
C.4.13 1.032375e+01 8.161856e+00 4.265203e+01
C.4.14 1.024925e+01 7.912580e+00 4.279540e+01
C.4.15 1.016633e+01 7.646726e+00 4.289883e+01
C.4.16 1.009272e+01 7.379178e+00 4.300485e+01
C.4.17 1.000163e+01 6.943995e+00 4.312872e+01
C.4.18 9.923448e+00 6.498883e+00 4.322245e+01
C.4.19 9.835843e+00 6.061719e+00 4.334176e+01
C.4.20 9.771288e+00 5.735183e+00 4.342272e+01
C.4.21 9.705997e+00 5.408220e+00 4.350125e+01
C.4.22 9.645030e+00 5.075679e+00 4.355639e+01
C.4.23 9.580411e+00 4.745428e+00 4.359491e+01
C.4.24 9.515791e+00 4.414195e+00 4.362380e+01
C.4.26 9.438505e+00 3.643324e+00 4.365432e+01
C.4.27 9.423488e+00 3.206645e+00 4.366216e+01
C.4.28 9.419621e+00 2.771165e+00 4.362574e+01
C.4.29 9.398080e+00 2.292645e+00 4.360642e+01
C.4.30 9.395014e+00 1.819807e+00 4.352737e+01
C.4.31 9.364500e+00 1.342721e+00 4.349154e+01
C.4.32 9.355724e+00 8.334175e-01 4.330960e+01
C.4.33 9.318611e+00 2.964524e-01 4.325616e+01
C.4.34 9.309314e+00 -2.150858e-01 4.308065e+01
C.4.35 9.321576e+00 -7.009541e-01 4.290551e+01
C.4.36 9.348512e+00 -1.160829e+00 4.267172e+01
C.4.37 9.376083e+00 -1.619270e+00 4.243521e+01
C.4.38 9.375515e+00 -1.972595e+00 4.227127e+01
C.4.39 9.384506e+00 -2.315736e+00 4.208718e+01
C.4.40 9.398848e+00 -2.656093e+00 4.189832e+01
C.4.41 9.412124e+00 -3.008878e+00 4.171709e+01
C.4.42 9.433325e+00 -3.357325e+00 4.152837e+01
C.5.02 2.357515e+00 5.013665e+00 4.583283e+01
C.5.03 2.392400e+00 5.002816e+00 4.603302e+01
C.5.04 2.413752e+00 5.014904e+00 4.623502e+01
C.5.05 2.488499e+00 5.043678e+00 4.662547e+01
C.5.06 2.645291e+00 4.925164e+00 4.697222e+01
C.5.07 2.826023e+00 4.697136e+00 4.724463e+01
C.5.08 2.957989e+00 4.572762e+00 4.740894e+01
C.5.09 3.093278e+00 4.462659e+00 4.758058e+01
C.5.10 3.195320e+00 4.365748e+00 4.778077e+01
C.5.11 3.298455e+00 4.259945e+00 4.800479e+01
C.5.12 3.404892e+00 4.159568e+00 4.822975e+01
C.5.13 3.518540e+00 4.061656e+00 4.845226e+01
C.5.14 3.695384e+00 3.931667e+00 4.872988e+01
C.5.15 3.906680e+00 3.809691e+00 4.898625e+01
C.5.16 4.132136e+00 3.688118e+00 4.923045e+01
C.5.17 4.339942e+00 3.566551e+00 4.944993e+01
C.5.18 4.556764e+00 3.444262e+00 4.966009e+01
C.5.19 4.787584e+00 3.337865e+00 4.986388e+01
C.5.20 5.061236e+00 3.247556e+00 5.008696e+01
C.5.21 5.369845e+00 3.184963e+00 5.027038e+01
C.5.22 5.686637e+00 3.135001e+00 5.044342e+01
C.5.23 5.967542e+00 3.115383e+00 5.053990e+01
C.5.24 6.254178e+00 3.114625e+00 5.062020e+01
C.5.25 6.544051e+00 3.111252e+00 5.068779e+01
C.5.26 6.849856e+00 3.091465e+00 5.073392e+01
C.5.27 7.149002e+00 3.081083e+00 5.081417e+01
C.5.29 7.706777e+00 3.067208e+00 5.098224e+01
C.5.30 7.975403e+00 3.063292e+00 5.104314e+01
C.5.31 8.240875e+00 3.048563e+00 5.111520e+01
C.5.32 8.546206e+00 3.000471e+00 5.115684e+01
C.5.33 8.833302e+00 2.941904e+00 5.126369e+01
C.5.34 9.131750e+00 2.897884e+00 5.134285e+01
C.5.35 9.414165e+00 2.894689e+00 5.132239e+01
C.5.36 9.695866e+00 2.905763e+00 5.134907e+01
C.5.37 9.973654e+00 2.898633e+00 5.140358e+01
C.5.38 1.027874e+01 2.901206e+00 5.140771e+01
C.5.39 1.057429e+01 2.936803e+00 5.134080e+01
C.5.40 1.087175e+01 2.971854e+00 5.128256e+01
C.5.41 1.111992e+01 3.009175e+00 5.123883e+01
C.5.42 1.136381e+01 3.056781e+00 5.118272e+01
C.5.43 1.160349e+01 3.106678e+00 5.111230e+01
C.5.44 1.187283e+01 3.158103e+00 5.101380e+01
C.5.45 1.212903e+01 3.217765e+00 5.088853e+01
C.5.46 1.238348e+01 3.287015e+00 5.076463e+01
C.5.47 1.262066e+01 3.380413e+00 5.064071e+01
C.5.48 1.285162e+01 3.490149e+00 5.051845e+01
C.5.49 1.308376e+01 3.575963e+00 5.038033e+01
C.5.50 1.340004e+01 3.640222e+00 5.022598e+01
C.5.51 1.372990e+01 3.745906e+00 5.013648e+01
C.5.52 1.404449e+01 3.773934e+00 4.996847e+01
C.5.53 1.432486e+01 3.767139e+00 4.976015e+01
C.5.54 1.454117e+01 3.690810e+00 4.949665e+01
C.6.02 9999 9999 9999
C.6.03 9999 9999 9999
C.6.04 9999 9999 9999
C.6.05 9999 9999 9999
C.6.06 9999 9999 9999
C.6.07 9999 9999 9999
C.6.08 9999 9999 9999
C.6.09 9999 9999 9999
C.6.10 9999 9999 9999
C.6.11 9999 9999 9999
C.6.12 9999 9999 9999
C.6.13 9999 9999 9999
C.6.14 9999 9999 9999
C.6.15 9999 9999 9999
C.6.17 9999 9999 9999
C.6.18 9999 9999 9999
C.6.19 9999 9999 9999
C.6.20 9999 9999 9999
C.6.21 9999 9999 9999
C.6.22 9999 9999 9999
C.6.23 9999 9999 9999
C.6.24 9999 9999 9999
C.6.25 9999 9999 9999
C.6.26 9999 9999 9999
C.6.27 9999 9999 9999
C.6.28 9999 9999 9999
C.6.29 9999 9999 9999
C.6.30 9999 9999 9999
C.7.02 1.476311e+01 3.696150e+00 4.874220e+01
C.7.03 1.440457e+01 3.629349e+00 4.838751e+01
C.7.04 1.433279e+01 3.609357e+00 4.788428e+01
C.7.05 1.436561e+01 3.547292e+00 4.766584e+01
C.7.06 1.443331e+01 3.452034e+00 4.746837e+01
C.7.07 1.451448e+01 3.368821e+00 4.727055e+01
C.7.08 1.466556e+01 3.294318e+00 4.700092e+01
C.7.09 1.484621e+01 3.229207e+00 4.674756e+01
C.7.10 1.504234e+01 3.132435e+00 4.651682e+01
C.7.11 1.526055e+01 2.992941e+00 4.633549e+01
C.7.12 1.549873e+01 2.831092e+00 4.620494e+01
C.7.13 1.572118e+01 2.637062e+00 4.609170e+01
C.7.14 1.598861e+01 2.389809e+00 4.603333e+01
C.7.15 1.624505e+01 2.125669e+00 4.601030e+01
C.7.17 1.668365e+01 1.636000e+00 4.598615e+01
C.7.18 1.685836e+01 1.401876e+00 4.596325e+01
C.7.19 1.700842e+01 1.153957e+00 4.600658e+01
C.7.20 1.711242e+01 8.740326e-01 4.613272e+01
C.7.21 1.717359e+01 6.094195e-01 4.630971e+01
C.7.22 1.721195e+01 3.943211e-01 4.654918e+01
C.7.23 1.722439e+01 2.281552e-01 4.681661e+01
C.7.24 1.721051e+01 1.133455e-01 4.710972e+01
C.7.25 1.718402e+01 -5.228805e-03 4.740045e+01
C.7.26 1.716368e+01 -5.801234e-02 4.754215e+01
C.7.27 1.712900e+01 -1.234478e-01 4.767554e+01
C.7.28 1.708468e+01 -1.987469e-01 4.780062e+01
C.7.29 1.698685e+01 -4.250547e-01 4.799581e+01
C.7.30 1.687576e+01 -7.019346e-01 4.809524e+01
C.8.01 1.363068e+00 -3.165695e+00 3.897715e+01
C.8.02 1.627983e+00 -3.059447e+00 3.903111e+01
C.8.03 1.897625e+00 -2.992010e+00 3.911551e+01
C.8.04 2.164774e+00 -2.992597e+00 3.922956e+01
C.8.05 2.363645e+00 -3.072393e+00 3.931705e+01
C.8.06 2.516208e+00 -3.212084e+00 3.942088e+01
C.8.07 2.640454e+00 -3.365316e+00 3.954194e+01
C.8.08 2.763363e+00 -3.527142e+00 3.966580e+01
C.8.09 2.879597e+00 -3.695043e+00 3.978799e+01
C.8.10 3.009942e+00 -3.846606e+00 3.991711e+01
C.8.11 3.140023e+00 -3.918071e+00 4.002020e+01
C.8.12 3.289735e+00 -3.957885e+00 4.011323e+01
C.8.14 3.609532e+00 -4.071040e+00 4.015984e+01
C.8.15 3.748974e+00 -4.160396e+00 4.017344e+01
C.8.16 3.872144e+00 -4.271840e+00 4.017823e+01
C.8.17 4.019991e+00 -4.433519e+00 4.015951e+01
C.8.18 4.165891e+00 -4.586542e+00 4.009910e+01
C.8.19 4.272223e+00 -4.769115e+00 4.003819e+01
C.8.20 4.331874e+00 -4.954918e+00 3.996241e+01
C.8.21 4.354876e+00 -5.142959e+00 3.987332e+01
C.8.22 4.358285e+00 -5.323214e+00 3.976692e+01
C.8.23 4.345426e+00 -5.445211e+00 3.968734e+01
C.8.24 4.302896e+00 -5.564533e+00 3.961430e+01
C.8.26 3.957840e+00 -5.869305e+00 3.928288e+01
C.8.27 3.781312e+00 -5.965714e+00 3.890678e+01
C.8.28 3.654014e+00 -6.002322e+00 3.850138e+01
C.8.29 3.505360e+00 -5.988242e+00 3.810693e+01
C.8.30 3.216674e+00 -5.940142e+00 3.780322e+01
C.8.31 2.862635e+00 -5.867055e+00 3.758597e+01
C.8.32 2.553343e+00 -5.769818e+00 3.746650e+01
C.8.33 2.236537e+00 -5.643198e+00 3.741182e+01
C.8.34 1.924253e+00 -5.496439e+00 3.739354e+01
C.8.35 1.679835e+00 -5.396884e+00 3.746157e+01
C.8.36 1.454028e+00 -5.300545e+00 3.757995e+01
C.8.37 1.246755e+00 -5.154782e+00 3.768032e+01
C.8.38 1.062606e+00 -5.022896e+00 3.777898e+01
C.8.39 8.859137e-01 -4.901134e+00 3.790143e+01
C.8.40 7.432213e-01 -4.733494e+00 3.801356e+01
C.8.41 6.181614e-01 -4.503881e+00 3.813580e+01
C.8.42 5.192967e-01 -4.260468e+00 3.825532e+01
C.8.44 4.868497e-01 -3.736859e+00 3.848226e+01
C.8.45 5.463878e-01 -3.481128e+00 3.859418e+01
C.8.46 6.744385e-01 -3.262784e+00 3.872610e+01
C.8.47 8.720812e-01 -3.168115e+00 3.886622e+01
C.8.48 1.104074e+00 -3.141840e+00 3.898089e+01
C.9.01 1.732562e+01 -4.542205e+00 4.349545e+01
C.9.02 1.718547e+01 -4.415956e+00 4.347745e+01
C.9.03 1.703075e+01 -4.321212e+00 4.342276e+01
C.9.04 1.684131e+01 -4.320067e+00 4.342657e+01
C.9.05 1.657862e+01 -4.408906e+00 4.340132e+01
C.9.06 1.634700e+01 -4.563403e+00 4.339671e+01
C.9.07 1.612690e+01 -4.732909e+00 4.341570e+01
C.9.08 1.591960e+01 -4.875001e+00 4.345097e+01
C.9.09 1.571209e+01 -5.014589e+00 4.349405e+01
C.9.10 1.549582e+01 -5.144399e+00 4.352200e+01
C.9.11 1.531674e+01 -5.194175e+00 4.350892e+01
C.9.12 1.513814e+01 -5.197314e+00 4.345591e+01
C.9.14 1.478958e+01 -5.296393e+00 4.329736e+01
C.9.15 1.462087e+01 -5.406236e+00 4.322518e+01
C.9.16 1.447278e+01 -5.524085e+00 4.312560e+01
C.9.17 1.436168e+01 -5.652846e+00 4.304124e+01
C.9.18 1.427397e+01 -5.798546e+00 4.295687e+01
C.9.19 1.421140e+01 -5.946479e+00 4.285568e+01
C.9.20 1.416930e+01 -6.108699e+00 4.276061e+01
C.9.21 1.415716e+01 -6.263851e+00 4.264700e+01
C.9.22 1.417772e+01 -6.411817e+00 4.252531e+01
C.9.23 1.425877e+01 -6.567378e+00 4.242183e+01
C.9.24 1.438765e+01 -6.708522e+00 4.235151e+01
C.9.26 1.471114e+01 -7.060430e+00 4.222888e+01
C.9.27 1.490063e+01 -7.171919e+00 4.201244e+01
C.9.28 1.512163e+01 -7.249778e+00 4.181171e+01
C.9.29 1.539676e+01 -7.264481e+00 4.161045e+01
C.9.30 1.569649e+01 -7.245814e+00 4.144847e+01
C.9.31 1.603030e+01 -7.241222e+00 4.137798e+01
C.9.32 1.635138e+01 -7.241261e+00 4.139058e+01
C.9.33 1.666791e+01 -7.220643e+00 4.144200e+01
C.9.34 1.697857e+01 -7.160495e+00 4.149786e+01
C.9.35 1.728465e+01 -7.096938e+00 4.162936e+01
C.9.36 1.757535e+01 -6.998740e+00 4.177379e+01
C.9.37 1.779314e+01 -6.916698e+00 4.202048e+01
C.9.38 1.800101e+01 -6.747243e+00 4.228056e+01
C.9.39 1.814328e+01 -6.567638e+00 4.257565e+01
C.9.40 1.824841e+01 -6.372277e+00 4.287624e+01
C.9.41 1.834281e+01 -6.170857e+00 4.303653e+01
C.9.42 1.841470e+01 -5.940883e+00 4.316737e+01
C.9.44 1.839784e+01 -5.453917e+00 4.344783e+01
C.9.45 1.831640e+01 -5.198621e+00 4.356165e+01
C.9.46 1.817095e+01 -4.950267e+00 4.360550e+01
C.9.47 1.788830e+01 -4.807817e+00 4.369701e+01
C.9.48 1.760063e+01 -4.660516e+00 4.363301e+01
C.10.02 9999 9999 9999
C.10.03 9999 9999 9999
C.10.04 9999 9999 9999
C.10.05 9999 9999 9999
C.10.06 9999 9999 9999
C.10.07 9999 9999 9999
C.10.08 9999 9999 9999
C.10.09 9999 9999 9999
C.10.10 9999 9999 9999
C.10.11 9999 9999 9999
C.10.12 9999 9999 9999
C.10.13 9999 9999 9999
C.10.14 9999 9999 9999
C.10.15 9999 9999 9999
C.10.17 9999 9999 9999
C.10.18 9999 9999 9999
C.10.19 9999 9999 9999
C.10.20 9999 9999 9999
C.10.21 9999 9999 9999
C.10.22 9999 9999 9999
C.10.23 9999 9999 9999
C.10.24 9999 9999 9999
C.10.25 9999 9999 9999
C.10.26 9999 9999 9999
C.10.27 9999 9999 9999
C.10.28 9999 9999 9999
C.10.29 9999 9999 9999
C.10.30 9999 9999 9999
C.11.02 1.519016e+01 5.562787e+00 4.103077e+01
C.11.03 1.513789e+01 5.199037e+00 4.114836e+01
C.11.04 1.511709e+01 4.833656e+00 4.127067e+01
C.11.05 1.513867e+01 4.501585e+00 4.133928e+01
C.11.06 1.519212e+01 4.174325e+00 4.141341e+01
C.11.07 1.524879e+01 3.846497e+00 4.148248e+01
C.11.08 1.528709e+01 3.572126e+00 4.155470e+01
C.11.09 1.532981e+01 3.295104e+00 4.161296e+01
C.11.10 1.538998e+01 3.018744e+00 4.165726e+01
C.11.11 1.549492e+01 2.688260e+00 4.169503e+01
C.11.12 1.561615e+01 2.369696e+00 4.176907e+01
C.11.13 1.572981e+01 2.089581e+00 4.194306e+01
C.11.14 1.581510e+01 1.822891e+00 4.207898e+01
C.11.15 1.590387e+01 1.551566e+00 4.220296e+01
C.11.17 1.626931e+01 1.120661e+00 4.243620e+01
C.11.18 1.649837e+01 1.035598e+00 4.264303e+01
C.11.19 1.668563e+01 9.077118e-01 4.286900e+01
C.11.20 1.685356e+01 6.523733e-01 4.309852e+01
C.11.21 1.698087e+01 3.542671e-01 4.330103e+01
C.11.22 1.707756e+01 4.225617e-02 4.349949e+01
C.11.23 1.715652e+01 -3.098107e-01 4.364209e+01
C.11.24 1.720726e+01 -6.810533e-01 4.374278e+01
C.11.25 1.723969e+01 -1.064116e+00 4.379513e+01
C.11.26 1.725087e+01 -1.806441e+00 4.398785e+01
C.11.27 1.727682e+01 -2.572623e+00 4.396280e+01
C.11.28 1.729160e+01 -3.325790e+00 4.381842e+01
C.11.29 1.734101e+01 -3.881130e+00 4.386505e+01
C.11.30 1.713830e+01 -4.419220e+00 4.389706e+01
