# Supplementary material for: Ontogenetic changes and sexual dimorphism in the cranium and mandible of the Atlantic walrus (Odobenus rosmarus rosmarus L.)
Source: Anat Rec (Hoboken). 2025 Sep 12;309(7):1875–903. doi: 10.1002/ar.70050 (PMC13251751; doi:10.1002/ar.70050)
Supplement: Supplementary file 1 — Data S1: Supporting information. [file AR-309-1875-s001.zip › PTS files/Ontogeny_Skull/4671_F_A.pts]

Version 1.0
487
S.1 6.843512e+00 -2.437502e+01 4.286636e+01
S.2 7.056004e+00 -2.195151e+01 4.615678e+01
S.3 9.393909e+00 -1.931569e+01 4.812916e+01
S.4 5.536817e+00 -1.829772e+01 4.811718e+01
S.5 7.134367e+00 -1.970178e+01 4.927966e+01
S.6 8.246652e+00 -1.285016e+01 5.002279e+01
S.7 1.167393e+01 9.725929e-01 4.914258e+01
S.8 9999 9999 9999
S.9 1.270294e+01 2.197065e+00 3.623936e+01
S.10 9999 9999 9999
S.11 9999 9999 9999
S.12 9.396024e+00 -2.303413e+01 4.185961e+01
S.13 5.714526e+00 -2.217302e+01 4.169248e+01
S.14 1.279952e+01 -1.736153e+01 4.072191e+01
S.15 9999 9999 9999
S.16 1.331422e+01 -1.113128e+01 3.967205e+01
S.17 9999 9999 9999
S.18 1.296219e+01 -7.146681e+00 3.651350e+01
S.19 8.942340e+00 -5.720364e+00 3.645846e+01
S.20 9999 9999 9999
S.21 8.660143e+00 -1.569731e+01 4.359445e+01
S.22 7.332726e+00 -2.243636e+01 4.326608e+01
S.23 1.542457e+01 -1.679107e+01 4.737909e+01
S.24 1.564669e+00 -1.369475e+01 4.595467e+01
S.25 1.668643e+01 -1.536056e+01 4.375227e+01
S.26 9999 9999 9999
S.27 1.825012e+01 -1.226324e+01 4.564430e+01
S.28 9999 9999 9999
S.29 1.896328e+01 -1.142170e+01 4.240914e+01
S.30 1.306864e+00 -7.925865e+00 4.073532e+01
S.31 1.428422e+01 -1.605275e+01 4.322289e+01
S.32 9999 9999 9999
S.33 1.400728e+01 -1.708824e+01 4.131683e+01
S.34 9999 9999 9999
S.35 1.609393e+01 -1.565587e+01 4.051506e+01
S.36 9999 9999 9999
S.37 1.887084e+01 -1.107833e+01 3.956147e+01
S.38 2.267682e+00 -7.847198e+00 3.832177e+01
S.39 2.023920e+01 -1.047853e+01 4.103292e+01
S.40 4.751247e-01 -6.474629e+00 3.937505e+01
S.41 2.065636e+01 -6.241328e+00 4.030895e+01
S.42 2.057901e+00 -3.601676e+00 3.901397e+01
S.43 2.225582e+01 -4.737279e+00 4.062278e+01
S.44 8.127327e-02 -8.921437e-01 3.685558e+01
S.45 9999 9999 9999
S.46 3.230950e+00 -3.835537e-01 3.202359e+01
S.47 9999 9999 9999
S.48 8.381394e-01 -4.521093e-01 3.312132e+01
S.49 2.002397e+01 5.198772e-01 3.547714e+01
S.50 9999 9999 9999
S.51 1.819603e+01 2.476615e+00 3.876869e+01
S.52 7.367085e+00 3.996693e+00 3.770651e+01
S.53 1.559109e+01 4.653992e+00 3.765061e+01
S.54 1.057465e+01 5.443343e+00 3.723994e+01
S.55 1.477695e+01 2.708577e+00 3.594240e+01
S.56 1.108631e+01 3.108228e+00 3.575259e+01
S.57 1.668562e+01 3.457618e+00 4.108514e+01
S.58 8.547777e+00 4.654307e+00 4.056287e+01
S.59 1.255360e+01 4.513118e+00 4.193616e+01
S.60 1.773382e+01 1.890074e+00 3.909733e+01
S.61 7.573436e+00 3.723688e+00 3.809489e+01
S.62 1.375756e+01 -1.902460e+01 4.037964e+01
S.63 9999 9999 9999
S.64 1.435584e+01 -4.513791e+00 3.790899e+01
S.65 8.680822e+00 -3.524900e+00 3.749590e+01
S.66 1.899018e+01 -4.201927e+00 3.654203e+01
S.67 4.224650e+00 -1.720747e+00 3.522659e+01
S.68 1.405243e+01 -1.445467e+00 3.732805e+01
S.69 9.775569e+00 -7.328369e-01 3.703315e+01
S.70 1.232123e+01 4.200184e-01 3.690717e+01
S.71 1.664522e+01 -7.176122e+00 3.837003e+01
S.72 5.238011e+00 -4.794928e+00 3.735506e+01
S.73 1.663016e+01 -8.811085e+00 3.938794e+01
S.74 4.706388e+00 -6.450600e+00 3.841177e+01
S.75 2.023310e+01 -9.341739e+00 3.820733e+01
S.76 1.470519e+00 -5.695474e+00 3.666776e+01
S.77 1.232208e+01 -2.557506e+01 3.900755e+01
S.78 9999 9999 9999
S.79 1.451695e+01 -2.191522e+01 3.760195e+01
S.80 9999 9999 9999
S.81 1.479922e+01 -2.397945e+01 3.911703e+01
S.82 9999 9999 9999
S.83 1.196865e+01 -2.327396e+01 3.763271e+01
S.84 9999 9999 9999
C.1.02 7.119260e+00 -1.956228e+01 4.960668e+01
C.1.03 7.183224e+00 -1.928794e+01 4.982413e+01
C.1.04 7.250079e+00 -1.897136e+01 4.997226e+01
C.1.05 7.309252e+00 -1.865119e+01 5.005572e+01
C.1.06 7.363313e+00 -1.832435e+01 5.011261e+01
C.1.07 7.408633e+00 -1.799712e+01 5.017464e+01
C.1.08 7.466002e+00 -1.750626e+01 5.023818e+01
C.1.09 7.523729e+00 -1.701153e+01 5.025142e+01
C.1.10 7.599596e+00 -1.652102e+01 5.020770e+01
C.1.11 7.675027e+00 -1.615391e+01 5.017960e+01
C.1.12 7.762525e+00 -1.579297e+01 5.012202e+01
C.1.13 7.840265e+00 -1.542648e+01 5.009216e+01
C.1.14 7.893456e+00 -1.507586e+01 5.007900e+01
C.1.15 7.936496e+00 -1.472596e+01 5.003835e+01
C.1.16 7.984622e+00 -1.437436e+01 5.003674e+01
C.1.17 8.060531e+00 -1.386446e+01 5.001412e+01
C.1.18 8.139677e+00 -1.335487e+01 5.003239e+01
C.1.20 8.387058e+00 -1.242611e+01 4.996273e+01
C.1.21 8.554029e+00 -1.201899e+01 4.986517e+01
C.1.22 8.709037e+00 -1.162018e+01 4.972350e+01
C.1.23 8.854988e+00 -1.114812e+01 4.952747e+01
C.1.24 8.986876e+00 -1.068058e+01 4.931165e+01
C.1.25 9.125388e+00 -1.019757e+01 4.913825e+01
C.1.26 9.273060e+00 -9.719552e+00 4.903240e+01
C.1.27 9.426634e+00 -9.239092e+00 4.894820e+01
C.1.28 9.579507e+00 -8.758420e+00 4.886396e+01
C.1.29 9.725463e+00 -8.277433e+00 4.882409e+01
C.1.30 9.868263e+00 -7.794605e+00 4.879715e+01
C.1.31 9.993039e+00 -7.306800e+00 4.877036e+01
C.1.32 1.009478e+01 -6.774156e+00 4.874483e+01
C.1.33 1.017955e+01 -6.239886e+00 4.869919e+01
C.1.34 1.027108e+01 -5.706657e+00 4.865443e+01
C.1.35 1.039303e+01 -5.089889e+00 4.863623e+01
C.1.36 1.051850e+01 -4.473576e+00 4.863118e+01
C.1.37 1.064619e+01 -3.865435e+00 4.872847e+01
C.1.38 1.074283e+01 -3.412445e+00 4.877935e+01
C.1.39 1.083931e+01 -2.957138e+00 4.880227e+01
C.1.40 1.093558e+01 -2.502020e+00 4.882915e+01
C.1.41 1.101585e+01 -2.110025e+00 4.882343e+01
C.1.42 1.109503e+01 -1.718965e+00 4.885397e+01
C.1.43 1.117707e+01 -1.327619e+00 4.886966e+01
C.1.44 1.124274e+01 -1.032452e+00 4.888177e+01
C.1.45 1.131063e+01 -7.376133e-01 4.887514e+01
C.1.46 1.138245e+01 -4.448958e-01 4.884800e+01
C.1.47 1.152421e+01 1.930898e-01 4.871498e+01
C.1.48 1.175997e+01 7.551332e-01 4.850467e+01
C.2.02 2.223824e+01 -4.573343e+00 4.076569e+01
C.2.03 2.219312e+01 -4.411191e+00 4.090455e+01
C.2.04 2.213714e+01 -4.248957e+00 4.103930e+01
C.2.05 2.197316e+01 -3.887262e+00 4.133184e+01
C.2.06 2.178987e+01 -3.529422e+00 4.161758e+01
C.2.07 2.155266e+01 -3.175206e+00 4.186570e+01
C.2.08 2.137963e+01 -2.842505e+00 4.209646e+01
C.2.09 2.117180e+01 -2.511072e+00 4.229854e+01
C.2.10 2.095720e+01 -2.186764e+00 4.250510e+01
C.2.11 2.069643e+01 -1.730246e+00 4.282461e+01
C.2.12 2.048124e+01 -1.274980e+00 4.317808e+01
C.2.13 2.023086e+01 -8.775505e-01 4.357537e+01
C.2.14 2.007046e+01 -7.084419e-01 4.389809e+01
C.2.15 1.993069e+01 -6.052235e-01 4.425625e+01
C.2.16 1.976891e+01 -5.015775e-01 4.460490e+01
C.2.17 1.941408e+01 -3.528496e-01 4.507320e+01
C.2.18 1.904070e+01 -2.016335e-01 4.552604e+01
C.2.19 1.869279e+01 -1.811600e-02 4.598711e+01
C.2.20 1.831781e+01 1.941460e-01 4.643178e+01
C.2.21 1.781688e+01 3.472947e-01 4.676196e+01
C.2.22 1.729541e+01 4.706362e-01 4.707222e+01
C.2.23 1.692014e+01 5.194669e-01 4.725230e+01
C.2.24 1.654032e+01 5.536447e-01 4.742611e+01
C.2.25 1.616256e+01 5.723841e-01 4.760666e+01
C.2.26 1.571462e+01 6.003568e-01 4.786489e+01
C.2.27 1.529379e+01 6.496242e-01 4.816252e+01
C.2.28 1.486956e+01 6.319698e-01 4.845888e+01
C.2.29 1.427747e+01 5.957375e-01 4.869750e+01
C.2.30 1.365900e+01 5.934943e-01 4.885981e+01
C.2.31 1.303599e+01 6.180933e-01 4.900153e+01
C.2.32 1.257465e+01 7.058202e-01 4.906455e+01
C.2.33 1.212890e+01 8.664888e-01 4.906358e+01
C.3.02 2.004958e-01 -1.073484e+00 3.735144e+01
C.3.03 4.328980e-01 -1.224294e+00 3.781646e+01
C.3.04 6.132645e-01 -1.326155e+00 3.831653e+01
C.3.05 6.812150e-01 -1.337931e+00 3.861071e+01
C.3.06 7.628177e-01 -1.302968e+00 3.889952e+01
C.3.07 8.653578e-01 -1.199851e+00 3.916437e+01
C.3.08 1.207903e+00 -8.959811e-01 3.953711e+01
C.3.09 1.512124e+00 -5.352932e-01 3.989201e+01
C.3.10 1.816286e+00 -1.654745e-01 4.023746e+01
C.3.11 2.084686e+00 1.880920e-01 4.057349e+01
C.3.12 2.350999e+00 5.516536e-01 4.090039e+01
C.3.13 2.673097e+00 9.612070e-01 4.109658e+01
C.3.14 3.044863e+00 1.318646e+00 4.134388e+01
C.3.15 3.292813e+00 1.599275e+00 4.177624e+01
C.3.16 3.459378e+00 1.923472e+00 4.221703e+01
C.3.17 3.607004e+00 2.205897e+00 4.257233e+01
C.3.18 3.828282e+00 2.430082e+00 4.293092e+01
C.3.19 4.083934e+00 2.631565e+00 4.327996e+01
C.3.20 4.655819e+00 2.913889e+00 4.376077e+01
C.3.21 5.231038e+00 3.203088e+00 4.423343e+01
C.3.22 5.773204e+00 3.334732e+00 4.480495e+01
C.3.23 6.322864e+00 3.159289e+00 4.575608e+01
C.3.24 6.975339e+00 2.690630e+00 4.652569e+01
C.3.25 7.661998e+00 2.236351e+00 4.727383e+01
C.3.26 7.949361e+00 2.031181e+00 4.757251e+01
C.3.27 8.228749e+00 1.794573e+00 4.785504e+01
C.3.28 8.526753e+00 1.588193e+00 4.814222e+01
C.3.29 8.967600e+00 1.416964e+00 4.849378e+01
C.3.30 9.430296e+00 1.267907e+00 4.882685e+01
C.3.31 1.000165e+01 1.240533e+00 4.896846e+01
C.3.32 1.056721e+01 1.200452e+00 4.903770e+01
C.3.33 1.110932e+01 1.058799e+00 4.914867e+01
C.4.02 9999 9999 9999
C.4.03 9999 9999 9999
C.4.04 9999 9999 9999
C.4.05 9999 9999 9999
C.4.06 9999 9999 9999
C.4.08 9999 9999 9999
C.4.09 9999 9999 9999
C.4.10 9999 9999 9999
C.4.11 9999 9999 9999
C.4.12 9999 9999 9999
C.4.13 9999 9999 9999
C.4.14 9999 9999 9999
C.4.15 9999 9999 9999
C.4.16 9999 9999 9999
C.4.17 9999 9999 9999
C.4.18 9999 9999 9999
C.4.19 9999 9999 9999
C.4.20 9999 9999 9999
C.4.21 9999 9999 9999
C.4.22 9999 9999 9999
C.4.23 9999 9999 9999
C.4.24 9999 9999 9999
C.4.26 9999 9999 9999
C.4.27 9999 9999 9999
C.4.28 9999 9999 9999
C.4.29 9999 9999 9999
C.4.30 9999 9999 9999
C.4.31 9999 9999 9999
C.4.32 9999 9999 9999
C.4.33 9999 9999 9999
C.4.34 9999 9999 9999
C.4.35 9999 9999 9999
C.4.36 9999 9999 9999
C.4.37 9999 9999 9999
C.4.38 9999 9999 9999
C.4.39 9999 9999 9999
C.4.40 9999 9999 9999
C.4.41 9999 9999 9999
C.4.42 9999 9999 9999
C.5.02 1.516562e+01 -1.686294e+01 4.771427e+01
C.5.03 1.482597e+01 -1.668708e+01 4.790992e+01
C.5.04 1.455775e+01 -1.644347e+01 4.814074e+01
C.5.05 1.440354e+01 -1.629984e+01 4.833854e+01
C.5.06 1.427896e+01 -1.613813e+01 4.854313e+01
C.5.07 1.415260e+01 -1.595896e+01 4.873145e+01
C.5.08 1.401641e+01 -1.576934e+01 4.891880e+01
C.5.09 1.387708e+01 -1.556923e+01 4.909242e+01
C.5.10 1.370518e+01 -1.538398e+01 4.925284e+01
C.5.11 1.349763e+01 -1.524622e+01 4.939011e+01
C.5.12 1.327236e+01 -1.513463e+01 4.952314e+01
C.5.13 1.304167e+01 -1.501307e+01 4.963676e+01
C.5.14 1.279614e+01 -1.486096e+01 4.975471e+01
C.5.15 1.254902e+01 -1.470129e+01 4.985849e+01
C.5.16 1.230067e+01 -1.453563e+01 4.994913e+01
C.5.17 1.196828e+01 -1.429791e+01 5.005364e+01
C.5.18 1.163703e+01 -1.405564e+01 5.015111e+01
C.5.19 1.129222e+01 -1.383049e+01 5.024237e+01
C.5.20 1.095834e+01 -1.365305e+01 5.029419e+01
C.5.21 1.061060e+01 -1.349600e+01 5.030223e+01
C.5.22 1.025817e+01 -1.334985e+01 5.029341e+01
C.5.23 9.929628e+00 -1.322195e+01 5.023227e+01
C.5.24 9.597099e+00 -1.310303e+01 5.017465e+01
C.5.25 9.257046e+00 -1.300424e+01 5.012326e+01
C.5.26 8.922912e+00 -1.293935e+01 5.008502e+01
C.5.27 8.585211e+00 -1.289528e+01 5.004849e+01
C.5.29 7.996129e+00 -1.280846e+01 5.000349e+01
C.5.30 7.745208e+00 -1.276592e+01 4.999340e+01
C.5.31 7.493112e+00 -1.273056e+01 4.998496e+01
C.5.32 7.224350e+00 -1.269794e+01 4.996737e+01
C.5.33 6.954757e+00 -1.267256e+01 4.995057e+01
C.5.34 6.685104e+00 -1.267072e+01 4.992076e+01
C.5.35 6.372334e+00 -1.271172e+01 4.985492e+01
C.5.36 6.070013e+00 -1.277704e+01 4.976446e+01
C.5.37 5.776556e+00 -1.283884e+01 4.964651e+01
C.5.38 5.545466e+00 -1.286903e+01 4.954977e+01
C.5.39 5.319403e+00 -1.289367e+01 4.944041e+01
C.5.40 5.095485e+00 -1.292841e+01 4.932938e+01
C.5.41 4.859484e+00 -1.298734e+01 4.919944e+01
C.5.42 4.631881e+00 -1.305634e+01 4.905983e+01
C.5.43 4.412591e+00 -1.312136e+01 4.890576e+01
C.5.44 4.180171e+00 -1.318332e+01 4.873885e+01
C.5.45 3.946936e+00 -1.324326e+01 4.857233e+01
C.5.46 3.715811e+00 -1.329961e+01 4.840168e+01
C.5.47 3.426362e+00 -1.336566e+01 4.818105e+01
C.5.48 3.150354e+00 -1.342558e+01 4.794220e+01
C.5.49 2.879519e+00 -1.348846e+01 4.769824e+01
C.5.50 2.614386e+00 -1.355924e+01 4.743949e+01
C.5.51 2.359558e+00 -1.361717e+01 4.716754e+01
C.5.52 2.109244e+00 -1.370069e+01 4.689806e+01
C.5.53 1.865077e+00 -1.377898e+01 4.661330e+01
C.5.54 1.612873e+00 -1.378141e+01 4.632481e+01
C.6.02 1.831696e+01 -1.257716e+01 4.557549e+01
C.6.03 1.838756e+01 -1.289389e+01 4.552612e+01
C.6.04 1.846110e+01 -1.320974e+01 4.547543e+01
C.6.05 1.850454e+01 -1.347794e+01 4.518946e+01
C.6.06 1.855606e+01 -1.378200e+01 4.494358e+01
C.6.07 1.850563e+01 -1.399127e+01 4.461304e+01
C.6.08 1.835810e+01 -1.411803e+01 4.436297e+01
C.6.09 1.814543e+01 -1.422607e+01 4.415447e+01
C.6.10 1.791801e+01 -1.433888e+01 4.396492e+01
C.6.11 1.772659e+01 -1.447611e+01 4.383371e+01
C.6.12 1.752967e+01 -1.463625e+01 4.374274e+01
C.6.13 1.732747e+01 -1.480696e+01 4.369111e+01
C.6.14 1.711640e+01 -1.499795e+01 4.369781e+01
C.6.15 1.691128e+01 -1.518599e+01 4.375819e+01
C.6.17 1.641521e+01 -1.556093e+01 4.389835e+01
C.6.18 1.613098e+01 -1.578108e+01 4.397447e+01
C.6.19 1.585333e+01 -1.595877e+01 4.413686e+01
C.6.20 1.555177e+01 -1.610613e+01 4.432684e+01
C.6.21 1.526579e+01 -1.621481e+01 4.456169e+01
C.6.22 1.503724e+01 -1.630680e+01 4.485843e+01
C.6.23 1.496789e+01 -1.635686e+01 4.519715e+01
C.6.24 1.490000e+01 -1.637631e+01 4.553928e+01
C.6.25 1.476202e+01 -1.644096e+01 4.585365e+01
C.6.26 1.473815e+01 -1.650476e+01 4.615812e+01
C.6.27 1.481980e+01 -1.657296e+01 4.645142e+01
C.6.28 1.493571e+01 -1.666183e+01 4.672712e+01
C.6.29 1.507212e+01 -1.673328e+01 4.696098e+01
C.6.30 1.526072e+01 -1.681079e+01 4.715289e+01
C.7.02 9999 9999 9999
C.7.03 9999 9999 9999
C.7.04 9999 9999 9999
C.7.05 9999 9999 9999
C.7.06 9999 9999 9999
C.7.07 9999 9999 9999
C.7.08 9999 9999 9999
C.7.09 9999 9999 9999
C.7.10 9999 9999 9999
C.7.11 9999 9999 9999
C.7.12 9999 9999 9999
C.7.13 9999 9999 9999
C.7.14 9999 9999 9999
C.7.15 9999 9999 9999
C.7.17 9999 9999 9999
C.7.18 9999 9999 9999
C.7.19 9999 9999 9999
C.7.20 9999 9999 9999
C.7.21 9999 9999 9999
C.7.22 9999 9999 9999
C.7.23 9999 9999 9999
C.7.24 9999 9999 9999
C.7.25 9999 9999 9999
C.7.26 9999 9999 9999
C.7.27 9999 9999 9999
C.7.28 9999 9999 9999
C.7.29 9999 9999 9999
C.7.30 9999 9999 9999
C.8.01 1.858613e+01 -1.056903e+01 3.905644e+01
C.8.02 1.835506e+01 -1.043950e+01 3.912458e+01
C.8.03 1.816650e+01 -1.026276e+01 3.921416e+01
C.8.04 1.800927e+01 -1.006652e+01 3.932178e+01
C.8.05 1.782924e+01 -9.848959e+00 3.941056e+01
C.8.06 1.761851e+01 -9.641950e+00 3.942976e+01
C.8.07 1.739770e+01 -9.444937e+00 3.943746e+01
C.8.08 1.725186e+01 -9.333726e+00 3.943617e+01
C.8.09 1.709901e+01 -9.233527e+00 3.942070e+01
C.8.10 1.694886e+01 -9.129979e+00 3.940137e+01
C.8.11 1.683700e+01 -9.029161e+00 3.939822e+01
C.8.12 1.673524e+01 -8.918147e+00 3.940137e+01
C.8.14 1.647861e+01 -8.670633e+00 3.935554e+01
C.8.15 1.632592e+01 -8.535383e+00 3.930932e+01
C.8.16 1.620238e+01 -8.381233e+00 3.924064e+01
C.8.17 1.612190e+01 -8.219942e+00 3.914230e+01
C.8.18 1.608333e+01 -8.053331e+00 3.902864e+01
C.8.19 1.607759e+01 -7.882043e+00 3.891554e+01
C.8.20 1.609543e+01 -7.741555e+00 3.881646e+01
C.8.21 1.613205e+01 -7.623324e+00 3.869583e+01
C.8.22 1.619226e+01 -7.518059e+00 3.857268e+01
C.8.23 1.630857e+01 -7.410911e+00 3.841701e+01
C.8.24 1.647098e+01 -7.301144e+00 3.831300e+01
C.8.26 1.690855e+01 -7.025368e+00 3.835994e+01
C.8.27 1.708942e+01 -7.093444e+00 3.812578e+01
C.8.28 1.729631e+01 -7.174141e+00 3.791879e+01
C.8.29 1.755037e+01 -7.261998e+00 3.774939e+01
C.8.30 1.778186e+01 -7.394217e+00 3.757652e+01
C.8.31 1.804436e+01 -7.527998e+00 3.745755e+01
C.8.32 1.829966e+01 -7.677472e+00 3.739055e+01
C.8.33 1.851194e+01 -7.870064e+00 3.729128e+01
C.8.34 1.876093e+01 -8.038308e+00 3.724992e+01
C.8.35 1.905677e+01 -8.090981e+00 3.733977e+01
C.8.36 1.934271e+01 -8.107311e+00 3.746761e+01
C.8.37 1.961724e+01 -8.227095e+00 3.756065e+01
C.8.38 1.977271e+01 -8.364801e+00 3.762980e+01
C.8.39 1.990190e+01 -8.515787e+00 3.772160e+01
C.8.40 1.999885e+01 -8.693814e+00 3.780420e+01
C.8.41 2.011207e+01 -8.917909e+00 3.790679e+01
C.8.42 2.020654e+01 -9.143447e+00 3.802419e+01
C.8.44 2.013642e+01 -9.608533e+00 3.847675e+01
C.8.45 2.001639e+01 -9.623616e+00 3.884886e+01
C.8.46 1.977800e+01 -9.811646e+00 3.909571e+01
C.8.47 1.939983e+01 -1.009356e+01 3.917863e+01
C.8.48 1.902384e+01 -1.037987e+01 3.910104e+01
C.9.01 2.095150e+00 -7.697536e+00 3.795213e+01
C.9.02 2.436577e+00 -7.682096e+00 3.796841e+01
C.9.03 2.726683e+00 -7.527036e+00 3.806261e+01
C.9.04 3.006023e+00 -7.347980e+00 3.814619e+01
C.9.05 3.207593e+00 -7.176348e+00 3.819871e+01
C.9.06 3.401880e+00 -6.993974e+00 3.824161e+01
C.9.07 3.624883e+00 -6.848607e+00 3.828615e+01
C.9.08 3.868869e+00 -6.762464e+00 3.836838e+01
C.9.09 4.128172e+00 -6.728429e+00 3.844127e+01
C.9.10 4.391568e+00 -6.677751e+00 3.848330e+01
C.9.11 4.503247e+00 -6.604815e+00 3.847676e+01
C.9.12 4.594434e+00 -6.509957e+00 3.845392e+01
C.9.14 4.985381e+00 -6.429079e+00 3.834986e+01
C.9.15 5.262591e+00 -6.359403e+00 3.832913e+01
C.9.16 5.513837e+00 -6.228115e+00 3.828709e+01
C.9.17 5.690937e+00 -6.041508e+00 3.823106e+01
C.9.18 5.845257e+00 -5.860209e+00 3.811862e+01
C.9.19 5.908391e+00 -5.709581e+00 3.791210e+01
C.9.20 5.721863e+00 -5.528574e+00 3.776265e+01
C.9.21 5.472817e+00 -5.373277e+00 3.770139e+01
C.9.22 5.269032e+00 -5.154014e+00 3.768438e+01
C.9.23 5.243875e+00 -5.029973e+00 3.757864e+01
C.9.24 5.269694e+00 -4.907009e+00 3.747181e+01
C.9.26 5.115306e+00 -4.748571e+00 3.716037e+01
C.9.27 4.957299e+00 -4.746181e+00 3.698676e+01
C.9.28 4.785731e+00 -4.756353e+00 3.682685e+01
C.9.29 4.538722e+00 -4.777205e+00 3.660498e+01
C.9.30 4.271649e+00 -4.797899e+00 3.640770e+01
C.9.31 4.005088e+00 -4.854617e+00 3.621692e+01
C.9.32 3.748353e+00 -4.929603e+00 3.604878e+01
C.9.33 3.449203e+00 -4.949848e+00 3.594923e+01
C.9.34 3.133643e+00 -4.960246e+00 3.596027e+01
C.9.35 2.834074e+00 -4.970257e+00 3.599051e+01
C.9.36 2.534038e+00 -4.967948e+00 3.601751e+01
C.9.37 2.252369e+00 -5.068335e+00 3.598090e+01
C.9.38 2.040931e+00 -5.097659e+00 3.605747e+01
C.9.39 1.850670e+00 -5.169852e+00 3.615755e+01
C.9.40 1.676438e+00 -5.290018e+00 3.623899e+01
C.9.41 1.568537e+00 -5.438134e+00 3.634589e+01
C.9.42 1.512002e+00 -5.573103e+00 3.649949e+01
C.9.44 1.439200e+00 -5.925803e+00 3.705796e+01
C.9.45 1.472627e+00 -6.212827e+00 3.740839e+01
C.9.46 1.540387e+00 -6.584292e+00 3.766082e+01
C.9.47 1.602517e+00 -7.028593e+00 3.770169e+01
C.9.48 1.785189e+00 -7.436932e+00 3.775480e+01
C.10.02 1.370961e+01 -1.878849e+01 4.032761e+01
C.10.03 1.370322e+01 -1.854291e+01 4.030753e+01
C.10.04 1.373799e+01 -1.829902e+01 4.029990e+01
C.10.05 1.383342e+01 -1.797899e+01 4.029490e+01
C.10.06 1.396267e+01 -1.767181e+01 4.031675e+01
C.10.07 1.411208e+01 -1.737320e+01 4.032430e+01
C.10.08 1.424558e+01 -1.712165e+01 4.033227e+01
C.10.09 1.440667e+01 -1.688668e+01 4.033129e+01
C.10.10 1.456733e+01 -1.665403e+01 4.036622e+01
C.10.11 1.479577e+01 -1.644137e+01 4.040316e+01
C.10.12 1.507660e+01 -1.630610e+01 4.036313e+01
C.10.13 1.535587e+01 -1.616412e+01 4.033809e+01
C.10.14 1.562111e+01 -1.600251e+01 4.032191e+01
C.10.15 1.587153e+01 -1.582827e+01 4.038256e+01
C.10.17 1.638520e+01 -1.546897e+01 4.063367e+01
C.10.18 1.669145e+01 -1.528668e+01 4.071628e+01
C.10.19 1.698948e+01 -1.507740e+01 4.075118e+01
C.10.20 1.728348e+01 -1.481051e+01 4.075141e+01
C.10.21 1.754493e+01 -1.451168e+01 4.075400e+01
C.10.22 1.777439e+01 -1.418762e+01 4.075701e+01
C.10.23 1.798860e+01 -1.386128e+01 4.074541e+01
C.10.24 1.819298e+01 -1.353717e+01 4.067003e+01
C.10.25 1.833235e+01 -1.317363e+01 4.063955e+01
C.10.26 1.844228e+01 -1.275662e+01 4.049146e+01
C.10.27 1.851521e+01 -1.234885e+01 4.030088e+01
C.10.28 1.858029e+01 -1.196897e+01 4.005723e+01
C.10.29 1.868354e+01 -1.163155e+01 3.996188e+01
C.10.30 1.877190e+01 -1.130060e+01 3.983426e+01
C.11.02 9999 9999 9999
C.11.03 9999 9999 9999
C.11.04 9999 9999 9999
C.11.05 9999 9999 9999
C.11.06 9999 9999 9999
C.11.07 9999 9999 9999
C.11.08 9999 9999 9999
C.11.09 9999 9999 9999
C.11.10 9999 9999 9999
C.11.11 9999 9999 9999
C.11.12 9999 9999 9999
C.11.13 9999 9999 9999
C.11.14 9999 9999 9999
C.11.15 9999 9999 9999
C.11.17 9999 9999 9999
C.11.18 9999 9999 9999
C.11.19 9999 9999 9999
C.11.20 9999 9999 9999
C.11.21 9999 9999 9999
C.11.22 9999 9999 9999
C.11.23 9999 9999 9999
C.11.24 9999 9999 9999
C.11.25 9999 9999 9999
C.11.26 9999 9999 9999
C.11.27 9999 9999 9999
C.11.28 9999 9999 9999
C.11.29 9999 9999 9999
C.11.30 9999 9999 9999
