# Supplementary material for: Ontogenetic changes and sexual dimorphism in the cranium and mandible of the Atlantic walrus (Odobenus rosmarus rosmarus L.)
Source: Anat Rec (Hoboken). 2025 Sep 12;309(7):1875–903. doi: 10.1002/ar.70050 (PMC13251751; doi:10.1002/ar.70050)
Supplement: Supplementary file 1 — Data S1: Supporting information. [file AR-309-1875-s001.zip › PTS files/Ontogeny_Skull/4673_M_J.pts]

Version 1.0
487
S.1 7.351993e+00 4.062158e+00 3.754920e+01
S.2 1.072262e+01 2.662388e-01 3.814759e+01
S.3 1.394482e+01 -1.207461e+00 4.074773e+01
S.4 1.159442e+01 -3.710884e+00 3.957395e+01
S.5 1.397603e+01 -2.478593e+00 3.860339e+01
S.6 1.680729e+01 -7.083883e+00 4.328374e+01
S.7 1.992757e+01 -1.519324e+01 5.658001e+01
S.8 1.473517e+01 -1.341063e+01 6.556976e+01
S.9 1.108818e+01 -1.031707e+01 6.642894e+01
S.10 1.441246e+01 -1.030628e+01 6.627472e+01
S.11 1.164541e+01 -1.290396e+01 6.540568e+01
S.12 8.104562e+00 4.647907e+00 4.098730e+01
S.13 5.223933e+00 1.771048e+00 3.993371e+01
S.14 1.034065e+01 2.983860e+00 4.786738e+01
S.15 4.472221e+00 -2.765104e+00 4.569138e+01
S.16 1.094005e+01 -1.087106e+00 5.358694e+01
S.17 6.781007e+00 -5.561870e+00 5.211970e+01
S.18 9.425447e+00 -2.834651e+00 5.816717e+01
S.19 6.586075e+00 -5.960748e+00 5.753567e+01
S.20 9.025419e+00 -4.340018e+00 5.537648e+01
S.21 1.007648e+01 -2.022538e+00 4.599761e+01
S.22 8.334623e+00 1.747481e+00 3.977219e+01
S.23 1.847448e+01 1.305698e+00 4.580778e+01
S.24 8.547969e+00 -9.972343e+00 4.176529e+01
S.25 1.587073e+01 2.635339e+00 4.914977e+01
S.26 5.294482e+00 -9.213441e+00 4.551328e+01
S.27 9999 9999 9999
S.28 7.157256e+00 -1.195681e+01 4.610537e+01
S.29 1.709208e+01 9.610336e-01 5.352098e+01
S.30 5.533861e+00 -1.092078e+01 4.920644e+01
S.31 1.429131e+01 2.511491e+00 4.774761e+01
S.32 5.654118e+00 -6.757964e+00 4.452322e+01
S.33 1.155067e+01 3.651563e+00 4.858950e+01
S.34 3.766760e+00 -4.262011e+00 4.549279e+01
S.35 1.269720e+01 3.499716e+00 5.092367e+01
S.36 3.521604e+00 -5.725609e+00 4.745555e+01
S.37 1.536896e+01 2.246907e+00 5.666475e+01
S.38 3.227837e+00 -1.029301e+01 5.200140e+01
S.39 1.720328e+01 2.115538e+00 5.594970e+01
S.40 4.199817e+00 -1.187333e+01 5.056482e+01
S.41 1.674434e+01 -4.814499e-01 5.999207e+01
S.42 4.729028e+00 -1.307498e+01 5.496017e+01
S.43 1.992600e+01 8.542252e-01 6.165202e+01
S.44 3.782763e+00 -1.631366e+01 5.517928e+01
S.45 9999 9999 9999
S.46 9999 9999 9999
S.47 1.726003e+01 1.904253e+00 6.422552e+01
S.48 1.748197e+00 -1.550557e+01 5.713540e+01
S.49 1.612456e+01 -3.940363e+00 6.826027e+01
S.50 5.536749e+00 -1.514929e+01 6.484402e+01
S.51 1.676834e+01 -7.612063e+00 6.734001e+01
S.52 9.283403e+00 -1.602837e+01 6.463113e+01
S.53 1.426778e+01 -1.023115e+01 6.888245e+01
S.54 1.080650e+01 -1.383381e+01 6.765807e+01
S.55 1.159746e+01 -8.697858e+00 6.623769e+01
S.56 9.933648e+00 -1.041918e+01 6.562729e+01
S.57 1.723994e+01 -9.722043e+00 6.682231e+01
S.58 9999 9999 9999
S.59 1.607453e+01 -1.425511e+01 6.471617e+01
S.60 1.695243e+01 -7.909123e+00 6.678983e+01
S.61 9.454983e+00 -1.576209e+01 6.431773e+01
S.62 9.612389e+00 5.719844e+00 4.640076e+01
S.63 2.687098e+00 -1.819223e+00 4.389600e+01
S.64 1.162658e+01 -4.569446e+00 6.031611e+01
S.65 9999 9999 9999
S.66 1.434944e+01 -1.551515e+00 6.450994e+01
S.67 9999 9999 9999
S.68 1.224942e+01 -5.758494e+00 6.314619e+01
S.69 8.829514e+00 -9.649611e+00 6.149863e+01
S.70 1.058345e+01 -8.524135e+00 6.365075e+01
S.71 1.332527e+01 -1.819468e+00 5.922764e+01
S.72 5.868340e+00 -9.249628e+00 5.637606e+01
S.73 1.419253e+01 -8.423523e-01 5.746281e+01
S.74 5.768647e+00 -9.568377e+00 5.426564e+01
S.75 1.578902e+01 2.509123e+00 5.920246e+01
S.76 2.324543e+00 -1.169449e+01 5.350287e+01
S.77 8.071779e+00 9.123904e+00 4.158332e+01
S.78 8.638512e-01 1.719750e+00 3.894485e+01
S.79 8.474233e+00 7.835059e+00 4.574861e+01
S.80 2.826538e-01 -2.697209e-01 4.276189e+01
S.81 9.044453e+00 9.793847e+00 4.424443e+01
S.82 -5.085095e-01 -1.574374e-01 4.032119e+01
S.83 9999 9999 9999
S.84 9999 9999 9999
C.1.02 1.437607e+01 -2.919238e+00 3.856823e+01
C.1.03 1.469977e+01 -3.375350e+00 3.877461e+01
C.1.04 1.505595e+01 -3.853137e+00 3.875795e+01
C.1.05 1.516825e+01 -4.235394e+00 3.901415e+01
C.1.06 1.528353e+01 -4.640414e+00 3.923098e+01
C.1.07 1.544750e+01 -5.022457e+00 3.945799e+01
C.1.08 1.557067e+01 -5.266643e+00 3.974535e+01
C.1.09 1.572186e+01 -5.475305e+00 4.004696e+01
C.1.10 1.587674e+01 -5.688477e+00 4.034351e+01
C.1.11 1.600415e+01 -5.883385e+00 4.068987e+01
C.1.12 1.609620e+01 -6.042478e+00 4.106458e+01
C.1.13 1.620657e+01 -6.213533e+00 4.142891e+01
C.1.14 1.629706e+01 -6.374475e+00 4.178730e+01
C.1.15 1.638969e+01 -6.536566e+00 4.214461e+01
C.1.16 1.647172e+01 -6.688396e+00 4.250895e+01
C.1.17 1.656915e+01 -6.799960e+00 4.278406e+01
C.1.18 1.671558e+01 -6.936036e+00 4.302421e+01
C.1.20 1.685405e+01 -7.349329e+00 4.365198e+01
C.1.21 1.686596e+01 -7.634905e+00 4.400773e+01
C.1.22 1.686442e+01 -7.883556e+00 4.439037e+01
C.1.23 1.684814e+01 -8.174154e+00 4.503082e+01
C.1.24 1.682611e+01 -8.430384e+00 4.568562e+01
C.1.25 1.679136e+01 -8.651985e+00 4.635239e+01
C.1.26 1.680512e+01 -8.848339e+00 4.686847e+01
C.1.27 1.684074e+01 -9.044910e+00 4.738342e+01
C.1.28 1.689690e+01 -9.249860e+00 4.789325e+01
C.1.29 1.700882e+01 -9.495892e+00 4.842496e+01
C.1.30 1.714392e+01 -9.751589e+00 4.894664e+01
C.1.31 1.727979e+01 -1.002755e+01 4.945768e+01
C.1.32 1.738000e+01 -1.030889e+01 4.994997e+01
C.1.33 1.746181e+01 -1.059819e+01 5.044104e+01
C.1.34 1.757093e+01 -1.089985e+01 5.091920e+01
C.1.35 1.770540e+01 -1.121855e+01 5.143034e+01
C.1.36 1.782885e+01 -1.152862e+01 5.194949e+01
C.1.37 1.795523e+01 -1.184592e+01 5.246355e+01
C.1.38 1.807996e+01 -1.215071e+01 5.291573e+01
C.1.39 1.825733e+01 -1.248583e+01 5.332703e+01
C.1.40 1.843165e+01 -1.282148e+01 5.373919e+01
C.1.41 1.859552e+01 -1.314007e+01 5.412109e+01
C.1.42 1.876686e+01 -1.346663e+01 5.449285e+01
C.1.43 1.888406e+01 -1.376902e+01 5.490398e+01
C.1.44 1.897860e+01 -1.406416e+01 5.530253e+01
C.1.45 1.907323e+01 -1.434959e+01 5.570808e+01
C.1.46 1.910712e+01 -1.459477e+01 5.614810e+01
C.1.47 1.921564e+01 -1.478269e+01 5.662152e+01
C.1.48 1.956724e+01 -1.502753e+01 5.691753e+01
C.2.02 2.015704e+01 5.704799e-01 6.172431e+01
C.2.03 2.029102e+01 2.323994e-01 6.180720e+01
C.2.04 2.035907e+01 -1.152666e-01 6.192389e+01
C.2.05 2.045446e+01 -5.643734e-01 6.206292e+01
C.2.06 2.052319e+01 -1.018442e+00 6.220157e+01
C.2.07 2.060522e+01 -1.474805e+00 6.232457e+01
C.2.08 2.067863e+01 -1.855890e+00 6.243226e+01
C.2.09 2.076845e+01 -2.236303e+00 6.252935e+01
C.2.10 2.081522e+01 -2.629662e+00 6.260207e+01
C.2.11 2.091272e+01 -3.192703e+00 6.261283e+01
C.2.12 2.102081e+01 -3.753145e+00 6.258344e+01
C.2.13 2.115502e+01 -4.308432e+00 6.256655e+01
C.2.14 2.132886e+01 -4.955615e+00 6.260149e+01
C.2.15 2.147588e+01 -5.608012e+00 6.265670e+01
C.2.16 2.161221e+01 -6.264735e+00 6.267694e+01
C.2.17 2.174086e+01 -6.966855e+00 6.266683e+01
C.2.18 2.198411e+01 -7.633860e+00 6.259230e+01
C.2.19 2.219660e+01 -8.300801e+00 6.245209e+01
C.2.20 2.229937e+01 -8.802182e+00 6.235130e+01
C.2.21 2.240931e+01 -9.278424e+00 6.216907e+01
C.2.22 2.248278e+01 -9.691367e+00 6.185896e+01
C.2.23 2.236390e+01 -1.026632e+01 6.117247e+01
C.2.24 2.227513e+01 -1.070281e+01 6.038665e+01
C.2.25 2.225186e+01 -1.106017e+01 5.955737e+01
C.2.26 2.220244e+01 -1.140413e+01 5.881633e+01
C.2.27 2.201883e+01 -1.185489e+01 5.815831e+01
C.2.28 2.173235e+01 -1.238152e+01 5.760112e+01
C.2.29 2.146636e+01 -1.282733e+01 5.731668e+01
C.2.30 2.118970e+01 -1.328103e+01 5.705585e+01
C.2.31 2.087549e+01 -1.376397e+01 5.692004e+01
C.2.32 2.056674e+01 -1.427189e+01 5.694258e+01
C.2.33 2.025672e+01 -1.470884e+01 5.668409e+01
C.3.02 3.963784e+00 -1.658129e+01 5.533531e+01
C.3.03 4.197696e+00 -1.678641e+01 5.551409e+01
C.3.04 4.440770e+00 -1.691141e+01 5.574654e+01
C.3.05 4.814975e+00 -1.703443e+01 5.606507e+01
C.3.06 5.221495e+00 -1.713955e+01 5.634850e+01
C.3.07 5.620182e+00 -1.722985e+01 5.664772e+01
C.3.08 6.202730e+00 -1.745269e+01 5.702694e+01
C.3.09 6.781428e+00 -1.764107e+01 5.742996e+01
C.3.10 7.378181e+00 -1.783249e+01 5.780421e+01
C.3.11 7.927209e+00 -1.802900e+01 5.808678e+01
C.3.12 8.489059e+00 -1.826022e+01 5.831209e+01
C.3.13 9.066545e+00 -1.849201e+01 5.849291e+01
C.3.14 9.568641e+00 -1.863932e+01 5.862184e+01
C.3.15 1.008215e+01 -1.877730e+01 5.870955e+01
C.3.16 1.060048e+01 -1.890796e+01 5.877806e+01
C.3.17 1.108091e+01 -1.902170e+01 5.884842e+01
C.3.18 1.156478e+01 -1.912913e+01 5.890336e+01
C.3.19 1.205536e+01 -1.921691e+01 5.888546e+01
C.3.20 1.276638e+01 -1.927797e+01 5.885103e+01
C.3.21 1.347857e+01 -1.928873e+01 5.879466e+01
C.3.22 1.416419e+01 -1.921306e+01 5.860855e+01
C.3.23 1.467299e+01 -1.898145e+01 5.832927e+01
C.3.24 1.507719e+01 -1.869293e+01 5.794991e+01
C.3.25 1.547862e+01 -1.839836e+01 5.757227e+01
C.3.26 1.598250e+01 -1.809733e+01 5.713581e+01
C.3.27 1.643472e+01 -1.785897e+01 5.661269e+01
C.3.28 1.693935e+01 -1.755546e+01 5.617886e+01
C.3.29 1.750455e+01 -1.717226e+01 5.597956e+01
C.3.30 1.807863e+01 -1.677299e+01 5.584913e+01
C.3.31 1.864402e+01 -1.634180e+01 5.587065e+01
C.3.32 1.908804e+01 -1.594114e+01 5.604429e+01
C.3.33 1.950341e+01 -1.556270e+01 5.631277e+01
C.4.02 7.083431e+00 4.033660e+00 3.794934e+01
C.4.03 6.939430e+00 3.859260e+00 3.837583e+01
C.4.04 7.042911e+00 3.599981e+00 3.876968e+01
C.4.05 7.434476e+00 3.000843e+00 3.918349e+01
C.4.06 7.851121e+00 2.356139e+00 3.949055e+01
C.4.08 8.587046e+00 1.446314e+00 3.994514e+01
C.4.09 8.867735e+00 1.157935e+00 4.009469e+01
C.4.10 9.071962e+00 8.897583e-01 4.036057e+01
C.4.11 9.368372e+00 6.166526e-01 4.058820e+01
C.4.12 9.257368e+00 4.962220e-01 4.102116e+01
C.4.13 9.256144e+00 3.258148e-01 4.145153e+01
C.4.14 9.341795e+00 1.454955e-01 4.177368e+01
C.4.15 9.394712e+00 -5.219606e-02 4.209264e+01
C.4.16 9.564110e+00 -2.158810e-01 4.238951e+01
C.4.17 9.568889e+00 -4.884868e-01 4.291137e+01
C.4.18 9.717902e+00 -7.638055e-01 4.341004e+01
C.4.19 9.811076e+00 -1.044884e+00 4.391897e+01
C.4.20 9.854878e+00 -1.208060e+00 4.427301e+01
C.4.21 9.920874e+00 -1.384038e+00 4.461734e+01
C.4.22 9.961161e+00 -1.543127e+00 4.497366e+01
C.4.23 1.001504e+01 -1.715262e+00 4.530737e+01
C.4.24 1.005458e+01 -1.879820e+00 4.564685e+01
C.4.26 1.007155e+01 -2.158178e+00 4.641666e+01
C.4.27 1.002484e+01 -2.238384e+00 4.684727e+01
C.4.28 9.971748e+00 -2.302145e+00 4.727990e+01
C.4.29 9.962863e+00 -2.439610e+00 4.777405e+01
C.4.30 9.985601e+00 -2.611923e+00 4.825671e+01
C.4.31 1.000944e+01 -2.779800e+00 4.874086e+01
C.4.32 9.987528e+00 -2.933867e+00 4.934289e+01
C.4.33 9.938549e+00 -3.064612e+00 4.994883e+01
C.4.34 9.869350e+00 -3.193057e+00 5.055328e+01
C.4.35 9.759834e+00 -3.301591e+00 5.114376e+01
C.4.36 9.617239e+00 -3.391875e+00 5.173029e+01
C.4.37 9.545012e+00 -3.578565e+00 5.230682e+01
C.4.38 9.422042e+00 -3.642001e+00 5.281269e+01
C.4.39 9.389534e+00 -3.771889e+00 5.331979e+01
C.4.40 9.257474e+00 -3.844743e+00 5.382211e+01
C.4.41 9.056174e+00 -3.874664e+00 5.436440e+01
C.4.42 9.012636e+00 -3.965481e+00 5.493483e+01
C.5.02 1.869036e+01 1.094622e+00 4.560396e+01
C.5.03 1.886782e+01 8.385965e-01 4.541514e+01
C.5.04 1.902007e+01 5.661964e-01 4.522723e+01
C.5.05 1.909632e+01 2.593644e-01 4.507657e+01
C.5.06 1.912786e+01 -6.602885e-02 4.495094e+01
C.5.07 1.910947e+01 -4.047089e-01 4.486366e+01
C.5.08 1.906043e+01 -7.899336e-01 4.477921e+01
C.5.09 1.901611e+01 -1.176147e+00 4.469668e+01
C.5.10 1.903844e+01 -1.561200e+00 4.460094e+01
C.5.11 1.904050e+01 -1.855041e+00 4.452221e+01
C.5.12 1.904750e+01 -2.147361e+00 4.443827e+01
C.5.13 1.904055e+01 -2.440369e+00 4.435677e+01
C.5.14 1.901919e+01 -2.772148e+00 4.426838e+01
C.5.15 1.897997e+01 -3.102628e+00 4.418125e+01
C.5.16 1.895567e+01 -3.436303e+00 4.410115e+01
C.5.17 1.888761e+01 -3.794732e+00 4.401989e+01
C.5.18 1.880390e+01 -4.151115e+00 4.394447e+01
C.5.19 1.867629e+01 -4.496730e+00 4.388146e+01
C.5.20 1.855936e+01 -4.860652e+00 4.383844e+01
C.5.21 1.843031e+01 -5.221644e+00 4.380695e+01
C.5.22 1.824763e+01 -5.557523e+00 4.376484e+01
C.5.23 1.805580e+01 -5.893466e+00 4.368833e+01
C.5.24 1.779355e+01 -6.177638e+00 4.361098e+01
C.5.25 1.751222e+01 -6.442680e+00 4.353277e+01
C.5.26 1.726960e+01 -6.651907e+00 4.346031e+01
C.5.27 1.703680e+01 -6.864979e+00 4.336919e+01
C.5.29 1.657032e+01 -7.318208e+00 4.322695e+01
C.5.30 1.634434e+01 -7.563159e+00 4.317035e+01
C.5.31 1.614088e+01 -7.815627e+00 4.307472e+01
C.5.32 1.590764e+01 -8.090850e+00 4.290874e+01
C.5.33 1.563807e+01 -8.325880e+00 4.273609e+01
C.5.34 1.537079e+01 -8.566462e+00 4.256762e+01
C.5.35 1.510770e+01 -8.761587e+00 4.245925e+01
C.5.36 1.482410e+01 -8.937635e+00 4.237199e+01
C.5.37 1.453258e+01 -9.099498e+00 4.228337e+01
C.5.38 1.422007e+01 -9.220308e+00 4.219064e+01
C.5.39 1.389868e+01 -9.318707e+00 4.210183e+01
C.5.40 1.358321e+01 -9.439234e+00 4.201931e+01
C.5.41 1.330220e+01 -9.552996e+00 4.197607e+01
C.5.42 1.302003e+01 -9.668778e+00 4.194857e+01
C.5.43 1.273227e+01 -9.768578e+00 4.191668e+01
C.5.44 1.236425e+01 -9.869697e+00 4.186195e+01
C.5.45 1.199068e+01 -9.944696e+00 4.180297e+01
C.5.46 1.161089e+01 -9.986895e+00 4.175167e+01
C.5.47 1.127613e+01 -1.002821e+01 4.169618e+01
C.5.48 1.094103e+01 -1.006385e+01 4.163880e+01
C.5.49 1.062131e+01 -1.014297e+01 4.154733e+01
C.5.50 1.032178e+01 -1.020522e+01 4.147837e+01
C.5.51 1.000857e+01 -1.021156e+01 4.146410e+01
C.5.52 9.695821e+00 -1.023061e+01 4.145071e+01
C.5.53 9.306166e+00 -1.015252e+01 4.153551e+01
C.5.54 8.923708e+00 -1.006646e+01 4.164248e+01
C.6.02 9999 9999 9999
C.6.03 9999 9999 9999
C.6.04 9999 9999 9999
C.6.05 9999 9999 9999
C.6.06 9999 9999 9999
C.6.07 9999 9999 9999
C.6.08 9999 9999 9999
C.6.09 9999 9999 9999
C.6.10 9999 9999 9999
C.6.11 9999 9999 9999
C.6.12 9999 9999 9999
C.6.13 9999 9999 9999
C.6.14 9999 9999 9999
C.6.15 9999 9999 9999
C.6.17 9999 9999 9999
C.6.18 9999 9999 9999
C.6.19 9999 9999 9999
C.6.20 9999 9999 9999
C.6.21 9999 9999 9999
C.6.22 9999 9999 9999
C.6.23 9999 9999 9999
C.6.24 9999 9999 9999
C.6.25 9999 9999 9999
C.6.26 9999 9999 9999
C.6.27 9999 9999 9999
C.6.28 9999 9999 9999
C.6.29 9999 9999 9999
C.6.30 9999 9999 9999
C.7.02 8.235771e+00 -9.686148e+00 4.193937e+01
C.7.03 8.152807e+00 -9.336451e+00 4.222314e+01
C.7.04 8.102421e+00 -9.014076e+00 4.254441e+01
C.7.05 7.946069e+00 -8.670465e+00 4.279440e+01
C.7.06 7.644377e+00 -8.408064e+00 4.300686e+01
C.7.07 7.318255e+00 -8.221236e+00 4.325936e+01
C.7.08 7.041642e+00 -8.090271e+00 4.346720e+01
C.7.09 6.743608e+00 -8.044055e+00 4.368145e+01
C.7.10 6.465615e+00 -8.060797e+00 4.392496e+01
C.7.11 6.191286e+00 -8.122093e+00 4.422823e+01
C.7.12 5.913165e+00 -8.108960e+00 4.453397e+01
C.7.13 5.696806e+00 -8.314288e+00 4.482037e+01
C.7.14 5.527509e+00 -8.592240e+00 4.506210e+01
C.7.15 5.417317e+00 -8.938585e+00 4.524176e+01
C.7.17 5.226794e+00 -9.360427e+00 4.563628e+01
C.7.18 5.162178e+00 -9.519688e+00 4.574479e+01
C.7.19 5.127469e+00 -9.699014e+00 4.583396e+01
C.7.20 5.127505e+00 -9.965107e+00 4.591109e+01
C.7.21 5.148404e+00 -1.024088e+01 4.592735e+01
C.7.22 5.218093e+00 -1.050556e+01 4.588447e+01
C.7.23 5.341251e+00 -1.078317e+01 4.580262e+01
C.7.24 5.494299e+00 -1.103288e+01 4.568794e+01
C.7.25 5.703750e+00 -1.125989e+01 4.562852e+01
C.7.26 5.994694e+00 -1.145327e+01 4.551516e+01
C.7.27 6.330091e+00 -1.159974e+01 4.548413e+01
C.7.28 6.666972e+00 -1.172673e+01 4.555680e+01
C.7.29 6.877176e+00 -1.182386e+01 4.568278e+01
C.7.30 7.039932e+00 -1.189528e+01 4.587747e+01
C.8.01 1.467049e+01 1.992289e+00 5.631485e+01
C.8.02 1.463835e+01 1.752917e+00 5.635062e+01
C.8.03 1.459241e+01 1.526522e+00 5.642963e+01
C.8.04 1.454223e+01 1.312610e+00 5.653609e+01
C.8.05 1.452910e+01 9.721429e-01 5.672486e+01
C.8.06 1.454992e+01 6.425031e-01 5.693133e+01
C.8.07 1.458399e+01 3.221279e-01 5.715025e+01
C.8.08 1.462574e+01 1.169466e-01 5.734949e+01
C.8.09 1.468367e+01 -8.154345e-02 5.755145e+01
C.8.10 1.463924e+01 -3.148678e-01 5.771614e+01
C.8.11 1.447929e+01 -4.995856e-01 5.767287e+01
C.8.12 1.434414e+01 -6.641118e-01 5.754542e+01
C.8.14 1.409667e+01 -9.942495e-01 5.749746e+01
C.8.15 1.401422e+01 -1.134371e+00 5.758132e+01
C.8.16 1.391967e+01 -1.256140e+00 5.767979e+01
C.8.17 1.379409e+01 -1.414886e+00 5.781425e+01
C.8.18 1.367911e+01 -1.566170e+00 5.796570e+01
C.8.19 1.356163e+01 -1.689730e+00 5.813884e+01
C.8.20 1.344290e+01 -1.764140e+00 5.831742e+01
C.8.21 1.332096e+01 -1.802919e+00 5.850491e+01
C.8.22 1.322611e+01 -1.827202e+00 5.870970e+01
C.8.23 1.318100e+01 -1.836216e+00 5.889220e+01
C.8.24 1.321220e+01 -1.821113e+00 5.907719e+01
C.8.26 1.323171e+01 -1.525959e+00 5.955432e+01
C.8.27 1.315208e+01 -1.171363e+00 5.981802e+01
C.8.28 1.305694e+01 -8.026565e-01 6.005598e+01
C.8.29 1.306190e+01 -3.863630e-01 6.020816e+01
C.8.30 1.318161e+01 3.099049e-02 6.029755e+01
C.8.31 1.340204e+01 4.099647e-01 6.036298e+01
C.8.32 1.366972e+01 7.414806e-01 6.040449e+01
C.8.33 1.398490e+01 1.031004e+00 6.041501e+01
C.8.34 1.425376e+01 1.363020e+00 6.038742e+01
C.8.35 1.444469e+01 1.599283e+00 6.035087e+01
C.8.36 1.462838e+01 1.835254e+00 6.028613e+01
C.8.37 1.479494e+01 2.070214e+00 6.018287e+01
C.8.38 1.499450e+01 2.228263e+00 6.006561e+01
C.8.39 1.520516e+01 2.347248e+00 5.992410e+01
C.8.40 1.541626e+01 2.429512e+00 5.975910e+01
C.8.41 1.557052e+01 2.471480e+00 5.959759e+01
C.8.42 1.568747e+01 2.505512e+00 5.940573e+01
C.8.44 1.595906e+01 2.558114e+00 5.871724e+01
C.8.45 1.599299e+01 2.688064e+00 5.821854e+01
C.8.46 1.593945e+01 2.676152e+00 5.770498e+01
C.8.47 1.567422e+01 2.426064e+00 5.712710e+01
C.8.48 1.520160e+01 2.223525e+00 5.667719e+01
C.9.01 9999 9999 9999
C.9.02 9999 9999 9999
C.9.03 9999 9999 9999
C.9.04 9999 9999 9999
C.9.05 9999 9999 9999
C.9.06 9999 9999 9999
C.9.07 9999 9999 9999
C.9.08 9999 9999 9999
C.9.09 9999 9999 9999
C.9.10 9999 9999 9999
C.9.11 9999 9999 9999
C.9.12 9999 9999 9999
C.9.14 9999 9999 9999
C.9.15 9999 9999 9999
C.9.16 9999 9999 9999
C.9.17 9999 9999 9999
C.9.18 9999 9999 9999
C.9.19 9999 9999 9999
C.9.20 9999 9999 9999
C.9.21 9999 9999 9999
C.9.22 9999 9999 9999
C.9.23 9999 9999 9999
C.9.24 9999 9999 9999
C.9.26 9999 9999 9999
C.9.27 9999 9999 9999
C.9.28 9999 9999 9999
C.9.29 9999 9999 9999
C.9.30 9999 9999 9999
C.9.31 9999 9999 9999
C.9.32 9999 9999 9999
C.9.33 9999 9999 9999
C.9.34 9999 9999 9999
C.9.35 9999 9999 9999
C.9.36 9999 9999 9999
C.9.37 9999 9999 9999
C.9.38 9999 9999 9999
C.9.39 9999 9999 9999
C.9.40 9999 9999 9999
C.9.41 9999 9999 9999
C.9.42 9999 9999 9999
C.9.44 9999 9999 9999
C.9.45 9999 9999 9999
C.9.46 9999 9999 9999
C.9.47 9999 9999 9999
C.9.48 9999 9999 9999
C.10.02 9.961134e+00 5.386052e+00 4.675544e+01
C.10.03 1.005704e+01 5.220098e+00 4.732298e+01
C.10.04 1.024837e+01 4.986211e+00 4.784020e+01
C.10.05 1.034346e+01 4.844594e+00 4.819390e+01
C.10.06 1.047666e+01 4.676565e+00 4.852287e+01
C.10.07 1.061803e+01 4.534020e+00 4.886033e+01
C.10.08 1.069635e+01 4.494358e+00 4.911222e+01
C.10.09 1.074978e+01 4.512383e+00 4.937296e+01
C.10.10 1.087501e+01 4.472897e+00 4.960516e+01
C.10.11 1.115065e+01 4.351346e+00 4.991132e+01
C.10.12 1.145770e+01 4.208924e+00 5.017576e+01
C.10.13 1.177361e+01 4.049110e+00 5.041899e+01
C.10.14 1.206795e+01 3.867268e+00 5.061509e+01
C.10.15 1.235956e+01 3.668130e+00 5.079804e+01
C.10.17 1.302891e+01 3.406253e+00 5.109232e+01
C.10.18 1.331260e+01 3.340743e+00 5.134221e+01
C.10.19 1.356729e+01 3.269945e+00 5.162029e+01
C.10.20 1.386481e+01 3.142400e+00 5.197145e+01
C.10.21 1.411480e+01 3.009898e+00 5.235622e+01
C.10.22 1.433144e+01 2.893122e+00 5.276553e+01
C.10.23 1.450055e+01 2.790972e+00 5.328548e+01
C.10.24 1.465725e+01 2.690308e+00 5.380961e+01
C.10.25 1.478090e+01 2.641443e+00 5.434972e+01
C.10.26 1.490969e+01 2.638530e+00 5.475710e+01
C.10.27 1.501409e+01 2.684914e+00 5.516878e+01
C.10.28 1.507562e+01 2.729694e+00 5.558920e+01
C.10.29 1.514112e+01 2.630337e+00 5.605892e+01
C.10.30 1.513080e+01 2.133581e+00 5.646257e+01
C.11.02 2.779980e+00 -2.066107e+00 4.411953e+01
C.11.03 2.746113e+00 -2.235091e+00 4.441926e+01
C.11.04 2.745846e+00 -2.383334e+00 4.473162e+01
C.11.05 2.797206e+00 -2.632952e+00 4.500004e+01
C.11.06 2.850127e+00 -2.875925e+00 4.527420e+01
C.11.07 2.909131e+00 -3.126768e+00 4.553989e+01
C.11.08 2.990731e+00 -3.427673e+00 4.585055e+01
C.11.09 3.045683e+00 -3.683809e+00 4.620421e+01
C.11.10 3.068095e+00 -3.890516e+00 4.659212e+01
C.11.11 3.118614e+00 -4.116632e+00 4.680701e+01
C.11.12 3.193144e+00 -4.393234e+00 4.694043e+01
C.11.13 3.270312e+00 -4.685641e+00 4.703210e+01
C.11.14 3.359750e+00 -5.029057e+00 4.717979e+01
C.11.15 3.437951e+00 -5.366959e+00 4.734547e+01
C.11.17 3.623838e+00 -6.139234e+00 4.749048e+01
C.11.18 3.679660e+00 -6.555078e+00 4.757253e+01
C.11.19 3.692671e+00 -6.931638e+00 4.777448e+01
C.11.20 3.702610e+00 -7.248294e+00 4.796595e+01
C.11.21 3.695920e+00 -7.544465e+00 4.818793e+01
C.11.22 3.687371e+00 -7.832498e+00 4.842031e+01
C.11.23 3.644500e+00 -8.243129e+00 4.884059e+01
C.11.24 3.563334e+00 -8.594762e+00 4.930629e+01
C.11.25 3.490499e+00 -8.927566e+00 4.978695e+01
C.11.26 3.436961e+00 -9.146013e+00 5.019701e+01
C.11.27 3.368052e+00 -9.315861e+00 5.062728e+01
C.11.28 3.281696e+00 -9.474205e+00 5.105880e+01
C.11.29 3.202645e+00 -9.664081e+00 5.153010e+01
C.11.30 3.492598e+00 -1.008644e+01 5.161354e+01
