# Supplementary material for: Ontogenetic changes and sexual dimorphism in the cranium and mandible of the Atlantic walrus (Odobenus rosmarus rosmarus L.)
Source: Anat Rec (Hoboken). 2025 Sep 12;309(7):1875–903. doi: 10.1002/ar.70050 (PMC13251751; doi:10.1002/ar.70050)
Supplement: Supplementary file 1 — Data S1: Supporting information. [file AR-309-1875-s001.zip › PTS files/Ontogeny_Skull/4674_M_J.pts]

Version 1.0
487
S.1 1.178706e+01 1.259189e+01 4.394989e+01
S.2 1.172233e+01 1.093002e+01 4.134389e+01
S.3 1.209926e+01 6.840554e+00 3.849775e+01
S.4 9.360117e+00 8.571846e+00 3.795448e+01
S.5 1.122920e+01 8.380768e+00 3.770885e+01
S.6 8.979736e+00 3.139943e+00 3.565261e+01
S.7 2.376110e+00 -1.019801e+01 3.606020e+01
S.8 -1.862460e+00 -1.404262e+01 4.346776e+01
S.9 -1.760721e+00 -1.168533e+01 4.750547e+01
S.10 6.522522e-02 -1.393236e+01 4.610420e+01
S.11 9999 9999 9999
S.12 1.228116e+01 9.762991e+00 4.512310e+01
S.13 8.981722e+00 1.161281e+01 4.439615e+01
S.14 1.127798e+01 3.553293e+00 4.641945e+01
S.15 4.419991e+00 7.431630e+00 4.462674e+01
S.16 7.266041e+00 -1.956435e+00 4.666970e+01
S.17 1.935402e+00 1.019489e+00 4.531386e+01
S.18 3.881579e+00 -4.916654e+00 4.906071e+01
S.19 -1.537523e-01 -3.388207e+00 4.800186e+01
S.20 3.408106e+00 -2.448084e+00 4.679154e+01
S.21 8.053193e+00 4.557876e+00 4.229006e+01
S.22 1.087615e+01 1.072147e+01 4.355465e+01
S.23 1.462215e+01 1.880909e+00 4.023431e+01
S.24 3.350777e+00 7.703194e+00 3.788718e+01
S.25 1.402439e+01 -6.930016e-01 4.443655e+01
S.26 6.314380e-01 6.570695e+00 4.093457e+01
S.27 1.376977e+01 -3.198619e+00 4.213760e+01
S.28 -4.641941e-01 4.188986e+00 3.845598e+01
S.29 1.298673e+01 -4.486317e+00 4.499735e+01
S.30 -2.147690e+00 3.450057e+00 4.095666e+01
S.31 1.290118e+01 2.205956e+00 4.384231e+01
S.32 3.561459e+00 7.121049e+00 4.171337e+01
S.33 1.184677e+01 2.787998e+00 4.587457e+01
S.34 3.561099e+00 7.729448e+00 4.394952e+01
S.35 1.255889e+01 7.041071e-01 4.709099e+01
S.36 1.399743e+00 6.648332e+00 4.427467e+01
S.37 1.193913e+01 -5.783530e+00 4.789941e+01
S.38 -3.345302e+00 2.550604e+00 4.366240e+01
S.39 1.327974e+01 -5.826705e+00 4.625552e+01
S.40 -3.634121e+00 3.303656e+00 4.179461e+01
S.41 1.029767e+01 -8.918569e+00 4.675101e+01
S.42 -5.176730e+00 -9.065689e-01 4.250919e+01
S.43 1.119136e+01 -1.165145e+01 4.726017e+01
S.44 -7.740152e+00 -1.232960e+00 4.300821e+01
S.45 8.757913e+00 -1.171300e+01 5.288005e+01
S.46 -8.390094e+00 -1.919383e+00 4.833863e+01
S.47 1.052804e+01 -1.167221e+01 5.098417e+01
S.48 -8.748087e+00 -1.006332e+00 4.623101e+01
S.49 5.225870e+00 -1.472556e+01 4.929359e+01
S.50 -8.219160e+00 -7.449365e+00 4.532751e+01
S.51 2.884717e+00 -1.544165e+01 4.772068e+01
S.52 -7.080605e+00 -1.099349e+01 4.424642e+01
S.53 -1.008063e+00 -1.527882e+01 4.789585e+01
S.54 -5.083173e+00 -1.322814e+01 4.655676e+01
S.55 -6.575562e-01 -1.263283e+01 4.880651e+01
S.56 -4.069542e+00 -1.137050e+01 4.775103e+01
S.57 1.181308e+00 -1.567699e+01 4.555702e+01
S.58 -5.220326e+00 -1.239618e+01 4.335028e+01
S.59 -1.260577e+00 -1.394628e+01 4.170341e+01
S.60 2.610271e+00 -1.489381e+01 4.729373e+01
S.61 -6.599235e+00 -1.062687e+01 4.450295e+01
S.62 1.311466e+01 5.017241e+00 4.751989e+01
S.63 4.193160e+00 9.874971e+00 4.543229e+01
S.64 3.801497e+00 -6.804303e+00 4.724131e+01
S.65 -6.293600e-01 -4.652457e+00 4.607867e+01
S.66 6.173894e+00 -1.037267e+01 4.985843e+01
S.67 -5.612921e+00 -4.392694e+00 4.664342e+01
S.68 2.744317e+00 -8.457102e+00 4.734532e+01
S.69 -1.759356e+00 -6.860067e+00 4.637182e+01
S.70 -8.694774e-01 -1.030663e+01 4.767085e+01
S.71 6.990542e+00 -6.797819e+00 4.806038e+01
S.72 -2.422303e+00 -1.960934e+00 4.565597e+01
S.73 8.417760e+00 -5.776991e+00 4.716331e+01
S.74 -1.574806e+00 -5.920519e-01 4.452822e+01
S.75 1.100353e+01 -7.693093e+00 4.905168e+01
S.76 -5.375047e+00 9.946213e-01 4.469241e+01
S.77 1.526708e+01 9.980635e+00 4.892635e+01
S.78 6.283294e+00 1.469249e+01 4.677755e+01
S.79 1.386623e+01 6.851973e+00 4.993517e+01
S.80 3.838480e+00 1.243981e+01 4.750988e+01
S.81 1.582354e+01 7.979501e+00 4.998500e+01
S.82 4.177117e+00 1.428347e+01 4.700669e+01
S.83 9999 9999 9999
S.84 6.294079e+00 1.238642e+01 4.682853e+01
C.1.02 1.125854e+01 8.377237e+00 3.734652e+01
C.1.03 1.124437e+01 8.191663e+00 3.703423e+01
C.1.04 1.115914e+01 7.896718e+00 3.683953e+01
C.1.05 1.103720e+01 7.613350e+00 3.667355e+01
C.1.06 1.089958e+01 7.323682e+00 3.653258e+01
C.1.07 1.078669e+01 7.044464e+00 3.635368e+01
C.1.08 1.068602e+01 6.771763e+00 3.620201e+01
C.1.09 1.057985e+01 6.488143e+00 3.607634e+01
C.1.10 1.045438e+01 6.195054e+00 3.599978e+01
C.1.11 1.029215e+01 5.777056e+00 3.586960e+01
C.1.12 1.011793e+01 5.353898e+00 3.577703e+01
C.1.13 9.927141e+00 4.932002e+00 3.571707e+01
C.1.14 9.787286e+00 4.661667e+00 3.569285e+01
C.1.15 9.637560e+00 4.395934e+00 3.567889e+01
C.1.16 9.489574e+00 4.128974e+00 3.567113e+01
C.1.17 9.317129e+00 3.800571e+00 3.566362e+01
C.1.18 9.148637e+00 3.470267e+00 3.565126e+01
C.1.20 8.724107e+00 2.568371e+00 3.553358e+01
C.1.21 8.440084e+00 1.997813e+00 3.553347e+01
C.1.22 8.141017e+00 1.440496e+00 3.561196e+01
C.1.23 7.876519e+00 9.295369e-01 3.566027e+01
C.1.24 7.602882e+00 4.338347e-01 3.577331e+01
C.1.25 7.325519e+00 -5.052452e-02 3.592109e+01
C.1.26 7.097913e+00 -4.491553e-01 3.603809e+01
C.1.27 6.869670e+00 -8.511959e-01 3.614138e+01
C.1.28 6.642609e+00 -1.257443e+00 3.622973e+01
C.1.29 6.341524e+00 -1.813760e+00 3.628370e+01
C.1.30 6.043334e+00 -2.372986e+00 3.632114e+01
C.1.31 5.755322e+00 -2.938093e+00 3.634861e+01
C.1.32 5.584472e+00 -3.303809e+00 3.637640e+01
C.1.33 5.421746e+00 -3.670938e+00 3.642587e+01
C.1.34 5.259264e+00 -4.040522e+00 3.645265e+01
C.1.35 4.996034e+00 -4.607635e+00 3.650770e+01
C.1.36 4.736791e+00 -5.178946e+00 3.652592e+01
C.1.37 4.479660e+00 -5.751416e+00 3.651599e+01
C.1.38 4.252513e+00 -6.249681e+00 3.648445e+01
C.1.39 4.029746e+00 -6.746700e+00 3.641962e+01
C.1.40 3.809406e+00 -7.244240e+00 3.635055e+01
C.1.41 3.634033e+00 -7.636552e+00 3.633364e+01
C.1.42 3.462403e+00 -8.029995e+00 3.630726e+01
C.1.43 3.276780e+00 -8.417360e+00 3.628624e+01
C.1.44 3.087527e+00 -8.762567e+00 3.624409e+01
C.1.45 2.876444e+00 -9.097546e+00 3.624352e+01
C.1.46 2.678267e+00 -9.440182e+00 3.623398e+01
C.1.47 2.532204e+00 -9.713903e+00 3.624244e+01
C.1.48 2.375545e+00 -9.979207e+00 3.628004e+01
C.2.02 1.130126e+01 -1.140163e+01 4.704607e+01
C.2.03 1.135875e+01 -1.124146e+01 4.674382e+01
C.2.04 1.130964e+01 -1.124141e+01 4.640046e+01
C.2.05 1.106132e+01 -1.168509e+01 4.583472e+01
C.2.06 1.080344e+01 -1.228288e+01 4.544131e+01
C.2.07 1.031198e+01 -1.276205e+01 4.511358e+01
C.2.08 1.000534e+01 -1.296638e+01 4.489926e+01
C.2.09 9.676639e+00 -1.315995e+01 4.470903e+01
C.2.10 9.379667e+00 -1.337802e+01 4.449462e+01
C.2.11 8.958856e+00 -1.360402e+01 4.426606e+01
C.2.12 8.559683e+00 -1.384420e+01 4.401432e+01
C.2.13 8.195625e+00 -1.408360e+01 4.371341e+01
C.2.14 7.779555e+00 -1.429189e+01 4.334576e+01
C.2.15 7.363976e+00 -1.444966e+01 4.295324e+01
C.2.16 7.012244e+00 -1.459179e+01 4.249745e+01
C.2.17 6.746401e+00 -1.465067e+01 4.208810e+01
C.2.18 6.528996e+00 -1.465673e+01 4.164717e+01
C.2.19 6.363905e+00 -1.455480e+01 4.119544e+01
C.2.20 6.280537e+00 -1.426686e+01 4.069097e+01
C.2.21 6.267905e+00 -1.390163e+01 4.023183e+01
C.2.22 6.272443e+00 -1.355512e+01 3.975826e+01
C.2.23 6.146026e+00 -1.325479e+01 3.935125e+01
C.2.24 6.017909e+00 -1.296537e+01 3.893691e+01
C.2.25 5.893964e+00 -1.267526e+01 3.852179e+01
C.2.26 5.805247e+00 -1.226961e+01 3.799140e+01
C.2.27 5.679493e+00 -1.181337e+01 3.751204e+01
C.2.28 5.292014e+00 -1.144694e+01 3.710058e+01
C.2.29 4.839405e+00 -1.121555e+01 3.676488e+01
C.2.30 4.367497e+00 -1.098877e+01 3.645351e+01
C.2.31 3.852747e+00 -1.077197e+01 3.621033e+01
C.2.32 3.353323e+00 -1.061116e+01 3.611703e+01
C.2.33 2.853264e+00 -1.043527e+01 3.606249e+01
C.3.02 -7.609847e+00 -1.352494e+00 4.252244e+01
C.3.03 -7.541040e+00 -1.513688e+00 4.203611e+01
C.3.04 -7.470029e+00 -1.771901e+00 4.159393e+01
C.3.05 -7.386455e+00 -2.228632e+00 4.112932e+01
C.3.06 -7.312232e+00 -2.756387e+00 4.074536e+01
C.3.07 -7.188864e+00 -3.332009e+00 4.045399e+01
C.3.08 -7.073974e+00 -3.799831e+00 4.025505e+01
C.3.09 -6.947608e+00 -4.238296e+00 4.000323e+01
C.3.10 -6.845258e+00 -4.728479e+00 3.985875e+01
C.3.11 -6.762819e+00 -5.260825e+00 3.970434e+01
C.3.12 -6.695959e+00 -5.805029e+00 3.958860e+01
C.3.13 -6.605997e+00 -6.339910e+00 3.944776e+01
C.3.14 -6.517904e+00 -6.653306e+00 3.933422e+01
C.3.15 -6.408906e+00 -6.952916e+00 3.920298e+01
C.3.16 -6.303594e+00 -7.247551e+00 3.905817e+01
C.3.17 -6.159731e+00 -7.756852e+00 3.885018e+01
C.3.18 -6.014937e+00 -8.258392e+00 3.862476e+01
C.3.19 -5.861544e+00 -8.664347e+00 3.825734e+01
C.3.20 -5.526190e+00 -8.787246e+00 3.795574e+01
C.3.21 -5.156224e+00 -8.751516e+00 3.767222e+01
C.3.22 -4.766209e+00 -8.688704e+00 3.742226e+01
C.3.23 -4.212752e+00 -8.606641e+00 3.714573e+01
C.3.24 -3.648975e+00 -8.493977e+00 3.690284e+01
C.3.25 -3.056048e+00 -8.462755e+00 3.671050e+01
C.3.26 -2.436319e+00 -8.499783e+00 3.647159e+01
C.3.27 -1.834644e+00 -8.549866e+00 3.619233e+01
C.3.28 -1.220796e+00 -8.625696e+00 3.594749e+01
C.3.29 -5.316252e-01 -8.746546e+00 3.577209e+01
C.3.30 1.597947e-01 -8.936865e+00 3.569436e+01
C.3.31 8.470207e-01 -9.143137e+00 3.562021e+01
C.3.32 1.445523e+00 -9.396408e+00 3.564585e+01
C.3.33 1.946666e+00 -9.772389e+00 3.582054e+01
C.4.02 1.162013e+01 1.229036e+01 4.420071e+01
C.4.03 1.141444e+01 1.206532e+01 4.449865e+01
C.4.04 1.129212e+01 1.166765e+01 4.440597e+01
C.4.05 1.115306e+01 1.132320e+01 4.415586e+01
C.4.06 1.099452e+01 1.102271e+01 4.386414e+01
C.4.08 1.079996e+01 1.044318e+01 4.334630e+01
C.4.09 1.074482e+01 1.016132e+01 4.313612e+01
C.4.10 1.067489e+01 9.878612e+00 4.293157e+01
C.4.11 1.053830e+01 9.403391e+00 4.260105e+01
C.4.12 1.043960e+01 8.909273e+00 4.228505e+01
C.4.13 1.004267e+01 8.485621e+00 4.241436e+01
C.4.14 9.865741e+00 8.167883e+00 4.234345e+01
C.4.15 9.724504e+00 7.848208e+00 4.222036e+01
C.4.16 9.560108e+00 7.525076e+00 4.214389e+01
C.4.17 9.359369e+00 7.159904e+00 4.210067e+01
C.4.18 9.155513e+00 6.794662e+00 4.207705e+01
C.4.19 8.958062e+00 6.426066e+00 4.210288e+01
C.4.20 8.825616e+00 6.116476e+00 4.211599e+01
C.4.21 8.718866e+00 5.799007e+00 4.207886e+01
C.4.22 8.586276e+00 5.491026e+00 4.211245e+01
C.4.23 8.416142e+00 5.171979e+00 4.215969e+01
C.4.24 8.232199e+00 4.874370e+00 4.226248e+01
C.4.26 7.815520e+00 4.169421e+00 4.244895e+01
C.4.27 7.578958e+00 3.767538e+00 4.257201e+01
C.4.28 7.342275e+00 3.396753e+00 4.276985e+01
C.4.29 6.986463e+00 2.858747e+00 4.309454e+01
C.4.30 6.633349e+00 2.342751e+00 4.345581e+01
C.4.31 6.295322e+00 1.837076e+00 4.384506e+01
C.4.32 6.024723e+00 1.394456e+00 4.419654e+01
C.4.33 5.767493e+00 9.587790e-01 4.456625e+01
C.4.34 5.492133e+00 5.162433e-01 4.491412e+01
C.4.35 5.202842e+00 1.102475e-01 4.524450e+01
C.4.36 4.897348e+00 -2.985209e-01 4.555636e+01
C.4.37 4.590041e+00 -7.191871e-01 4.585009e+01
C.4.38 4.353037e+00 -1.043735e+00 4.608385e+01
C.4.39 4.115090e+00 -1.359416e+00 4.632856e+01
C.4.40 3.882833e+00 -1.678487e+00 4.657431e+01
C.4.41 3.715942e+00 -1.915762e+00 4.674038e+01
C.4.42 3.535544e+00 -2.154803e+00 4.688887e+01
C.5.02 1.452354e+01 1.843351e+00 3.999783e+01
C.5.03 1.441897e+01 1.816948e+00 3.976241e+01
C.5.04 1.434612e+01 1.796412e+00 3.951477e+01
C.5.05 1.423310e+01 1.797885e+00 3.929899e+01
C.5.06 1.408047e+01 1.815691e+00 3.910999e+01
C.5.07 1.389312e+01 1.836611e+00 3.895571e+01
C.5.08 1.374467e+01 1.835830e+00 3.883648e+01
C.5.09 1.359709e+01 1.825230e+00 3.871663e+01
C.5.10 1.345623e+01 1.817658e+00 3.858875e+01
C.5.11 1.318833e+01 1.817951e+00 3.830324e+01
C.5.12 1.293931e+01 1.818235e+00 3.800113e+01
C.5.13 1.269403e+01 1.807393e+00 3.769616e+01
C.5.14 1.248183e+01 1.782622e+00 3.744456e+01
C.5.15 1.225392e+01 1.759262e+00 3.720697e+01
C.5.16 1.201357e+01 1.746509e+00 3.698112e+01
C.5.17 1.177523e+01 1.752937e+00 3.678196e+01
C.5.18 1.152639e+01 1.769828e+00 3.659676e+01
C.5.19 1.127093e+01 1.781346e+00 3.642036e+01
C.5.20 1.099741e+01 1.757579e+00 3.625271e+01
C.5.21 1.072224e+01 1.727023e+00 3.608891e+01
C.5.22 1.044209e+01 1.772473e+00 3.593749e+01
C.5.23 1.017418e+01 1.956342e+00 3.581787e+01
C.5.24 9.942639e+00 2.201822e+00 3.574023e+01
C.5.25 9.705836e+00 2.450506e+00 3.569576e+01
C.5.26 9.476846e+00 2.692443e+00 3.565540e+01
C.5.27 9.244748e+00 2.934395e+00 3.564184e+01
C.5.29 8.724528e+00 3.266534e+00 3.555025e+01
C.5.30 8.445012e+00 3.344464e+00 3.546407e+01
C.5.31 8.164686e+00 3.424811e+00 3.538286e+01
C.5.32 7.901965e+00 3.517917e+00 3.530927e+01
C.5.33 7.629016e+00 3.601290e+00 3.526866e+01
C.5.34 7.366285e+00 3.719536e+00 3.527826e+01
C.5.35 7.129372e+00 3.901035e+00 3.532848e+01
C.5.36 6.921625e+00 4.111372e+00 3.539318e+01
C.5.37 6.721586e+00 4.327482e+00 3.546302e+01
C.5.38 6.529527e+00 4.538735e+00 3.552719e+01
C.5.39 6.349317e+00 4.753401e+00 3.561135e+01
C.5.40 6.168168e+00 4.970596e+00 3.568649e+01
C.5.41 5.998727e+00 5.180878e+00 3.576812e+01
C.5.42 5.834991e+00 5.389586e+00 3.586416e+01
C.5.43 5.664839e+00 5.588989e+00 3.596846e+01
C.5.44 5.520238e+00 5.731643e+00 3.606063e+01
C.5.45 5.374791e+00 5.859572e+00 3.617124e+01
C.5.46 5.230401e+00 5.990270e+00 3.627999e+01
C.5.47 4.995854e+00 6.220468e+00 3.644063e+01
C.5.48 4.758748e+00 6.457236e+00 3.658736e+01
C.5.49 4.507010e+00 6.708983e+00 3.667138e+01
C.5.50 4.306308e+00 6.913189e+00 3.676212e+01
C.5.51 4.119636e+00 7.086049e+00 3.692178e+01
C.5.52 3.943206e+00 7.230070e+00 3.711761e+01
C.5.53 3.720279e+00 7.423923e+00 3.734595e+01
C.5.54 3.473859e+00 7.622640e+00 3.754399e+01
C.6.02 1.389123e+01 -2.965777e+00 4.217874e+01
C.6.03 1.400082e+01 -2.753039e+00 4.229448e+01
C.6.04 1.409555e+01 -2.587237e+00 4.247940e+01
C.6.05 1.417433e+01 -2.508172e+00 4.276904e+01
C.6.06 1.421898e+01 -2.477031e+00 4.307462e+01
C.6.07 1.423490e+01 -2.446357e+00 4.338309e+01
C.6.08 1.420691e+01 -2.358748e+00 4.364371e+01
C.6.09 1.414653e+01 -2.213103e+00 4.387070e+01
C.6.10 1.409488e+01 -2.028892e+00 4.407016e+01
C.6.11 1.407638e+01 -1.851677e+00 4.418755e+01
C.6.12 1.405508e+01 -1.668292e+00 4.429453e+01
C.6.13 1.403932e+01 -1.469296e+00 4.436989e+01
C.6.14 1.402851e+01 -1.213645e+00 4.442798e+01
C.6.15 1.401365e+01 -9.539172e-01 4.446217e+01
C.6.17 1.400232e+01 -3.955666e-01 4.440334e+01
C.6.18 1.396023e+01 -1.041761e-01 4.434523e+01
C.6.19 1.390909e+01 1.873856e-01 4.429589e+01
C.6.20 1.386798e+01 4.743738e-01 4.413702e+01
C.6.21 1.382985e+01 7.312075e-01 4.393243e+01
C.6.22 1.378292e+01 1.032528e+00 4.380478e+01
C.6.23 1.373677e+01 1.272794e+00 4.352322e+01
C.6.24 1.369573e+01 1.464354e+00 4.320577e+01
C.6.25 1.366981e+01 1.617890e+00 4.286682e+01
C.6.26 1.349814e+01 1.889128e+00 4.239126e+01
C.6.27 1.345544e+01 2.010039e+00 4.183202e+01
C.6.28 1.364628e+01 2.068371e+00 4.129409e+01
C.6.29 1.392059e+01 2.071205e+00 4.087746e+01
C.6.30 1.434698e+01 2.033688e+00 4.062130e+01
C.7.02 3.408073e+00 7.612817e+00 3.816897e+01
C.7.03 3.568409e+00 7.466589e+00 3.837818e+01
C.7.04 3.677324e+00 7.343884e+00 3.863105e+01
C.7.05 3.755192e+00 7.331780e+00 3.907188e+01
C.7.06 3.641749e+00 7.385005e+00 3.950181e+01
C.7.07 3.417371e+00 7.396957e+00 3.988918e+01
C.7.08 3.114664e+00 7.357762e+00 4.012798e+01
C.7.09 2.830040e+00 7.421809e+00 4.038691e+01
C.7.10 2.488208e+00 7.389058e+00 4.056913e+01
C.7.11 2.137440e+00 7.305539e+00 4.074633e+01
C.7.12 1.778605e+00 7.224704e+00 4.093572e+01
C.7.13 1.419989e+00 7.037619e+00 4.098716e+01
C.7.14 1.144169e+00 6.902519e+00 4.101980e+01
C.7.15 8.824164e-01 6.740605e+00 4.099403e+01
C.7.17 4.466533e-01 6.413086e+00 4.090225e+01
C.7.18 2.757078e-01 6.256806e+00 4.082232e+01
C.7.19 1.079754e-01 6.095263e+00 4.074615e+01
C.7.20 -6.867160e-02 5.940450e+00 4.066289e+01
C.7.21 -2.320975e-01 5.811180e+00 4.052621e+01
C.7.22 -3.739369e-01 5.681573e+00 4.036752e+01
C.7.23 -5.036293e-01 5.552646e+00 4.012494e+01
C.7.24 -5.931774e-01 5.435348e+00 3.985940e+01
C.7.25 -6.258074e-01 5.350553e+00 3.956951e+01
C.7.26 -5.756137e-01 5.228137e+00 3.927795e+01
C.7.27 -4.588682e-01 5.123606e+00 3.899874e+01
C.7.28 -4.098966e-01 4.905281e+00 3.876973e+01
C.7.29 -3.755502e-01 4.705005e+00 3.858037e+01
C.7.30 -4.053566e-01 4.460410e+00 3.845214e+01
C.8.01 1.172499e+01 -5.419504e+00 4.800628e+01
C.8.02 1.169497e+01 -5.164706e+00 4.789634e+01
C.8.03 1.154495e+01 -5.017767e+00 4.771244e+01
C.8.04 1.138322e+01 -5.005960e+00 4.748526e+01
C.8.05 1.094685e+01 -5.106409e+00 4.735370e+01
C.8.06 1.049369e+01 -5.217862e+00 4.736167e+01
C.8.07 1.005388e+01 -5.373874e+00 4.735423e+01
C.8.08 9.730543e+00 -5.558759e+00 4.729114e+01
C.8.09 9.442479e+00 -5.783395e+00 4.719486e+01
C.8.10 9.080479e+00 -5.891304e+00 4.719926e+01
C.8.11 8.855403e+00 -5.878306e+00 4.718756e+01
C.8.12 8.636924e+00 -5.830714e+00 4.715644e+01
C.8.14 8.210199e+00 -5.791438e+00 4.713775e+01
C.8.15 8.007739e+00 -5.836655e+00 4.710762e+01
C.8.16 7.807785e+00 -5.898337e+00 4.712012e+01
C.8.17 7.605202e+00 -5.994915e+00 4.719910e+01
C.8.18 7.422507e+00 -6.088436e+00 4.731942e+01
C.8.19 7.257140e+00 -6.202022e+00 4.744733e+01
C.8.20 7.169950e+00 -6.290468e+00 4.752660e+01
C.8.21 7.110820e+00 -6.403655e+00 4.760009e+01
C.8.22 7.070958e+00 -6.523156e+00 4.767651e+01
C.8.23 7.023055e+00 -6.621274e+00 4.779777e+01
C.8.24 6.988070e+00 -6.682570e+00 4.794489e+01
C.8.26 7.102673e+00 -6.995500e+00 4.825744e+01
C.8.27 7.140246e+00 -7.088740e+00 4.854096e+01
C.8.28 7.249116e+00 -7.190490e+00 4.880227e+01
C.8.29 7.515573e+00 -7.289142e+00 4.909713e+01
C.8.30 7.854098e+00 -7.387849e+00 4.930530e+01
C.8.31 8.218835e+00 -7.499959e+00 4.945388e+01
C.8.32 8.565204e+00 -7.600296e+00 4.955212e+01
C.8.33 8.922319e+00 -7.698073e+00 4.960304e+01
C.8.34 9.280474e+00 -7.804888e+00 4.960688e+01
C.8.35 9.487514e+00 -7.854550e+00 4.961835e+01
C.8.36 9.696615e+00 -7.895858e+00 4.962420e+01
C.8.37 9.906064e+00 -7.935220e+00 4.961741e+01
C.8.38 1.013328e+01 -7.986033e+00 4.962981e+01
C.8.39 1.036114e+01 -8.035437e+00 4.962823e+01
C.8.40 1.057796e+01 -8.044518e+00 4.954295e+01
C.8.41 1.074359e+01 -7.977492e+00 4.936837e+01
C.8.42 1.087884e+01 -7.847547e+00 4.920335e+01
C.8.44 1.126419e+01 -7.414563e+00 4.879836e+01
C.8.45 1.151554e+01 -7.125201e+00 4.854779e+01
C.8.46 1.170091e+01 -6.768368e+00 4.832870e+01
C.8.47 1.178849e+01 -6.331422e+00 4.818092e+01
C.8.48 1.177594e+01 -5.885350e+00 4.803499e+01
C.9.01 -3.862603e+00 2.118660e+00 4.381300e+01
C.9.02 -3.315198e+00 2.187475e+00 4.394120e+01
C.9.03 -2.763255e+00 2.063520e+00 4.391238e+01
C.9.04 -2.279077e+00 1.779179e+00 4.383775e+01
C.9.05 -2.152847e+00 1.467406e+00 4.392328e+01
C.9.06 -2.173789e+00 1.137366e+00 4.402862e+01
C.9.07 -2.191985e+00 7.950979e-01 4.408324e+01
C.9.08 -2.168750e+00 4.944414e-01 4.404588e+01
C.9.09 -2.089392e+00 2.013197e-01 4.405697e+01
C.9.10 -1.948677e+00 -4.459228e-02 4.416679e+01
C.9.11 -1.833951e+00 -2.562708e-01 4.424871e+01
C.9.12 -1.694825e+00 -4.243919e-01 4.437933e+01
C.9.14 -1.502136e+00 -7.388915e-01 4.461710e+01
C.9.15 -1.439388e+00 -8.941041e-01 4.469902e+01
C.9.16 -1.427834e+00 -1.066927e+00 4.476786e+01
C.9.17 -1.486938e+00 -1.266791e+00 4.486531e+01
C.9.18 -1.513767e+00 -1.438057e+00 4.501660e+01
C.9.19 -1.576344e+00 -1.589383e+00 4.517821e+01
C.9.20 -1.669156e+00 -1.692745e+00 4.530491e+01
C.9.21 -1.803178e+00 -1.782688e+00 4.540135e+01
C.9.22 -1.937456e+00 -1.845632e+00 4.551693e+01
C.9.23 -2.074632e+00 -1.884452e+00 4.562661e+01
C.9.24 -2.246316e+00 -1.924288e+00 4.566261e+01
C.9.26 -2.645244e+00 -1.880669e+00 4.588301e+01
C.9.27 -2.892219e+00 -1.788922e+00 4.607862e+01
C.9.28 -3.172787e+00 -1.653388e+00 4.618157e+01
C.9.29 -3.458777e+00 -1.470502e+00 4.618132e+01
C.9.30 -3.727467e+00 -1.271476e+00 4.612278e+01
C.9.31 -3.994806e+00 -1.065327e+00 4.608704e+01
C.9.32 -4.238229e+00 -9.087493e-01 4.598466e+01
C.9.33 -4.479406e+00 -7.505122e-01 4.587958e+01
C.9.34 -4.709667e+00 -5.683268e-01 4.578993e+01
C.9.35 -4.903567e+00 -3.719379e-01 4.568093e+01
C.9.36 -5.073225e+00 -1.666688e-01 4.555007e+01
C.9.37 -5.222512e+00 5.388737e-02 4.541925e+01
C.9.38 -5.299763e+00 2.128153e-01 4.531731e+01
C.9.39 -5.347925e+00 3.627870e-01 4.518766e+01
C.9.40 -5.377015e+00 5.078863e-01 4.504724e+01
C.9.41 -5.406623e+00 6.644998e-01 4.492056e+01
C.9.42 -5.420547e+00 8.357032e-01 4.481126e+01
C.9.44 -5.185019e+00 1.164686e+00 4.444228e+01
C.9.45 -4.943777e+00 1.331404e+00 4.423835e+01
C.9.46 -4.683376e+00 1.545481e+00 4.412023e+01
C.9.47 -4.420480e+00 1.730910e+00 4.398158e+01
C.9.48 -4.150324e+00 1.935971e+00 4.389400e+01
C.10.02 1.297697e+01 4.740618e+00 4.756203e+01
C.10.03 1.283134e+01 4.465161e+00 4.754925e+01
C.10.04 1.268527e+01 4.192146e+00 4.751212e+01
C.10.05 1.254626e+01 3.947303e+00 4.743350e+01
C.10.06 1.240757e+01 3.704018e+00 4.734965e+01
C.10.07 1.227876e+01 3.450352e+00 4.728242e+01
C.10.08 1.213902e+01 3.160207e+00 4.721545e+01
C.10.09 1.201087e+01 2.861624e+00 4.716423e+01
C.10.10 1.194736e+01 2.541492e+00 4.712327e+01
C.10.11 1.199815e+01 2.221375e+00 4.706562e+01
C.10.12 1.211438e+01 1.914616e+00 4.703792e+01
C.10.13 1.222310e+01 1.605023e+00 4.706460e+01
C.10.14 1.228787e+01 1.299324e+00 4.716971e+01
C.10.15 1.243311e+01 1.007352e+00 4.712120e+01
C.10.17 1.267397e+01 3.864123e-01 4.707538e+01
C.10.18 1.279071e+01 7.259622e-02 4.702731e+01
C.10.19 1.287702e+01 -2.534884e-01 4.700209e+01
C.10.20 1.295173e+01 -6.027552e-01 4.692696e+01
C.10.21 1.299888e+01 -9.594532e-01 4.686578e+01
C.10.22 1.301815e+01 -1.322105e+00 4.682947e+01
C.10.23 1.300112e+01 -1.857249e+00 4.683432e+01
C.10.24 1.296015e+01 -2.390702e+00 4.685538e+01
C.10.25 1.289778e+01 -2.922467e+00 4.686070e+01
C.10.26 1.285692e+01 -3.487581e+00 4.691804e+01
C.10.27 1.282208e+01 -4.048106e+00 4.701246e+01
C.10.28 1.273816e+01 -4.545619e+00 4.727653e+01
C.10.29 1.262843e+01 -4.974862e+00 4.765958e+01
C.10.30 1.241127e+01 -5.439631e+00 4.794210e+01
C.11.02 4.045506e+00 9.598706e+00 4.543464e+01
C.11.03 3.905663e+00 9.318658e+00 4.542258e+01
C.11.04 3.776227e+00 9.041520e+00 4.535498e+01
C.11.05 3.654108e+00 8.780119e+00 4.529363e+01
C.11.06 3.534812e+00 8.519394e+00 4.522436e+01
C.11.07 3.409545e+00 8.261455e+00 4.515520e+01
C.11.08 3.257797e+00 7.934804e+00 4.507439e+01
C.11.09 3.086216e+00 7.609218e+00 4.504591e+01
C.11.10 2.889020e+00 7.313800e+00 4.494542e+01
C.11.11 2.700991e+00 7.151170e+00 4.484196e+01
C.11.12 2.485518e+00 7.035625e+00 4.472915e+01
C.11.13 2.258362e+00 6.935915e+00 4.462444e+01
C.11.14 1.948421e+00 6.826273e+00 4.459468e+01
C.11.15 1.680255e+00 6.739820e+00 4.442269e+01
C.11.17 1.122741e+00 6.568134e+00 4.418368e+01
C.11.18 8.717249e-01 6.488900e+00 4.403487e+01
C.11.19 6.243814e-01 6.384813e+00 4.389550e+01
C.11.20 3.497669e-01 6.228488e+00 4.378344e+01
C.11.21 1.016646e-01 6.054136e+00 4.364042e+01
C.11.22 -1.319049e-01 5.856344e+00 4.350357e+01
C.11.23 -6.589867e-01 5.348849e+00 4.329269e+01
C.11.24 -1.186352e+00 4.802333e+00 4.323697e+01
C.11.25 -1.722000e+00 4.271480e+00 4.313142e+01
C.11.26 -2.053126e+00 3.987617e+00 4.307825e+01
C.11.27 -2.375909e+00 3.702115e+00 4.316412e+01
C.11.28 -2.663383e+00 3.447416e+00 4.337751e+01
C.11.29 -3.002322e+00 3.272041e+00 4.361948e+01
C.11.30 -3.257621e+00 2.962238e+00 4.382688e+01
