# Supplementary material for: Ontogenetic changes and sexual dimorphism in the cranium and mandible of the Atlantic walrus (Odobenus rosmarus rosmarus L.)
Source: Anat Rec (Hoboken). 2025 Sep 12;309(7):1875–903. doi: 10.1002/ar.70050 (PMC13251751; doi:10.1002/ar.70050)
Supplement: Supplementary file 1 — Data S1: Supporting information. [file AR-309-1875-s001.zip › PTS files/Ontogeny_Skull/4675_M_J.pts]

Version 1.0
487
S.1 8.415796e+00 8.239168e+00 3.922645e+01
S.2 8.824565e+00 4.581353e+00 3.808812e+01
S.3 1.023164e+01 6.121201e-01 3.900173e+01
S.4 7.321914e+00 7.316399e-01 3.836296e+01
S.5 9.028276e+00 7.703860e-02 3.689817e+01
S.6 8.269100e+00 -5.164723e+00 4.057805e+01
S.7 5.560716e+00 -1.539804e+01 5.161982e+01
S.8 4.683621e+00 -1.149088e+01 5.970671e+01
S.9 4.973571e+00 -6.659092e+00 6.001434e+01
S.10 6.933130e+00 -9.660663e+00 6.054450e+01
S.11 2.749635e+00 -9.521487e+00 5.998615e+01
S.12 1.000374e+01 7.545096e+00 4.183378e+01
S.13 6.352155e+00 7.545663e+00 4.124920e+01
S.14 1.108070e+01 3.583201e+00 4.666470e+01
S.15 3.616560e+00 3.858194e+00 4.560910e+01
S.16 9.853583e+00 1.822689e-01 5.022155e+01
S.17 3.729478e+00 8.433900e-03 4.932825e+01
S.18 7.943074e+00 -7.994548e-01 5.461489e+01
S.19 3.934243e+00 -6.506226e-01 5.404259e+01
S.20 6.299776e+00 -1.090946e+00 5.134932e+01
S.21 7.455451e+00 1.516902e+00 4.484430e+01
S.22 8.234632e+00 6.776929e+00 4.075896e+01
S.23 1.502966e+01 -1.256422e+00 4.284314e+01
S.24 1.317376e+00 -8.528792e-01 4.043750e+01
S.25 1.543478e+01 -4.906400e-02 4.735883e+01
S.26 -1.032790e+00 -1.616126e-01 4.470437e+01
S.27 1.543758e+01 -3.448827e+00 4.735826e+01
S.28 -1.024794e+00 -3.155164e+00 4.435540e+01
S.29 1.505843e+01 -2.543427e+00 4.993844e+01
S.30 -1.417083e+00 -2.358875e+00 4.716663e+01
S.31 1.275431e+01 1.430910e+00 4.587182e+01
S.32 2.539980e+00 1.287509e+00 4.450025e+01
S.33 1.225388e+01 3.194649e+00 4.719230e+01
S.34 2.260669e+00 3.340954e+00 4.567384e+01
S.35 1.384357e+01 2.394445e+00 4.860801e+01
S.36 1.849363e-01 2.538764e+00 4.657941e+01
S.37 1.466636e+01 -1.186944e+00 5.254804e+01
S.38 -1.911961e+00 -9.923805e-01 4.991838e+01
S.39 1.568605e+01 -2.392714e+00 5.169390e+01
S.40 -2.519834e+00 -2.168346e+00 4.854620e+01
S.41 1.427372e+01 -4.201848e+00 5.502470e+01
S.42 -2.521973e+00 -3.953803e+00 5.139006e+01
S.43 1.632324e+01 -5.775568e+00 5.560184e+01
S.44 -4.690251e+00 -5.506228e+00 5.216033e+01
S.45 1.391059e+01 -2.709886e+00 6.064374e+01
S.46 -3.879528e+00 -2.086030e+00 5.781007e+01
S.47 1.532547e+01 -3.896655e+00 5.896955e+01
S.48 -4.694047e+00 -2.977760e+00 5.553190e+01
S.49 1.166837e+01 -6.630371e+00 6.165010e+01
S.50 -2.226609e+00 -5.897897e+00 5.995560e+01
S.51 1.008939e+01 -9.345194e+00 6.148869e+01
S.52 -3.023800e-01 -8.787879e+00 5.968885e+01
S.53 7.105153e+00 -8.970140e+00 6.248124e+01
S.54 2.040415e+00 -9.013896e+00 6.153766e+01
S.55 5.953614e+00 -6.007561e+00 6.004894e+01
S.56 3.773814e+00 -5.997834e+00 5.986053e+01
S.57 8.447681e+00 -1.070910e+01 6.133259e+01
S.58 1.046051e+00 -1.058568e+01 5.916701e+01
S.59 4.613135e+00 -1.339092e+01 5.874061e+01
S.60 9.854074e+00 -8.641641e+00 6.080278e+01
S.61 -3.082660e-02 -8.714822e+00 5.938082e+01
S.62 1.229912e+01 5.929678e+00 4.594340e+01
S.63 3.141120e+00 6.585971e+00 4.421388e+01
S.64 8.105821e+00 -3.234499e+00 5.534994e+01
S.65 3.186935e+00 -3.001754e+00 5.452797e+01
S.66 1.172340e+01 -3.227694e+00 5.868471e+01
S.67 -1.125797e+00 -2.732061e+00 5.658649e+01
S.68 8.029967e+00 -4.073637e+00 5.745740e+01
S.69 2.583645e+00 -3.948112e+00 5.692729e+01
S.70 5.150724e+00 -5.162789e+00 5.873670e+01
S.71 1.084618e+01 -2.326527e+00 5.427985e+01
S.72 8.767319e-01 -2.197008e+00 5.269437e+01
S.73 1.175667e+01 -1.918171e+00 5.244886e+01
S.74 4.417223e-01 -1.839355e+00 5.063009e+01
S.75 1.494641e+01 -1.725874e+00 5.442762e+01
S.76 -3.020236e+00 -1.510285e+00 5.146514e+01
S.77 1.261428e+01 9.923976e+00 4.315334e+01
S.78 3.291988e+00 9.631753e+00 4.126037e+01
S.79 1.263726e+01 8.563698e+00 4.566811e+01
S.80 2.328991e+00 7.670254e+00 4.362880e+01
S.81 1.370043e+01 9.262854e+00 4.462809e+01
S.82 1.895099e+00 8.875646e+00 4.246699e+01
S.83 9999 9999 9999
S.84 9999 9999 9999
C.1.02 9.171034e+00 -1.643323e-01 3.657064e+01
C.1.03 9.190302e+00 -5.747814e-01 3.643995e+01
C.1.04 9.203463e+00 -1.000765e+00 3.650528e+01
C.1.05 9.144511e+00 -1.445242e+00 3.666624e+01
C.1.06 9.041292e+00 -1.832848e+00 3.692324e+01
C.1.07 8.940286e+00 -2.193813e+00 3.721727e+01
C.1.08 8.868515e+00 -2.483765e+00 3.746587e+01
C.1.09 8.796232e+00 -2.792926e+00 3.768998e+01
C.1.10 8.716559e+00 -3.038117e+00 3.798077e+01
C.1.11 8.626548e+00 -3.221633e+00 3.828923e+01
C.1.12 8.535137e+00 -3.398239e+00 3.860130e+01
C.1.13 8.458296e+00 -3.539046e+00 3.893476e+01
C.1.14 8.405951e+00 -3.767052e+00 3.927309e+01
C.1.15 8.370666e+00 -3.976295e+00 3.962544e+01
C.1.16 8.337175e+00 -4.214903e+00 3.995882e+01
C.1.17 8.310018e+00 -4.484576e+00 4.023087e+01
C.1.18 8.292940e+00 -4.808683e+00 4.043614e+01
C.1.20 8.173528e+00 -5.551115e+00 4.095177e+01
C.1.21 8.058779e+00 -5.900097e+00 4.135570e+01
C.1.22 7.963609e+00 -6.238539e+00 4.177343e+01
C.1.23 7.882343e+00 -6.566451e+00 4.238700e+01
C.1.24 7.824775e+00 -6.964555e+00 4.296042e+01
C.1.25 7.759140e+00 -7.368662e+00 4.352872e+01
C.1.26 7.682872e+00 -7.808047e+00 4.403281e+01
C.1.27 7.600625e+00 -8.255260e+00 4.452901e+01
C.1.28 7.519804e+00 -8.746272e+00 4.498217e+01
C.1.29 7.456955e+00 -9.108435e+00 4.534920e+01
C.1.30 7.391902e+00 -9.472242e+00 4.571421e+01
C.1.31 7.320989e+00 -9.853667e+00 4.605962e+01
C.1.32 7.253648e+00 -1.017635e+01 4.633624e+01
C.1.33 7.178590e+00 -1.049742e+01 4.661273e+01
C.1.34 7.096290e+00 -1.082536e+01 4.687891e+01
C.1.35 6.968235e+00 -1.123446e+01 4.724039e+01
C.1.36 6.831201e+00 -1.164767e+01 4.759381e+01
C.1.37 6.725247e+00 -1.208385e+01 4.792987e+01
C.1.38 6.683722e+00 -1.249115e+01 4.823331e+01
C.1.39 6.660550e+00 -1.288257e+01 4.855880e+01
C.1.40 6.600858e+00 -1.323801e+01 4.891904e+01
C.1.41 6.451749e+00 -1.364122e+01 4.936925e+01
C.1.42 6.264668e+00 -1.403913e+01 4.980992e+01
C.1.43 6.065881e+00 -1.438936e+01 5.028462e+01
C.1.44 5.942829e+00 -1.452246e+01 5.058358e+01
C.1.45 5.816215e+00 -1.463153e+01 5.089069e+01
C.1.46 5.692005e+00 -1.474203e+01 5.119826e+01
C.1.47 5.596663e+00 -1.491259e+01 5.144419e+01
C.1.48 5.496406e+00 -1.509623e+01 5.167846e+01
C.2.02 1.630650e+01 -5.981165e+00 5.548355e+01
C.2.03 1.627210e+01 -6.216202e+00 5.547260e+01
C.2.04 1.623654e+01 -6.450784e+00 5.548848e+01
C.2.05 1.594568e+01 -7.056819e+00 5.571880e+01
C.2.06 1.567076e+01 -7.659900e+00 5.597501e+01
C.2.07 1.537657e+01 -8.270519e+00 5.618836e+01
C.2.08 1.505487e+01 -8.971667e+00 5.632632e+01
C.2.09 1.463447e+01 -9.618950e+00 5.646205e+01
C.2.10 1.415239e+01 -1.022047e+01 5.660314e+01
C.2.11 1.388970e+01 -1.056478e+01 5.670785e+01
C.2.12 1.363952e+01 -1.091505e+01 5.682290e+01
C.2.13 1.338515e+01 -1.127044e+01 5.690953e+01
C.2.14 1.305988e+01 -1.173019e+01 5.698614e+01
C.2.15 1.273081e+01 -1.219089e+01 5.703598e+01
C.2.16 1.238575e+01 -1.264200e+01 5.701431e+01
C.2.17 1.205277e+01 -1.306505e+01 5.692521e+01
C.2.18 1.175599e+01 -1.349704e+01 5.677323e+01
C.2.19 1.148360e+01 -1.389290e+01 5.651463e+01
C.2.20 1.117572e+01 -1.425507e+01 5.608184e+01
C.2.21 1.085124e+01 -1.453992e+01 5.560556e+01
C.2.22 1.053646e+01 -1.477854e+01 5.509837e+01
C.2.23 1.039345e+01 -1.486756e+01 5.464846e+01
C.2.24 1.013941e+01 -1.495883e+01 5.425105e+01
C.2.25 9.833542e+00 -1.501245e+01 5.388448e+01
C.2.26 9.368825e+00 -1.507682e+01 5.356221e+01
C.2.27 8.945692e+00 -1.520739e+01 5.320463e+01
C.2.28 8.501621e+00 -1.529324e+01 5.285909e+01
C.2.29 8.065837e+00 -1.532853e+01 5.255034e+01
C.2.30 7.604687e+00 -1.534262e+01 5.227900e+01
C.2.31 7.113009e+00 -1.535573e+01 5.206792e+01
C.2.32 6.601437e+00 -1.537153e+01 5.189182e+01
C.2.33 6.096144e+00 -1.539042e+01 5.169875e+01
C.3.02 -4.596026e+00 -5.694602e+00 5.204552e+01
C.3.03 -4.513819e+00 -5.919363e+00 5.202916e+01
C.3.04 -4.426969e+00 -6.123725e+00 5.211993e+01
C.3.05 -4.335124e+00 -6.488790e+00 5.242336e+01
C.3.06 -4.300333e+00 -6.871161e+00 5.271724e+01
C.3.07 -4.224996e+00 -7.265594e+00 5.298655e+01
C.3.08 -4.073001e+00 -7.677979e+00 5.315743e+01
C.3.09 -3.886110e+00 -8.093000e+00 5.328075e+01
C.3.10 -3.695689e+00 -8.496378e+00 5.343375e+01
C.3.11 -3.493333e+00 -9.091919e+00 5.370395e+01
C.3.12 -3.273669e+00 -9.663134e+00 5.401069e+01
C.3.13 -3.028136e+00 -1.024216e+01 5.428101e+01
C.3.14 -2.825655e+00 -1.070793e+01 5.444665e+01
C.3.15 -2.604911e+00 -1.117688e+01 5.457605e+01
C.3.16 -2.364630e+00 -1.164750e+01 5.465458e+01
C.3.17 -2.018610e+00 -1.226090e+01 5.472591e+01
C.3.18 -1.657097e+00 -1.286843e+01 5.476188e+01
C.3.19 -1.337033e+00 -1.347975e+01 5.460405e+01
C.3.20 -1.072600e+00 -1.385182e+01 5.433965e+01
C.3.21 -7.998623e-01 -1.413706e+01 5.398962e+01
C.3.22 -5.229190e-01 -1.435990e+01 5.359985e+01
C.3.23 -1.936296e-01 -1.451679e+01 5.314874e+01
C.3.24 2.063994e-01 -1.460980e+01 5.273901e+01
C.3.25 6.316063e-01 -1.472780e+01 5.236243e+01
C.3.26 1.149492e+00 -1.492767e+01 5.212594e+01
C.3.27 1.698577e+00 -1.513832e+01 5.199099e+01
C.3.28 2.262376e+00 -1.530447e+01 5.185461e+01
C.3.29 2.861944e+00 -1.534460e+01 5.183881e+01
C.3.30 3.443775e+00 -1.537971e+01 5.169192e+01
C.3.31 4.023897e+00 -1.538751e+01 5.153463e+01
C.3.32 4.539017e+00 -1.539796e+01 5.148234e+01
C.3.33 5.056434e+00 -1.540654e+01 5.150227e+01
C.4.02 8.367338e+00 8.307090e+00 3.952827e+01
C.4.03 8.324956e+00 8.283313e+00 3.983762e+01
C.4.04 8.285214e+00 8.157153e+00 4.012144e+01
C.4.05 8.248079e+00 7.750520e+00 4.043280e+01
C.4.06 8.240135e+00 7.266557e+00 4.060430e+01
C.4.08 8.238300e+00 6.419904e+00 4.084505e+01
C.4.09 8.243414e+00 6.056132e+00 4.089538e+01
C.4.10 8.267466e+00 5.690910e+00 4.092580e+01
C.4.11 8.333726e+00 5.176188e+00 4.088909e+01
C.4.12 8.184967e+00 4.941408e+00 4.132991e+01
C.4.13 8.115341e+00 4.585477e+00 4.170368e+01
C.4.14 8.071838e+00 4.285430e+00 4.199192e+01
C.4.15 8.015520e+00 3.966764e+00 4.225706e+01
C.4.16 7.960611e+00 3.646775e+00 4.252090e+01
C.4.17 7.910277e+00 3.348966e+00 4.277417e+01
C.4.18 7.858266e+00 3.043158e+00 4.301736e+01
C.4.19 7.797262e+00 2.757509e+00 4.328203e+01
C.4.20 7.725953e+00 2.542490e+00 4.356012e+01
C.4.21 7.645719e+00 2.312643e+00 4.382353e+01
C.4.22 7.575171e+00 2.095042e+00 4.409980e+01
C.4.23 7.528815e+00 1.901221e+00 4.434605e+01
C.4.24 7.491810e+00 1.712561e+00 4.459783e+01
C.4.26 7.410409e+00 1.328149e+00 4.513407e+01
C.4.27 7.365150e+00 1.154054e+00 4.543284e+01
C.4.28 7.320862e+00 1.009824e+00 4.574725e+01
C.4.29 7.269697e+00 8.103216e-01 4.609423e+01
C.4.30 7.215803e+00 6.301138e-01 4.645121e+01
C.4.31 7.165965e+00 4.617088e-01 4.681449e+01
C.4.32 7.095805e+00 3.207931e-01 4.732555e+01
C.4.33 7.042254e+00 1.701035e-01 4.783582e+01
C.4.34 6.975371e+00 -1.294645e-04 4.833832e+01
C.4.35 6.912329e+00 -8.411314e-02 4.868252e+01
C.4.36 6.837722e+00 -1.613955e-01 4.902598e+01
C.4.37 6.756186e+00 -2.716476e-01 4.935869e+01
C.4.38 6.665123e+00 -4.001208e-01 4.969388e+01
C.4.39 6.569299e+00 -5.178560e-01 5.003167e+01
C.4.40 6.482192e+00 -6.385828e-01 5.037077e+01
C.4.41 6.404995e+00 -7.410016e-01 5.071938e+01
C.4.42 6.331103e+00 -8.531321e-01 5.106570e+01
C.5.02 1.494795e+01 -1.437152e+00 4.265624e+01
C.5.03 1.484853e+01 -1.628195e+00 4.248927e+01
C.5.04 1.476388e+01 -1.835010e+00 4.233328e+01
C.5.05 1.460612e+01 -2.043069e+00 4.223734e+01
C.5.06 1.441651e+01 -2.239476e+00 4.218388e+01
C.5.07 1.421174e+01 -2.419723e+00 4.212949e+01
C.5.08 1.392578e+01 -2.618846e+00 4.204311e+01
C.5.09 1.364026e+01 -2.816581e+00 4.195211e+01
C.5.10 1.339653e+01 -3.053970e+00 4.183752e+01
C.5.11 1.313232e+01 -3.291863e+00 4.174239e+01
C.5.12 1.287611e+01 -3.538174e+00 4.164678e+01
C.5.13 1.260921e+01 -3.771471e+00 4.154787e+01
C.5.14 1.241561e+01 -3.920074e+00 4.146228e+01
C.5.15 1.221101e+01 -4.053061e+00 4.137657e+01
C.5.16 1.199871e+01 -4.182887e+00 4.130611e+01
C.5.17 1.173094e+01 -4.350548e+00 4.124715e+01
C.5.18 1.147309e+01 -4.532958e+00 4.118771e+01
C.5.19 1.122551e+01 -4.722784e+00 4.111051e+01
C.5.20 1.087031e+01 -4.900213e+00 4.099763e+01
C.5.21 1.050393e+01 -5.048129e+00 4.087815e+01
C.5.22 1.011228e+01 -5.152266e+00 4.079971e+01
C.5.23 9.804843e+00 -5.205135e+00 4.078819e+01
C.5.24 9.495994e+00 -5.249449e+00 4.077836e+01
C.5.25 9.184054e+00 -5.257055e+00 4.076909e+01
C.5.26 8.875906e+00 -5.237889e+00 4.071564e+01
C.5.27 8.572808e+00 -5.194054e+00 4.064936e+01
C.5.29 7.994891e+00 -5.176394e+00 4.051033e+01
C.5.30 7.721348e+00 -5.198545e+00 4.044253e+01
C.5.31 7.452472e+00 -5.215096e+00 4.035683e+01
C.5.32 7.141565e+00 -5.204343e+00 4.024843e+01
C.5.33 6.829396e+00 -5.156438e+00 4.015468e+01
C.5.34 6.521830e+00 -5.104508e+00 4.004869e+01
C.5.35 6.228456e+00 -5.004911e+00 3.998350e+01
C.5.36 5.942271e+00 -4.885116e+00 3.992039e+01
C.5.37 5.654571e+00 -4.785583e+00 3.983346e+01
C.5.38 5.400263e+00 -4.605593e+00 3.981454e+01
C.5.39 5.151904e+00 -4.417255e+00 3.979817e+01
C.5.40 4.896169e+00 -4.240715e+00 3.976893e+01
C.5.41 4.606716e+00 -4.045911e+00 3.973321e+01
C.5.42 4.317879e+00 -3.849708e+00 3.970026e+01
C.5.43 4.031412e+00 -3.647768e+00 3.968744e+01
C.5.44 3.816859e+00 -3.495398e+00 3.969121e+01
C.5.45 3.603123e+00 -3.342325e+00 3.970345e+01
C.5.46 3.397076e+00 -3.180633e+00 3.972923e+01
C.5.47 3.094205e+00 -2.920413e+00 3.980160e+01
C.5.48 2.786104e+00 -2.661993e+00 3.985613e+01
C.5.49 2.479927e+00 -2.395889e+00 3.986678e+01
C.5.50 2.248586e+00 -2.201394e+00 3.980323e+01
C.5.51 2.017975e+00 -2.007748e+00 3.973462e+01
C.5.52 1.808422e+00 -1.781693e+00 3.975377e+01
C.5.53 1.626774e+00 -1.479769e+00 3.998490e+01
C.5.54 1.436533e+00 -1.147327e+00 4.016058e+01
C.6.02 9999 9999 9999
C.6.03 9999 9999 9999
C.6.04 9999 9999 9999
C.6.05 9999 9999 9999
C.6.06 9999 9999 9999
C.6.07 9999 9999 9999
C.6.08 9999 9999 9999
C.6.09 9999 9999 9999
C.6.10 9999 9999 9999
C.6.11 9999 9999 9999
C.6.12 9999 9999 9999
C.6.13 9999 9999 9999
C.6.14 9999 9999 9999
C.6.15 9999 9999 9999
C.6.17 9999 9999 9999
C.6.18 9999 9999 9999
C.6.19 9999 9999 9999
C.6.20 9999 9999 9999
C.6.21 9999 9999 9999
C.6.22 9999 9999 9999
C.6.23 9999 9999 9999
C.6.24 9999 9999 9999
C.6.25 9999 9999 9999
C.6.26 9999 9999 9999
C.6.27 9999 9999 9999
C.6.28 9999 9999 9999
C.6.29 9999 9999 9999
C.6.30 9999 9999 9999
C.7.02 1.383775e+00 -6.480803e-01 4.069265e+01
C.7.03 1.482451e+00 -5.483742e-01 4.099559e+01
C.7.04 1.658487e+00 -5.291883e-01 4.127860e+01
C.7.05 1.785275e+00 -3.559762e-01 4.155402e+01
C.7.06 1.781482e+00 -1.606024e-01 4.184342e+01
C.7.07 1.723772e+00 5.022300e-03 4.214537e+01
C.7.08 1.607155e+00 1.971102e-01 4.249881e+01
C.7.09 1.447022e+00 3.820023e-01 4.283881e+01
C.7.10 1.216069e+00 4.944536e-01 4.316961e+01
C.7.11 8.968329e-01 5.723408e-01 4.355151e+01
C.7.12 5.139699e-01 5.365359e-01 4.387708e+01
C.7.13 1.147800e-01 4.519668e-01 4.417261e+01
C.7.14 -3.049357e-01 2.794952e-01 4.432609e+01
C.7.15 -7.254983e-01 6.978562e-02 4.441892e+01
C.7.17 -1.138142e+00 -3.487072e-01 4.479682e+01
C.7.18 -1.204155e+00 -5.706519e-01 4.482896e+01
C.7.19 -1.260334e+00 -7.974465e-01 4.483681e+01
C.7.20 -1.328501e+00 -1.025964e+00 4.483298e+01
C.7.21 -1.394311e+00 -1.246787e+00 4.477145e+01
C.7.22 -1.444175e+00 -1.464724e+00 4.468839e+01
C.7.23 -1.487292e+00 -1.697072e+00 4.453876e+01
C.7.24 -1.503904e+00 -1.935484e+00 4.439345e+01
C.7.25 -1.507642e+00 -2.164428e+00 4.423282e+01
C.7.26 -1.489965e+00 -2.326411e+00 4.414140e+01
C.7.27 -1.442757e+00 -2.497615e+00 4.408336e+01
C.7.28 -1.361551e+00 -2.665349e+00 4.409672e+01
C.7.29 -1.245099e+00 -2.822467e+00 4.418919e+01
C.7.30 -1.130512e+00 -2.983051e+00 4.427795e+01
C.8.01 1.470934e+01 -1.282623e+00 5.281982e+01
C.8.02 1.447897e+01 -1.144137e+00 5.271920e+01
C.8.03 1.423239e+01 -1.104232e+00 5.257786e+01
C.8.04 1.398967e+01 -1.206276e+00 5.246360e+01
C.8.05 1.376401e+01 -1.301328e+00 5.240264e+01
C.8.06 1.354667e+01 -1.425091e+00 5.236915e+01
C.8.07 1.332005e+01 -1.535225e+00 5.235531e+01
C.8.08 1.299592e+01 -1.665408e+00 5.236329e+01
C.8.09 1.266802e+01 -1.783001e+00 5.239017e+01
C.8.10 1.232938e+01 -1.863794e+00 5.241956e+01
C.8.11 1.213865e+01 -1.884673e+00 5.242833e+01
C.8.12 1.194721e+01 -1.899226e+00 5.243383e+01
C.8.14 1.156225e+01 -1.939744e+00 5.246542e+01
C.8.15 1.136839e+01 -1.957379e+00 5.249090e+01
C.8.16 1.118779e+01 -1.985427e+00 5.256256e+01
C.8.17 1.100676e+01 -1.984903e+00 5.271891e+01
C.8.18 1.086829e+01 -2.050847e+00 5.290248e+01
C.8.19 1.076073e+01 -2.120329e+00 5.310453e+01
C.8.20 1.069842e+01 -2.168227e+00 5.331966e+01
C.8.21 1.067562e+01 -2.183586e+00 5.354705e+01
C.8.22 1.068243e+01 -2.230011e+00 5.377123e+01
C.8.23 1.071254e+01 -2.274276e+00 5.394608e+01
C.8.24 1.076027e+01 -2.298051e+00 5.412098e+01
C.8.26 1.095219e+01 -2.174897e+00 5.454899e+01
C.8.27 1.109249e+01 -2.006218e+00 5.479092e+01
C.8.28 1.125665e+01 -1.830397e+00 5.501183e+01
C.8.29 1.142096e+01 -1.669239e+00 5.521194e+01
C.8.30 1.159826e+01 -1.508146e+00 5.540073e+01
C.8.31 1.188763e+01 -1.438271e+00 5.546702e+01
C.8.32 1.219044e+01 -1.387173e+00 5.545524e+01
C.8.33 1.246496e+01 -1.254754e+00 5.549464e+01
C.8.34 1.274589e+01 -1.133629e+00 5.552378e+01
C.8.35 1.312420e+01 -1.141979e+00 5.552224e+01
C.8.36 1.350250e+01 -1.145426e+00 5.552995e+01
C.8.37 1.387883e+01 -1.169661e+00 5.549870e+01
C.8.38 1.414438e+01 -1.267112e+00 5.540207e+01
C.8.39 1.438131e+01 -1.385343e+00 5.526339e+01
C.8.40 1.458946e+01 -1.502990e+00 5.508399e+01
C.8.41 1.474006e+01 -1.601053e+00 5.489281e+01
C.8.42 1.485626e+01 -1.664239e+00 5.466619e+01
C.8.44 1.503473e+01 -1.704927e+00 5.414169e+01
C.8.45 1.509540e+01 -1.660157e+00 5.385134e+01
C.8.46 1.509511e+01 -1.617781e+00 5.355436e+01
C.8.47 1.501516e+01 -1.541469e+00 5.327033e+01
C.8.48 1.488078e+01 -1.440848e+00 5.301594e+01
C.9.01 -2.174734e+00 -1.073814e+00 5.010252e+01
C.9.02 -1.872044e+00 -1.004023e+00 5.010614e+01
C.9.03 -1.561981e+00 -1.023087e+00 5.010397e+01
C.9.04 -1.279562e+00 -1.152425e+00 5.010799e+01
C.9.05 -1.049821e+00 -1.273114e+00 5.013062e+01
C.9.06 -8.267735e-01 -1.402336e+00 5.016824e+01
C.9.07 -6.015065e-01 -1.522831e+00 5.021923e+01
C.9.08 -4.082804e-01 -1.598893e+00 5.027514e+01
C.9.09 -2.179956e-01 -1.674955e+00 5.034035e+01
C.9.10 -3.071700e-02 -1.754147e+00 5.041037e+01
C.9.11 1.259175e-01 -1.801858e+00 5.047671e+01
C.9.12 2.838046e-01 -1.827358e+00 5.055179e+01
C.9.14 6.736695e-01 -1.858339e+00 5.072344e+01
C.9.15 9.060011e-01 -1.873774e+00 5.081646e+01
C.9.16 1.095369e+00 -1.951044e+00 5.096151e+01
C.9.17 1.214629e+00 -2.007377e+00 5.113952e+01
C.9.18 1.291811e+00 -2.042722e+00 5.134417e+01
C.9.19 1.321711e+00 -2.092721e+00 5.155792e+01
C.9.20 1.296330e+00 -2.147425e+00 5.177074e+01
C.9.21 1.229119e+00 -2.201386e+00 5.197445e+01
C.9.22 1.144671e+00 -2.255848e+00 5.217150e+01
C.9.23 1.076026e+00 -2.248863e+00 5.235766e+01
C.9.24 9.890076e-01 -2.237673e+00 5.253577e+01
C.9.26 7.024968e-01 -2.032105e+00 5.290483e+01
C.9.27 5.066387e-01 -1.853864e+00 5.308291e+01
C.9.28 2.910075e-01 -1.675609e+00 5.323644e+01
C.9.29 9.680269e-02 -1.483232e+00 5.334586e+01
C.9.30 -1.380883e-01 -1.330918e+00 5.343707e+01
C.9.31 -4.204515e-01 -1.271343e+00 5.349552e+01
C.9.32 -7.370789e-01 -1.233821e+00 5.343819e+01
C.9.33 -1.018937e+00 -1.088212e+00 5.337256e+01
C.9.34 -1.318625e+00 -9.965733e-01 5.329043e+01
C.9.35 -1.632466e+00 -1.022455e+00 5.321275e+01
C.9.36 -1.948961e+00 -1.032590e+00 5.314256e+01
C.9.37 -2.261821e+00 -1.037830e+00 5.305717e+01
C.9.38 -2.515661e+00 -1.111658e+00 5.293074e+01
C.9.39 -2.761670e+00 -1.173122e+00 5.278386e+01
C.9.40 -2.924210e+00 -1.278497e+00 5.256398e+01
C.9.41 -3.003582e+00 -1.408397e+00 5.221471e+01
C.9.42 -3.018332e+00 -1.503521e+00 5.184608e+01
C.9.44 -3.026671e+00 -1.496019e+00 5.118907e+01
C.9.45 -3.013793e+00 -1.458608e+00 5.091540e+01
C.9.46 -2.922409e+00 -1.415065e+00 5.065808e+01
C.9.47 -2.702399e+00 -1.335227e+00 5.040914e+01
C.9.48 -2.425588e+00 -1.274963e+00 5.021813e+01
C.10.02 1.233905e+01 5.667114e+00 4.614744e+01
C.10.03 1.238316e+01 5.535500e+00 4.645226e+01
C.10.04 1.240248e+01 5.337857e+00 4.672195e+01
C.10.05 1.238320e+01 5.074782e+00 4.697532e+01
C.10.06 1.234915e+01 4.770632e+00 4.717560e+01
C.10.07 1.236193e+01 4.479577e+00 4.739672e+01
C.10.08 1.243543e+01 4.275754e+00 4.757124e+01
C.10.09 1.255244e+01 4.083309e+00 4.773458e+01
C.10.10 1.270103e+01 3.887617e+00 4.786507e+01
C.10.11 1.291241e+01 3.702863e+00 4.802394e+01
C.10.12 1.314487e+01 3.564622e+00 4.819975e+01
C.10.13 1.336569e+01 3.389050e+00 4.835615e+01
C.10.14 1.356058e+01 3.090295e+00 4.849352e+01
C.10.15 1.369740e+01 2.747277e+00 4.859213e+01
C.10.17 1.401517e+01 2.103371e+00 4.874432e+01
C.10.18 1.419291e+01 1.836591e+00 4.891749e+01
C.10.19 1.434569e+01 1.545468e+00 4.907451e+01
C.10.20 1.444694e+01 1.300683e+00 4.921212e+01
C.10.21 1.452880e+01 1.055052e+00 4.936069e+01
C.10.22 1.459224e+01 8.231964e-01 4.953767e+01
C.10.23 1.466290e+01 4.753484e-01 4.984716e+01
C.10.24 1.471625e+01 1.572141e-01 5.019026e+01
C.10.25 1.474149e+01 -1.531830e-01 5.054351e+01
C.10.26 1.473857e+01 -3.892215e-01 5.086038e+01
C.10.27 1.470908e+01 -5.315377e-01 5.122782e+01
C.10.28 1.468023e+01 -6.883434e-01 5.158936e+01
C.10.29 1.467730e+01 -9.534714e-01 5.192875e+01
C.10.30 1.445899e+01 -1.258166e+00 5.231484e+01
C.11.02 3.079734e+00 6.256314e+00 4.436167e+01
C.11.03 2.990443e+00 5.956367e+00 4.455231e+01
C.11.04 2.861703e+00 5.695774e+00 4.477547e+01
C.11.05 2.709806e+00 5.539305e+00 4.501313e+01
C.11.06 2.558500e+00 5.365924e+00 4.523916e+01
C.11.07 2.405610e+00 5.195310e+00 4.546621e+01
C.11.08 2.291656e+00 4.965856e+00 4.563468e+01
C.11.09 2.209130e+00 4.732446e+00 4.581557e+01
C.11.10 2.067362e+00 4.525582e+00 4.599198e+01
C.11.11 1.719001e+00 4.182548e+00 4.620680e+01
C.11.12 1.336995e+00 3.842902e+00 4.636142e+01
C.11.13 9.348418e-01 3.558396e+00 4.656756e+01
C.11.14 6.357492e-01 3.267385e+00 4.667960e+01
C.11.15 3.917279e-01 2.912553e+00 4.664440e+01
C.11.17 4.332127e-02 2.287356e+00 4.660381e+01
C.11.18 -9.009687e-02 2.053524e+00 4.671047e+01
C.11.19 -2.123990e-01 1.802890e+00 4.678849e+01
C.11.20 -4.055328e-01 1.401222e+00 4.691691e+01
C.11.21 -5.880631e-01 1.029595e+00 4.712600e+01
C.11.22 -7.653511e-01 6.816669e-01 4.737627e+01
C.11.23 -9.157997e-01 3.319433e-01 4.760540e+01
C.11.24 -1.060139e+00 2.719302e-02 4.789474e+01
C.11.25 -1.219335e+00 -2.452557e-01 4.820758e+01
C.11.26 -1.369781e+00 -4.014190e-01 4.847913e+01
C.11.27 -1.524410e+00 -5.168829e-01 4.876813e+01
C.11.28 -1.666796e+00 -6.710777e-01 4.904509e+01
C.11.29 -1.758888e+00 -9.010808e-01 4.938585e+01
C.11.30 -1.644656e+00 -1.195537e+00 4.970161e+01
