# Supplementary material for: Ontogenetic changes and sexual dimorphism in the cranium and mandible of the Atlantic walrus (Odobenus rosmarus rosmarus L.)
Source: Anat Rec (Hoboken). 2025 Sep 12;309(7):1875–903. doi: 10.1002/ar.70050 (PMC13251751; doi:10.1002/ar.70050)
Supplement: Supplementary file 1 — Data S1: Supporting information. [file AR-309-1875-s001.zip › PTS files/Ontogeny_Skull/4676_F_A.pts]

Version 1.0
487
S.1 3.005227e+01 -3.976779e+00 6.243111e+01
S.2 2.608001e+01 -3.688267e+00 6.455576e+01
S.3 2.213987e+01 -1.613611e+00 6.497677e+01
S.4 2.180371e+01 -5.324608e+00 6.455109e+01
S.5 2.198428e+01 -3.497486e+00 6.644959e+01
S.6 1.500282e+01 -3.089514e+00 6.401323e+01
S.7 1.885181e+00 -1.185973e+00 5.584761e+01
S.8 9999 9999 9999
S.9 6.704298e+00 -6.850423e-01 4.356374e+01
S.10 4.598765e+00 1.864852e+00 4.506725e+01
S.11 9999 9999 9999
S.12 2.939737e+01 -1.703687e+00 6.023540e+01
S.13 2.877742e+01 -5.629340e+00 5.984682e+01
S.14 2.403015e+01 1.480560e+00 5.600563e+01
S.15 2.344931e+01 -7.407001e+00 5.523514e+01
S.16 1.840658e+01 7.946039e-01 5.312318e+01
S.17 1.752378e+01 -5.519998e+00 5.184888e+01
S.18 1.496809e+01 4.594925e-01 4.708168e+01
S.19 1.465391e+01 -3.634489e+00 4.683086e+01
S.20 1.581906e+01 -1.997324e+00 5.016734e+01
S.21 2.056007e+01 -2.935249e+00 5.816042e+01
S.22 2.733198e+01 -3.664930e+00 6.179496e+01
S.23 1.983967e+01 3.947155e+00 6.243943e+01
S.24 1.895323e+01 -1.036702e+01 6.121086e+01
S.25 1.947773e+01 6.203783e+00 5.790920e+01
S.26 1.894806e+01 -1.097399e+01 5.678772e+01
S.27 1.580140e+01 6.234742e+00 5.877330e+01
S.28 9999 9999 9999
S.29 1.674862e+01 7.338058e+00 5.557877e+01
S.30 1.506787e+01 -1.186429e+01 5.421593e+01
S.31 2.166777e+01 2.961458e+00 5.858886e+01
S.32 2.063500e+01 -8.976052e+00 5.757889e+01
S.33 2.355352e+01 2.505868e+00 5.682087e+01
S.34 2.262264e+01 -8.474550e+00 5.580375e+01
S.35 2.188407e+01 4.753740e+00 5.527253e+01
S.36 2.069546e+01 -1.036295e+01 5.407473e+01
S.37 1.809710e+01 7.113120e+00 5.250943e+01
S.38 1.641533e+01 -1.117731e+01 5.149614e+01
S.39 1.650924e+01 8.649734e+00 5.411983e+01
S.40 1.459870e+01 -1.292291e+01 5.229434e+01
S.41 1.316814e+01 7.734999e+00 5.056392e+01
S.42 1.173141e+01 -1.098959e+01 4.965321e+01
S.43 1.007619e+01 1.001915e+01 5.055637e+01
S.44 8.245058e+00 -1.222185e+01 4.877058e+01
S.45 1.498264e+01 1.000946e+01 4.358866e+01
S.46 1.249983e+01 -1.177486e+01 4.150606e+01
S.47 1.346971e+01 1.200970e+01 4.571513e+01
S.48 1.099980e+01 -1.440093e+01 4.363925e+01
S.49 8.552584e+00 7.120481e+00 4.266249e+01
S.50 6.714208e+00 -8.485600e+00 4.162841e+01
S.51 5.333455e+00 5.147565e+00 4.478657e+01
S.52 4.098675e+00 -6.312327e+00 4.459145e+01
S.53 3.865198e+00 2.453444e+00 4.317883e+01
S.54 3.364090e+00 -2.911555e+00 4.318933e+01
S.55 6.771405e+00 1.243461e+00 4.273306e+01
S.56 6.252456e+00 -2.807361e+00 4.247096e+01
S.57 3.607003e+00 3.637006e+00 4.604823e+01
S.58 2.754217e+00 -4.166137e+00 4.549275e+01
S.59 9999 9999 9999
S.60 5.835090e+00 4.523216e+00 4.508501e+01
S.61 4.665969e+00 -5.988964e+00 4.499796e+01
S.62 2.586791e+01 2.227353e+00 5.674427e+01
S.63 2.494592e+01 -8.666229e+00 5.586953e+01
S.64 1.239511e+01 1.216933e+00 4.759539e+01
S.65 9999 9999 9999
S.66 1.277927e+01 6.154655e+00 4.554318e+01
S.67 1.146195e+01 -9.004006e+00 4.464829e+01
S.68 1.071487e+01 1.466077e+00 4.625210e+01
S.69 9.873075e+00 -3.507582e+00 4.563788e+01
S.70 8.500941e+00 -9.564577e-01 4.451869e+01
S.71 1.532013e+01 4.130956e+00 4.923353e+01
S.72 1.412169e+01 -7.603369e+00 4.865974e+01
S.73 1.634115e+01 4.227200e+00 5.132716e+01
S.74 1.505822e+01 -7.947901e+00 5.045008e+01
S.75 1.702933e+01 8.357798e+00 5.045303e+01
S.76 1.497872e+01 -1.234370e+01 4.940501e+01
S.77 3.286992e+01 1.151442e+00 5.926028e+01
S.78 3.219822e+01 -8.924482e+00 5.834751e+01
S.79 2.879029e+01 2.219376e+00 5.623314e+01
S.80 2.881162e+01 -9.152070e+00 5.481231e+01
S.81 3.215982e+01 3.503821e+00 5.705065e+01
S.82 3.044178e+01 -1.072048e+01 5.640692e+01
S.83 3.152799e+01 2.506016e-01 5.647907e+01
S.84 3.037932e+01 -7.342982e+00 5.615199e+01
C.1.02 2.171438e+01 -3.496143e+00 6.661995e+01
C.1.03 2.140674e+01 -3.492708e+00 6.670491e+01
C.1.04 2.108826e+01 -3.488886e+00 6.672549e+01
C.1.05 2.069146e+01 -3.486978e+00 6.666679e+01
C.1.06 2.029925e+01 -3.488507e+00 6.658271e+01
C.1.07 1.991146e+01 -3.480532e+00 6.648045e+01
C.1.08 1.951554e+01 -3.450875e+00 6.637136e+01
C.1.09 1.912514e+01 -3.412030e+00 6.624644e+01
C.1.10 1.875100e+01 -3.382822e+00 6.607706e+01
C.1.11 1.830241e+01 -3.381300e+00 6.585026e+01
C.1.12 1.786973e+01 -3.392228e+00 6.559463e+01
C.1.13 1.744516e+01 -3.401170e+00 6.532568e+01
C.1.14 1.715869e+01 -3.410703e+00 6.516817e+01
C.1.15 1.687021e+01 -3.417259e+00 6.501423e+01
C.1.16 1.660415e+01 -3.403411e+00 6.482454e+01
C.1.17 1.608329e+01 -3.309102e+00 6.452547e+01
C.1.18 1.554504e+01 -3.188708e+00 6.426971e+01
C.1.20 1.456401e+01 -3.040107e+00 6.369486e+01
C.1.21 1.414081e+01 -3.012053e+00 6.335359e+01
C.1.22 1.373929e+01 -2.980687e+00 6.298732e+01
C.1.23 1.340647e+01 -2.943897e+00 6.264709e+01
C.1.24 1.309958e+01 -2.904166e+00 6.228362e+01
C.1.25 1.277894e+01 -2.861732e+00 6.193253e+01
C.1.26 1.253529e+01 -2.831860e+00 6.169381e+01
C.1.27 1.227837e+01 -2.799747e+00 6.146975e+01
C.1.28 1.201871e+01 -2.754912e+00 6.125109e+01
C.1.29 1.148790e+01 -2.631217e+00 6.083152e+01
C.1.30 1.092813e+01 -2.500247e+00 6.045388e+01
C.1.31 1.036737e+01 -2.381854e+00 6.007355e+01
C.1.32 9.887444e+00 -2.303228e+00 5.971891e+01
C.1.33 9.409147e+00 -2.236614e+00 5.935965e+01
C.1.34 8.923274e+00 -2.156333e+00 5.901359e+01
C.1.35 8.299440e+00 -2.023341e+00 5.862030e+01
C.1.36 7.641414e+00 -1.892282e+00 5.828658e+01
C.1.37 6.958621e+00 -1.787815e+00 5.799599e+01
C.1.38 6.487170e+00 -1.739940e+00 5.770498e+01
C.1.39 6.027401e+00 -1.710467e+00 5.739354e+01
C.1.40 5.554734e+00 -1.655204e+00 5.710583e+01
C.1.41 5.277673e+00 -1.577487e+00 5.694194e+01
C.1.42 4.999206e+00 -1.474770e+00 5.679507e+01
C.1.43 4.717292e+00 -1.393526e+00 5.664149e+01
C.1.44 4.336140e+00 -1.339872e+00 5.641805e+01
C.1.45 3.955893e+00 -1.313813e+00 5.618824e+01
C.1.46 3.597830e+00 -1.278889e+00 5.592623e+01
C.1.47 3.023373e+00 -1.207708e+00 5.548271e+01
C.1.48 2.336943e+00 -1.067688e+00 5.528695e+01
C.2.02 9.770607e+00 9.979641e+00 5.057470e+01
C.2.03 9.490485e+00 9.851320e+00 5.055591e+01
C.2.04 9.198957e+00 9.749922e+00 5.055355e+01
C.2.05 8.939457e+00 9.651067e+00 5.055180e+01
C.2.06 8.687999e+00 9.533484e+00 5.054420e+01
C.2.07 8.444753e+00 9.400057e+00 5.053225e+01
C.2.08 8.189372e+00 9.266744e+00 5.052499e+01
C.2.09 7.936405e+00 9.128795e+00 5.052030e+01
C.2.10 7.678564e+00 9.001017e+00 5.053556e+01
C.2.11 7.369928e+00 8.858382e+00 5.057594e+01
C.2.12 7.069547e+00 8.701657e+00 5.062533e+01
C.2.13 6.770556e+00 8.550901e+00 5.069680e+01
C.2.14 6.344474e+00 8.333334e+00 5.082621e+01
C.2.15 5.921015e+00 8.124615e+00 5.097705e+01
C.2.16 5.514152e+00 7.892759e+00 5.113934e+01
C.2.17 5.085570e+00 7.593519e+00 5.130419e+01
C.2.18 4.658893e+00 7.302956e+00 5.148828e+01
C.2.19 4.270531e+00 7.018538e+00 5.175033e+01
C.2.20 3.998329e+00 6.752535e+00 5.208820e+01
C.2.21 3.802843e+00 6.481050e+00 5.247172e+01
C.2.22 3.642955e+00 6.199067e+00 5.286406e+01
C.2.23 3.440687e+00 5.670221e+00 5.347928e+01
C.2.24 3.259541e+00 5.068891e+00 5.403120e+01
C.2.25 3.146420e+00 4.546258e+00 5.467394e+01
C.2.26 3.075484e+00 4.005997e+00 5.509014e+01
C.2.27 3.000752e+00 3.397596e+00 5.539738e+01
C.2.28 2.926073e+00 2.769988e+00 5.566320e+01
C.2.29 2.826194e+00 2.031049e+00 5.588642e+01
C.2.30 2.712541e+00 1.270691e+00 5.600797e+01
C.2.31 2.498851e+00 5.223331e-01 5.599657e+01
C.2.32 2.290461e+00 -4.431712e-02 5.593042e+01
C.2.33 2.103403e+00 -6.207057e-01 5.588924e+01
C.3.02 8.023649e+00 -1.212721e+01 4.885563e+01
C.3.03 7.806527e+00 -1.200834e+01 4.891842e+01
C.3.04 7.586941e+00 -1.188713e+01 4.896641e+01
C.3.05 7.328760e+00 -1.171737e+01 4.899232e+01
C.3.06 7.064928e+00 -1.155491e+01 4.900433e+01
C.3.07 6.816930e+00 -1.137059e+01 4.903022e+01
C.3.08 6.523561e+00 -1.119540e+01 4.910234e+01
C.3.09 6.248283e+00 -1.099754e+01 4.918620e+01
C.3.10 5.971477e+00 -1.080509e+01 4.927731e+01
C.3.11 5.571985e+00 -1.054724e+01 4.941133e+01
C.3.12 5.179969e+00 -1.027886e+01 4.954675e+01
C.3.13 4.787963e+00 -1.002687e+01 4.971067e+01
C.3.14 4.365793e+00 -9.744452e+00 4.993410e+01
C.3.15 3.958314e+00 -9.453811e+00 5.017368e+01
C.3.16 3.548525e+00 -9.145319e+00 5.038536e+01
C.3.17 3.142598e+00 -8.826854e+00 5.050691e+01
C.3.18 2.734635e+00 -8.501452e+00 5.059993e+01
C.3.19 2.357743e+00 -8.171038e+00 5.077241e+01
C.3.20 2.111424e+00 -7.898679e+00 5.101570e+01
C.3.21 1.913685e+00 -7.659699e+00 5.132848e+01
C.3.22 1.795596e+00 -7.384683e+00 5.165169e+01
C.3.23 1.708551e+00 -7.001539e+00 5.215339e+01
C.3.24 1.700610e+00 -6.604865e+00 5.265209e+01
C.3.25 1.721499e+00 -6.179294e+00 5.312597e+01
C.3.26 1.770546e+00 -5.747169e+00 5.364806e+01
C.3.27 1.844991e+00 -5.270659e+00 5.412672e+01
C.3.28 1.909082e+00 -4.744824e+00 5.455228e+01
C.3.29 1.976184e+00 -4.212333e+00 5.488885e+01
C.3.30 2.045201e+00 -3.649705e+00 5.517172e+01
C.3.31 2.066364e+00 -3.058158e+00 5.539746e+01
C.3.32 2.042717e+00 -2.442792e+00 5.559500e+01
C.3.33 1.983433e+00 -1.817768e+00 5.575034e+01
C.4.02 3.001864e+01 -3.896811e+00 6.203616e+01
C.4.03 2.976778e+01 -3.818097e+00 6.172892e+01
C.4.04 2.939038e+01 -3.774974e+00 6.159028e+01
C.4.05 2.869899e+01 -3.730461e+00 6.160480e+01
C.4.06 2.802293e+01 -3.697333e+00 6.175346e+01
C.4.08 2.690611e+01 -3.637756e+00 6.184729e+01
C.4.09 2.647739e+01 -3.613685e+00 6.182570e+01
C.4.10 2.605018e+01 -3.567626e+00 6.183996e+01
C.4.11 2.557990e+01 -3.516128e+00 6.184977e+01
C.4.12 2.530113e+01 -3.457512e+00 6.141140e+01
C.4.13 2.493705e+01 -3.403474e+00 6.116851e+01
C.4.14 2.450308e+01 -3.351893e+00 6.094698e+01
C.4.15 2.406500e+01 -3.303618e+00 6.073295e+01
C.4.16 2.363348e+01 -3.257452e+00 6.050557e+01
C.4.17 2.326918e+01 -3.219077e+00 6.026650e+01
C.4.18 2.290354e+01 -3.187486e+00 6.002850e+01
C.4.19 2.251211e+01 -3.151695e+00 5.983657e+01
C.4.20 2.211390e+01 -3.105742e+00 5.959941e+01
C.4.21 2.173979e+01 -3.057502e+00 5.932615e+01
C.4.22 2.138624e+01 -3.012004e+00 5.902637e+01
C.4.23 2.110476e+01 -2.983352e+00 5.874295e+01
C.4.24 2.085310e+01 -2.959017e+00 5.843237e+01
C.4.26 2.033749e+01 -2.892875e+00 5.785064e+01
C.4.27 2.007972e+01 -2.845425e+00 5.757026e+01
C.4.28 1.988574e+01 -2.797076e+00 5.724263e+01
C.4.29 1.962557e+01 -2.741502e+00 5.685645e+01
C.4.30 1.937851e+01 -2.689300e+00 5.646127e+01
C.4.31 1.912033e+01 -2.632340e+00 5.607396e+01
C.4.32 1.887099e+01 -2.579852e+00 5.560546e+01
C.4.33 1.857175e+01 -2.511691e+00 5.516934e+01
C.4.34 1.828709e+01 -2.457379e+00 5.472165e+01
C.4.35 1.804878e+01 -2.422540e+00 5.430625e+01
C.4.36 1.780989e+01 -2.393817e+00 5.389072e+01
C.4.37 1.762088e+01 -2.358516e+00 5.345072e+01
C.4.38 1.734858e+01 -2.292814e+00 5.285381e+01
C.4.39 1.713716e+01 -2.227522e+00 5.223267e+01
C.4.40 1.683795e+01 -2.157351e+00 5.164931e+01
C.4.41 1.655095e+01 -2.106398e+00 5.111292e+01
C.4.42 1.626848e+01 -2.078413e+00 5.057246e+01
C.5.02 1.955433e+01 3.906784e+00 6.265316e+01
C.5.03 1.927138e+01 3.743289e+00 6.280125e+01
C.5.04 1.900133e+01 3.568602e+00 6.296026e+01
C.5.05 1.880010e+01 3.430649e+00 6.307433e+01
C.5.06 1.858731e+01 3.324165e+00 6.320052e+01
C.5.07 1.840178e+01 3.175019e+00 6.332652e+01
C.5.08 1.818852e+01 2.892003e+00 6.351114e+01
C.5.09 1.799891e+01 2.597737e+00 6.370382e+01
C.5.10 1.779255e+01 2.307519e+00 6.388508e+01
C.5.11 1.759621e+01 2.057415e+00 6.399775e+01
C.5.12 1.738667e+01 1.811235e+00 6.409410e+01
C.5.13 1.717075e+01 1.563126e+00 6.416903e+01
C.5.14 1.698041e+01 1.362755e+00 6.422008e+01
C.5.15 1.678660e+01 1.160366e+00 6.424158e+01
C.5.16 1.659835e+01 9.528294e-01 6.426334e+01
C.5.17 1.637155e+01 6.802562e-01 6.429152e+01
C.5.18 1.615451e+01 3.989026e-01 6.430766e+01
C.5.19 1.594539e+01 1.116955e-01 6.432530e+01
C.5.20 1.571106e+01 -2.311568e-01 6.432533e+01
C.5.21 1.549359e+01 -5.844969e-01 6.430783e+01
C.5.22 1.532614e+01 -9.628414e-01 6.427217e+01
C.5.23 1.524852e+01 -1.309994e+00 6.424297e+01
C.5.24 1.521319e+01 -1.664207e+00 6.421703e+01
C.5.25 1.517847e+01 -2.017365e+00 6.417869e+01
C.5.26 1.511455e+01 -2.373747e+00 6.412154e+01
C.5.27 1.504706e+01 -2.728468e+00 6.405846e+01
C.5.29 1.501397e+01 -3.361956e+00 6.400098e+01
C.5.30 1.505099e+01 -3.632378e+00 6.400349e+01
C.5.31 1.507316e+01 -3.904351e+00 6.401007e+01
C.5.32 1.507304e+01 -4.253575e+00 6.399172e+01
C.5.33 1.506622e+01 -4.602141e+00 6.396434e+01
C.5.34 1.508071e+01 -4.950415e+00 6.393626e+01
C.5.35 1.512636e+01 -5.293869e+00 6.390057e+01
C.5.36 1.519175e+01 -5.634374e+00 6.386739e+01
C.5.37 1.530033e+01 -5.962042e+00 6.382095e+01
C.5.38 1.542006e+01 -6.184065e+00 6.380443e+01
C.5.39 1.556905e+01 -6.388022e+00 6.379436e+01
C.5.40 1.571730e+01 -6.590306e+00 6.376263e+01
C.5.41 1.587409e+01 -6.851577e+00 6.370277e+01
C.5.42 1.602583e+01 -7.112841e+00 6.363099e+01
C.5.43 1.618428e+01 -7.372126e+00 6.356703e+01
C.5.44 1.639042e+01 -7.663984e+00 6.349027e+01
C.5.45 1.660948e+01 -7.941244e+00 6.339696e+01
C.5.46 1.683324e+01 -8.208630e+00 6.328742e+01
C.5.47 1.708801e+01 -8.494731e+00 6.313973e+01
C.5.48 1.734627e+01 -8.763715e+00 6.296792e+01
C.5.49 1.760707e+01 -9.025093e+00 6.278838e+01
C.5.50 1.781989e+01 -9.194085e+00 6.258609e+01
C.5.51 1.802714e+01 -9.349351e+00 6.236769e+01
C.5.52 1.824541e+01 -9.524401e+00 6.217669e+01
C.5.53 1.855165e+01 -9.837696e+00 6.194127e+01
C.5.54 1.875492e+01 -1.015040e+01 6.161224e+01
C.6.02 1.608142e+01 6.269528e+00 5.891461e+01
C.6.03 1.638086e+01 6.336751e+00 5.884106e+01
C.6.04 1.668917e+01 6.385278e+00 5.888779e+01
C.6.05 1.703162e+01 6.478158e+00 5.882585e+01
C.6.06 1.731592e+01 6.579594e+00 5.862932e+01
C.6.07 1.760945e+01 6.636304e+00 5.842842e+01
C.6.08 1.776525e+01 6.628213e+00 5.837157e+01
C.6.09 1.791406e+01 6.582945e+00 5.831347e+01
C.6.10 1.805498e+01 6.540993e+00 5.823632e+01
C.6.11 1.826881e+01 6.510756e+00 5.812941e+01
C.6.12 1.848363e+01 6.482574e+00 5.802393e+01
C.6.13 1.871512e+01 6.440288e+00 5.797209e+01
C.6.14 1.897688e+01 6.389535e+00 5.793417e+01
C.6.15 1.923797e+01 6.326292e+00 5.791527e+01
C.6.17 1.979114e+01 5.904016e+00 5.791591e+01
C.6.18 2.006050e+01 5.578365e+00 5.801360e+01
C.6.19 2.028781e+01 5.242279e+00 5.816692e+01
C.6.20 2.042703e+01 4.976804e+00 5.838876e+01
C.6.21 2.058073e+01 4.687725e+00 5.856731e+01
C.6.22 2.066171e+01 4.420027e+00 5.881399e+01
C.6.23 2.066335e+01 4.118194e+00 5.918486e+01
C.6.24 2.060748e+01 3.844145e+00 5.957269e+01
C.6.25 2.053379e+01 3.628546e+00 5.999308e+01
C.6.26 2.037793e+01 3.482971e+00 6.049999e+01
C.6.27 2.019040e+01 3.395747e+00 6.100954e+01
C.6.28 2.001845e+01 3.431219e+00 6.153070e+01
C.6.29 1.994929e+01 3.539805e+00 6.186734e+01
C.6.30 1.995061e+01 3.764141e+00 6.214944e+01
C.7.02 9999 9999 9999
C.7.03 9999 9999 9999
C.7.04 9999 9999 9999
C.7.05 9999 9999 9999
C.7.06 9999 9999 9999
C.7.07 9999 9999 9999
C.7.08 9999 9999 9999
C.7.09 9999 9999 9999
C.7.10 9999 9999 9999
C.7.11 9999 9999 9999
C.7.12 9999 9999 9999
C.7.13 9999 9999 9999
C.7.14 9999 9999 9999
C.7.15 9999 9999 9999
C.7.17 9999 9999 9999
C.7.18 9999 9999 9999
C.7.19 9999 9999 9999
C.7.20 9999 9999 9999
C.7.21 9999 9999 9999
C.7.22 9999 9999 9999
C.7.23 9999 9999 9999
C.7.24 9999 9999 9999
C.7.25 9999 9999 9999
C.7.26 9999 9999 9999
C.7.27 9999 9999 9999
C.7.28 9999 9999 9999
C.7.29 9999 9999 9999
C.7.30 9999 9999 9999
C.8.01 1.790860e+01 7.472680e+00 5.184980e+01
C.8.02 1.797235e+01 7.098465e+00 5.186834e+01
C.8.03 1.791827e+01 6.725478e+00 5.191738e+01
C.8.04 1.773232e+01 6.400803e+00 5.198409e+01
C.8.05 1.750916e+01 6.071679e+00 5.199896e+01
C.8.06 1.724216e+01 5.776788e+00 5.198981e+01
C.8.07 1.698563e+01 5.476643e+00 5.194025e+01
C.8.08 1.680805e+01 5.263527e+00 5.185890e+01
C.8.09 1.665840e+01 5.049705e+00 5.173458e+01
C.8.10 1.655755e+01 4.812721e+00 5.160328e+01
C.8.11 1.649575e+01 4.613998e+00 5.150925e+01
C.8.12 1.639867e+01 4.424254e+00 5.142723e+01
C.8.14 1.629658e+01 4.038900e+00 5.123672e+01
C.8.15 1.625883e+01 3.852414e+00 5.113969e+01
C.8.16 1.620639e+01 3.705954e+00 5.099334e+01
C.8.17 1.605754e+01 3.609492e+00 5.077982e+01
C.8.18 1.587721e+01 3.572638e+00 5.057202e+01
C.8.19 1.569791e+01 3.575908e+00 5.036015e+01
C.8.20 1.556701e+01 3.625141e+00 5.013900e+01
C.8.21 1.545834e+01 3.718130e+00 4.991990e+01
C.8.22 1.538568e+01 3.819711e+00 4.968996e+01
C.8.23 1.534039e+01 3.901503e+00 4.952645e+01
C.8.24 1.530351e+01 4.010262e+00 4.937716e+01
C.8.26 1.548095e+01 4.366241e+00 4.897549e+01
C.8.27 1.559568e+01 4.671045e+00 4.877118e+01
C.8.28 1.572325e+01 5.001746e+00 4.862226e+01
C.8.29 1.586615e+01 5.323790e+00 4.856821e+01
C.8.30 1.596127e+01 5.667221e+00 4.857681e+01
C.8.31 1.611784e+01 5.986577e+00 4.860048e+01
C.8.32 1.618265e+01 6.275090e+00 4.860594e+01
C.8.33 1.623339e+01 6.565818e+00 4.862525e+01
C.8.34 1.631616e+01 6.847912e+00 4.865752e+01
C.8.35 1.642631e+01 7.110343e+00 4.870477e+01
C.8.36 1.652389e+01 7.366578e+00 4.879451e+01
C.8.37 1.654972e+01 7.611208e+00 4.894526e+01
C.8.38 1.661753e+01 7.837912e+00 4.911592e+01
C.8.39 1.673302e+01 8.038972e+00 4.929300e+01
C.8.40 1.688691e+01 8.215364e+00 4.946713e+01
C.8.41 1.698560e+01 8.324011e+00 4.977499e+01
C.8.42 1.698947e+01 8.358366e+00 5.011430e+01
C.8.44 1.709796e+01 8.326021e+00 5.082938e+01
C.8.45 1.727785e+01 8.259366e+00 5.116190e+01
C.8.46 1.745007e+01 8.122410e+00 5.147646e+01
C.8.47 1.759983e+01 7.947186e+00 5.166830e+01
C.8.48 1.775421e+01 7.724110e+00 5.179612e+01
C.9.01 1.624805e+01 -1.110116e+01 5.082769e+01
C.9.02 1.614791e+01 -1.079116e+01 5.089370e+01
C.9.03 1.601761e+01 -1.048875e+01 5.093903e+01
C.9.04 1.583328e+01 -1.021379e+01 5.096909e+01
C.9.05 1.563187e+01 -9.929629e+00 5.097103e+01
C.9.06 1.546582e+01 -9.626169e+00 5.093035e+01
C.9.07 1.528209e+01 -9.332513e+00 5.089391e+01
C.9.08 1.518787e+01 -9.152295e+00 5.087265e+01
C.9.09 1.512615e+01 -8.961393e+00 5.083320e+01
C.9.10 1.509687e+01 -8.767630e+00 5.077485e+01
C.9.11 1.505293e+01 -8.490621e+00 5.067998e+01
C.9.12 1.502780e+01 -8.216696e+00 5.057044e+01
C.9.14 1.505797e+01 -7.737465e+00 5.037555e+01
C.9.15 1.506060e+01 -7.528650e+00 5.029664e+01
C.9.16 1.500338e+01 -7.338863e+00 5.019396e+01
C.9.17 1.490883e+01 -7.203464e+00 5.005923e+01
C.9.18 1.477162e+01 -7.111514e+00 4.991550e+01
C.9.19 1.466921e+01 -7.059909e+00 4.973241e+01
C.9.20 1.454481e+01 -7.060925e+00 4.952536e+01
C.9.21 1.448073e+01 -7.094844e+00 4.929494e+01
C.9.22 1.439435e+01 -7.172530e+00 4.908317e+01
C.9.23 1.426172e+01 -7.310748e+00 4.896208e+01
C.9.24 1.415024e+01 -7.459623e+00 4.883260e+01
C.9.26 1.428556e+01 -7.714551e+00 4.836269e+01
C.9.27 1.433129e+01 -7.919760e+00 4.807415e+01
C.9.28 1.440589e+01 -8.180289e+00 4.784174e+01
C.9.29 1.446342e+01 -8.513977e+00 4.775855e+01
C.9.30 1.456206e+01 -8.846878e+00 4.772655e+01
C.9.31 1.463376e+01 -9.186478e+00 4.769326e+01
C.9.32 1.466002e+01 -9.591368e+00 4.760727e+01
C.9.33 1.471584e+01 -9.984132e+00 4.748633e+01
C.9.34 1.468594e+01 -1.039774e+01 4.747935e+01
C.9.35 1.467692e+01 -1.071496e+01 4.754387e+01
C.9.36 1.473878e+01 -1.102331e+01 4.762115e+01
C.9.37 1.483372e+01 -1.131344e+01 4.772929e+01
C.9.38 1.488127e+01 -1.161427e+01 4.790070e+01
C.9.39 1.491383e+01 -1.189115e+01 4.811145e+01
C.9.40 1.493088e+01 -1.211365e+01 4.838041e+01
C.9.41 1.492674e+01 -1.225084e+01 4.870944e+01
C.9.42 1.489624e+01 -1.230785e+01 4.906004e+01
C.9.44 1.519859e+01 -1.238959e+01 4.974746e+01
C.9.45 1.543163e+01 -1.238032e+01 5.008410e+01
C.9.46 1.564604e+01 -1.222851e+01 5.039826e+01
C.9.47 1.600588e+01 -1.196131e+01 5.058052e+01
C.9.48 1.626067e+01 -1.156491e+01 5.069030e+01
C.10.02 2.554342e+01 2.364747e+00 5.656668e+01
C.10.03 2.522617e+01 2.480733e+00 5.636270e+01
C.10.04 2.488485e+01 2.560761e+00 5.618156e+01
C.10.05 2.455812e+01 2.547111e+00 5.604037e+01
C.10.06 2.422288e+01 2.492060e+00 5.593331e+01
C.10.07 2.391172e+01 2.566473e+00 5.577676e+01
C.10.08 2.356168e+01 2.770777e+00 5.580661e+01
C.10.09 2.335773e+01 3.116016e+00 5.574044e+01
C.10.10 2.317701e+01 3.468450e+00 5.564946e+01
C.10.11 2.298995e+01 3.754049e+00 5.556604e+01
C.10.12 2.274789e+01 4.005600e+00 5.552541e+01
C.10.13 2.250399e+01 4.251911e+00 5.546743e+01
C.10.14 2.229175e+01 4.419776e+00 5.542097e+01
C.10.15 2.209552e+01 4.587350e+00 5.532713e+01
C.10.17 2.159929e+01 5.054461e+00 5.516714e+01
C.10.18 2.133181e+01 5.364064e+00 5.504373e+01
C.10.19 2.101070e+01 5.641462e+00 5.499306e+01
C.10.20 2.071845e+01 5.829914e+00 5.490886e+01
C.10.21 2.044109e+01 5.989399e+00 5.474870e+01
C.10.22 2.016798e+01 6.147316e+00 5.457991e+01
C.10.23 1.992720e+01 6.307054e+00 5.442033e+01
C.10.24 1.970352e+01 6.466109e+00 5.423693e+01
C.10.25 1.946858e+01 6.606748e+00 5.405259e+01
C.10.26 1.921894e+01 6.710538e+00 5.388801e+01
C.10.27 1.907195e+01 6.797433e+00 5.362150e+01
C.10.28 1.895682e+01 6.863462e+00 5.333416e+01
C.10.29 1.864068e+01 6.955888e+00 5.307130e+01
C.10.30 1.826931e+01 7.017634e+00 5.288198e+01
C.11.02 9999 9999 9999
C.11.03 9999 9999 9999
C.11.04 9999 9999 9999
C.11.05 9999 9999 9999
C.11.06 9999 9999 9999
C.11.07 9999 9999 9999
C.11.08 9999 9999 9999
C.11.09 9999 9999 9999
C.11.10 9999 9999 9999
C.11.11 9999 9999 9999
C.11.12 9999 9999 9999
C.11.13 9999 9999 9999
C.11.14 9999 9999 9999
C.11.15 9999 9999 9999
C.11.17 9999 9999 9999
C.11.18 9999 9999 9999
C.11.19 9999 9999 9999
C.11.20 9999 9999 9999
C.11.21 9999 9999 9999
C.11.22 9999 9999 9999
C.11.23 9999 9999 9999
C.11.24 9999 9999 9999
C.11.25 9999 9999 9999
C.11.26 9999 9999 9999
C.11.27 9999 9999 9999
C.11.28 9999 9999 9999
C.11.29 9999 9999 9999
C.11.30 9999 9999 9999
