# Supplementary material for: Ontogenetic changes and sexual dimorphism in the cranium and mandible of the Atlantic walrus (Odobenus rosmarus rosmarus L.)
Source: Anat Rec (Hoboken). 2025 Sep 12;309(7):1875–903. doi: 10.1002/ar.70050 (PMC13251751; doi:10.1002/ar.70050)
Supplement: Supplementary file 1 — Data S1: Supporting information. [file AR-309-1875-s001.zip › PTS files/Ontogeny_Skull/4678_M_J.pts]

Version 1.0
487
S.1 3.941474e+00 1.329392e+01 4.458624e+01
S.2 2.825261e+00 1.152324e+01 4.817106e+01
S.3 7.291527e-02 8.663104e+00 5.056861e+01
S.4 3.463063e+00 8.418922e+00 5.085883e+01
S.5 1.583779e+00 8.756343e+00 5.193520e+01
S.6 7.712595e-01 2.689055e+00 5.229278e+01
S.7 -1.113137e+00 -1.256144e+01 4.962823e+01
S.8 9999 9999 9999
S.9 9999 9999 9999
S.10 9999 9999 9999
S.11 9999 9999 9999
S.12 1.796951e+00 1.164457e+01 4.312771e+01
S.13 5.572387e+00 1.092894e+01 4.419843e+01
S.14 -3.685415e-01 5.842345e+00 4.221917e+01
S.15 6.649901e+00 4.729682e+00 4.378217e+01
S.16 -2.936440e-01 -4.349398e-01 4.068549e+01
S.17 5.539251e+00 -1.328987e+00 4.204592e+01
S.18 6.569659e-01 -4.060129e+00 3.811552e+01
S.19 4.754322e+00 -4.895434e+00 3.882600e+01
S.20 2.545352e+00 -3.136806e+00 4.008693e+01
S.21 2.428305e+00 4.862607e+00 4.536367e+01
S.22 3.559487e+00 1.109115e+01 4.467302e+01
S.23 -4.809253e+00 5.314858e+00 4.783852e+01
S.24 7.831174e+00 3.832070e+00 5.105125e+01
S.25 -5.006817e+00 4.255614e+00 4.375651e+01
S.26 9.730703e+00 2.129021e+00 4.684451e+01
S.27 -6.050788e+00 1.277308e+00 4.449625e+01
S.28 9.159105e+00 -1.175454e+00 4.849780e+01
S.29 -5.963689e+00 8.277102e-02 4.233768e+01
S.30 9.941070e+00 -2.328037e+00 4.562156e+01
S.31 -2.031203e+00 5.285424e+00 4.421691e+01
S.32 7.403903e+00 4.158281e+00 4.643051e+01
S.33 -1.407044e+00 5.213153e+00 4.173317e+01
S.34 7.823393e+00 3.892794e+00 4.376778e+01
S.35 -2.721857e+00 4.496124e+00 4.058112e+01
S.36 9.145887e+00 2.936157e+00 4.313409e+01
S.37 -5.657176e+00 -9.854050e-01 3.933404e+01
S.38 1.072541e+01 -3.421055e+00 4.308063e+01
S.39 -6.825775e+00 -1.142942e+00 4.065339e+01
S.40 1.099231e+01 -3.544479e+00 4.489057e+01
S.41 -6.478836e+00 -4.951312e+00 3.960781e+01
S.42 1.025443e+01 -7.404058e+00 4.357752e+01
S.43 -8.911383e+00 -6.591372e+00 3.989184e+01
S.44 1.129994e+01 -1.080297e+01 4.511882e+01
S.45 -5.253644e+00 -7.457001e+00 3.530113e+01
S.46 1.003799e+01 -1.027526e+01 3.826206e+01
S.47 -7.840135e+00 -6.918234e+00 3.712349e+01
S.48 1.205765e+01 -9.720523e+00 4.030832e+01
S.49 -4.453522e+00 -1.080828e+01 3.615705e+01
S.50 7.696777e+00 -1.257363e+01 3.847607e+01
S.51 9999 9999 9999
S.52 9999 9999 9999
S.53 9999 9999 9999
S.54 9999 9999 9999
S.55 9999 9999 9999
S.56 9999 9999 9999
S.57 9999 9999 9999
S.58 9999 9999 9999
S.59 -5.248501e-01 -1.609847e+01 4.533413e+01
S.60 9999 9999 9999
S.61 9999 9999 9999
S.62 -6.448677e-01 8.915840e+00 4.097778e+01
S.63 8.417479e+00 7.849119e+00 4.282810e+01
S.64 -3.943931e-01 -6.351429e+00 3.902478e+01
S.65 9999 9999 9999
S.66 -4.591614e+00 -7.858243e+00 3.587296e+01
S.67 9.009355e+00 -9.758215e+00 3.890253e+01
S.68 9999 9999 9999
S.69 9999 9999 9999
S.70 9999 9999 9999
S.71 -2.635162e+00 -4.640873e+00 3.896104e+01
S.72 7.629822e+00 -5.880275e+00 4.086536e+01
S.73 -3.002431e+00 -3.080501e+00 4.038871e+01
S.74 7.303232e+00 -4.496911e+00 4.287145e+01
S.75 -6.497119e+00 -1.710853e+00 3.873972e+01
S.76 1.158555e+01 -4.557320e+00 4.275301e+01
S.77 7.944183e-02 1.312635e+01 4.125762e+01
S.78 9999 9999 9999
S.79 -5.235351e-01 9.988080e+00 4.033801e+01
S.80 9999 9999 9999
S.81 -1.332952e+00 1.189613e+01 4.008455e+01
S.82 9.323194e+00 9.661779e+00 4.446663e+01
S.83 9999 9999 9999
S.84 9999 9999 9999
C.1.02 1.570833e+00 8.575014e+00 5.228194e+01
C.1.03 1.504074e+00 8.212289e+00 5.241326e+01
C.1.04 1.477225e+00 7.824196e+00 5.245737e+01
C.1.05 1.413242e+00 7.447167e+00 5.246461e+01
C.1.06 1.261008e+00 7.097328e+00 5.249200e+01
C.1.07 1.131101e+00 6.737572e+00 5.249218e+01
C.1.08 1.071296e+00 6.447333e+00 5.247199e+01
C.1.09 1.033495e+00 6.155315e+00 5.243300e+01
C.1.10 1.018461e+00 5.866415e+00 5.236567e+01
C.1.11 1.015341e+00 5.530140e+00 5.226543e+01
C.1.12 1.017215e+00 5.191512e+00 5.217343e+01
C.1.13 1.015445e+00 4.846767e+00 5.210798e+01
C.1.14 9.773017e-01 4.379298e+00 5.214732e+01
C.1.15 9.590398e-01 3.909005e+00 5.215358e+01
C.1.16 9.217857e-01 3.440208e+00 5.217334e+01
C.1.17 8.742035e-01 3.190211e+00 5.221889e+01
C.1.18 8.171007e-01 2.940906e+00 5.225663e+01
C.1.20 7.418308e-01 2.074010e+00 5.223626e+01
C.1.21 7.343017e-01 1.462609e+00 5.214415e+01
C.1.22 7.315471e-01 8.664405e-01 5.198006e+01
C.1.23 7.164361e-01 3.178827e-01 5.178921e+01
C.1.24 6.983107e-01 -2.218292e-01 5.157484e+01
C.1.25 6.802213e-01 -7.690634e-01 5.138047e+01
C.1.26 6.704625e-01 -1.470278e+00 5.116365e+01
C.1.27 6.618482e-01 -2.189204e+00 5.101574e+01
C.1.28 6.131873e-01 -2.903594e+00 5.085425e+01
C.1.29 5.037171e-01 -3.626698e+00 5.075086e+01
C.1.30 3.616127e-01 -4.344419e+00 5.064969e+01
C.1.31 2.139891e-01 -5.066042e+00 5.059473e+01
C.1.32 9.811805e-02 -5.673167e+00 5.052163e+01
C.1.33 -6.650463e-03 -6.279318e+00 5.042698e+01
C.1.34 -1.102837e-01 -6.884137e+00 5.032284e+01
C.1.35 -1.778849e-01 -7.293752e+00 5.027739e+01
C.1.36 -2.364691e-01 -7.707201e+00 5.028458e+01
C.1.37 -3.097944e-01 -8.107557e+00 5.037815e+01
C.1.38 -3.846402e-01 -8.396388e+00 5.040481e+01
C.1.39 -4.629898e-01 -8.685362e+00 5.039513e+01
C.1.40 -5.336832e-01 -8.975584e+00 5.037258e+01
C.1.41 -6.080785e-01 -9.373778e+00 5.031247e+01
C.1.42 -6.748122e-01 -9.771370e+00 5.024053e+01
C.1.43 -7.406328e-01 -1.016720e+01 5.015874e+01
C.1.44 -7.838842e-01 -1.042003e+01 5.008873e+01
C.1.45 -8.300626e-01 -1.067339e+01 5.002267e+01
C.1.46 -8.682222e-01 -1.092458e+01 4.994434e+01
C.1.47 -9.444586e-01 -1.146340e+01 4.977976e+01
C.1.48 -1.056713e+00 -1.199588e+01 4.961518e+01
C.2.02 -8.908400e+00 -6.802195e+00 4.027648e+01
C.2.03 -8.884429e+00 -7.076153e+00 4.061820e+01
C.2.04 -8.934019e+00 -7.428673e+00 4.087446e+01
C.2.05 -8.750582e+00 -7.874326e+00 4.107842e+01
C.2.06 -8.766305e+00 -8.389806e+00 4.116718e+01
C.2.07 -8.820020e+00 -8.885408e+00 4.132643e+01
C.2.08 -8.526468e+00 -9.723420e+00 4.151134e+01
C.2.09 -8.197402e+00 -1.054772e+01 4.169808e+01
C.2.10 -7.845569e+00 -1.136239e+01 4.188559e+01
C.2.11 -7.704518e+00 -1.175957e+01 4.198269e+01
C.2.12 -7.525332e+00 -1.213873e+01 4.208855e+01
C.2.13 -7.360594e+00 -1.249471e+01 4.227081e+01
C.2.14 -7.071221e+00 -1.302839e+01 4.265697e+01
C.2.15 -6.827221e+00 -1.353285e+01 4.310825e+01
C.2.16 -6.569355e+00 -1.386574e+01 4.369163e+01
C.2.17 -6.327906e+00 -1.386962e+01 4.441504e+01
C.2.18 -6.105203e+00 -1.366098e+01 4.511397e+01
C.2.19 -5.852067e+00 -1.342972e+01 4.579521e+01
C.2.20 -5.654239e+00 -1.328358e+01 4.630512e+01
C.2.21 -5.397972e+00 -1.311440e+01 4.678074e+01
C.2.22 -5.142046e+00 -1.294037e+01 4.725479e+01
C.2.23 -4.977200e+00 -1.284613e+01 4.748990e+01
C.2.24 -4.814574e+00 -1.274099e+01 4.772190e+01
C.2.25 -4.665778e+00 -1.263591e+01 4.796303e+01
C.2.26 -4.441997e+00 -1.254401e+01 4.823872e+01
C.2.27 -4.158494e+00 -1.249867e+01 4.846697e+01
C.2.28 -3.882660e+00 -1.244205e+01 4.870200e+01
C.2.29 -3.502523e+00 -1.240163e+01 4.893487e+01
C.2.30 -3.090251e+00 -1.239330e+01 4.910902e+01
C.2.31 -2.681785e+00 -1.238569e+01 4.929192e+01
C.2.32 -2.164856e+00 -1.238791e+01 4.949179e+01
C.2.33 -1.634491e+00 -1.237496e+01 4.965211e+01
C.3.02 1.111036e+01 -1.114830e+01 4.514949e+01
C.3.03 1.088224e+01 -1.146935e+01 4.518159e+01
C.3.04 1.059311e+01 -1.173789e+01 4.516098e+01
C.3.05 1.023148e+01 -1.208437e+01 4.515821e+01
C.3.06 9.864514e+00 -1.242520e+01 4.515913e+01
C.3.07 9.473345e+00 -1.273777e+01 4.514858e+01
C.3.08 9.048811e+00 -1.312629e+01 4.516483e+01
C.3.09 8.621193e+00 -1.351108e+01 4.518784e+01
C.3.10 8.222698e+00 -1.392441e+01 4.523034e+01
C.3.11 7.904374e+00 -1.427531e+01 4.526766e+01
C.3.12 7.582988e+00 -1.462266e+01 4.531139e+01
C.3.13 7.237841e+00 -1.494115e+01 4.538409e+01
C.3.14 6.857006e+00 -1.525339e+01 4.548088e+01
C.3.15 6.478905e+00 -1.555551e+01 4.561376e+01
C.3.16 6.129372e+00 -1.581794e+01 4.586043e+01
C.3.17 5.819442e+00 -1.592688e+01 4.616674e+01
C.3.18 5.514465e+00 -1.593655e+01 4.649638e+01
C.3.19 5.249238e+00 -1.587862e+01 4.685423e+01
C.3.20 4.981969e+00 -1.571643e+01 4.727302e+01
C.3.21 4.714116e+00 -1.549179e+01 4.766151e+01
C.3.22 4.407295e+00 -1.525443e+01 4.801173e+01
C.3.23 4.170506e+00 -1.499835e+01 4.835261e+01
C.3.24 3.934844e+00 -1.471947e+01 4.867590e+01
C.3.25 3.637218e+00 -1.445599e+01 4.895845e+01
C.3.26 3.299461e+00 -1.420378e+01 4.922756e+01
C.3.27 2.954625e+00 -1.396282e+01 4.949800e+01
C.3.28 2.549990e+00 -1.373088e+01 4.967852e+01
C.3.29 2.010994e+00 -1.346009e+01 4.981747e+01
C.3.30 1.483276e+00 -1.319604e+01 5.000454e+01
C.3.31 9.272472e-01 -1.294411e+01 5.010720e+01
C.3.32 2.363829e-01 -1.277584e+01 5.002818e+01
C.3.33 -4.452325e-01 -1.261838e+01 4.987827e+01
C.4.02 3.966870e+00 1.314495e+01 4.441912e+01
C.4.03 3.961332e+00 1.296582e+01 4.428258e+01
C.4.04 3.943750e+00 1.276062e+01 4.419120e+01
C.4.05 3.839428e+00 1.216727e+01 4.421142e+01
C.4.06 3.700925e+00 1.161640e+01 4.441328e+01
C.4.08 3.489721e+00 1.084371e+01 4.482100e+01
C.4.09 3.419678e+00 1.058801e+01 4.495405e+01
C.4.10 3.352089e+00 1.033523e+01 4.509379e+01
C.4.11 3.258694e+00 1.000264e+01 4.532963e+01
C.4.12 3.174104e+00 9.657243e+00 4.554905e+01
C.4.13 3.143369e+00 9.297508e+00 4.533664e+01
C.4.14 3.073797e+00 8.962584e+00 4.539259e+01
C.4.15 3.007429e+00 8.622394e+00 4.538932e+01
C.4.16 2.944495e+00 8.282316e+00 4.541235e+01
C.4.17 2.848342e+00 7.721839e+00 4.546644e+01
C.4.18 2.758029e+00 7.166711e+00 4.556636e+01
C.4.19 2.678536e+00 6.604434e+00 4.562820e+01
C.4.20 2.660030e+00 6.337681e+00 4.562867e+01
C.4.21 2.655227e+00 6.071997e+00 4.559881e+01
C.4.22 2.634920e+00 5.808369e+00 4.555894e+01
C.4.23 2.565254e+00 5.489427e+00 4.551305e+01
C.4.24 2.484880e+00 5.176987e+00 4.544518e+01
C.4.26 2.420717e+00 4.426044e+00 4.519299e+01
C.4.27 2.432674e+00 3.983870e+00 4.503768e+01
C.4.28 2.422854e+00 3.539715e+00 4.488798e+01
C.4.29 2.395844e+00 2.997278e+00 4.465038e+01
C.4.30 2.361929e+00 2.463289e+00 4.439519e+01
C.4.31 2.359187e+00 1.960363e+00 4.408137e+01
C.4.32 2.372850e+00 1.477766e+00 4.373100e+01
C.4.33 2.398575e+00 1.015148e+00 4.335525e+01
C.4.34 2.427082e+00 5.503560e-01 4.298241e+01
C.4.35 2.453242e+00 6.006775e-02 4.264222e+01
C.4.36 2.485412e+00 -4.221266e-01 4.229116e+01
C.4.37 2.510617e+00 -8.924404e-01 4.192379e+01
C.4.38 2.524200e+00 -1.266162e+00 4.161642e+01
C.4.39 2.533314e+00 -1.613452e+00 4.127932e+01
C.4.40 2.538488e+00 -1.982897e+00 4.096658e+01
C.4.41 2.554395e+00 -2.318571e+00 4.060891e+01
C.4.42 2.542649e+00 -2.688545e+00 4.028669e+01
C.5.02 -4.752737e+00 5.376888e+00 4.806968e+01
C.5.03 -4.719966e+00 5.415473e+00 4.831034e+01
C.5.04 -4.753952e+00 5.443130e+00 4.855232e+01
C.5.05 -4.584523e+00 5.345886e+00 4.876965e+01
C.5.06 -4.535321e+00 5.287327e+00 4.905169e+01
C.5.07 -4.382427e+00 5.174603e+00 4.927375e+01
C.5.08 -4.172400e+00 5.044538e+00 4.940929e+01
C.5.09 -3.955619e+00 4.920844e+00 4.954006e+01
C.5.10 -3.750369e+00 4.782406e+00 4.967463e+01
C.5.11 -3.564855e+00 4.632949e+00 4.980231e+01
C.5.12 -3.388443e+00 4.474835e+00 4.993243e+01
C.5.13 -3.241879e+00 4.324207e+00 5.010239e+01
C.5.14 -3.018932e+00 4.134371e+00 5.033073e+01
C.5.15 -2.803157e+00 3.952605e+00 5.057215e+01
C.5.16 -2.585926e+00 3.773482e+00 5.081424e+01
C.5.17 -2.373440e+00 3.602702e+00 5.101660e+01
C.5.18 -2.148534e+00 3.434444e+00 5.120732e+01
C.5.19 -1.909235e+00 3.289824e+00 5.139989e+01
C.5.20 -1.662839e+00 3.193760e+00 5.158070e+01
C.5.21 -1.378439e+00 3.128511e+00 5.171296e+01
C.5.22 -1.102649e+00 3.061410e+00 5.186152e+01
C.5.23 -8.091336e-01 2.988975e+00 5.196484e+01
C.5.24 -5.204944e-01 2.917337e+00 5.208160e+01
C.5.25 -2.143395e-01 2.853070e+00 5.214652e+01
C.5.26 1.097939e-01 2.781597e+00 5.220786e+01
C.5.27 4.398280e-01 2.716233e+00 5.223495e+01
C.5.29 1.108087e+00 2.732381e+00 5.240096e+01
C.5.30 1.436617e+00 2.811054e+00 5.251462e+01
C.5.31 1.772820e+00 2.873733e+00 5.261501e+01
C.5.32 2.097051e+00 2.880323e+00 5.264774e+01
C.5.33 2.411651e+00 2.888161e+00 5.273262e+01
C.5.34 2.736531e+00 2.877363e+00 5.270862e+01
C.5.35 2.970907e+00 2.876270e+00 5.267649e+01
C.5.36 3.206396e+00 2.879584e+00 5.265413e+01
C.5.37 3.441678e+00 2.894895e+00 5.263478e+01
C.5.38 3.663397e+00 2.918458e+00 5.259166e+01
C.5.39 3.885701e+00 2.953568e+00 5.256128e+01
C.5.40 4.105363e+00 2.996585e+00 5.252289e+01
C.5.41 4.302996e+00 3.048598e+00 5.247578e+01
C.5.42 4.501347e+00 3.108749e+00 5.244379e+01
C.5.43 4.700596e+00 3.166147e+00 5.241233e+01
C.5.44 4.914811e+00 3.224493e+00 5.234921e+01
C.5.45 5.125084e+00 3.282784e+00 5.227396e+01
C.5.46 5.336360e+00 3.345487e+00 5.220534e+01
C.5.47 5.587013e+00 3.441957e+00 5.211108e+01
C.5.48 5.828750e+00 3.538966e+00 5.199633e+01
C.5.49 6.078469e+00 3.637453e+00 5.190168e+01
C.5.50 6.337389e+00 3.714601e+00 5.178887e+01
C.5.51 6.599847e+00 3.771676e+00 5.167235e+01
C.5.52 6.861311e+00 3.846104e+00 5.156365e+01
C.5.53 7.196676e+00 3.881961e+00 5.140621e+01
C.5.54 7.547432e+00 3.898612e+00 5.128276e+01
C.6.02 -6.080675e+00 1.460862e+00 4.443704e+01
C.6.03 -6.106618e+00 1.637023e+00 4.435712e+01
C.6.04 -6.129189e+00 1.803938e+00 4.425853e+01
C.6.05 -6.149705e+00 1.939552e+00 4.411617e+01
C.6.06 -6.182546e+00 2.074188e+00 4.397521e+01
C.6.07 -6.192994e+00 2.246818e+00 4.387947e+01
C.6.08 -6.106158e+00 2.474826e+00 4.369058e+01
C.6.09 -5.977817e+00 2.680082e+00 4.349924e+01
C.6.10 -5.828681e+00 2.921853e+00 4.337879e+01
C.6.11 -5.646454e+00 3.140192e+00 4.330591e+01
C.6.12 -5.475595e+00 3.377525e+00 4.333177e+01
C.6.13 -5.306254e+00 3.612439e+00 4.338003e+01
C.6.14 -5.193099e+00 3.840579e+00 4.347363e+01
C.6.15 -5.139225e+00 4.054205e+00 4.363197e+01
C.6.17 -4.732073e+00 4.437639e+00 4.379448e+01
C.6.18 -4.442587e+00 4.596255e+00 4.382762e+01
C.6.19 -4.273804e+00 4.759859e+00 4.406171e+01
C.6.20 -4.091535e+00 4.905807e+00 4.434572e+01
C.6.21 -3.946225e+00 5.031161e+00 4.465934e+01
C.6.22 -3.865200e+00 5.119658e+00 4.500689e+01
C.6.23 -3.810485e+00 5.195161e+00 4.527502e+01
C.6.24 -3.781672e+00 5.259024e+00 4.555013e+01
C.6.25 -3.770597e+00 5.300527e+00 4.583075e+01
C.6.26 -3.721599e+00 5.324274e+00 4.613834e+01
C.6.27 -3.746986e+00 5.295065e+00 4.644833e+01
C.6.28 -3.814477e+00 5.295528e+00 4.675332e+01
C.6.29 -4.087245e+00 5.302186e+00 4.716544e+01
C.6.30 -4.430575e+00 5.307418e+00 4.752096e+01
C.7.02 7.876483e+00 3.864836e+00 5.072188e+01
C.7.03 7.872731e+00 3.873503e+00 5.038793e+01
C.7.04 7.780650e+00 3.855509e+00 5.006729e+01
C.7.05 7.636733e+00 3.897535e+00 4.951414e+01
C.7.06 7.722904e+00 3.882426e+00 4.894774e+01
C.7.07 7.823434e+00 3.832080e+00 4.838577e+01
C.7.08 8.156153e+00 3.642203e+00 4.804611e+01
C.7.09 8.523493e+00 3.495279e+00 4.772115e+01
C.7.10 8.824085e+00 3.317497e+00 4.734678e+01
C.7.11 8.987053e+00 3.175605e+00 4.717339e+01
C.7.12 9.152300e+00 2.998533e+00 4.703890e+01
C.7.13 9.295322e+00 2.800433e+00 4.690831e+01
C.7.14 9.457017e+00 2.587225e+00 4.688155e+01
C.7.15 9.608704e+00 2.365192e+00 4.688525e+01
C.7.17 9.933245e+00 2.024951e+00 4.689583e+01
C.7.18 1.007755e+01 1.844107e+00 4.686493e+01
C.7.19 1.016577e+01 1.628673e+00 4.684788e+01
C.7.20 1.023842e+01 1.334719e+00 4.686270e+01
C.7.21 1.032704e+01 1.053748e+00 4.693421e+01
C.7.22 1.037105e+01 7.849424e-01 4.706730e+01
C.7.23 1.029465e+01 4.122297e-01 4.722512e+01
C.7.24 1.013116e+01 6.612416e-02 4.737724e+01
C.7.25 1.001415e+01 -2.275932e-01 4.764122e+01
C.7.26 9.855647e+00 -3.962678e-01 4.786950e+01
C.7.27 9.651175e+00 -5.270622e-01 4.808577e+01
C.7.28 9.452379e+00 -6.939291e-01 4.828154e+01
C.7.29 9.339427e+00 -8.377880e-01 4.837843e+01
C.7.30 9.239717e+00 -9.853227e-01 4.848394e+01
C.8.01 -5.049169e+00 -1.116768e+00 3.950292e+01
C.8.02 -4.846996e+00 -1.176011e+00 3.959135e+01
C.8.03 -4.669657e+00 -1.279297e+00 3.969180e+01
C.8.04 -4.533367e+00 -1.426237e+00 3.980152e+01
C.8.05 -4.436545e+00 -1.590886e+00 3.990673e+01
C.8.06 -4.329432e+00 -1.753076e+00 4.000560e+01
C.8.07 -4.199950e+00 -1.906644e+00 4.009045e+01
C.8.08 -3.972436e+00 -2.129499e+00 4.019527e+01
C.8.09 -3.753602e+00 -2.365870e+00 4.028830e+01
C.8.10 -3.543137e+00 -2.613765e+00 4.036993e+01
C.8.11 -3.382651e+00 -2.789526e+00 4.041119e+01
C.8.12 -3.202819e+00 -2.950299e+00 4.042394e+01
C.8.14 -2.831501e+00 -3.190723e+00 4.034819e+01
C.8.15 -2.676453e+00 -3.325406e+00 4.031941e+01
C.8.16 -2.555891e+00 -3.485025e+00 4.026470e+01
C.8.17 -2.468997e+00 -3.686776e+00 4.015800e+01
C.8.18 -2.418013e+00 -3.884867e+00 4.002458e+01
C.8.19 -2.389661e+00 -4.060223e+00 3.985699e+01
C.8.20 -2.408600e+00 -4.181661e+00 3.970460e+01
C.8.21 -2.472474e+00 -4.292279e+00 3.955622e+01
C.8.22 -2.523795e+00 -4.389140e+00 3.939400e+01
C.8.23 -2.547744e+00 -4.491229e+00 3.925550e+01
C.8.24 -2.573709e+00 -4.590979e+00 3.911567e+01
C.8.26 -2.828629e+00 -4.596618e+00 3.861214e+01
C.8.27 -2.930051e+00 -4.444527e+00 3.825029e+01
C.8.28 -3.124641e+00 -4.299737e+00 3.793548e+01
C.8.29 -3.403982e+00 -4.100405e+00 3.760413e+01
C.8.30 -3.788403e+00 -3.991435e+00 3.734352e+01
C.8.31 -4.101434e+00 -3.751625e+00 3.707508e+01
C.8.32 -4.363273e+00 -3.607071e+00 3.692603e+01
C.8.33 -4.653681e+00 -3.469594e+00 3.683420e+01
C.8.34 -4.923354e+00 -3.284075e+00 3.676692e+01
C.8.35 -5.317203e+00 -3.114551e+00 3.683131e+01
C.8.36 -5.695224e+00 -2.938720e+00 3.695040e+01
C.8.37 -6.028035e+00 -2.737880e+00 3.714250e+01
C.8.38 -6.221240e+00 -2.652603e+00 3.741324e+01
C.8.39 -6.326439e+00 -2.524928e+00 3.771412e+01
C.8.40 -6.402343e+00 -2.368719e+00 3.801033e+01
C.8.41 -6.486129e+00 -2.169080e+00 3.826542e+01
C.8.42 -6.543772e+00 -1.955833e+00 3.851669e+01
C.8.44 -6.295604e+00 -1.482631e+00 3.896598e+01
C.8.45 -6.017686e+00 -1.279841e+00 3.912577e+01
C.8.46 -5.706851e+00 -1.086673e+00 3.922558e+01
C.8.47 -5.485980e+00 -1.007403e+00 3.930650e+01
C.8.48 -5.266912e+00 -1.030209e+00 3.942099e+01
C.9.01 1.055035e+01 -3.328368e+00 4.287333e+01
C.9.02 1.025216e+01 -3.324404e+00 4.289803e+01
C.9.03 9.954561e+00 -3.354962e+00 4.290466e+01
C.9.04 9.660583e+00 -3.402481e+00 4.287529e+01
C.9.05 9.373131e+00 -3.569584e+00 4.287342e+01
C.9.06 9.127297e+00 -3.792804e+00 4.289063e+01
C.9.07 8.864389e+00 -3.995455e+00 4.290984e+01
C.9.08 8.627478e+00 -4.113824e+00 4.293125e+01
C.9.09 8.382372e+00 -4.211654e+00 4.296203e+01
C.9.10 8.135051e+00 -4.305906e+00 4.298538e+01
C.9.11 7.855920e+00 -4.385520e+00 4.298543e+01
C.9.12 7.575360e+00 -4.456829e+00 4.296414e+01
C.9.14 7.111169e+00 -4.580272e+00 4.276214e+01
C.9.15 6.953265e+00 -4.689427e+00 4.262452e+01
C.9.16 6.840189e+00 -4.820930e+00 4.246419e+01
C.9.17 6.746524e+00 -5.041996e+00 4.223928e+01
C.9.18 6.707944e+00 -5.289269e+00 4.202575e+01
C.9.19 6.738455e+00 -5.517772e+00 4.179105e+01
C.9.20 6.848211e+00 -5.653053e+00 4.162380e+01
C.9.21 7.001025e+00 -5.711297e+00 4.144609e+01
C.9.22 7.170464e+00 -5.778586e+00 4.128771e+01
C.9.23 7.319472e+00 -5.876113e+00 4.115861e+01
C.9.24 7.482196e+00 -5.929844e+00 4.102070e+01
C.9.26 7.936348e+00 -5.851813e+00 4.056902e+01
C.9.27 8.250078e+00 -5.835693e+00 4.027936e+01
C.9.28 8.659575e+00 -5.917197e+00 4.018853e+01
C.9.29 9.082178e+00 -5.934140e+00 4.021355e+01
C.9.30 9.504694e+00 -5.908832e+00 4.023219e+01
C.9.31 9.920093e+00 -5.875356e+00 4.030855e+01
C.9.32 1.027886e+01 -5.809992e+00 4.034688e+01
C.9.33 1.061692e+01 -5.733219e+00 4.046634e+01
C.9.34 1.092517e+01 -5.656243e+00 4.064941e+01
C.9.35 1.118724e+01 -5.559690e+00 4.086569e+01
C.9.36 1.140028e+01 -5.449449e+00 4.112503e+01
C.9.37 1.153854e+01 -5.379878e+00 4.144255e+01
C.9.38 1.155535e+01 -5.327531e+00 4.170578e+01
C.9.39 1.151128e+01 -5.250319e+00 4.195956e+01
C.9.40 1.147895e+01 -5.118376e+00 4.219164e+01
C.9.41 1.152839e+01 -4.954310e+00 4.241565e+01
C.9.42 1.161442e+01 -4.816785e+00 4.264634e+01
C.9.44 1.147065e+01 -4.325593e+00 4.286177e+01
C.9.45 1.130023e+01 -4.122867e+00 4.295444e+01
C.9.46 1.111350e+01 -3.917902e+00 4.299748e+01
C.9.47 1.092937e+01 -3.710062e+00 4.299580e+01
C.9.48 1.076293e+01 -3.497737e+00 4.293010e+01
C.10.02 -7.696491e-01 8.607780e+00 4.105215e+01
C.10.03 -8.927872e-01 8.291999e+00 4.108569e+01
C.10.04 -9.894304e-01 7.973561e+00 4.101316e+01
C.10.05 -1.101695e+00 7.599561e+00 4.095541e+01
C.10.06 -1.206737e+00 7.237390e+00 4.083863e+01
C.10.07 -1.308854e+00 6.859676e+00 4.078644e+01
C.10.08 -1.400358e+00 6.514371e+00 4.069304e+01
C.10.09 -1.493025e+00 6.172860e+00 4.058768e+01
C.10.10 -1.627828e+00 5.833427e+00 4.053347e+01
C.10.11 -1.816485e+00 5.562236e+00 4.052610e+01
C.10.12 -2.030383e+00 5.314786e+00 4.047907e+01
C.10.13 -2.252618e+00 5.071542e+00 4.050434e+01
C.10.14 -2.406404e+00 4.875663e+00 4.052386e+01
C.10.15 -2.556015e+00 4.675704e+00 4.052966e+01
C.10.17 -3.035002e+00 4.222196e+00 4.059129e+01
C.10.18 -3.352202e+00 3.979905e+00 4.070910e+01
C.10.19 -3.647190e+00 3.698160e+00 4.079155e+01
C.10.20 -3.985657e+00 3.280329e+00 4.078569e+01
C.10.21 -4.287596e+00 2.835401e+00 4.079267e+01
C.10.22 -4.540003e+00 2.364269e+00 4.073350e+01
C.10.23 -4.661258e+00 1.952162e+00 4.065945e+01
C.10.24 -4.752659e+00 1.526578e+00 4.063649e+01
C.10.25 -4.777383e+00 1.204777e+00 4.034348e+01
C.10.26 -4.877663e+00 8.599235e-01 4.015842e+01
C.10.27 -4.999494e+00 5.249711e-01 3.996819e+01
C.10.28 -5.131997e+00 1.876426e-01 3.978963e+01
C.10.29 -5.315478e+00 -3.341275e-01 3.966482e+01
C.10.30 -5.340512e+00 -9.805369e-01 3.971818e+01
C.11.02 8.380720e+00 7.524309e+00 4.293300e+01
C.11.03 8.348180e+00 7.193141e+00 4.301743e+01
C.11.04 8.328465e+00 6.853799e+00 4.306557e+01
C.11.05 8.325693e+00 6.490402e+00 4.306560e+01
C.11.06 8.344168e+00 6.135953e+00 4.298751e+01
C.11.07 8.362788e+00 5.777208e+00 4.293259e+01
C.11.08 8.365252e+00 5.324959e+00 4.290238e+01
C.11.09 8.380163e+00 4.885424e+00 4.279261e+01
C.11.10 8.445695e+00 4.436934e+00 4.279426e+01
C.11.11 8.577665e+00 4.208467e+00 4.279433e+01
C.11.12 8.737997e+00 4.010017e+00 4.286161e+01
C.11.13 8.905731e+00 3.806449e+00 4.286781e+01
C.11.14 9.131747e+00 3.543399e+00 4.275419e+01
C.11.15 9.075328e+00 3.254222e+00 4.296959e+01
C.11.17 9.342420e+00 2.670106e+00 4.315197e+01
C.11.18 9.472612e+00 2.444435e+00 4.335653e+01
C.11.19 9.568936e+00 2.204158e+00 4.356319e+01
C.11.20 9.727368e+00 1.733743e+00 4.374966e+01
C.11.21 9.863558e+00 1.246095e+00 4.390728e+01
C.11.22 9.985138e+00 7.348107e-01 4.397786e+01
C.11.23 1.008022e+01 2.389017e-01 4.400266e+01
C.11.24 1.017051e+01 -2.585364e-01 4.400503e+01
C.11.25 1.020235e+01 -7.312538e-01 4.382862e+01
C.11.26 1.020746e+01 -1.082967e+00 4.365876e+01
C.11.27 1.022521e+01 -1.442321e+00 4.350666e+01
C.11.28 1.026787e+01 -1.806835e+00 4.337292e+01
C.11.29 1.039177e+01 -2.406519e+00 4.315878e+01
C.11.30 1.025943e+01 -3.099978e+00 4.324048e+01
