# Supplementary material for: Ontogenetic changes and sexual dimorphism in the cranium and mandible of the Atlantic walrus (Odobenus rosmarus rosmarus L.)
Source: Anat Rec (Hoboken). 2025 Sep 12;309(7):1875–903. doi: 10.1002/ar.70050 (PMC13251751; doi:10.1002/ar.70050)
Supplement: Supplementary file 1 — Data S1: Supporting information. [file AR-309-1875-s001.zip › PTS files/Ontogeny_Skull/4679_F_A.pts]

Version 1.0
487
S.1 1.407420e+01 -1.562480e+01 5.259618e+01
S.2 1.115465e+01 -1.256181e+01 5.422208e+01
S.3 1.059684e+01 -9.049753e+00 5.558429e+01
S.4 7.444877e+00 -1.128002e+01 5.425027e+01
S.5 8.662902e+00 -1.028677e+01 5.629888e+01
S.6 5.292087e+00 -5.781881e+00 5.511175e+01
S.7 -2.310712e+00 6.055338e+00 4.891239e+01
S.8 9999 9999 9999
S.9 9999 9999 9999
S.10 9999 9999 9999
S.11 9999 9999 9999
S.12 1.515190e+01 -1.283762e+01 5.074252e+01
S.13 1.209911e+01 -1.520511e+01 5.050732e+01
S.14 1.374255e+01 -7.080220e+00 4.799158e+01
S.15 7.993876e+00 -1.167944e+01 4.624701e+01
S.16 1.014996e+01 -2.300091e+00 4.449628e+01
S.17 5.468608e+00 -6.337522e+00 4.276083e+01
S.18 8.224055e+00 3.824925e-01 4.036123e+01
S.19 4.296332e+00 -2.423478e+00 3.914845e+01
S.20 7.145883e+00 -3.036514e+00 4.317880e+01
S.21 9.109279e+00 -8.178162e+00 4.963160e+01
S.22 1.277995e+01 -1.355072e+01 5.202727e+01
S.23 1.278296e+01 -3.882197e+00 5.428800e+01
S.24 2.672321e+00 -1.183382e+01 5.111660e+01
S.25 1.397797e+01 -2.210055e+00 5.055828e+01
S.26 2.661455e+00 -1.153036e+01 4.663479e+01
S.27 1.210487e+01 9.526180e-01 5.193882e+01
S.28 -4.992424e-01 -9.732127e+00 4.771226e+01
S.29 1.271570e+01 1.708308e+00 4.937902e+01
S.30 -4.122963e-01 -8.964822e+00 4.481421e+01
S.31 1.334180e+01 -4.672087e+00 5.007579e+01
S.32 5.230315e+00 -1.101261e+01 4.714901e+01
S.33 1.409636e+01 -5.652799e+00 4.818607e+01
S.34 6.767742e+00 -1.169046e+01 4.593488e+01
S.35 1.459204e+01 -2.824258e+00 4.781774e+01
S.36 4.109955e+00 -1.157621e+01 4.419488e+01
S.37 1.394465e+01 1.987986e+00 4.569914e+01
S.38 5.903202e-01 -8.839611e+00 4.091265e+01
S.39 1.361944e+01 3.064766e+00 4.789924e+01
S.40 -1.251627e+00 -9.017436e+00 4.269564e+01
S.41 1.089996e+01 5.864382e+00 4.460177e+01
S.42 -2.308753e+00 -4.992890e+00 4.014138e+01
S.43 1.113209e+01 8.120257e+00 4.477751e+01
S.44 -4.313060e+00 -4.859349e+00 3.979610e+01
S.45 1.149519e+01 7.851604e+00 3.737305e+01
S.46 9999 9999 9999
S.47 1.293196e+01 8.320039e+00 4.046451e+01
S.48 9999 9999 9999
S.49 7.901900e+00 9.508259e+00 3.787197e+01
S.50 9999 9999 9999
S.51 9999 9999 9999
S.52 9999 9999 9999
S.53 9999 9999 9999
S.54 9999 9999 9999
S.55 9999 9999 9999
S.56 9999 9999 9999
S.57 9999 9999 9999
S.58 9999 9999 9999
S.59 9999 9999 9999
S.60 9999 9999 9999
S.61 9999 9999 9999
S.62 1.577219e+01 -8.217680e+00 4.839159e+01
S.63 8.510479e+00 -1.400265e+01 4.608001e+01
S.64 9999 9999 9999
S.65 9999 9999 9999
S.66 9.405234e+00 5.791780e+00 3.939019e+01
S.67 9999 9999 9999
S.68 9999 9999 9999
S.69 9999 9999 9999
S.70 9999 9999 9999
S.71 1.013898e+01 2.131084e+00 4.281973e+01
S.72 1.806953e+00 -4.673254e+00 4.006105e+01
S.73 1.065271e+01 1.385523e+00 4.431595e+01
S.74 1.906506e+00 -5.550054e+00 4.115975e+01
S.75 1.386527e+01 3.931034e+00 4.421918e+01
S.76 -8.483909e-01 -7.877889e+00 3.928141e+01
S.77 1.902134e+01 -1.328430e+01 4.965659e+01
S.78 1.216177e+01 -1.905533e+01 4.723226e+01
S.79 1.863978e+01 -1.057792e+01 4.666649e+01
S.80 1.042702e+01 -1.698517e+01 4.441198e+01
S.81 1.995597e+01 -1.102959e+01 4.865705e+01
S.82 1.080117e+01 -1.921070e+01 4.518319e+01
S.83 1.782296e+01 -1.241575e+01 4.801825e+01
S.84 9999 9999 9999
C.1.02 8.476747e+00 -1.016311e+01 5.643633e+01
C.1.03 8.306059e+00 -9.971922e+00 5.649247e+01
C.1.04 8.148932e+00 -9.762189e+00 5.647971e+01
C.1.05 7.958674e+00 -9.512766e+00 5.645867e+01
C.1.06 7.765232e+00 -9.264971e+00 5.645286e+01
C.1.07 7.566817e+00 -9.021139e+00 5.644724e+01
C.1.08 7.376625e+00 -8.795506e+00 5.640672e+01
C.1.09 7.189294e+00 -8.573673e+00 5.634020e+01
C.1.10 7.005282e+00 -8.348944e+00 5.627414e+01
C.1.11 6.839940e+00 -8.124404e+00 5.619664e+01
C.1.12 6.682813e+00 -7.897398e+00 5.610979e+01
C.1.13 6.538839e+00 -7.675056e+00 5.599319e+01
C.1.14 6.363097e+00 -7.395514e+00 5.581526e+01
C.1.15 6.171206e+00 -7.107678e+00 5.567025e+01
C.1.16 5.985131e+00 -6.820199e+00 5.551718e+01
C.1.17 5.771039e+00 -6.478179e+00 5.534489e+01
C.1.18 5.541142e+00 -6.128804e+00 5.521230e+01
C.1.20 4.970952e+00 -5.337399e+00 5.497918e+01
C.1.21 4.684136e+00 -4.907003e+00 5.475386e+01
C.1.22 4.415600e+00 -4.491342e+00 5.448297e+01
C.1.23 4.214000e+00 -4.170805e+00 5.422515e+01
C.1.24 4.026718e+00 -3.863733e+00 5.394141e+01
C.1.25 3.853774e+00 -3.558522e+00 5.364679e+01
C.1.26 3.630064e+00 -3.140739e+00 5.327256e+01
C.1.27 3.392046e+00 -2.705530e+00 5.292820e+01
C.1.28 3.139593e+00 -2.255693e+00 5.261427e+01
C.1.29 2.958884e+00 -1.921071e+00 5.239262e+01
C.1.30 2.774117e+00 -1.579172e+00 5.218594e+01
C.1.31 2.581008e+00 -1.241185e+00 5.198046e+01
C.1.32 2.261426e+00 -7.347994e-01 5.167411e+01
C.1.33 1.924013e+00 -2.285634e-01 5.138727e+01
C.1.34 1.581600e+00 2.861032e-01 5.112217e+01
C.1.35 1.265375e+00 7.736711e-01 5.090046e+01
C.1.36 9.459966e-01 1.267944e+00 5.069903e+01
C.1.37 6.284438e-01 1.763281e+00 5.049733e+01
C.1.38 3.880694e-01 2.142525e+00 5.035049e+01
C.1.39 1.453444e-01 2.523417e+00 5.021201e+01
C.1.40 -1.031698e-01 2.896737e+00 5.006355e+01
C.1.41 -3.991286e-01 3.300916e+00 4.988870e+01
C.1.42 -6.962937e-01 3.696228e+00 4.969648e+01
C.1.43 -9.832381e-01 4.094414e+00 4.949490e+01
C.1.44 -1.252460e+00 4.446485e+00 4.932849e+01
C.1.45 -1.461777e+00 4.802775e+00 4.909742e+01
C.1.46 -1.655128e+00 5.174138e+00 4.887645e+01
C.1.47 -1.825210e+00 5.514598e+00 4.864980e+01
C.1.48 -2.095607e+00 5.858239e+00 4.857908e+01
C.2.02 1.095397e+01 8.293535e+00 4.473803e+01
C.2.03 1.074473e+01 8.431856e+00 4.471814e+01
C.2.04 1.050980e+01 8.516312e+00 4.468674e+01
C.2.05 1.006191e+01 8.716497e+00 4.464311e+01
C.2.06 9.607396e+00 8.903013e+00 4.460816e+01
C.2.07 9.147636e+00 9.078859e+00 4.459137e+01
C.2.08 8.596453e+00 9.252615e+00 4.455491e+01
C.2.09 8.051454e+00 9.445102e+00 4.459025e+01
C.2.10 7.501619e+00 9.622490e+00 4.462939e+01
C.2.11 6.764114e+00 9.859714e+00 4.475329e+01
C.2.12 6.077987e+00 1.017910e+01 4.496003e+01
C.2.13 5.385287e+00 1.047762e+01 4.517594e+01
C.2.14 4.891465e+00 1.058210e+01 4.531827e+01
C.2.15 4.417476e+00 1.073505e+01 4.548251e+01
C.2.16 3.937728e+00 1.077832e+01 4.568987e+01
C.2.17 3.543077e+00 1.072203e+01 4.590659e+01
C.2.18 3.186198e+00 1.061632e+01 4.616608e+01
C.2.19 2.867574e+00 1.044653e+01 4.644094e+01
C.2.20 2.497564e+00 1.011680e+01 4.683803e+01
C.2.21 2.179580e+00 9.753126e+00 4.725029e+01
C.2.22 1.855862e+00 9.404151e+00 4.767071e+01
C.2.23 1.606345e+00 9.177226e+00 4.799594e+01
C.2.24 1.347557e+00 8.906635e+00 4.827760e+01
C.2.25 1.074295e+00 8.619745e+00 4.852769e+01
C.2.26 7.987400e-01 8.287363e+00 4.875793e+01
C.2.27 4.945892e-01 7.928628e+00 4.889289e+01
C.2.28 1.694267e-01 7.590692e+00 4.903246e+01
C.2.29 -2.869563e-01 7.264590e+00 4.909497e+01
C.2.30 -7.546273e-01 6.953291e+00 4.914888e+01
C.2.31 -1.240298e+00 6.666434e+00 4.912911e+01
C.2.32 -1.597597e+00 6.458888e+00 4.907084e+01
C.2.33 -1.952970e+00 6.255812e+00 4.898961e+01
C.3.02 -4.405875e+00 -4.682112e+00 3.989720e+01
C.3.03 -4.472688e+00 -4.470603e+00 3.992953e+01
C.3.04 -4.518588e+00 -4.251795e+00 3.994588e+01
C.3.05 -4.649689e+00 -3.658104e+00 3.997811e+01
C.3.06 -4.780458e+00 -3.067706e+00 4.004905e+01
C.3.07 -4.946434e+00 -2.490985e+00 4.015169e+01
C.3.08 -5.110080e+00 -1.914827e+00 4.024271e+01
C.3.09 -5.227817e+00 -1.326760e+00 4.032831e+01
C.3.10 -5.332391e+00 -7.471966e-01 4.047050e+01
C.3.11 -5.467129e+00 -3.750314e-01 4.063868e+01
C.3.12 -5.608352e+00 -2.928081e-02 4.085189e+01
C.3.13 -5.786925e+00 3.063702e-01 4.105288e+01
C.3.14 -5.932486e+00 7.403015e-01 4.126186e+01
C.3.15 -6.049598e+00 1.186612e+00 4.146247e+01
C.3.16 -6.101861e+00 1.616969e+00 4.171785e+01
C.3.17 -6.160867e+00 2.018223e+00 4.194801e+01
C.3.18 -6.226325e+00 2.415879e+00 4.218262e+01
C.3.19 -6.260661e+00 2.753119e+00 4.250285e+01
C.3.20 -6.234536e+00 2.951518e+00 4.292279e+01
C.3.21 -6.139623e+00 3.054844e+00 4.336633e+01
C.3.22 -6.004140e+00 3.125968e+00 4.380563e+01
C.3.23 -5.758261e+00 3.183729e+00 4.444804e+01
C.3.24 -5.481306e+00 3.209410e+00 4.507981e+01
C.3.25 -5.130480e+00 3.279685e+00 4.567012e+01
C.3.26 -4.921108e+00 3.334178e+00 4.636962e+01
C.3.27 -4.559111e+00 3.439619e+00 4.699727e+01
C.3.28 -4.180239e+00 3.636939e+00 4.759194e+01
C.3.29 -3.864863e+00 3.884694e+00 4.797791e+01
C.3.30 -3.539829e+00 4.204639e+00 4.829695e+01
C.3.31 -3.221561e+00 4.576324e+00 4.856224e+01
C.3.32 -2.895943e+00 5.029553e+00 4.876983e+01
C.3.33 -2.592620e+00 5.533013e+00 4.886500e+01
C.4.02 1.410552e+01 -1.555160e+01 5.224073e+01
C.4.03 1.400025e+01 -1.530286e+01 5.199633e+01
C.4.04 1.382646e+01 -1.499766e+01 5.189965e+01
C.4.05 1.348870e+01 -1.450495e+01 5.190630e+01
C.4.06 1.313748e+01 -1.402557e+01 5.196741e+01
C.4.08 1.253362e+01 -1.324460e+01 5.207275e+01
C.4.09 1.228028e+01 -1.294380e+01 5.211515e+01
C.4.10 1.202852e+01 -1.263906e+01 5.212913e+01
C.4.11 1.170853e+01 -1.227840e+01 5.216316e+01
C.4.12 1.138234e+01 -1.192227e+01 5.214366e+01
C.4.13 1.131216e+01 -1.164255e+01 5.175578e+01
C.4.14 1.110668e+01 -1.134733e+01 5.163795e+01
C.4.15 1.090762e+01 -1.105321e+01 5.150708e+01
C.4.16 1.069800e+01 -1.076249e+01 5.138546e+01
C.4.17 1.042949e+01 -1.040666e+01 5.121844e+01
C.4.18 1.017067e+01 -1.005939e+01 5.102090e+01
C.4.19 9.932474e+00 -9.715154e+00 5.079425e+01
C.4.20 9.768998e+00 -9.459658e+00 5.061239e+01
C.4.21 9.617810e+00 -9.205159e+00 5.041887e+01
C.4.22 9.476865e+00 -8.949063e+00 5.021981e+01
C.4.23 9.378539e+00 -8.716520e+00 4.998023e+01
C.4.24 9.241377e+00 -8.441142e+00 4.981744e+01
C.4.26 8.960975e+00 -7.883298e+00 4.937370e+01
C.4.27 8.835011e+00 -7.608932e+00 4.908331e+01
C.4.28 8.672709e+00 -7.313126e+00 4.883510e+01
C.4.29 8.525369e+00 -7.002466e+00 4.852550e+01
C.4.30 8.399487e+00 -6.707842e+00 4.819170e+01
C.4.31 8.272203e+00 -6.414563e+00 4.785725e+01
C.4.32 8.147657e+00 -6.078955e+00 4.738066e+01
C.4.33 8.041830e+00 -5.761262e+00 4.688758e+01
C.4.34 7.930493e+00 -5.428679e+00 4.640565e+01
C.4.35 7.846468e+00 -5.112519e+00 4.596124e+01
C.4.36 7.795306e+00 -4.808477e+00 4.550355e+01
C.4.37 7.755533e+00 -4.524002e+00 4.503237e+01
C.4.38 7.711877e+00 -4.246885e+00 4.454571e+01
C.4.39 7.640683e+00 -3.955166e+00 4.407098e+01
C.4.40 7.522484e+00 -3.632605e+00 4.362654e+01
C.4.41 7.423534e+00 -3.443128e+00 4.343565e+01
C.4.42 7.322355e+00 -3.251383e+00 4.324821e+01
C.5.02 1.259213e+01 -3.813679e+00 5.450401e+01
C.5.03 1.232754e+01 -3.800124e+00 5.463662e+01
C.5.04 1.208191e+01 -3.776317e+00 5.480052e+01
C.5.05 1.183063e+01 -3.749112e+00 5.500344e+01
C.5.06 1.153737e+01 -3.745410e+00 5.514148e+01
C.5.07 1.122224e+01 -3.805417e+00 5.518779e+01
C.5.08 1.082016e+01 -3.937888e+00 5.517302e+01
C.5.09 1.040911e+01 -4.029096e+00 5.521955e+01
C.5.10 1.000346e+01 -4.088664e+00 5.532602e+01
C.5.11 9.726373e+00 -4.119975e+00 5.539623e+01
C.5.12 9.447399e+00 -4.139661e+00 5.546315e+01
C.5.13 9.167467e+00 -4.146998e+00 5.552852e+01
C.5.14 8.845056e+00 -4.138513e+00 5.556446e+01
C.5.15 8.521263e+00 -4.124656e+00 5.558116e+01
C.5.16 8.198112e+00 -4.145231e+00 5.560253e+01
C.5.17 7.887005e+00 -4.228975e+00 5.563871e+01
C.5.18 7.588620e+00 -4.353087e+00 5.566480e+01
C.5.19 7.289693e+00 -4.478582e+00 5.566142e+01
C.5.20 7.039866e+00 -4.559382e+00 5.563593e+01
C.5.21 6.793827e+00 -4.639630e+00 5.558475e+01
C.5.22 6.559006e+00 -4.747988e+00 5.553275e+01
C.5.23 6.316067e+00 -4.924342e+00 5.546597e+01
C.5.24 6.092690e+00 -5.124619e+00 5.539832e+01
C.5.25 5.872142e+00 -5.322330e+00 5.531553e+01
C.5.26 5.681694e+00 -5.478257e+00 5.524554e+01
C.5.27 5.488706e+00 -5.632562e+00 5.517902e+01
C.5.29 5.051730e+00 -5.947382e+00 5.503878e+01
C.5.30 4.807463e+00 -6.108131e+00 5.496821e+01
C.5.31 4.568234e+00 -6.275548e+00 5.489591e+01
C.5.32 4.355977e+00 -6.433624e+00 5.482917e+01
C.5.33 4.154194e+00 -6.598049e+00 5.474705e+01
C.5.34 3.970473e+00 -6.776095e+00 5.465196e+01
C.5.35 3.804685e+00 -6.970244e+00 5.454308e+01
C.5.36 3.654418e+00 -7.176414e+00 5.443376e+01
C.5.37 3.537726e+00 -7.393249e+00 5.430571e+01
C.5.38 3.429258e+00 -7.672536e+00 5.415490e+01
C.5.39 3.343083e+00 -7.962568e+00 5.401011e+01
C.5.40 3.278337e+00 -8.254478e+00 5.385810e+01
C.5.41 3.241578e+00 -8.508827e+00 5.372980e+01
C.5.42 3.229052e+00 -8.761748e+00 5.359422e+01
C.5.43 3.213392e+00 -9.009557e+00 5.344981e+01
C.5.44 3.192601e+00 -9.209589e+00 5.331367e+01
C.5.45 3.172815e+00 -9.401052e+00 5.316558e+01
C.5.46 3.152019e+00 -9.591867e+00 5.301680e+01
C.5.47 3.127625e+00 -9.823328e+00 5.283613e+01
C.5.48 3.108084e+00 -1.005104e+01 5.265017e+01
C.5.49 3.088740e+00 -1.027742e+01 5.246257e+01
C.5.50 3.058133e+00 -1.050425e+01 5.228936e+01
C.5.51 3.010812e+00 -1.075226e+01 5.215281e+01
C.5.52 2.974991e+00 -1.100750e+01 5.202648e+01
C.5.53 2.934123e+00 -1.139118e+01 5.182140e+01
C.5.54 2.784218e+00 -1.162172e+01 5.148185e+01
C.6.02 1.225694e+01 7.774605e-01 5.201853e+01
C.6.03 1.242455e+01 6.043161e-01 5.206423e+01
C.6.04 1.260780e+01 4.421811e-01 5.204713e+01
C.6.05 1.276735e+01 3.396792e-01 5.197924e+01
C.6.06 1.292670e+01 2.483713e-01 5.189654e+01
C.6.07 1.305724e+01 1.653490e-01 5.176756e+01
C.6.08 1.327728e+01 -3.322012e-02 5.151850e+01
C.6.09 1.347682e+01 -2.224559e-01 5.124602e+01
C.6.10 1.364345e+01 -4.799251e-01 5.100976e+01
C.6.11 1.376911e+01 -7.696129e-01 5.082488e+01
C.6.12 1.384775e+01 -1.101262e+00 5.069177e+01
C.6.13 1.391601e+01 -1.445091e+00 5.058678e+01
C.6.14 1.395730e+01 -1.695866e+00 5.054382e+01
C.6.15 1.398132e+01 -1.952394e+00 5.055189e+01
C.6.17 1.393847e+01 -2.463793e+00 5.061607e+01
C.6.18 1.387402e+01 -2.710238e+00 5.068237e+01
C.6.19 1.379771e+01 -2.948208e+00 5.076500e+01
C.6.20 1.367894e+01 -3.251906e+00 5.093585e+01
C.6.21 1.354934e+01 -3.539083e+00 5.112626e+01
C.6.22 1.339790e+01 -3.792732e+00 5.134592e+01
C.6.23 1.321759e+01 -3.980141e+00 5.162996e+01
C.6.24 1.302797e+01 -4.110637e+00 5.193873e+01
C.6.25 1.284430e+01 -4.214638e+00 5.226087e+01
C.6.26 1.268508e+01 -4.273688e+00 5.251359e+01
C.6.27 1.256075e+01 -4.261004e+00 5.279124e+01
C.6.28 1.251232e+01 -4.224339e+00 5.308959e+01
C.6.29 1.258583e+01 -4.142536e+00 5.350319e+01
C.6.30 1.273314e+01 -4.015997e+00 5.388455e+01
C.7.02 3.105124e+00 -1.166099e+01 5.077863e+01
C.7.03 3.598445e+00 -1.141705e+01 5.060970e+01
C.7.04 3.834208e+00 -1.137898e+01 5.008591e+01
C.7.05 3.974663e+00 -1.137376e+01 4.975983e+01
C.7.06 3.978799e+00 -1.143211e+01 4.940960e+01
C.7.07 3.979897e+00 -1.148459e+01 4.905841e+01
C.7.08 3.969360e+00 -1.151318e+01 4.873171e+01
C.7.09 3.938331e+00 -1.152755e+01 4.840537e+01
C.7.10 3.885789e+00 -1.157285e+01 4.808467e+01
C.7.11 3.701347e+00 -1.160280e+01 4.774445e+01
C.7.12 3.423430e+00 -1.160151e+01 4.747348e+01
C.7.13 3.241896e+00 -1.165869e+01 4.713519e+01
C.7.14 3.071223e+00 -1.163055e+01 4.694001e+01
C.7.15 2.875811e+00 -1.157489e+01 4.677650e+01
C.7.17 2.430553e+00 -1.151993e+01 4.650036e+01
C.7.18 2.173895e+00 -1.151553e+01 4.642551e+01
C.7.19 1.908929e+00 -1.149547e+01 4.639577e+01
C.7.20 1.631031e+00 -1.137813e+01 4.635745e+01
C.7.21 1.346657e+00 -1.128039e+01 4.640265e+01
C.7.22 1.072299e+00 -1.118271e+01 4.649011e+01
C.7.23 7.492853e-01 -1.111705e+01 4.666299e+01
C.7.24 4.444228e-01 -1.105951e+01 4.686863e+01
C.7.25 1.661245e-01 -1.092342e+01 4.707494e+01
C.7.26 5.708790e-03 -1.077066e+01 4.728283e+01
C.7.27 -1.059995e-01 -1.053524e+01 4.743902e+01
C.7.28 -2.201700e-01 -1.029812e+01 4.759077e+01
C.7.29 -3.159873e-01 -1.011948e+01 4.766547e+01
C.7.30 -4.084904e-01 -9.927981e+00 4.770345e+01
C.8.01 1.374887e+01 1.956898e+00 4.528807e+01
C.8.02 1.346448e+01 1.819888e+00 4.542101e+01
C.8.03 1.314078e+01 1.773334e+00 4.552290e+01
C.8.04 1.279961e+01 1.744527e+00 4.553303e+01
C.8.05 1.244653e+01 1.739977e+00 4.540032e+01
C.8.06 1.213297e+01 1.786769e+00 4.519587e+01
C.8.07 1.180684e+01 1.831071e+00 4.501151e+01
C.8.08 1.158212e+01 1.779775e+00 4.489404e+01
C.8.09 1.135371e+01 1.712371e+00 4.479295e+01
C.8.10 1.114108e+01 1.624290e+00 4.467478e+01
C.8.11 1.099084e+01 1.531730e+00 4.454752e+01
C.8.12 1.082343e+01 1.457564e+00 4.442999e+01
C.8.14 1.052717e+01 1.326587e+00 4.423711e+01
C.8.15 1.039424e+01 1.275842e+00 4.416499e+01
C.8.16 1.026118e+01 1.257133e+00 4.407900e+01
C.8.17 1.007844e+01 1.293453e+00 4.395300e+01
C.8.18 9.924356e+00 1.339621e+00 4.379577e+01
C.8.19 9.796295e+00 1.428016e+00 4.363336e+01
C.8.20 9.747688e+00 1.519255e+00 4.348107e+01
C.8.21 9.754683e+00 1.609142e+00 4.332059e+01
C.8.22 9.797704e+00 1.712816e+00 4.317471e+01
C.8.23 9.904628e+00 1.836036e+00 4.303188e+01
C.8.24 1.003386e+01 1.972597e+00 4.292387e+01
C.8.26 1.039126e+01 2.314732e+00 4.254556e+01
C.8.27 1.067904e+01 2.351971e+00 4.224834e+01
C.8.28 1.100499e+01 2.409279e+00 4.199730e+01
C.8.29 1.127580e+01 2.545153e+00 4.195359e+01
C.8.30 1.153185e+01 2.703539e+00 4.200901e+01
C.8.31 1.177807e+01 2.869088e+00 4.208438e+01
C.8.32 1.202398e+01 3.007609e+00 4.212818e+01
C.8.33 1.226332e+01 3.148727e+00 4.219434e+01
C.8.34 1.237796e+01 3.354810e+00 4.235547e+01
C.8.35 1.242381e+01 3.592787e+00 4.261406e+01
C.8.36 1.257487e+01 3.729989e+00 4.290381e+01
C.8.37 1.277544e+01 3.821808e+00 4.318121e+01
C.8.38 1.301536e+01 3.870520e+00 4.333514e+01
C.8.39 1.327757e+01 3.910417e+00 4.345040e+01
C.8.40 1.348511e+01 3.990440e+00 4.363520e+01
C.8.41 1.361574e+01 4.027978e+00 4.383061e+01
C.8.42 1.375022e+01 4.009428e+00 4.402612e+01
C.8.44 1.393639e+01 3.817886e+00 4.454604e+01
C.8.45 1.398795e+01 3.650560e+00 4.485270e+01
C.8.46 1.400764e+01 3.388672e+00 4.508875e+01
C.8.47 1.397328e+01 2.914082e+00 4.523302e+01
C.8.48 1.392475e+01 2.419267e+00 4.523816e+01
C.9.01 -2.622475e-01 -8.823901e+00 4.053889e+01
C.9.02 9.257807e-02 -8.834095e+00 4.059583e+01
C.9.03 4.424778e-01 -8.781332e+00 4.065935e+01
C.9.04 7.307575e-01 -8.595043e+00 4.076630e+01
C.9.05 8.639596e-01 -8.171076e+00 4.097599e+01
C.9.06 8.520827e-01 -7.723292e+00 4.117797e+01
C.9.07 9.740456e-01 -7.261843e+00 4.129485e+01
C.9.08 1.087716e+00 -6.883080e+00 4.133884e+01
C.9.09 1.218481e+00 -6.507369e+00 4.133147e+01
C.9.10 1.440727e+00 -6.181087e+00 4.128176e+01
C.9.11 1.590911e+00 -5.965884e+00 4.124656e+01
C.9.12 1.754321e+00 -5.763469e+00 4.119722e+01
C.9.14 2.014611e+00 -5.413382e+00 4.114071e+01
C.9.15 2.122123e+00 -5.276568e+00 4.111945e+01
C.9.16 2.200253e+00 -5.127035e+00 4.107187e+01
C.9.17 2.200496e+00 -4.992422e+00 4.101050e+01
C.9.18 2.181263e+00 -4.879093e+00 4.091737e+01
C.9.19 2.166170e+00 -4.789706e+00 4.080045e+01
C.9.20 2.150358e+00 -4.720049e+00 4.067052e+01
C.9.21 2.114790e+00 -4.668551e+00 4.053613e+01
C.9.22 2.064096e+00 -4.638576e+00 4.040006e+01
C.9.23 1.996454e+00 -4.638093e+00 4.027313e+01
C.9.24 1.910584e+00 -4.660675e+00 4.015999e+01
C.9.26 1.504059e+00 -4.505062e+00 3.979563e+01
C.9.27 1.625004e+00 -4.771853e+00 3.947199e+01
C.9.28 1.569617e+00 -4.964128e+00 3.908406e+01
C.9.29 1.497858e+00 -5.181398e+00 3.887370e+01
C.9.30 1.366902e+00 -5.391498e+00 3.868575e+01
C.9.31 1.198527e+00 -5.607513e+00 3.853881e+01
C.9.32 8.350230e-01 -5.772054e+00 3.835678e+01
C.9.33 5.119550e-01 -6.052300e+00 3.825973e+01
C.9.34 1.502262e-01 -6.290645e+00 3.819123e+01
C.9.35 -1.304711e-01 -6.447747e+00 3.821304e+01
C.9.36 -3.846323e-01 -6.636953e+00 3.827258e+01
C.9.37 -5.784758e-01 -6.884006e+00 3.834560e+01
C.9.38 -7.085337e-01 -7.045077e+00 3.844072e+01
C.9.39 -8.168303e-01 -7.181364e+00 3.858771e+01
C.9.40 -8.687792e-01 -7.364599e+00 3.871273e+01
C.9.41 -8.795930e-01 -7.560701e+00 3.887862e+01
C.9.42 -8.668244e-01 -7.728463e+00 3.907302e+01
C.9.44 -8.148793e-01 -8.061028e+00 3.955671e+01
C.9.45 -7.713212e-01 -8.225706e+00 3.984207e+01
C.9.46 -6.611271e-01 -8.419250e+00 4.008874e+01
C.9.47 -5.503614e-01 -8.572976e+00 4.024165e+01
C.9.48 -4.210009e-01 -8.720051e+00 4.038627e+01
C.10.02 1.557354e+01 -7.939449e+00 4.834018e+01
C.10.03 1.540883e+01 -7.651130e+00 4.824395e+01
C.10.04 1.526074e+01 -7.358171e+00 4.813551e+01
C.10.05 1.511325e+01 -7.019839e+00 4.798385e+01
C.10.06 1.495112e+01 -6.671806e+00 4.787522e+01
C.10.07 1.480724e+01 -6.318182e+00 4.775919e+01
C.10.08 1.468048e+01 -5.996656e+00 4.767774e+01
C.10.09 1.448538e+01 -5.703297e+00 4.772197e+01
C.10.10 1.439546e+01 -5.359857e+00 4.771580e+01
C.10.11 1.447083e+01 -4.888843e+00 4.766871e+01
C.10.12 1.455353e+01 -4.417935e+00 4.763473e+01
C.10.13 1.464696e+01 -3.947959e+00 4.762250e+01
C.10.14 1.468778e+01 -3.564177e+00 4.762236e+01
C.10.15 1.464890e+01 -3.189749e+00 4.770754e+01
C.10.17 1.464949e+01 -2.481160e+00 4.777340e+01
C.10.18 1.467615e+01 -2.131488e+00 4.777241e+01
C.10.19 1.464247e+01 -1.782430e+00 4.776993e+01
C.10.20 1.456954e+01 -1.410975e+00 4.771661e+01
C.10.21 1.443223e+01 -1.057568e+00 4.766758e+01
C.10.22 1.431843e+01 -7.047022e-01 4.757442e+01
C.10.23 1.423238e+01 -4.041207e-01 4.745705e+01
C.10.24 1.417169e+01 -1.185812e-01 4.729479e+01
C.10.25 1.409487e+01 1.689117e-01 4.714317e+01
C.10.26 1.396075e+01 5.273864e-01 4.703882e+01
C.10.27 1.385958e+01 8.634044e-01 4.685376e+01
C.10.28 1.389699e+01 1.117604e+00 4.655150e+01
C.10.29 1.386129e+01 1.442279e+00 4.630437e+01
C.10.30 1.390389e+01 1.714865e+00 4.600164e+01
C.11.02 8.341558e+00 -1.379161e+01 4.602772e+01
C.11.03 8.181658e+00 -1.358571e+01 4.593915e+01
C.11.04 8.025098e+00 -1.338853e+01 4.582772e+01
C.11.05 7.836944e+00 -1.312634e+01 4.565960e+01
C.11.06 7.647120e+00 -1.284011e+01 4.553937e+01
C.11.07 7.416264e+00 -1.258968e+01 4.541129e+01
C.11.08 7.049337e+00 -1.232244e+01 4.526336e+01
C.11.09 6.666483e+00 -1.203999e+01 4.522355e+01
C.11.10 6.251656e+00 -1.189792e+01 4.503468e+01
C.11.11 5.960334e+00 -1.187972e+01 4.486333e+01
C.11.12 5.655506e+00 -1.184959e+01 4.471935e+01
C.11.13 5.352928e+00 -1.184315e+01 4.456782e+01
C.11.14 4.947347e+00 -1.179989e+01 4.438707e+01
C.11.15 4.530393e+00 -1.171315e+01 4.425418e+01
C.11.17 3.792306e+00 -1.148042e+01 4.408386e+01
C.11.18 3.477415e+00 -1.135306e+01 4.399998e+01
C.11.19 3.180617e+00 -1.120442e+01 4.388946e+01
C.11.20 2.854679e+00 -1.099622e+01 4.372980e+01
C.11.21 2.547650e+00 -1.075655e+01 4.357694e+01
C.11.22 2.255259e+00 -1.050208e+01 4.341935e+01
C.11.23 1.994134e+00 -1.023170e+01 4.324272e+01
C.11.24 1.747056e+00 -9.944936e+00 4.307174e+01
C.11.25 1.492349e+00 -9.677675e+00 4.288149e+01
C.11.26 1.228996e+00 -9.460579e+00 4.267728e+01
C.11.27 1.046088e+00 -9.272172e+00 4.237855e+01
C.11.28 8.722115e-01 -9.111677e+00 4.205888e+01
C.11.29 7.852585e-01 -9.008150e+00 4.167760e+01
C.11.30 7.046143e-01 -8.944329e+00 4.128633e+01
