# Supplementary material for: Ontogenetic changes and sexual dimorphism in the cranium and mandible of the Atlantic walrus (Odobenus rosmarus rosmarus L.)
Source: Anat Rec (Hoboken). 2025 Sep 12;309(7):1875–903. doi: 10.1002/ar.70050 (PMC13251751; doi:10.1002/ar.70050)
Supplement: Supplementary file 1 — Data S1: Supporting information. [file AR-309-1875-s001.zip › PTS files/Ontogeny_Skull/4684_F_A.pts]

Version 1.0
487
S.1 3.703021e-01 -1.036981e+01 6.477527e+01
S.2 -4.654860e-02 -6.481745e+00 6.519846e+01
S.3 1.737057e+00 -3.289046e+00 6.439248e+01
S.4 -1.843394e+00 -2.903826e+00 6.367002e+01
S.5 -4.425542e-01 -1.847659e+00 6.515791e+01
S.6 -4.812159e-01 3.193859e+00 6.210268e+01
S.7 1.254583e+00 1.358357e+01 4.840626e+01
S.8 3.274148e+00 9.179186e+00 4.104554e+01
S.9 3.820040e+00 4.590098e+00 3.976768e+01
S.10 5.624130e+00 7.144351e+00 4.080219e+01
S.11 9999 9999 9999
S.12 2.593758e+00 -1.023173e+01 6.300780e+01
S.13 -9.650415e-01 -1.028209e+01 6.256153e+01
S.14 5.176738e+00 -5.395329e+00 5.779523e+01
S.15 -2.800626e+00 -5.349711e+00 5.662897e+01
S.16 4.861716e+00 -1.726863e+00 5.237197e+01
S.17 -1.351174e+00 -2.409058e+00 5.158030e+01
S.18 4.818225e+00 -9.396480e-01 4.756957e+01
S.19 2.411224e-01 -1.387614e+00 4.686256e+01
S.20 2.066219e+00 -1.075745e+00 4.965609e+01
S.21 9.884090e-01 -3.028281e+00 5.858024e+01
S.22 6.210285e-01 -9.636274e+00 6.360102e+01
S.23 6.746535e+00 9.369055e-01 6.247496e+01
S.24 -6.629750e+00 3.000801e-01 6.045047e+01
S.25 8.905464e+00 -9.053315e-01 5.876825e+01
S.26 -6.792887e+00 -1.974357e+00 5.641207e+01
S.27 9.172554e+00 2.968091e+00 5.824645e+01
S.28 -7.512267e+00 2.094510e+00 5.572075e+01
S.29 9.851058e+00 1.128675e+00 5.540380e+01
S.30 -7.295558e+00 6.703285e-01 5.251664e+01
S.31 6.139169e+00 -2.274492e+00 5.918428e+01
S.32 -4.572678e+00 -2.844547e+00 5.722646e+01
S.33 6.127941e+00 -4.426682e+00 5.783962e+01
S.34 -3.769939e+00 -5.103440e+00 5.655235e+01
S.35 8.397481e+00 -3.172643e+00 5.701274e+01
S.36 -5.302853e+00 -3.999834e+00 5.456932e+01
S.37 1.102082e+01 -4.437225e-01 5.260267e+01
S.38 -7.166691e+00 -9.758247e-01 4.991540e+01
S.39 1.141278e+01 1.393374e+00 5.388140e+01
S.40 -8.005326e+00 6.905924e-01 5.041996e+01
S.41 1.154536e+01 3.168398e+00 4.906485e+01
S.42 -6.431286e+00 2.179518e+00 4.631438e+01
S.43 1.371299e+01 5.097218e+00 4.844353e+01
S.44 -8.686367e+00 4.157450e+00 4.416975e+01
S.45 1.419413e+01 -3.703156e-01 4.365715e+01
S.46 -5.838008e+00 -9.605637e-01 3.894602e+01
S.47 1.566001e+01 1.937397e+00 4.512233e+01
S.48 -8.889902e+00 1.184103e+00 4.083749e+01
S.49 1.174618e+01 3.938220e+00 4.053869e+01
S.50 -3.926136e+00 2.705079e+00 3.763776e+01
S.51 9.047085e+00 7.552553e+00 4.137196e+01
S.52 -1.973188e+00 6.615981e+00 3.926924e+01
S.53 6.502916e+00 7.146398e+00 3.938178e+01
S.54 8.505794e-01 6.876214e+00 3.826360e+01
S.55 5.409988e+00 4.467130e+00 3.987264e+01
S.56 2.298892e+00 4.256298e+00 3.925335e+01
S.57 7.545216e+00 8.486207e+00 4.170341e+01
S.58 -7.848289e-01 7.725669e+00 3.994357e+01
S.59 2.953401e+00 1.104541e+01 4.219917e+01
S.60 8.804547e+00 7.422902e+00 4.159487e+01
S.61 -1.925341e+00 6.476020e+00 3.961488e+01
S.62 6.306753e+00 -7.267747e+00 5.913545e+01
S.63 -3.800347e+00 -6.957310e+00 5.770716e+01
S.64 5.795698e+00 1.386671e+00 4.668566e+01
S.65 -4.096693e-01 9.630798e-01 4.586051e+01
S.66 1.073052e+01 1.750658e+00 4.468500e+01
S.67 -4.358239e+00 7.629395e-01 4.197937e+01
S.68 5.766640e+00 2.672227e+00 4.348742e+01
S.69 1.312643e+00 2.459360e+00 4.246589e+01
S.70 3.506226e+00 3.294144e+00 4.213882e+01
S.71 8.358843e+00 2.921669e-01 4.880572e+01
S.72 -4.042745e+00 -7.310642e-01 4.678043e+01
S.73 8.493955e+00 5.810822e-01 5.045983e+01
S.74 -4.422124e+00 5.106120e-02 4.859655e+01
S.75 1.234509e+01 -8.774260e-02 5.052197e+01
S.76 -7.903374e+00 -9.008869e-01 4.749520e+01
S.77 6.100731e+00 -1.238642e+01 6.326108e+01
S.78 -3.454717e+00 -1.243158e+01 6.131853e+01
S.79 7.031204e+00 -1.062646e+01 5.916509e+01
S.80 -4.194437e+00 -1.153144e+01 5.775542e+01
S.81 8.327460e+00 -1.230720e+01 6.127087e+01
S.82 -4.450800e+00 -1.125594e+01 5.978233e+01
S.83 5.546711e+00 -1.214708e+01 6.061706e+01
S.84 -3.038422e+00 -1.238693e+01 5.930189e+01
C.1.02 -5.864723e-01 -1.594346e+00 6.541800e+01
C.1.03 -5.801312e-01 -1.206723e+00 6.546535e+01
C.1.04 -4.333592e-01 -8.788494e-01 6.531207e+01
C.1.05 -4.175394e-01 -6.638296e-01 6.515376e+01
C.1.06 -4.519565e-01 -4.316423e-01 6.502549e+01
C.1.07 -4.593363e-01 -2.125156e-01 6.487227e+01
C.1.08 -4.404981e-01 2.611015e-02 6.469769e+01
C.1.09 -4.145533e-01 2.800780e-01 6.454735e+01
C.1.10 -3.854540e-01 5.059231e-01 6.435783e+01
C.1.11 -3.319389e-01 7.638109e-01 6.404802e+01
C.1.12 -2.903835e-01 1.039051e+00 6.375163e+01
C.1.13 -2.927557e-01 1.345433e+00 6.348430e+01
C.1.14 -3.329234e-01 1.640790e+00 6.319506e+01
C.1.15 -4.225511e-01 1.969628e+00 6.295772e+01
C.1.16 -4.856516e-01 2.299464e+00 6.271334e+01
C.1.17 -5.024606e-01 2.601769e+00 6.251467e+01
C.1.18 -4.916975e-01 2.880078e+00 6.228318e+01
C.1.20 -4.485361e-01 3.566354e+00 6.176883e+01
C.1.21 -4.000724e-01 3.887737e+00 6.138720e+01
C.1.22 -3.417205e-01 4.195207e+00 6.099561e+01
C.1.23 -2.522580e-01 4.554365e+00 6.045591e+01
C.1.24 -1.540055e-01 4.897527e+00 5.990740e+01
C.1.25 -4.409010e-02 5.223532e+00 5.935070e+01
C.1.26 1.108013e-01 5.677120e+00 5.864115e+01
C.1.27 2.627685e-01 6.193843e+00 5.797549e+01
C.1.28 4.110976e-01 6.756400e+00 5.734722e+01
C.1.29 5.592288e-01 7.314912e+00 5.679850e+01
C.1.30 7.088727e-01 7.897046e+00 5.627532e+01
C.1.31 8.362633e-01 8.483778e+00 5.575139e+01
C.1.32 9.271652e-01 9.001973e+00 5.525914e+01
C.1.33 9.972404e-01 9.516158e+00 5.475934e+01
C.1.34 1.046414e+00 9.999855e+00 5.422762e+01
C.1.35 1.050795e+00 1.036846e+01 5.374979e+01
C.1.36 1.030277e+00 1.073176e+01 5.326832e+01
C.1.37 1.034748e+00 1.111670e+01 5.280355e+01
C.1.38 1.091696e+00 1.140616e+01 5.250363e+01
C.1.39 1.176220e+00 1.169702e+01 5.221168e+01
C.1.40 1.232574e+00 1.196276e+01 5.189046e+01
C.1.41 1.233982e+00 1.222539e+01 5.148127e+01
C.1.42 1.203888e+00 1.246924e+01 5.106170e+01
C.1.43 1.173175e+00 1.267883e+01 5.062403e+01
C.1.44 1.145112e+00 1.281581e+01 5.030832e+01
C.1.45 1.113008e+00 1.294335e+01 4.998905e+01
C.1.46 1.104193e+00 1.306964e+01 4.966780e+01
C.1.47 1.144417e+00 1.321342e+01 4.921230e+01
C.1.48 1.217965e+00 1.324092e+01 4.873944e+01
C.2.02 1.361710e+01 5.455373e+00 4.836547e+01
C.2.03 1.347935e+01 5.794466e+00 4.826741e+01
C.2.04 1.331444e+01 6.116657e+00 4.815532e+01
C.2.05 1.312503e+01 6.445836e+00 4.805054e+01
C.2.06 1.292264e+01 6.767478e+00 4.794662e+01
C.2.07 1.274288e+01 7.098647e+00 4.783160e+01
C.2.08 1.256053e+01 7.458053e+00 4.763853e+01
C.2.09 1.237646e+01 7.790361e+00 4.740315e+01
C.2.10 1.216032e+01 8.103814e+00 4.716920e+01
C.2.11 1.184021e+01 8.564113e+00 4.693457e+01
C.2.12 1.157598e+01 9.080522e+00 4.675319e+01
C.2.13 1.130556e+01 9.581526e+00 4.654043e+01
C.2.14 1.106295e+01 9.954279e+00 4.630140e+01
C.2.15 1.079084e+01 1.029475e+01 4.604649e+01
C.2.16 1.060336e+01 1.072941e+01 4.587084e+01
C.2.17 1.018561e+01 1.132209e+01 4.582744e+01
C.2.18 9.781281e+00 1.192180e+01 4.589478e+01
C.2.19 9.215028e+00 1.235890e+01 4.602116e+01
C.2.20 8.804209e+00 1.268074e+01 4.620574e+01
C.2.21 8.388773e+00 1.295175e+01 4.645150e+01
C.2.22 8.042903e+00 1.322502e+01 4.678635e+01
C.2.23 7.390614e+00 1.346772e+01 4.719444e+01
C.2.24 6.664124e+00 1.362179e+01 4.750976e+01
C.2.25 6.084987e+00 1.380729e+01 4.803998e+01
C.2.26 5.640388e+00 1.388951e+01 4.824337e+01
C.2.27 5.175659e+00 1.394081e+01 4.840827e+01
C.2.28 4.700844e+00 1.395144e+01 4.855051e+01
C.2.29 4.149767e+00 1.389034e+01 4.868654e+01
C.2.30 3.596458e+00 1.378242e+01 4.877668e+01
C.2.31 3.033331e+00 1.368873e+01 4.877114e+01
C.2.32 2.429646e+00 1.363513e+01 4.871637e+01
C.2.33 1.846280e+00 1.359428e+01 4.854800e+01
C.3.02 -8.546144e+00 4.471944e+00 4.422875e+01
C.3.03 -8.398626e+00 4.787277e+00 4.425798e+01
C.3.04 -8.225161e+00 5.090524e+00 4.425707e+01
C.3.05 -8.037111e+00 5.401679e+00 4.422274e+01
C.3.06 -7.817959e+00 5.686893e+00 4.415955e+01
C.3.07 -7.599889e+00 5.966258e+00 4.407143e+01
C.3.08 -7.386995e+00 6.248165e+00 4.395164e+01
C.3.09 -7.165692e+00 6.512400e+00 4.380899e+01
C.3.10 -6.933259e+00 6.763481e+00 4.366040e+01
C.3.11 -6.650580e+00 7.004201e+00 4.348207e+01
C.3.12 -6.400255e+00 7.262451e+00 4.328133e+01
C.3.13 -6.180957e+00 7.575961e+00 4.312877e+01
C.3.14 -5.970135e+00 8.010308e+00 4.305465e+01
C.3.15 -5.792668e+00 8.465393e+00 4.305520e+01
C.3.16 -5.629844e+00 8.918894e+00 4.313536e+01
C.3.17 -5.557067e+00 9.336205e+00 4.329887e+01
C.3.18 -5.475830e+00 9.703994e+00 4.355249e+01
C.3.19 -5.333941e+00 1.007649e+01 4.376994e+01
C.3.20 -5.065944e+00 1.050498e+01 4.390270e+01
C.3.21 -4.744783e+00 1.090736e+01 4.399212e+01
C.3.22 -4.434623e+00 1.130830e+01 4.411906e+01
C.3.23 -4.064976e+00 1.169905e+01 4.429501e+01
C.3.24 -3.758376e+00 1.212526e+01 4.450622e+01
C.3.25 -3.517230e+00 1.251123e+01 4.484259e+01
C.3.26 -3.101596e+00 1.281249e+01 4.540678e+01
C.3.27 -2.803473e+00 1.302991e+01 4.607436e+01
C.3.28 -2.403793e+00 1.320404e+01 4.670028e+01
C.3.29 -1.853422e+00 1.333693e+01 4.728696e+01
C.3.30 -1.208609e+00 1.339627e+01 4.778243e+01
C.3.31 -4.699211e-01 1.345785e+01 4.812202e+01
C.3.32 9.544982e-02 1.351241e+01 4.826249e+01
C.3.33 6.751871e-01 1.354355e+01 4.833521e+01
C.4.02 4.064022e-01 -1.043197e+01 6.449626e+01
C.4.03 4.490320e-01 -1.043660e+01 6.421136e+01
C.4.04 4.992028e-01 -1.034468e+01 6.394295e+01
C.4.05 5.561486e-01 -1.012386e+01 6.380449e+01
C.4.06 5.963103e-01 -9.887342e+00 6.368779e+01
C.4.08 6.166161e-01 -9.107921e+00 6.345173e+01
C.4.09 6.083754e-01 -8.598503e+00 6.324707e+01
C.4.10 5.956700e-01 -8.080277e+00 6.306614e+01
C.4.11 5.948554e-01 -7.429075e+00 6.286128e+01
C.4.12 6.527128e-01 -6.822127e+00 6.255423e+01
C.4.13 7.174747e-01 -6.477539e+00 6.196846e+01
C.4.14 7.129194e-01 -6.082370e+00 6.167626e+01
C.4.15 6.815149e-01 -5.653895e+00 6.143754e+01
C.4.16 6.768893e-01 -5.294778e+00 6.110201e+01
C.4.17 6.760762e-01 -4.965917e+00 6.085558e+01
C.4.18 6.896831e-01 -4.655709e+00 6.058638e+01
C.4.19 7.147390e-01 -4.370249e+00 6.029183e+01
C.4.20 7.468587e-01 -4.127517e+00 5.998985e+01
C.4.21 7.732197e-01 -3.857091e+00 5.971177e+01
C.4.22 8.186162e-01 -3.625973e+00 5.940248e+01
C.4.23 8.755804e-01 -3.437893e+00 5.912051e+01
C.4.24 9.356092e-01 -3.235081e+00 5.884962e+01
C.4.26 1.069811e+00 -2.800023e+00 5.816935e+01
C.4.27 1.153128e+00 -2.612586e+00 5.773867e+01
C.4.28 1.218392e+00 -2.427365e+00 5.730394e+01
C.4.29 1.254461e+00 -2.261882e+00 5.684188e+01
C.4.30 1.274584e+00 -2.105856e+00 5.637559e+01
C.4.31 1.303827e+00 -1.958908e+00 5.590682e+01
C.4.32 1.377702e+00 -1.782833e+00 5.521217e+01
C.4.33 1.472690e+00 -1.671623e+00 5.450674e+01
C.4.34 1.576816e+00 -1.617553e+00 5.379592e+01
C.4.35 1.664773e+00 -1.570273e+00 5.324452e+01
C.4.36 1.758761e+00 -1.530278e+00 5.269353e+01
C.4.37 1.842496e+00 -1.482165e+00 5.214155e+01
C.4.38 1.896419e+00 -1.457854e+00 5.168342e+01
C.4.39 1.941199e+00 -1.424657e+00 5.122487e+01
C.4.40 1.976007e+00 -1.343852e+00 5.077138e+01
C.4.41 2.010325e+00 -1.284471e+00 5.039209e+01
C.4.42 2.035037e+00 -1.216624e+00 5.001349e+01
C.5.02 6.589887e+00 1.180585e+00 6.262651e+01
C.5.03 6.336156e+00 1.379653e+00 6.268015e+01
C.5.04 6.122036e+00 1.510297e+00 6.247045e+01
C.5.05 5.810351e+00 1.749663e+00 6.246681e+01
C.5.06 5.497502e+00 1.982372e+00 6.241751e+01
C.5.07 5.160535e+00 2.125315e+00 6.227441e+01
C.5.08 4.794563e+00 2.216577e+00 6.219015e+01
C.5.09 4.419729e+00 2.302512e+00 6.215157e+01
C.5.10 4.053185e+00 2.423789e+00 6.216872e+01
C.5.11 3.872364e+00 2.490858e+00 6.218143e+01
C.5.12 3.691741e+00 2.557581e+00 6.219817e+01
C.5.13 3.513426e+00 2.628334e+00 6.222172e+01
C.5.14 3.331155e+00 2.694966e+00 6.224584e+01
C.5.15 3.150094e+00 2.763530e+00 6.227341e+01
C.5.16 2.970462e+00 2.839408e+00 6.228819e+01
C.5.17 2.695252e+00 2.974678e+00 6.227788e+01
C.5.18 2.422118e+00 3.109911e+00 6.224247e+01
C.5.19 2.142309e+00 3.232552e+00 6.221400e+01
C.5.20 1.859124e+00 3.338752e+00 6.219458e+01
C.5.21 1.570585e+00 3.430413e+00 6.218071e+01
C.5.22 1.272541e+00 3.483527e+00 6.216694e+01
C.5.23 9.377910e-01 3.477694e+00 6.214288e+01
C.5.24 6.050807e-01 3.436424e+00 6.212620e+01
C.5.25 2.750669e-01 3.377917e+00 6.210762e+01
C.5.26 2.212112e-02 3.320153e+00 6.210140e+01
C.5.27 -2.282038e-01 3.251664e+00 6.210339e+01
C.5.29 -7.912220e-01 3.137724e+00 6.208648e+01
C.5.30 -1.101982e+00 3.089497e+00 6.206156e+01
C.5.31 -1.414923e+00 3.054730e+00 6.204218e+01
C.5.32 -1.757293e+00 3.024362e+00 6.199758e+01
C.5.33 -2.089805e+00 2.982245e+00 6.190931e+01
C.5.34 -2.403471e+00 2.897590e+00 6.178858e+01
C.5.35 -2.617333e+00 2.785561e+00 6.170560e+01
C.5.36 -2.813056e+00 2.643505e+00 6.162385e+01
C.5.37 -3.015865e+00 2.508959e+00 6.154676e+01
C.5.38 -3.246172e+00 2.384662e+00 6.145925e+01
C.5.39 -3.469387e+00 2.258976e+00 6.135664e+01
C.5.40 -3.694023e+00 2.131672e+00 6.125925e+01
C.5.41 -3.876703e+00 2.024341e+00 6.118738e+01
C.5.42 -4.058121e+00 1.913794e+00 6.111721e+01
C.5.43 -4.241768e+00 1.805292e+00 6.104969e+01
C.5.44 -4.453811e+00 1.700680e+00 6.098419e+01
C.5.45 -4.671010e+00 1.602266e+00 6.092648e+01
C.5.46 -4.893974e+00 1.503550e+00 6.089936e+01
C.5.47 -5.091484e+00 1.394372e+00 6.090071e+01
C.5.48 -5.276971e+00 1.266536e+00 6.088698e+01
C.5.49 -5.459655e+00 1.135680e+00 6.086605e+01
C.5.50 -5.625631e+00 9.982771e-01 6.081305e+01
C.5.51 -5.781866e+00 8.537434e-01 6.075029e+01
C.5.52 -5.960285e+00 7.262390e-01 6.071645e+01
C.5.53 -6.237582e+00 6.141823e-01 6.070930e+01
C.5.54 -6.501620e+00 4.904034e-01 6.064245e+01
C.6.02 9.228949e+00 2.752958e+00 5.842565e+01
C.6.03 9.306874e+00 2.510665e+00 5.855525e+01
C.6.04 9.407349e+00 2.290555e+00 5.870700e+01
C.6.05 9.557668e+00 2.060322e+00 5.877974e+01
C.6.06 9.710707e+00 1.823151e+00 5.874477e+01
C.6.07 9.797130e+00 1.572596e+00 5.864158e+01
C.6.08 9.815653e+00 1.251395e+00 5.854902e+01
C.6.09 9.794405e+00 9.246380e-01 5.847933e+01
C.6.10 9.724217e+00 6.028252e-01 5.841935e+01
C.6.11 9.610272e+00 3.063203e-01 5.839848e+01
C.6.12 9.467673e+00 2.252613e-02 5.841996e+01
C.6.13 9.334332e+00 -2.558929e-01 5.849766e+01
C.6.14 9.199064e+00 -4.893389e-01 5.855759e+01
C.6.15 9.059701e+00 -7.105662e-01 5.864716e+01
C.6.17 8.710260e+00 -1.066254e+00 5.889208e+01
C.6.18 8.483735e+00 -1.211966e+00 5.897448e+01
C.6.19 8.265654e+00 -1.317917e+00 5.911784e+01
C.6.20 8.041140e+00 -1.416112e+00 5.929992e+01
C.6.21 7.819675e+00 -1.487466e+00 5.949757e+01
C.6.22 7.592641e+00 -1.492643e+00 5.970161e+01
C.6.23 7.259140e+00 -1.429516e+00 5.993941e+01
C.6.24 6.945239e+00 -1.292203e+00 6.017263e+01
C.6.25 6.656110e+00 -1.101737e+00 6.040041e+01
C.6.26 6.435182e+00 -8.767351e-01 6.056429e+01
C.6.27 6.259845e+00 -6.062752e-01 6.071396e+01
C.6.28 6.164207e+00 -3.368967e-01 6.092509e+01
C.6.29 6.196192e+00 1.418502e-01 6.144468e+01
C.6.30 6.501671e+00 5.308728e-01 6.195020e+01
C.7.02 -6.544559e+00 -4.056696e-02 6.031514e+01
C.7.03 -6.355860e+00 -3.137916e-01 6.013805e+01
C.7.04 -6.149559e+00 -5.385280e-01 5.991772e+01
C.7.05 -5.867994e+00 -8.834044e-01 5.962527e+01
C.7.06 -5.776736e+00 -1.308800e+00 5.931793e+01
C.7.07 -5.800752e+00 -1.678560e+00 5.893523e+01
C.7.08 -5.863415e+00 -1.886176e+00 5.863823e+01
C.7.09 -5.927403e+00 -2.071344e+00 5.832701e+01
C.7.10 -6.034070e+00 -2.194108e+00 5.799717e+01
C.7.11 -6.124263e+00 -2.251298e+00 5.767241e+01
C.7.12 -6.221365e+00 -2.257949e+00 5.734469e+01
C.7.13 -6.375003e+00 -2.203405e+00 5.704420e+01
C.7.14 -6.497243e+00 -2.164549e+00 5.681112e+01
C.7.15 -6.650669e+00 -2.075941e+00 5.661266e+01
C.7.17 -6.949775e+00 -1.814919e+00 5.618731e+01
C.7.18 -7.101176e+00 -1.624011e+00 5.598436e+01
C.7.19 -7.269408e+00 -1.389937e+00 5.585218e+01
C.7.20 -7.415956e+00 -1.162298e+00 5.569378e+01
C.7.21 -7.591111e+00 -9.115477e-01 5.562429e+01
C.7.22 -7.745406e+00 -6.398538e-01 5.559671e+01
C.7.23 -7.902637e+00 -2.289813e-01 5.563387e+01
C.7.24 -8.022836e+00 1.920404e-01 5.569057e+01
C.7.25 -8.120019e+00 5.891063e-01 5.585734e+01
C.7.26 -8.046972e+00 8.570255e-01 5.605173e+01
C.7.27 -7.906381e+00 1.164757e+00 5.607298e+01
C.7.28 -7.766637e+00 1.471700e+00 5.603873e+01
C.7.29 -7.672466e+00 1.679307e+00 5.593470e+01
C.7.30 -7.558614e+00 1.865812e+00 5.581207e+01
C.8.01 1.104785e+01 -4.186256e-01 5.234267e+01
C.8.02 1.078935e+01 -5.547923e-01 5.243184e+01
C.8.03 1.048869e+01 -5.653462e-01 5.248478e+01
C.8.04 1.020428e+01 -4.610733e-01 5.244550e+01
C.8.05 9.975879e+00 -3.152425e-01 5.225397e+01
C.8.06 9.838717e+00 -1.380619e-01 5.200921e+01
C.8.07 9.708480e+00 6.651230e-02 5.178270e+01
C.8.08 9.474873e+00 2.555315e-01 5.152608e+01
C.8.09 9.212379e+00 3.937304e-01 5.126499e+01
C.8.10 8.963717e+00 5.456493e-01 5.099807e+01
C.8.11 8.819387e+00 6.135547e-01 5.081421e+01
C.8.12 8.664915e+00 6.279452e-01 5.062664e+01
C.8.14 8.342249e+00 5.695505e-01 5.034800e+01
C.8.15 8.184122e+00 5.631796e-01 5.024500e+01
C.8.16 8.049620e+00 5.765038e-01 5.011314e+01
C.8.17 7.974935e+00 5.852469e-01 4.997440e+01
C.8.18 7.933352e+00 6.000157e-01 4.982288e+01
C.8.19 7.912535e+00 5.997101e-01 4.966645e+01
C.8.20 7.913174e+00 5.913519e-01 4.950586e+01
C.8.21 7.935552e+00 5.703879e-01 4.934801e+01
C.8.22 7.986050e+00 5.308624e-01 4.920055e+01
C.8.23 8.082715e+00 4.607703e-01 4.903893e+01
C.8.24 8.209684e+00 3.858888e-01 4.890238e+01
C.8.26 8.669401e+00 2.146735e-01 4.874306e+01
C.8.27 8.944695e+00 4.178004e-02 4.871663e+01
C.8.28 9.225653e+00 -1.237564e-01 4.871044e+01
C.8.29 9.505499e+00 -2.158827e-01 4.872305e+01
C.8.30 9.789862e+00 -2.872313e-01 4.875484e+01
C.8.31 1.007682e+01 -3.454044e-01 4.878994e+01
C.8.32 1.038600e+01 -3.984450e-01 4.881726e+01
C.8.33 1.068857e+01 -4.824240e-01 4.884063e+01
C.8.34 1.099689e+01 -4.976173e-01 4.890274e+01
C.8.35 1.125768e+01 -4.843419e-01 4.899065e+01
C.8.36 1.149879e+01 -4.338425e-01 4.911409e+01
C.8.37 1.171061e+01 -3.246201e-01 4.925239e+01
C.8.38 1.187069e+01 -2.885357e-01 4.941661e+01
C.8.39 1.200558e+01 -2.567396e-01 4.960286e+01
C.8.40 1.210635e+01 -1.667656e-01 4.979166e+01
C.8.41 1.221950e+01 -1.027727e-01 5.001970e+01
C.8.42 1.232135e+01 -1.100825e-01 5.026151e+01
C.8.44 1.223257e+01 2.969378e-02 5.083104e+01
C.8.45 1.205203e+01 9.717801e-02 5.112228e+01
C.8.46 1.184508e+01 1.087646e-01 5.140336e+01
C.8.47 1.155386e+01 7.201424e-02 5.176589e+01
C.8.48 1.125971e+01 -8.831499e-02 5.209051e+01
C.9.01 -6.934833e+00 -1.131481e+00 4.960198e+01
C.9.02 -6.672545e+00 -1.070409e+00 4.957180e+01
C.9.03 -6.433262e+00 -9.499990e-01 4.953082e+01
C.9.04 -6.228041e+00 -7.854387e-01 4.946570e+01
C.9.05 -6.095886e+00 -6.642743e-01 4.940013e+01
C.9.06 -5.960514e+00 -5.531065e-01 4.932422e+01
C.9.07 -5.810621e+00 -4.549952e-01 4.925826e+01
C.9.08 -5.566286e+00 -3.326372e-01 4.921559e+01
C.9.09 -5.314453e+00 -2.205841e-01 4.919289e+01
C.9.10 -5.085372e+00 -8.686700e-02 4.911459e+01
C.9.11 -4.875125e+00 1.265113e-02 4.894510e+01
C.9.12 -4.660000e+00 5.456448e-02 4.875853e+01
C.9.14 -4.239718e+00 4.709588e-02 4.853260e+01
C.9.15 -4.051881e+00 5.266268e-02 4.848719e+01
C.9.16 -3.880947e+00 8.078690e-02 4.840137e+01
C.9.17 -3.711134e+00 8.623896e-02 4.825109e+01
C.9.18 -3.567624e+00 7.798804e-02 4.807563e+01
C.9.19 -3.481990e+00 3.265550e-02 4.787054e+01
C.9.20 -3.504962e+00 -3.005091e-02 4.759000e+01
C.9.21 -3.557829e+00 -2.038775e-01 4.736607e+01
C.9.22 -3.666994e+00 -3.407848e-01 4.713693e+01
C.9.23 -3.784268e+00 -4.355667e-01 4.697693e+01
C.9.24 -3.904368e+00 -5.860814e-01 4.687083e+01
C.9.26 -4.209811e+00 -8.465887e-01 4.667335e+01
C.9.27 -4.391630e+00 -9.369823e-01 4.656612e+01
C.9.28 -4.599170e+00 -9.668983e-01 4.647254e+01
C.9.29 -4.871495e+00 -1.011247e+00 4.640956e+01
C.9.30 -5.144502e+00 -1.075107e+00 4.637098e+01
C.9.31 -5.380830e+00 -1.207623e+00 4.628922e+01
C.9.32 -5.632291e+00 -1.324282e+00 4.621688e+01
C.9.33 -5.918075e+00 -1.309293e+00 4.620357e+01
C.9.34 -6.196583e+00 -1.371556e+00 4.617855e+01
C.9.35 -6.402166e+00 -1.263238e+00 4.621205e+01
C.9.36 -6.634424e+00 -1.296747e+00 4.621930e+01
C.9.37 -6.834748e+00 -1.207196e+00 4.630277e+01
C.9.38 -7.071330e+00 -1.172522e+00 4.640952e+01
C.9.39 -7.302194e+00 -1.178720e+00 4.653295e+01
C.9.40 -7.489447e+00 -1.120081e+00 4.670634e+01
C.9.41 -7.681837e+00 -1.073880e+00 4.694772e+01
C.9.42 -7.813334e+00 -9.447083e-01 4.719959e+01
C.9.44 -7.925064e+00 -8.254212e-01 4.785162e+01
C.9.45 -7.882165e+00 -7.659791e-01 4.820915e+01
C.9.46 -7.769052e+00 -6.892099e-01 4.854754e+01
C.9.47 -7.516958e+00 -7.144366e-01 4.895998e+01
C.9.48 -7.260844e+00 -9.657682e-01 4.928486e+01
C.10.02 6.270103e+00 -6.970690e+00 5.896459e+01
C.10.03 6.244485e+00 -6.676305e+00 5.878725e+01
C.10.04 6.244487e+00 -6.409406e+00 5.856922e+01
C.10.05 6.226115e+00 -6.210568e+00 5.845154e+01
C.10.06 6.200325e+00 -6.032692e+00 5.830521e+01
C.10.07 6.320428e+00 -5.906904e+00 5.815200e+01
C.10.08 6.317757e+00 -5.532449e+00 5.799512e+01
C.10.09 6.428837e+00 -5.179692e+00 5.782767e+01
C.10.10 6.590600e+00 -4.895976e+00 5.758650e+01
C.10.11 6.815156e+00 -4.683915e+00 5.737817e+01
C.10.12 7.080172e+00 -4.467391e+00 5.723092e+01
C.10.13 7.367592e+00 -4.280153e+00 5.708556e+01
C.10.14 7.779968e+00 -3.987439e+00 5.699049e+01
C.10.15 8.134564e+00 -3.614652e+00 5.699607e+01
C.10.17 8.598613e+00 -2.942931e+00 5.692361e+01
C.10.18 8.780734e+00 -2.716748e+00 5.679381e+01
C.10.19 8.955757e+00 -2.511296e+00 5.662551e+01
C.10.20 9.181314e+00 -2.277435e+00 5.635736e+01
C.10.21 9.393384e+00 -2.077872e+00 5.605291e+01
C.10.22 9.586021e+00 -1.887321e+00 5.573033e+01
C.10.23 9.730193e+00 -1.695943e+00 5.553691e+01
C.10.24 9.841508e+00 -1.527389e+00 5.530449e+01
C.10.25 9.947249e+00 -1.380407e+00 5.505541e+01
C.10.26 1.009426e+01 -1.088827e+00 5.467330e+01
C.10.27 1.022429e+01 -8.562829e-01 5.424706e+01
C.10.28 1.040376e+01 -7.787193e-01 5.378400e+01
C.10.29 1.060799e+01 -6.898497e-01 5.338308e+01
C.10.30 1.082156e+01 -5.831666e-01 5.299149e+01
C.11.02 -3.812411e+00 -6.733222e+00 5.748680e+01
C.11.03 -3.813349e+00 -6.482939e+00 5.729632e+01
C.11.04 -3.808314e+00 -6.230009e+00 5.710945e+01
C.11.05 -3.783589e+00 -6.000167e+00 5.692114e+01
C.11.06 -3.778407e+00 -5.847694e+00 5.666498e+01
C.11.07 -3.784332e+00 -5.671548e+00 5.642448e+01
C.11.08 -3.815916e+00 -5.496395e+00 5.615630e+01
C.11.09 -3.876393e+00 -5.342485e+00 5.588017e+01
C.11.10 -3.986127e+00 -5.202945e+00 5.561168e+01
C.11.11 -4.169002e+00 -4.997260e+00 5.538045e+01
C.11.12 -4.392038e+00 -4.838986e+00 5.514715e+01
C.11.13 -4.616136e+00 -4.668380e+00 5.492377e+01
C.11.14 -4.841371e+00 -4.449358e+00 5.479100e+01
C.11.15 -5.069302e+00 -4.229629e+00 5.466412e+01
C.11.17 -5.578494e+00 -3.765034e+00 5.445359e+01
C.11.18 -5.858129e+00 -3.544460e+00 5.432075e+01
C.11.19 -6.110249e+00 -3.316277e+00 5.415085e+01
C.11.20 -6.315321e+00 -3.088627e+00 5.394501e+01
C.11.21 -6.485223e+00 -2.846306e+00 5.372443e+01
C.11.22 -6.612172e+00 -2.647128e+00 5.344078e+01
C.11.23 -6.707440e+00 -2.393767e+00 5.299335e+01
C.11.24 -6.747199e+00 -2.181714e+00 5.251702e+01
C.11.25 -6.788391e+00 -1.932586e+00 5.205909e+01
C.11.26 -6.821040e+00 -1.765058e+00 5.174166e+01
C.11.27 -6.847095e+00 -1.588170e+00 5.142870e+01
C.11.28 -6.889716e+00 -1.475024e+00 5.108916e+01
C.11.29 -6.969637e+00 -1.316539e+00 5.068981e+01
C.11.30 -7.062184e+00 -1.101810e+00 5.032060e+01
