# Supplementary material for: Ontogenetic changes and sexual dimorphism in the cranium and mandible of the Atlantic walrus (Odobenus rosmarus rosmarus L.)
Source: Anat Rec (Hoboken). 2025 Sep 12;309(7):1875–903. doi: 10.1002/ar.70050 (PMC13251751; doi:10.1002/ar.70050)
Supplement: Supplementary file 1 — Data S1: Supporting information. [file AR-309-1875-s001.zip › PTS files/Ontogeny_Skull/4749_M_A.pts]

Version 1.0
487
S.1 4.683372e+00 -1.722820e+01 5.174405e+01
S.2 5.921286e+00 -1.592531e+01 4.568385e+01
S.3 4.922025e+00 -1.334390e+01 4.174273e+01
S.4 8.694882e+00 -1.353636e+01 4.260049e+01
S.5 6.863033e+00 -1.440964e+01 4.111211e+01
S.6 8.116480e+00 -7.566455e+00 3.780484e+01
S.7 9.042876e+00 7.733983e+00 3.456354e+01
S.8 8.404617e+00 1.481376e+01 4.096334e+01
S.9 7.269010e+00 1.570255e+01 4.538960e+01
S.10 5.598133e+00 1.516616e+01 4.243246e+01
S.11 9.899088e+00 1.487956e+01 4.365321e+01
S.12 2.885356e+00 -1.421551e+01 5.200454e+01
S.13 6.481812e+00 -1.461789e+01 5.314196e+01
S.14 8.866941e-01 -6.070705e+00 4.998372e+01
S.15 9.858138e+00 -6.585107e+00 5.211322e+01
S.16 2.561102e+00 -4.541174e-01 4.805289e+01
S.17 9.410189e+00 -4.488158e-01 4.956666e+01
S.18 3.313415e+00 5.299448e+00 5.041960e+01
S.19 8.461043e+00 5.231676e+00 5.162637e+01
S.20 6.233985e+00 2.384287e+00 4.852181e+01
S.21 6.027908e+00 -6.305287e+00 4.764935e+01
S.22 4.826669e+00 -1.482789e+01 5.131511e+01
S.23 -1.946552e+00 -8.081466e+00 4.022829e+01
S.24 1.619911e+01 -8.979067e+00 4.426937e+01
S.25 -3.251330e+00 -4.327890e+00 4.427894e+01
S.26 1.541148e+01 -6.145304e+00 4.830117e+01
S.27 -2.419360e+00 -2.695316e+00 4.050451e+01
S.28 1.686080e+01 -3.912719e+00 4.446926e+01
S.29 -2.874811e+00 1.006230e-01 4.367380e+01
S.30 1.633701e+01 -8.065026e-01 4.761163e+01
S.31 -1.455228e+00 -6.462695e+00 4.583960e+01
S.32 1.380468e+01 -7.101214e+00 4.910903e+01
S.33 -1.228287e+00 -6.279199e+00 4.825687e+01
S.34 1.244838e+01 -7.271625e+00 5.152818e+01
S.35 -1.875851e+00 -4.575729e+00 4.886490e+01
S.36 1.396591e+01 -4.705235e+00 5.169852e+01
S.37 -3.165187e+00 2.301341e+00 4.729782e+01
S.38 1.509548e+01 1.220611e+00 5.112150e+01
S.39 -4.717915e+00 1.943851e+00 4.478304e+01
S.40 1.773086e+01 1.265882e+00 4.936491e+01
S.41 -3.340717e+00 6.588403e+00 4.430692e+01
S.42 1.678669e+01 5.306959e+00 4.842881e+01
S.43 -6.204277e+00 8.188632e+00 4.367693e+01
S.44 1.976727e+01 7.913588e+00 4.876579e+01
S.45 -6.872466e+00 1.186271e+01 5.119010e+01
S.46 1.775959e+01 1.030298e+01 5.630436e+01
S.47 -8.193323e+00 9.542307e+00 4.776854e+01
S.48 1.983965e+01 8.304699e+00 5.400706e+01
S.49 -1.298913e+00 1.622285e+01 4.672880e+01
S.50 1.441223e+01 1.587858e+01 4.941785e+01
S.51 1.896310e+00 1.564694e+01 4.131213e+01
S.52 1.395165e+01 1.497528e+01 4.379744e+01
S.53 5.279255e+00 1.761973e+01 4.267184e+01
S.54 1.054058e+01 1.756986e+01 4.363277e+01
S.55 5.732761e+00 1.471155e+01 4.591212e+01
S.56 8.213825e+00 1.454310e+01 4.639970e+01
S.57 3.681091e+00 1.535253e+01 4.035074e+01
S.58 1.235398e+01 1.523793e+01 4.189184e+01
S.59 8.743818e+00 1.438797e+01 3.965495e+01
S.60 2.374645e+00 1.522422e+01 4.216020e+01
S.61 1.309035e+01 1.458435e+01 4.417471e+01
S.62 -1.212557e+00 -7.539121e+00 5.115414e+01
S.63 1.116245e+01 -8.276265e+00 5.410461e+01
S.64 3.376853e+00 8.047256e+00 4.753132e+01
S.65 9.542990e+00 7.764604e+00 4.857659e+01
S.66 -1.539968e+00 1.070327e+01 4.787242e+01
S.67 1.413314e+01 9.820992e+00 5.135431e+01
S.68 5.426242e+00 1.053326e+01 4.594608e+01
S.69 8.349686e+00 1.059529e+01 4.646622e+01
S.70 6.977834e+00 1.293406e+01 4.623525e+01
S.71 5.971247e-01 6.146858e+00 4.762030e+01
S.72 1.235749e+01 5.845042e+00 5.031460e+01
S.73 6.121810e-02 4.296009e+00 4.708880e+01
S.74 1.283333e+01 3.682524e+00 4.971309e+01
S.75 -4.984946e+00 5.795938e+00 4.796684e+01
S.76 1.717716e+01 4.553276e+00 5.169515e+01
S.77 -1.985897e+00 -1.633980e+01 5.444341e+01
S.78 1.006828e+01 -1.707866e+01 5.775755e+01
S.79 -2.837140e+00 -9.630434e+00 5.478136e+01
S.80 1.106825e+01 -1.055144e+01 5.813908e+01
S.81 -4.791146e+00 -1.277618e+01 5.454128e+01
S.82 1.285583e+01 -1.395511e+01 5.852872e+01
S.83 -6.177252e-01 -1.287492e+01 5.576105e+01
S.84 8.135756e+00 -1.358997e+01 5.888383e+01
C.1.02 7.021079e+00 -1.445517e+01 4.056501e+01
C.1.03 7.097208e+00 -1.417892e+01 4.007076e+01
C.1.04 7.161324e+00 -1.373170e+01 3.972108e+01
C.1.05 7.248010e+00 -1.333045e+01 3.950763e+01
C.1.06 7.352681e+00 -1.295626e+01 3.925642e+01
C.1.07 7.437908e+00 -1.254762e+01 3.905683e+01
C.1.08 7.491832e+00 -1.221797e+01 3.887019e+01
C.1.09 7.533886e+00 -1.187270e+01 3.871073e+01
C.1.10 7.582084e+00 -1.151750e+01 3.857690e+01
C.1.11 7.674516e+00 -1.102954e+01 3.841257e+01
C.1.12 7.767118e+00 -1.052701e+01 3.830066e+01
C.1.13 7.858411e+00 -1.002485e+01 3.818603e+01
C.1.14 7.933894e+00 -9.575557e+00 3.809196e+01
C.1.15 8.004830e+00 -9.123857e+00 3.800624e+01
C.1.16 8.061143e+00 -8.667217e+00 3.793755e+01
C.1.17 8.089716e+00 -8.302519e+00 3.786648e+01
C.1.18 8.108506e+00 -7.938657e+00 3.778819e+01
C.1.20 8.205508e+00 -6.911696e+00 3.760690e+01
C.1.21 8.263617e+00 -6.224513e+00 3.759211e+01
C.1.22 8.311159e+00 -5.536553e+00 3.757629e+01
C.1.23 8.320625e+00 -5.093362e+00 3.758610e+01
C.1.24 8.324756e+00 -4.649998e+00 3.758998e+01
C.1.25 8.342375e+00 -4.207219e+00 3.757449e+01
C.1.26 8.384648e+00 -3.757590e+00 3.755614e+01
C.1.27 8.439287e+00 -3.310144e+00 3.752299e+01
C.1.28 8.479544e+00 -2.863029e+00 3.747050e+01
C.1.29 8.495247e+00 -2.089990e+00 3.742403e+01
C.1.30 8.530858e+00 -1.350803e+00 3.719545e+01
C.1.31 8.548821e+00 -6.000494e-01 3.700568e+01
C.1.32 8.549079e+00 -1.096026e-01 3.686146e+01
C.1.33 8.539290e+00 3.816103e-01 3.672022e+01
C.1.34 8.547741e+00 8.760824e-01 3.659075e+01
C.1.35 8.606515e+00 1.448709e+00 3.644853e+01
C.1.36 8.686011e+00 2.019626e+00 3.630955e+01
C.1.37 8.746003e+00 2.588643e+00 3.615397e+01
C.1.38 8.750753e+00 3.021698e+00 3.604615e+01
C.1.39 8.744112e+00 3.432057e+00 3.587082e+01
C.1.40 8.745338e+00 3.830993e+00 3.567073e+01
C.1.41 8.757505e+00 4.128826e+00 3.553854e+01
C.1.42 8.775668e+00 4.436795e+00 3.543291e+01
C.1.43 8.796366e+00 4.749013e+00 3.534115e+01
C.1.44 8.832844e+00 5.314033e+00 3.521507e+01
C.1.45 8.874540e+00 5.876661e+00 3.508023e+01
C.1.46 8.916918e+00 6.442063e+00 3.495777e+01
C.1.47 8.945066e+00 6.921076e+00 3.487906e+01
C.1.48 8.949982e+00 7.406284e+00 3.491053e+01
C.2.02 -5.980828e+00 8.173018e+00 4.329499e+01
C.2.03 -5.731876e+00 8.187643e+00 4.292912e+01
C.2.04 -5.535863e+00 8.186733e+00 4.253209e+01
C.2.05 -5.311910e+00 8.179240e+00 4.208789e+01
C.2.06 -5.091050e+00 8.175264e+00 4.164209e+01
C.2.07 -4.912063e+00 8.234466e+00 4.118166e+01
C.2.08 -4.639452e+00 8.396329e+00 4.068832e+01
C.2.09 -4.359963e+00 8.617090e+00 4.022243e+01
C.2.10 -4.070470e+00 8.896310e+00 3.979569e+01
C.2.11 -3.862910e+00 9.155336e+00 3.957544e+01
C.2.12 -3.622951e+00 9.440354e+00 3.943447e+01
C.2.13 -3.317681e+00 9.675782e+00 3.933411e+01
C.2.14 -2.763254e+00 9.907669e+00 3.914414e+01
C.2.15 -2.194573e+00 1.008872e+01 3.894140e+01
C.2.16 -1.638291e+00 1.028340e+01 3.871804e+01
C.2.17 -1.075896e+00 1.052949e+01 3.844633e+01
C.2.18 -6.299594e-01 1.085113e+01 3.806116e+01
C.2.19 -2.467838e-01 1.114137e+01 3.759251e+01
C.2.20 2.162874e-01 1.124450e+01 3.705271e+01
C.2.21 7.348491e-01 1.120068e+01 3.655713e+01
C.2.22 1.296264e+00 1.104982e+01 3.613459e+01
C.2.23 2.160165e+00 1.066261e+01 3.569097e+01
C.2.24 2.982511e+00 1.014395e+01 3.530653e+01
C.2.25 3.744878e+00 9.569353e+00 3.488026e+01
C.2.26 4.330999e+00 9.151958e+00 3.470997e+01
C.2.27 4.796301e+00 8.649797e+00 3.443050e+01
C.2.28 5.349489e+00 8.196630e+00 3.424245e+01
C.2.29 5.962471e+00 7.901639e+00 3.419320e+01
C.2.30 6.598094e+00 7.654249e+00 3.418894e+01
C.2.31 7.265758e+00 7.527435e+00 3.424688e+01
C.2.32 7.861258e+00 7.577006e+00 3.435122e+01
C.2.33 8.459970e+00 7.624902e+00 3.443598e+01
C.3.02 1.961296e+01 7.490954e+00 4.868155e+01
C.3.03 1.935428e+01 7.193803e+00 4.844848e+01
C.3.04 1.913970e+01 7.022952e+00 4.808199e+01
C.3.05 1.911236e+01 6.961700e+00 4.726674e+01
C.3.06 1.918628e+01 7.068893e+00 4.645915e+01
C.3.07 1.927542e+01 7.255240e+00 4.566764e+01
C.3.08 1.917538e+01 7.584292e+00 4.518760e+01
C.3.09 1.908714e+01 7.947708e+00 4.473059e+01
C.3.10 1.889684e+01 8.312534e+00 4.430702e+01
C.3.11 1.849536e+01 8.759027e+00 4.370118e+01
C.3.12 1.804016e+01 9.162228e+00 4.310298e+01
C.3.13 1.759342e+01 9.535094e+00 4.247928e+01
C.3.14 1.718262e+01 9.780904e+00 4.196383e+01
C.3.15 1.694373e+01 1.000827e+01 4.134243e+01
C.3.16 1.674544e+01 1.018655e+01 4.069144e+01
C.3.17 1.661537e+01 1.025365e+01 4.018908e+01
C.3.18 1.639899e+01 1.027130e+01 3.971296e+01
C.3.19 1.614801e+01 1.026790e+01 3.925384e+01
C.3.20 1.591480e+01 1.025775e+01 3.884388e+01
C.3.21 1.559889e+01 1.023468e+01 3.849427e+01
C.3.22 1.533169e+01 1.011215e+01 3.812530e+01
C.3.23 1.493787e+01 9.813269e+00 3.774453e+01
C.3.24 1.465133e+01 9.423776e+00 3.735006e+01
C.3.25 1.430103e+01 9.051997e+00 3.699160e+01
C.3.26 1.377965e+01 8.614896e+00 3.653211e+01
C.3.27 1.326430e+01 8.168933e+00 3.607428e+01
C.3.28 1.265962e+01 7.794883e+00 3.566380e+01
C.3.29 1.223798e+01 7.549538e+00 3.540859e+01
C.3.30 1.178596e+01 7.333360e+00 3.518044e+01
C.3.31 1.128361e+01 7.218431e+00 3.498675e+01
C.3.32 1.052537e+01 7.315628e+00 3.480202e+01
C.3.33 9.762300e+00 7.427855e+00 3.464843e+01
C.4.02 4.643582e+00 -1.694000e+01 5.192983e+01
C.4.03 4.633036e+00 -1.660246e+01 5.200139e+01
C.4.04 4.614445e+00 -1.626304e+01 5.206144e+01
C.4.05 4.666588e+00 -1.569605e+01 5.200438e+01
C.4.06 4.783115e+00 -1.519659e+01 5.175057e+01
C.4.08 4.994702e+00 -1.437251e+01 5.076816e+01
C.4.09 5.181256e+00 -1.401632e+01 5.015734e+01
C.4.10 5.350258e+00 -1.353721e+01 4.963137e+01
C.4.11 5.527020e+00 -1.312504e+01 4.919706e+01
C.4.12 5.708869e+00 -1.267308e+01 4.880666e+01
C.4.13 5.594229e+00 -1.206075e+01 4.884758e+01
C.4.14 5.669612e+00 -1.153783e+01 4.866342e+01
C.4.15 5.758032e+00 -1.101386e+01 4.848821e+01
C.4.16 5.838536e+00 -1.049747e+01 4.828843e+01
C.4.17 5.885381e+00 -1.003062e+01 4.810317e+01
C.4.18 5.917006e+00 -9.557477e+00 4.793114e+01
C.4.19 5.943594e+00 -9.070918e+00 4.780072e+01
C.4.20 5.960911e+00 -8.593336e+00 4.776044e+01
C.4.21 5.978448e+00 -8.116062e+00 4.771672e+01
C.4.22 6.011208e+00 -7.648528e+00 4.761501e+01
C.4.23 6.011619e+00 -7.197219e+00 4.762087e+01
C.4.24 6.041041e+00 -6.749588e+00 4.757103e+01
C.4.26 6.025513e+00 -5.896701e+00 4.777165e+01
C.4.27 6.063931e+00 -5.475190e+00 4.782410e+01
C.4.28 6.087504e+00 -5.057431e+00 4.790670e+01
C.4.29 6.106668e+00 -4.622408e+00 4.798956e+01
C.4.30 6.131637e+00 -4.182034e+00 4.803342e+01
C.4.31 6.154353e+00 -3.743111e+00 4.809094e+01
C.4.32 6.189025e+00 -3.239241e+00 4.812816e+01
C.4.33 6.214698e+00 -2.742139e+00 4.822145e+01
C.4.34 6.233440e+00 -2.241178e+00 4.829331e+01
C.4.35 6.243083e+00 -1.659582e+00 4.833002e+01
C.4.36 6.237365e+00 -1.080798e+00 4.839836e+01
C.4.37 6.230250e+00 -4.993876e-01 4.843841e+01
C.4.38 6.211829e+00 -1.953457e-02 4.849227e+01
C.4.39 6.189675e+00 4.608811e-01 4.853927e+01
C.4.40 6.181948e+00 9.437506e-01 4.855585e+01
C.4.41 6.185332e+00 1.427887e+00 4.857232e+01
C.4.42 6.186800e+00 1.910671e+00 4.861195e+01
C.5.02 -1.743657e+00 -8.139116e+00 3.983209e+01
C.5.03 -1.501558e+00 -8.188856e+00 3.945742e+01
C.5.04 -1.192471e+00 -8.230929e+00 3.913468e+01
C.5.05 -8.341712e-01 -8.276146e+00 3.890337e+01
C.5.06 -4.134498e-01 -8.300973e+00 3.882397e+01
C.5.07 7.458300e-03 -8.289417e+00 3.874251e+01
C.5.08 3.783689e-01 -8.306486e+00 3.860848e+01
C.5.09 7.308890e-01 -8.380171e+00 3.844683e+01
C.5.10 1.067701e+00 -8.433760e+00 3.824805e+01
C.5.11 1.420526e+00 -8.420817e+00 3.803219e+01
C.5.12 1.766956e+00 -8.378501e+00 3.780982e+01
C.5.13 2.126404e+00 -8.329564e+00 3.761069e+01
C.5.14 2.457959e+00 -8.305280e+00 3.745087e+01
C.5.15 2.801562e+00 -8.264807e+00 3.732295e+01
C.5.16 3.156332e+00 -8.194791e+00 3.725014e+01
C.5.17 3.616826e+00 -8.115289e+00 3.715883e+01
C.5.18 4.080302e+00 -8.009858e+00 3.713090e+01
C.5.19 4.548837e+00 -7.934881e+00 3.709141e+01
C.5.20 4.983509e+00 -7.889189e+00 3.708756e+01
C.5.21 5.415995e+00 -7.844917e+00 3.713283e+01
C.5.22 5.841668e+00 -7.776927e+00 3.720513e+01
C.5.23 6.266896e+00 -7.668424e+00 3.727293e+01
C.5.24 6.685209e+00 -7.542945e+00 3.735331e+01
C.5.25 7.101396e+00 -7.451933e+00 3.747854e+01
C.5.26 7.443868e+00 -7.455268e+00 3.758395e+01
C.5.27 7.780884e+00 -7.505713e+00 3.769482e+01
C.5.29 8.519979e+00 -7.647121e+00 3.783090e+01
C.5.30 8.921530e+00 -7.738172e+00 3.785249e+01
C.5.31 9.317290e+00 -7.847392e+00 3.789045e+01
C.5.32 9.702244e+00 -7.986718e+00 3.797309e+01
C.5.33 1.007502e+01 -8.139676e+00 3.808298e+01
C.5.34 1.045168e+01 -8.278974e+00 3.819765e+01
C.5.35 1.082990e+01 -8.373610e+00 3.833994e+01
C.5.36 1.120283e+01 -8.443092e+00 3.850831e+01
C.5.37 1.156457e+01 -8.509436e+00 3.870064e+01
C.5.38 1.194090e+01 -8.593168e+00 3.890550e+01
C.5.39 1.230199e+01 -8.673599e+00 3.913735e+01
C.5.40 1.265570e+01 -8.763481e+00 3.937696e+01
C.5.41 1.292318e+01 -8.849533e+00 3.956501e+01
C.5.42 1.316339e+01 -8.935141e+00 3.978699e+01
C.5.43 1.340649e+01 -9.014647e+00 4.000810e+01
C.5.44 1.365806e+01 -9.079855e+00 4.031098e+01
C.5.45 1.389538e+01 -9.130723e+00 4.062780e+01
C.5.46 1.413340e+01 -9.151495e+00 4.094747e+01
C.5.47 1.437312e+01 -9.129218e+00 4.124175e+01
C.5.48 1.464493e+01 -9.099804e+00 4.150598e+01
C.5.49 1.496100e+01 -9.116972e+00 4.171661e+01
C.5.50 1.530558e+01 -9.180292e+00 4.196099e+01
C.5.51 1.562676e+01 -9.248549e+00 4.223421e+01
C.5.52 1.588829e+01 -9.276581e+00 4.257079e+01
C.5.53 1.610181e+01 -9.222643e+00 4.312552e+01
C.5.54 1.604317e+01 -9.080899e+00 4.370234e+01
C.6.02 -2.583217e+00 -2.986034e+00 4.065609e+01
C.6.03 -2.746323e+00 -3.236859e+00 4.086781e+01
C.6.04 -2.922381e+00 -3.483447e+00 4.107406e+01
C.6.05 -3.065738e+00 -3.589845e+00 4.138134e+01
C.6.06 -3.157146e+00 -3.564944e+00 4.172387e+01
C.6.07 -3.243898e+00 -3.503779e+00 4.206303e+01
C.6.08 -3.360748e+00 -3.506652e+00 4.236840e+01
C.6.09 -3.482897e+00 -3.521790e+00 4.267133e+01
C.6.10 -3.556773e+00 -3.548630e+00 4.298872e+01
C.6.11 -3.562098e+00 -3.622662e+00 4.324235e+01
C.6.12 -3.521125e+00 -3.718494e+00 4.348518e+01
C.6.13 -3.466192e+00 -3.838970e+00 4.371388e+01
C.6.14 -3.414746e+00 -3.973367e+00 4.393431e+01
C.6.15 -3.352712e+00 -4.132426e+00 4.413468e+01
C.6.17 -2.993445e+00 -4.874768e+00 4.442576e+01
C.6.18 -2.760836e+00 -5.451831e+00 4.443140e+01
C.6.19 -2.493286e+00 -5.998185e+00 4.430093e+01
C.6.20 -2.196830e+00 -6.376991e+00 4.402322e+01
C.6.21 -1.881192e+00 -6.673065e+00 4.367507e+01
C.6.22 -1.627151e+00 -6.964578e+00 4.327633e+01
C.6.23 -1.447146e+00 -7.214588e+00 4.284210e+01
C.6.24 -1.321530e+00 -7.492082e+00 4.240543e+01
C.6.25 -1.291500e+00 -7.642586e+00 4.189564e+01
C.6.26 -1.300010e+00 -7.798681e+00 4.158975e+01
C.6.27 -1.505039e+00 -7.777969e+00 4.131489e+01
C.6.28 -1.661444e+00 -7.832088e+00 4.101385e+01
C.6.29 -1.878328e+00 -7.869877e+00 4.078577e+01
C.6.30 -2.010811e+00 -7.948049e+00 4.050858e+01
C.7.02 1.581214e+01 -8.822302e+00 4.455743e+01
C.7.03 1.539116e+01 -8.695269e+00 4.481030e+01
C.7.04 1.503613e+01 -8.540005e+00 4.513764e+01
C.7.05 1.485803e+01 -8.412143e+00 4.541845e+01
C.7.06 1.475464e+01 -8.269676e+00 4.572819e+01
C.7.07 1.470914e+01 -8.099595e+00 4.603791e+01
C.7.08 1.471458e+01 -7.966570e+00 4.630192e+01
C.7.09 1.477429e+01 -7.828818e+00 4.655664e+01
C.7.10 1.481843e+01 -7.705582e+00 4.682176e+01
C.7.11 1.487150e+01 -7.572725e+00 4.708915e+01
C.7.12 1.494100e+01 -7.431413e+00 4.734830e+01
C.7.13 1.499599e+01 -7.258969e+00 4.759162e+01
C.7.14 1.508513e+01 -6.919598e+00 4.790141e+01
C.7.15 1.521901e+01 -6.541215e+00 4.814217e+01
C.7.17 1.561643e+01 -5.813200e+00 4.832035e+01
C.7.18 1.588305e+01 -5.599141e+00 4.813147e+01
C.7.19 1.601437e+01 -5.247663e+00 4.824081e+01
C.7.20 1.623115e+01 -5.005525e+00 4.809377e+01
C.7.21 1.643196e+01 -4.803800e+00 4.787877e+01
C.7.22 1.660032e+01 -4.694849e+00 4.758376e+01
C.7.23 1.671549e+01 -4.571297e+00 4.719043e+01
C.7.24 1.677488e+01 -4.504072e+00 4.677187e+01
C.7.25 1.683015e+01 -4.508382e+00 4.634742e+01
C.7.26 1.685948e+01 -4.575971e+00 4.597093e+01
C.7.27 1.686376e+01 -4.590507e+00 4.558759e+01
C.7.28 1.686976e+01 -4.491724e+00 4.521694e+01
C.7.29 1.687199e+01 -4.360891e+00 4.492300e+01
C.7.30 1.687073e+01 -4.166888e+00 4.466631e+01
C.8.01 -4.365511e+00 3.444877e+00 4.717440e+01
C.8.02 -4.189033e+00 3.161534e+00 4.714471e+01
C.8.03 -3.972930e+00 2.914190e+00 4.721127e+01
C.8.04 -3.709622e+00 2.736157e+00 4.731750e+01
C.8.05 -3.238197e+00 2.638462e+00 4.746719e+01
C.8.06 -2.744585e+00 2.663226e+00 4.756684e+01
C.8.07 -2.258907e+00 2.792400e+00 4.760706e+01
C.8.08 -1.841511e+00 3.091130e+00 4.745759e+01
C.8.09 -1.519850e+00 3.450005e+00 4.722617e+01
C.8.10 -1.164446e+00 3.790065e+00 4.701674e+01
C.8.11 -7.915574e-01 4.038112e+00 4.691532e+01
C.8.12 -3.681224e-01 4.212571e+00 4.694893e+01
C.8.14 2.458047e-01 4.373803e+00 4.710859e+01
C.8.15 4.266999e-01 4.439299e+00 4.716777e+01
C.8.16 5.996577e-01 4.536459e+00 4.720184e+01
C.8.17 8.189050e-01 4.686728e+00 4.722774e+01
C.8.18 1.030216e+00 4.848898e+00 4.724698e+01
C.8.19 1.164109e+00 5.078937e+00 4.722526e+01
C.8.20 1.181325e+00 5.316394e+00 4.727812e+01
C.8.21 1.147766e+00 5.539029e+00 4.737185e+01
C.8.22 1.059932e+00 5.745662e+00 4.746707e+01
C.8.23 9.273218e-01 5.892979e+00 4.754508e+01
C.8.24 7.604581e-01 6.010970e+00 4.760515e+01
C.8.26 3.178617e-01 6.394794e+00 4.736737e+01
C.8.27 5.266168e-02 6.603894e+00 4.766634e+01
C.8.28 -2.699831e-01 6.820415e+00 4.789539e+01
C.8.29 -4.982485e-01 6.890489e+00 4.822210e+01
C.8.30 -8.582357e-01 6.888206e+00 4.840690e+01
C.8.31 -1.217428e+00 6.884547e+00 4.859322e+01
C.8.32 -1.636121e+00 6.896014e+00 4.872180e+01
C.8.33 -2.073162e+00 6.916720e+00 4.869872e+01
C.8.34 -2.497953e+00 6.923465e+00 4.859156e+01
C.8.35 -2.863166e+00 6.864429e+00 4.854730e+01
C.8.36 -3.218847e+00 6.775580e+00 4.848084e+01
C.8.37 -3.567696e+00 6.655154e+00 4.842958e+01
C.8.38 -3.850790e+00 6.689990e+00 4.822685e+01
C.8.39 -4.164854e+00 6.536777e+00 4.820803e+01
C.8.40 -4.436959e+00 6.316842e+00 4.821545e+01
C.8.41 -4.663336e+00 6.214890e+00 4.809389e+01
C.8.42 -4.863685e+00 6.037662e+00 4.802412e+01
C.8.44 -5.034207e+00 5.488535e+00 4.773174e+01
C.8.45 -5.000144e+00 5.158187e+00 4.752703e+01
C.8.46 -4.915754e+00 4.829190e+00 4.733512e+01
C.8.47 -4.741750e+00 4.384806e+00 4.716322e+01
C.8.48 -4.582783e+00 3.903245e+00 4.717528e+01
C.9.01 1.531803e+01 1.700293e+00 5.142979e+01
C.9.02 1.504975e+01 1.615279e+00 5.137526e+01
C.9.03 1.478306e+01 1.593661e+00 5.127238e+01
C.9.04 1.455990e+01 1.661859e+00 5.110587e+01
C.9.05 1.441194e+01 1.886418e+00 5.091400e+01
C.9.06 1.428795e+01 2.155810e+00 5.076843e+01
C.9.07 1.416844e+01 2.410233e+00 5.059488e+01
C.9.08 1.397684e+01 2.656593e+00 5.033879e+01
C.9.09 1.375865e+01 2.880926e+00 5.008374e+01
C.9.10 1.354032e+01 3.119712e+00 4.984229e+01
C.9.11 1.334796e+01 3.337199e+00 4.970349e+01
C.9.12 1.312118e+01 3.557208e+00 4.964233e+01
C.9.14 1.267086e+01 3.817520e+00 4.962143e+01
C.9.15 1.252267e+01 3.947150e+00 4.950199e+01
C.9.16 1.231561e+01 4.046791e+00 4.948701e+01
C.9.17 1.202989e+01 4.189926e+00 4.950675e+01
C.9.18 1.179296e+01 4.400858e+00 4.946341e+01
C.9.19 1.164224e+01 4.682408e+00 4.944054e+01
C.9.20 1.160668e+01 4.992334e+00 4.951741e+01
C.9.21 1.165620e+01 5.286661e+00 4.963639e+01
C.9.22 1.179138e+01 5.543307e+00 4.977457e+01
C.9.23 1.202961e+01 5.694280e+00 4.987196e+01
C.9.24 1.224760e+01 5.810430e+00 5.003935e+01
C.9.26 1.259273e+01 5.991242e+00 5.056787e+01
C.9.27 1.274477e+01 6.065780e+00 5.090282e+01
C.9.28 1.299589e+01 6.146750e+00 5.116975e+01
C.9.29 1.327360e+01 6.145059e+00 5.145560e+01
C.9.30 1.361356e+01 6.118688e+00 5.166192e+01
C.9.31 1.399982e+01 6.104967e+00 5.175913e+01
C.9.32 1.446047e+01 6.072206e+00 5.190197e+01
C.9.33 1.493568e+01 6.042093e+00 5.198537e+01
C.9.34 1.541609e+01 5.990556e+00 5.196970e+01
C.9.35 1.574318e+01 5.926359e+00 5.194667e+01
C.9.36 1.605952e+01 5.839057e+00 5.200957e+01
C.9.37 1.634815e+01 5.711891e+00 5.211987e+01
C.9.38 1.656520e+01 5.602340e+00 5.207390e+01
C.9.39 1.674904e+01 5.438951e+00 5.210099e+01
C.9.40 1.690980e+01 5.257864e+00 5.205009e+01
C.9.41 1.704816e+01 5.042863e+00 5.193198e+01
C.9.42 1.711989e+01 4.784794e+00 5.184495e+01
C.9.44 1.724612e+01 4.036353e+00 5.144319e+01
C.9.45 1.722809e+01 3.482738e+00 5.127398e+01
C.9.46 1.702651e+01 2.941549e+00 5.123030e+01
C.9.47 1.654367e+01 2.411600e+00 5.123484e+01
C.9.48 1.595613e+01 2.017678e+00 5.135163e+01
C.10.02 -1.285003e+00 -7.256130e+00 5.094087e+01
C.10.03 -1.306775e+00 -7.009798e+00 5.067694e+01
C.10.04 -1.327574e+00 -6.753761e+00 5.042232e+01
C.10.05 -1.371630e+00 -6.522542e+00 5.026584e+01
C.10.06 -1.440754e+00 -6.274299e+00 5.014970e+01
C.10.07 -1.515602e+00 -6.027116e+00 5.003486e+01
C.10.08 -1.539356e+00 -5.877133e+00 4.987897e+01
C.10.09 -1.557943e+00 -5.741536e+00 4.970977e+01
C.10.10 -1.592226e+00 -5.590651e+00 4.955676e+01
C.10.11 -1.651433e+00 -5.421743e+00 4.941534e+01
C.10.12 -1.718264e+00 -5.246523e+00 4.928548e+01
C.10.13 -1.784425e+00 -5.082712e+00 4.914120e+01
C.10.14 -1.815051e+00 -4.929986e+00 4.901958e+01
C.10.15 -1.825140e+00 -4.757399e+00 4.892385e+01
C.10.17 -2.082591e+00 -4.245140e+00 4.861861e+01
C.10.18 -2.308997e+00 -3.944561e+00 4.835203e+01
C.10.19 -2.510863e+00 -3.580638e+00 4.815331e+01
C.10.20 -2.640944e+00 -3.111792e+00 4.790360e+01
C.10.21 -2.714849e+00 -2.647184e+00 4.762468e+01
C.10.22 -2.775102e+00 -2.149865e+00 4.740525e+01
C.10.23 -2.828807e+00 -1.654167e+00 4.723444e+01
C.10.24 -2.867368e+00 -1.140589e+00 4.712257e+01
C.10.25 -2.884197e+00 -6.212114e-01 4.703460e+01
C.10.26 -2.854394e+00 -1.277331e-01 4.700974e+01
C.10.27 -2.813137e+00 3.579682e-01 4.709586e+01
C.10.28 -2.822098e+00 8.322395e-01 4.723735e+01
C.10.29 -2.894117e+00 1.334790e+00 4.727154e+01
C.10.30 -3.054960e+00 1.808843e+00 4.736265e+01
C.11.02 1.130105e+01 -8.022822e+00 5.392673e+01
C.11.03 1.144824e+01 -7.777345e+00 5.374462e+01
C.11.04 1.160514e+01 -7.530339e+00 5.357299e+01
C.11.05 1.177871e+01 -7.275693e+00 5.338589e+01
C.11.06 1.193880e+01 -7.083549e+00 5.312623e+01
C.11.07 1.213995e+01 -6.787979e+00 5.307984e+01
C.11.08 1.232870e+01 -6.625695e+00 5.285654e+01
C.11.09 1.252070e+01 -6.489558e+00 5.261902e+01
C.11.10 1.274842e+01 -6.308948e+00 5.245368e+01
C.11.11 1.300464e+01 -6.060993e+00 5.231707e+01
C.11.12 1.325120e+01 -5.794406e+00 5.219904e+01
C.11.13 1.347996e+01 -5.516602e+00 5.207139e+01
C.11.14 1.365320e+01 -5.233982e+00 5.198804e+01
C.11.15 1.379758e+01 -4.946474e+00 5.187260e+01
C.11.17 1.415848e+01 -4.416484e+00 5.154723e+01
C.11.18 1.434952e+01 -4.120759e+00 5.140794e+01
C.11.19 1.452067e+01 -3.806504e+00 5.128424e+01
C.11.20 1.465256e+01 -3.471307e+00 5.116932e+01
C.11.21 1.475869e+01 -3.121605e+00 5.107233e+01
C.11.22 1.485466e+01 -2.771408e+00 5.096691e+01
C.11.23 1.499539e+01 -2.284709e+00 5.089244e+01
C.11.24 1.512190e+01 -1.790066e+00 5.085321e+01
C.11.25 1.523496e+01 -1.300737e+00 5.075326e+01
C.11.26 1.529234e+01 -8.511196e-01 5.073742e+01
C.11.27 1.531831e+01 -3.987345e-01 5.075676e+01
C.11.28 1.528227e+01 3.570870e-02 5.088190e+01
C.11.29 1.523452e+01 4.288620e-01 5.098229e+01
C.11.30 1.518245e+01 8.302863e-01 5.103770e+01
