# Supplementary material for: Ontogenetic changes and sexual dimorphism in the cranium and mandible of the Atlantic walrus (Odobenus rosmarus rosmarus L.)
Source: Anat Rec (Hoboken). 2025 Sep 12;309(7):1875–903. doi: 10.1002/ar.70050 (PMC13251751; doi:10.1002/ar.70050)
Supplement: Supplementary file 1 — Data S1: Supporting information. [file AR-309-1875-s001.zip › PTS files/Ontogeny_Skull/4750_F_A.pts]

Version 1.0
487
S.1 4.229696e+00 -1.703589e+01 5.038716e+01
S.2 3.234145e+00 -1.336988e+01 5.244297e+01
S.3 4.212538e+00 -9.855596e+00 5.348626e+01
S.4 1.052251e+00 -1.025425e+01 5.271144e+01
S.5 2.127928e+00 -9.962587e+00 5.415037e+01
S.6 1.294084e+00 -4.590409e+00 5.443839e+01
S.7 -1.756662e-01 9.405977e+00 5.065424e+01
S.8 1.614942e+00 1.190750e+01 4.133832e+01
S.9 2.850145e+00 9.055082e+00 3.767563e+01
S.10 4.040184e+00 1.094119e+01 4.047342e+01
S.11 3.954149e-01 1.033080e+01 3.936662e+01
S.12 6.155118e+00 -1.491727e+01 4.848189e+01
S.13 2.918844e+00 -1.556279e+01 4.795993e+01
S.14 7.959988e+00 -8.730398e+00 4.646626e+01
S.15 5.875198e-01 -9.856171e+00 4.466619e+01
S.16 7.069597e+00 -3.026381e+00 4.441022e+01
S.17 3.352390e-01 -4.062242e+00 4.293243e+01
S.18 5.999504e+00 5.238054e-01 4.036554e+01
S.19 2.021552e+00 9.639263e-02 3.960364e+01
S.20 3.731118e+00 -1.023302e+00 4.248666e+01
S.21 3.241595e+00 -7.506045e+00 4.846526e+01
S.22 4.327560e+00 -1.525229e+01 4.905500e+01
S.23 8.465518e+00 -5.940806e+00 5.352724e+01
S.24 -3.896419e+00 -8.185125e+00 5.032078e+01
S.25 1.016619e+01 -4.556049e+00 4.942596e+01
S.26 -3.011784e+00 -7.814809e+00 4.642294e+01
S.27 1.021391e+01 -1.736418e+00 5.134914e+01
S.28 -5.580404e+00 -4.374671e+00 4.739950e+01
S.29 1.093927e+01 -1.243606e+00 4.845138e+01
S.30 -5.118831e+00 -3.780849e+00 4.440217e+01
S.31 8.070905e+00 -6.854311e+00 4.908344e+01
S.32 -1.482315e+00 -8.465762e+00 4.668113e+01
S.33 8.326581e+00 -7.265816e+00 4.702660e+01
S.34 -4.096397e-01 -9.609751e+00 4.480418e+01
S.35 1.015361e+01 -5.646290e+00 4.662039e+01
S.36 -2.366777e+00 -7.738668e+00 4.342175e+01
S.37 1.216482e+01 -1.006446e+00 4.516383e+01
S.38 -4.381574e+00 -3.849415e+00 4.119918e+01
S.39 1.248150e+01 -3.980308e-01 4.701849e+01
S.40 -5.896558e+00 -3.554004e+00 4.256775e+01
S.41 1.147523e+01 3.810558e+00 4.522174e+01
S.42 -5.560908e+00 5.615524e-01 4.118235e+01
S.43 1.297303e+01 6.707368e+00 4.663570e+01
S.44 -8.316259e+00 2.770432e+00 4.118619e+01
S.45 1.431953e+01 4.721653e+00 3.897790e+01
S.46 -5.804370e+00 1.695139e+00 3.379994e+01
S.47 1.533823e+01 5.764875e+00 4.195700e+01
S.48 -7.492563e+00 1.726924e+00 3.568098e+01
S.49 1.086006e+01 9.008018e+00 3.843466e+01
S.50 -3.596497e+00 6.588815e+00 3.526702e+01
S.51 7.705691e+00 1.146429e+01 4.086986e+01
S.52 -2.810928e+00 9.394931e+00 3.813198e+01
S.53 4.674921e+00 1.251544e+01 3.878748e+01
S.54 1.045036e-01 1.181719e+01 3.779705e+01
S.55 4.485223e+00 9.866663e+00 3.730926e+01
S.56 1.538105e+00 9.232225e+00 3.662418e+01
S.57 5.869357e+00 1.214670e+01 4.198626e+01
S.58 -1.998942e+00 1.073920e+01 4.008349e+01
S.59 1.171339e+00 1.200461e+01 4.263728e+01
S.60 7.294175e+00 1.090671e+01 4.094382e+01
S.61 -2.659906e+00 9.241272e+00 3.860380e+01
S.62 9.251443e+00 -1.027108e+01 4.659137e+01
S.63 -1.711687e-01 -1.229311e+01 4.427457e+01
S.64 6.139152e+00 3.260317e+00 4.143877e+01
S.65 8.643764e-01 2.345039e+00 4.033422e+01
S.66 1.048813e+01 5.322629e+00 3.982579e+01
S.67 -2.898159e+00 3.095334e+00 3.689136e+01
S.68 5.353073e+00 6.153476e+00 3.966536e+01
S.69 1.463699e+00 5.160179e+00 3.867643e+01
S.70 3.187481e+00 7.292533e+00 3.847755e+01
S.71 8.283602e+00 1.490688e+00 4.267498e+01
S.72 -1.356905e+00 -1.702660e-01 4.012419e+01
S.73 8.555229e+00 5.236450e-01 4.408761e+01
S.74 -1.997190e+00 -1.319847e+00 4.136828e+01
S.75 1.294016e+01 8.189071e-01 4.468328e+01
S.76 -5.453742e+00 -2.502924e+00 4.014370e+01
S.77 9.092222e+00 -1.689382e+01 4.732901e+01
S.78 1.028736e+00 -1.830441e+01 4.572245e+01
S.79 1.031994e+01 -1.347002e+01 4.472802e+01
S.80 -1.839010e-01 -1.471430e+01 4.312746e+01
S.81 1.168082e+01 -1.495534e+01 4.687152e+01
S.82 -1.131421e+00 -1.675987e+01 4.418843e+01
S.83 9.042133e+00 -1.530877e+01 4.507017e+01
S.84 1.936860e+00 -1.604576e+01 4.416106e+01
C.1.02 2.092160e+00 -9.871114e+00 5.442488e+01
C.1.03 2.027005e+00 -9.697400e+00 5.464979e+01
C.1.04 2.007560e+00 -9.417183e+00 5.472791e+01
C.1.05 1.944304e+00 -9.099825e+00 5.470715e+01
C.1.06 1.837213e+00 -8.796396e+00 5.466698e+01
C.1.07 1.730746e+00 -8.492157e+00 5.463160e+01
C.1.08 1.615505e+00 -8.108090e+00 5.457483e+01
C.1.09 1.500497e+00 -7.723823e+00 5.451892e+01
C.1.10 1.421855e+00 -7.331515e+00 5.445632e+01
C.1.11 1.401258e+00 -7.025094e+00 5.442779e+01
C.1.12 1.399063e+00 -6.716653e+00 5.442766e+01
C.1.13 1.405108e+00 -6.408800e+00 5.440950e+01
C.1.14 1.403419e+00 -6.151584e+00 5.438427e+01
C.1.15 1.397215e+00 -5.893786e+00 5.436694e+01
C.1.16 1.390629e+00 -5.636020e+00 5.434926e+01
C.1.17 1.379938e+00 -5.283122e+00 5.433492e+01
C.1.18 1.347868e+00 -4.933093e+00 5.437107e+01
C.1.20 1.228489e+00 -4.209623e+00 5.442746e+01
C.1.21 1.168003e+00 -3.838567e+00 5.433757e+01
C.1.22 1.112087e+00 -3.474945e+00 5.421894e+01
C.1.23 1.059541e+00 -3.074109e+00 5.404002e+01
C.1.24 1.017287e+00 -2.692103e+00 5.382154e+01
C.1.25 9.828671e-01 -2.320204e+00 5.358500e+01
C.1.26 9.307400e-01 -1.871142e+00 5.332318e+01
C.1.27 8.727534e-01 -1.411961e+00 5.308086e+01
C.1.28 8.259674e-01 -9.396143e-01 5.286263e+01
C.1.29 7.964252e-01 -3.519309e-01 5.263991e+01
C.1.30 7.788090e-01 2.449480e-01 5.244173e+01
C.1.31 7.497520e-01 8.421310e-01 5.224583e+01
C.1.32 6.892166e-01 1.401637e+00 5.206730e+01
C.1.33 6.105220e-01 1.962382e+00 5.190010e+01
C.1.34 5.521003e-01 2.526443e+00 5.173577e+01
C.1.35 4.882439e-01 3.191585e+00 5.157961e+01
C.1.36 3.992021e-01 3.865161e+00 5.148344e+01
C.1.37 3.245651e-01 4.544588e+00 5.142271e+01
C.1.38 3.122587e-01 5.014216e+00 5.140508e+01
C.1.39 3.280062e-01 5.483958e+00 5.139457e+01
C.1.40 3.302641e-01 5.953465e+00 5.137063e+01
C.1.41 3.119130e-01 6.249763e+00 5.134146e+01
C.1.42 2.804679e-01 6.543534e+00 5.130035e+01
C.1.43 2.391817e-01 6.834440e+00 5.124888e+01
C.1.44 1.608441e-01 7.272850e+00 5.114833e+01
C.1.45 7.413927e-02 7.706145e+00 5.103343e+01
C.1.46 -3.246021e-03 8.125473e+00 5.087024e+01
C.1.47 -8.056982e-02 8.557505e+00 5.067526e+01
C.1.48 -1.695983e-01 8.971760e+00 5.044918e+01
C.2.02 1.286003e+01 6.984657e+00 4.670245e+01
C.2.03 1.271281e+01 7.253792e+00 4.669976e+01
C.2.04 1.254818e+01 7.510535e+00 4.666671e+01
C.2.05 1.231740e+01 7.785238e+00 4.651208e+01
C.2.06 1.208340e+01 8.041629e+00 4.633278e+01
C.2.07 1.182213e+01 8.281944e+00 4.616961e+01
C.2.08 1.153026e+01 8.527061e+00 4.607511e+01
C.2.09 1.123514e+01 8.779570e+00 4.601720e+01
C.2.10 1.095383e+01 9.053096e+00 4.600108e+01
C.2.11 1.066275e+01 9.305111e+00 4.600883e+01
C.2.12 1.038722e+01 9.569670e+00 4.605779e+01
C.2.13 1.010448e+01 9.822714e+00 4.612355e+01
C.2.14 9.636563e+00 1.018807e+01 4.622866e+01
C.2.15 9.148333e+00 1.052284e+01 4.634281e+01
C.2.16 8.652433e+00 1.083262e+01 4.648975e+01
C.2.17 8.205687e+00 1.110053e+01 4.666688e+01
C.2.18 7.753454e+00 1.133676e+01 4.687283e+01
C.2.19 7.331143e+00 1.157509e+01 4.713278e+01
C.2.20 6.885794e+00 1.177574e+01 4.739364e+01
C.2.21 6.426395e+00 1.193821e+01 4.765664e+01
C.2.22 6.024782e+00 1.199639e+01 4.803341e+01
C.2.23 5.538885e+00 1.180076e+01 4.858869e+01
C.2.24 5.002347e+00 1.150027e+01 4.904099e+01
C.2.25 4.492644e+00 1.116526e+01 4.950000e+01
C.2.26 4.007962e+00 1.084121e+01 4.987914e+01
C.2.27 3.524281e+00 1.048196e+01 5.022661e+01
C.2.28 2.932344e+00 1.020500e+01 5.046453e+01
C.2.29 2.480876e+00 1.004585e+01 5.062725e+01
C.2.30 2.007657e+00 9.922420e+00 5.075563e+01
C.2.31 1.516214e+00 9.813354e+00 5.080287e+01
C.2.32 9.495492e-01 9.676235e+00 5.079299e+01
C.2.33 3.839785e-01 9.558758e+00 5.071321e+01
C.3.02 -8.322700e+00 3.131765e+00 4.121386e+01
C.3.03 -8.236915e+00 3.483466e+00 4.123189e+01
C.3.04 -8.062909e+00 3.801163e+00 4.121907e+01
C.3.05 -7.888657e+00 4.111600e+00 4.121598e+01
C.3.06 -7.786046e+00 4.449667e+00 4.125991e+01
C.3.07 -7.636477e+00 4.768623e+00 4.131135e+01
C.3.08 -7.463318e+00 5.133265e+00 4.141523e+01
C.3.09 -7.294679e+00 5.491652e+00 4.154506e+01
C.3.10 -7.118752e+00 5.844739e+00 4.167970e+01
C.3.11 -6.944270e+00 6.317925e+00 4.185606e+01
C.3.12 -6.801441e+00 6.799052e+00 4.203931e+01
C.3.13 -6.624774e+00 7.263707e+00 4.223512e+01
C.3.14 -6.406565e+00 7.684916e+00 4.242507e+01
C.3.15 -6.183010e+00 8.098976e+00 4.262428e+01
C.3.16 -6.004210e+00 8.515205e+00 4.286069e+01
C.3.17 -5.811812e+00 8.976333e+00 4.319007e+01
C.3.18 -5.628632e+00 9.410403e+00 4.355912e+01
C.3.19 -5.438716e+00 9.789844e+00 4.398113e+01
C.3.20 -5.247450e+00 1.014109e+01 4.443663e+01
C.3.21 -5.118566e+00 1.046507e+01 4.493248e+01
C.3.22 -5.069259e+00 1.060074e+01 4.552120e+01
C.3.23 -4.873625e+00 1.042712e+01 4.620830e+01
C.3.24 -4.606199e+00 1.010964e+01 4.681512e+01
C.3.25 -4.332662e+00 9.789705e+00 4.741791e+01
C.3.26 -4.134548e+00 9.607122e+00 4.781979e+01
C.3.27 -3.898244e+00 9.432699e+00 4.820426e+01
C.3.28 -3.669846e+00 9.283160e+00 4.860371e+01
C.3.29 -3.214781e+00 9.197259e+00 4.909114e+01
C.3.30 -2.689524e+00 9.184703e+00 4.951070e+01
C.3.31 -2.148912e+00 9.183678e+00 4.991048e+01
C.3.32 -1.529154e+00 9.204624e+00 5.026118e+01
C.3.33 -8.582374e-01 9.294877e+00 5.048311e+01
C.4.02 4.326168e+00 -1.704735e+01 4.999778e+01
C.4.03 4.372260e+00 -1.682771e+01 4.966508e+01
C.4.04 4.439948e+00 -1.663817e+01 4.931786e+01
C.4.05 4.487973e+00 -1.624511e+01 4.900259e+01
C.4.06 4.419094e+00 -1.574423e+01 4.897869e+01
C.4.08 4.220046e+00 -1.475822e+01 4.917130e+01
C.4.09 4.105818e+00 -1.426279e+01 4.927479e+01
C.4.10 4.002398e+00 -1.375888e+01 4.934241e+01
C.4.11 3.901731e+00 -1.325151e+01 4.945613e+01
C.4.12 3.779350e+00 -1.275063e+01 4.957707e+01
C.4.13 3.802073e+00 -1.227831e+01 4.933853e+01
C.4.14 3.723034e+00 -1.177978e+01 4.933115e+01
C.4.15 3.655058e+00 -1.128222e+01 4.927934e+01
C.4.16 3.578716e+00 -1.078603e+01 4.922636e+01
C.4.17 3.502613e+00 -1.036578e+01 4.916670e+01
C.4.18 3.423475e+00 -9.948071e+00 4.909443e+01
C.4.19 3.362500e+00 -9.527437e+00 4.902155e+01
C.4.20 3.345509e+00 -9.192105e+00 4.897416e+01
C.4.21 3.347537e+00 -8.857190e+00 4.892124e+01
C.4.22 3.340397e+00 -8.524698e+00 4.885511e+01
C.4.23 3.314066e+00 -8.181158e+00 4.873294e+01
C.4.24 3.280500e+00 -7.835447e+00 4.861895e+01
C.4.26 3.188365e+00 -7.152756e+00 4.833170e+01
C.4.27 3.128171e+00 -6.818603e+00 4.815795e+01
C.4.28 3.099202e+00 -6.503245e+00 4.794537e+01
C.4.29 3.108087e+00 -6.116318e+00 4.768719e+01
C.4.30 3.124568e+00 -5.712610e+00 4.745654e+01
C.4.31 3.143765e+00 -5.317619e+00 4.721146e+01
C.4.32 3.168517e+00 -4.822929e+00 4.685780e+01
C.4.33 3.201431e+00 -4.385001e+00 4.643644e+01
C.4.34 3.253878e+00 -3.926586e+00 4.603957e+01
C.4.35 3.341063e+00 -3.555744e+00 4.565305e+01
C.4.36 3.432130e+00 -3.283625e+00 4.519241e+01
C.4.37 3.516051e+00 -3.001170e+00 4.473668e+01
C.4.38 3.581146e+00 -2.733990e+00 4.431144e+01
C.4.39 3.632092e+00 -2.397954e+00 4.393601e+01
C.4.40 3.674794e+00 -2.077949e+00 4.354585e+01
C.4.41 3.703110e+00 -1.730471e+00 4.318903e+01
C.4.42 3.723756e+00 -1.388434e+00 4.282649e+01
C.5.02 8.274167e+00 -5.929763e+00 5.367381e+01
C.5.03 8.037806e+00 -5.891238e+00 5.370331e+01
C.5.04 7.810515e+00 -5.860061e+00 5.377804e+01
C.5.05 7.544809e+00 -5.839047e+00 5.390424e+01
C.5.06 7.273618e+00 -5.809869e+00 5.401637e+01
C.5.07 7.007701e+00 -5.787683e+00 5.414191e+01
C.5.08 6.715379e+00 -5.755473e+00 5.426151e+01
C.5.09 6.414690e+00 -5.703748e+00 5.434929e+01
C.5.10 6.117266e+00 -5.653423e+00 5.444830e+01
C.5.11 5.806216e+00 -5.613326e+00 5.456568e+01
C.5.12 5.491831e+00 -5.554046e+00 5.466459e+01
C.5.13 5.188493e+00 -5.468462e+00 5.477769e+01
C.5.14 4.915471e+00 -5.318959e+00 5.490094e+01
C.5.15 4.662686e+00 -5.121198e+00 5.499622e+01
C.5.16 4.387770e+00 -4.936362e+00 5.504459e+01
C.5.17 4.105856e+00 -4.827632e+00 5.506237e+01
C.5.18 3.814183e+00 -4.746862e+00 5.505862e+01
C.5.19 3.523516e+00 -4.662531e+00 5.506297e+01
C.5.20 3.259278e+00 -4.536117e+00 5.506704e+01
C.5.21 3.000969e+00 -4.398348e+00 5.505633e+01
C.5.22 2.727338e+00 -4.312383e+00 5.499673e+01
C.5.23 2.504996e+00 -4.356672e+00 5.491776e+01
C.5.24 2.310012e+00 -4.459161e+00 5.482228e+01
C.5.25 2.108193e+00 -4.537520e+00 5.471852e+01
C.5.26 1.838316e+00 -4.557855e+00 5.461953e+01
C.5.27 1.567908e+00 -4.553087e+00 5.452006e+01
C.5.29 1.035305e+00 -4.697681e+00 5.435711e+01
C.5.30 7.923431e-01 -4.835028e+00 5.427235e+01
C.5.31 5.419901e-01 -4.967942e+00 5.420348e+01
C.5.32 2.119654e-01 -5.096320e+00 5.414562e+01
C.5.33 -1.225012e-01 -5.216417e+00 5.409614e+01
C.5.34 -4.417278e-01 -5.372722e+00 5.404710e+01
C.5.35 -7.021505e-01 -5.557484e+00 5.396709e+01
C.5.36 -9.334925e-01 -5.757672e+00 5.384560e+01
C.5.37 -1.148696e+00 -5.964139e+00 5.370626e+01
C.5.38 -1.331602e+00 -6.157179e+00 5.356971e+01
C.5.39 -1.495445e+00 -6.351676e+00 5.341257e+01
C.5.40 -1.650118e+00 -6.540832e+00 5.324035e+01
C.5.41 -1.774808e+00 -6.699445e+00 5.307696e+01
C.5.42 -1.887161e+00 -6.846928e+00 5.289521e+01
C.5.43 -1.999620e+00 -6.987075e+00 5.270782e+01
C.5.44 -2.119615e+00 -7.138291e+00 5.249963e+01
C.5.45 -2.241537e+00 -7.290051e+00 5.229295e+01
C.5.46 -2.388254e+00 -7.426350e+00 5.209169e+01
C.5.47 -2.574878e+00 -7.544360e+00 5.193635e+01
C.5.48 -2.782700e+00 -7.659312e+00 5.180796e+01
C.5.49 -2.974647e+00 -7.780840e+00 5.166213e+01
C.5.50 -3.134251e+00 -7.918454e+00 5.146147e+01
C.5.51 -3.257567e+00 -8.004469e+00 5.121231e+01
C.5.52 -3.361746e+00 -8.027984e+00 5.094163e+01
C.5.53 -3.559981e+00 -8.127015e+00 5.075036e+01
C.5.54 -3.789809e+00 -8.214922e+00 5.059177e+01
C.6.02 1.029247e+01 -1.937998e+00 5.139269e+01
C.6.03 1.038571e+01 -2.137984e+00 5.138891e+01
C.6.04 1.048438e+01 -2.325134e+00 5.132612e+01
C.6.05 1.059039e+01 -2.522686e+00 5.110753e+01
C.6.06 1.065965e+01 -2.656073e+00 5.083283e+01
C.6.07 1.071558e+01 -2.813417e+00 5.056795e+01
C.6.08 1.073091e+01 -2.960049e+00 5.044973e+01
C.6.09 1.071915e+01 -3.087305e+00 5.031053e+01
C.6.10 1.070307e+01 -3.218234e+00 5.017521e+01
C.6.11 1.067556e+01 -3.421978e+00 4.997426e+01
C.6.12 1.062563e+01 -3.639858e+00 4.979347e+01
C.6.13 1.053979e+01 -3.878077e+00 4.965733e+01
C.6.14 1.042865e+01 -4.101729e+00 4.955381e+01
C.6.15 1.029729e+01 -4.325164e+00 4.947692e+01
C.6.17 9.995180e+00 -4.929687e+00 4.941007e+01
C.6.18 9.834849e+00 -5.306624e+00 4.944648e+01
C.6.19 9.617419e+00 -5.647551e+00 4.952128e+01
C.6.20 9.359140e+00 -5.909240e+00 4.968748e+01
C.6.21 9.095384e+00 -6.098887e+00 4.992683e+01
C.6.22 8.826059e+00 -6.244866e+00 5.018945e+01
C.6.23 8.559417e+00 -6.338488e+00 5.052990e+01
C.6.24 8.336254e+00 -6.358066e+00 5.091146e+01
C.6.25 8.185099e+00 -6.330189e+00 5.132636e+01
C.6.26 8.111855e+00 -6.275258e+00 5.164469e+01
C.6.27 8.046034e+00 -6.220205e+00 5.196463e+01
C.6.28 8.057147e+00 -6.150369e+00 5.228823e+01
C.6.29 8.248056e+00 -6.019948e+00 5.268116e+01
C.6.30 8.477251e+00 -5.977864e+00 5.307301e+01
C.7.02 -3.739735e+00 -8.179461e+00 5.003236e+01
C.7.03 -3.474770e+00 -8.149310e+00 4.984089e+01
C.7.04 -3.210123e+00 -8.166624e+00 4.964743e+01
C.7.05 -3.033259e+00 -8.148496e+00 4.944902e+01
C.7.06 -2.844285e+00 -8.144258e+00 4.926128e+01
C.7.07 -2.710194e+00 -8.142326e+00 4.903108e+01
C.7.08 -2.605169e+00 -8.170300e+00 4.871325e+01
C.7.09 -2.547431e+00 -8.210230e+00 4.838474e+01
C.7.10 -2.534787e+00 -8.237461e+00 4.805018e+01
C.7.11 -2.551700e+00 -8.259649e+00 4.773494e+01
C.7.12 -2.618745e+00 -8.266188e+00 4.742572e+01
C.7.13 -2.698645e+00 -8.227319e+00 4.712197e+01
C.7.14 -2.773169e+00 -8.130265e+00 4.685549e+01
C.7.15 -2.885632e+00 -7.976027e+00 4.663289e+01
C.7.17 -3.280316e+00 -7.544422e+00 4.616788e+01
C.7.18 -3.590488e+00 -7.262347e+00 4.598214e+01
C.7.19 -3.895477e+00 -6.966222e+00 4.581020e+01
C.7.20 -4.206942e+00 -6.678894e+00 4.575137e+01
C.7.21 -4.533025e+00 -6.407640e+00 4.580732e+01
C.7.22 -4.846889e+00 -6.151444e+00 4.594476e+01
C.7.23 -5.125384e+00 -5.952935e+00 4.610937e+01
C.7.24 -5.372388e+00 -5.790367e+00 4.634734e+01
C.7.25 -5.561414e+00 -5.605559e+00 4.661969e+01
C.7.26 -5.630729e+00 -5.432626e+00 4.689957e+01
C.7.27 -5.595905e+00 -5.203378e+00 4.714305e+01
C.7.28 -5.567519e+00 -4.928652e+00 4.733480e+01
C.7.29 -5.564547e+00 -4.747703e+00 4.738898e+01
C.7.30 -5.564033e+00 -4.561592e+00 4.742137e+01
C.8.01 1.142997e+01 -9.551777e-01 4.480178e+01
C.8.02 1.117679e+01 -9.349211e-01 4.490223e+01
C.8.03 1.092586e+01 -8.507029e-01 4.496965e+01
C.8.04 1.069552e+01 -7.062778e-01 4.499596e+01
C.8.05 1.044354e+01 -4.597113e-01 4.495191e+01
C.8.06 1.021700e+01 -2.064702e-01 4.484808e+01
C.8.07 9.973257e+00 3.624649e-02 4.475913e+01
C.8.08 9.725931e+00 1.914336e-01 4.472288e+01
C.8.09 9.457490e+00 3.027097e-01 4.467679e+01
C.8.10 9.188829e+00 3.716286e-01 4.457862e+01
C.8.11 8.975766e+00 3.887528e-01 4.440868e+01
C.8.12 8.769064e+00 4.588993e-01 4.424461e+01
C.8.14 8.398878e+00 5.741984e-01 4.401045e+01
C.8.15 8.241724e+00 6.307963e-01 4.393937e+01
C.8.16 8.102785e+00 7.214691e-01 4.386568e+01
C.8.17 7.983418e+00 8.557231e-01 4.375644e+01
C.8.18 7.892983e+00 9.936188e-01 4.362601e+01
C.8.19 7.846069e+00 1.137110e+00 4.347967e+01
C.8.20 7.864446e+00 1.233458e+00 4.334272e+01
C.8.21 7.924222e+00 1.306055e+00 4.320295e+01
C.8.22 7.999177e+00 1.368078e+00 4.306543e+01
C.8.23 8.075682e+00 1.423078e+00 4.292660e+01
C.8.24 8.167429e+00 1.470438e+00 4.279433e+01
C.8.26 8.626150e+00 1.499608e+00 4.245753e+01
C.8.27 8.908049e+00 1.429733e+00 4.217405e+01
C.8.28 9.194342e+00 1.295065e+00 4.191986e+01
C.8.29 9.576376e+00 1.257735e+00 4.186362e+01
C.8.30 9.955138e+00 1.308843e+00 4.193021e+01
C.8.31 1.031075e+01 1.437628e+00 4.201662e+01
C.8.32 1.066212e+01 1.532625e+00 4.209101e+01
C.8.33 1.102787e+01 1.478213e+00 4.212691e+01
C.8.34 1.137682e+01 1.503942e+00 4.225182e+01
C.8.35 1.168389e+01 1.604468e+00 4.251395e+01
C.8.36 1.203738e+01 1.617885e+00 4.273298e+01
C.8.37 1.235473e+01 1.581114e+00 4.299951e+01
C.8.38 1.261090e+01 1.498767e+00 4.328521e+01
C.8.39 1.282240e+01 1.404685e+00 4.360213e+01
C.8.40 1.296186e+01 1.299216e+00 4.395349e+01
C.8.41 1.300607e+01 1.175234e+00 4.421902e+01
C.8.42 1.299041e+01 1.018632e+00 4.447015e+01
C.8.44 1.287780e+01 4.617302e-01 4.490848e+01
C.8.45 1.280309e+01 6.801495e-02 4.505540e+01
C.8.46 1.261381e+01 -3.085911e-01 4.512263e+01
C.8.47 1.228371e+01 -6.493909e-01 4.500230e+01
C.8.48 1.191750e+01 -9.127272e-01 4.481217e+01
C.9.01 -4.446298e+00 -3.599497e+00 4.065404e+01
C.9.02 -4.226884e+00 -3.462610e+00 4.069571e+01
C.9.03 -4.015292e+00 -3.321037e+00 4.075741e+01
C.9.04 -3.821960e+00 -3.168823e+00 4.084722e+01
C.9.05 -3.626973e+00 -2.967772e+00 4.103911e+01
C.9.06 -3.475596e+00 -2.762115e+00 4.126283e+01
C.9.07 -3.311366e+00 -2.517853e+00 4.143203e+01
C.9.08 -3.141230e+00 -2.248251e+00 4.147077e+01
C.9.09 -2.972142e+00 -1.977360e+00 4.143670e+01
C.9.10 -2.790648e+00 -1.713339e+00 4.141465e+01
C.9.11 -2.557081e+00 -1.525580e+00 4.142216e+01
C.9.12 -2.278816e+00 -1.415120e+00 4.140672e+01
C.9.14 -1.782869e+00 -1.207834e+00 4.138543e+01
C.9.15 -1.575775e+00 -1.085620e+00 4.141625e+01
C.9.16 -1.383608e+00 -9.383980e-01 4.140318e+01
C.9.17 -1.263334e+00 -7.955213e-01 4.133169e+01
C.9.18 -1.181118e+00 -6.484932e-01 4.122392e+01
C.9.19 -1.121168e+00 -5.091373e-01 4.109362e+01
C.9.20 -1.086349e+00 -3.920721e-01 4.096046e+01
C.9.21 -1.062894e+00 -3.045241e-01 4.080415e+01
C.9.22 -1.075849e+00 -2.362823e-01 4.063734e+01
C.9.23 -1.135670e+00 -2.108345e-01 4.044948e+01
C.9.24 -1.237989e+00 -2.075249e-01 4.027908e+01
C.9.26 -1.449258e+00 -1.902194e-01 3.976669e+01
C.9.27 -1.510180e+00 -2.609561e-01 3.940890e+01
C.9.28 -1.596595e+00 -3.950447e-01 3.907530e+01
C.9.29 -1.818064e+00 -5.032247e-01 3.886626e+01
C.9.30 -2.070015e+00 -6.560728e-01 3.873360e+01
C.9.31 -2.384280e+00 -6.813537e-01 3.866253e+01
C.9.32 -3.005152e+00 -7.787547e-01 3.857874e+01
C.9.33 -3.597617e+00 -9.850488e-01 3.848687e+01
C.9.34 -4.226593e+00 -1.028628e+00 3.855386e+01
C.9.35 -4.535183e+00 -1.161625e+00 3.858306e+01
C.9.36 -4.823703e+00 -1.299178e+00 3.869078e+01
C.9.37 -5.070417e+00 -1.482114e+00 3.883019e+01
C.9.38 -5.214258e+00 -1.679370e+00 3.900007e+01
C.9.39 -5.323367e+00 -1.782886e+00 3.925666e+01
C.9.40 -5.393394e+00 -1.947740e+00 3.949411e+01
C.9.41 -5.437064e+00 -2.130442e+00 3.971626e+01
C.9.42 -5.485374e+00 -2.277457e+00 3.996259e+01
C.9.44 -5.433389e+00 -2.737939e+00 4.030202e+01
C.9.45 -5.381060e+00 -2.986502e+00 4.042924e+01
C.9.46 -5.249740e+00 -3.222707e+00 4.051683e+01
C.9.47 -5.014229e+00 -3.409915e+00 4.058337e+01
C.9.48 -4.738688e+00 -3.547338e+00 4.057207e+01
C.10.02 9.151984e+00 -9.966329e+00 4.646682e+01
C.10.03 9.064727e+00 -9.645799e+00 4.637777e+01
C.10.04 9.008553e+00 -9.321360e+00 4.627846e+01
C.10.05 8.968859e+00 -8.956591e+00 4.615754e+01
C.10.06 8.938490e+00 -8.572836e+00 4.612490e+01
C.10.07 8.930670e+00 -8.188601e+00 4.608546e+01
C.10.08 8.928096e+00 -7.889915e+00 4.606437e+01
C.10.09 8.942484e+00 -7.591365e+00 4.604635e+01
C.10.10 9.016157e+00 -7.309388e+00 4.611508e+01
C.10.11 9.219790e+00 -6.993681e+00 4.618494e+01
C.10.12 9.473848e+00 -6.709830e+00 4.615505e+01
C.10.13 9.731058e+00 -6.427244e+00 4.615871e+01
C.10.14 9.925483e+00 -6.171603e+00 4.626487e+01
C.10.15 1.006277e+01 -5.924029e+00 4.645002e+01
C.10.17 1.028389e+01 -5.358053e+00 4.661216e+01
C.10.18 1.041088e+01 -5.079888e+00 4.653078e+01
C.10.19 1.055037e+01 -4.813451e+00 4.643237e+01
C.10.20 1.066813e+01 -4.485152e+00 4.641795e+01
C.10.21 1.080393e+01 -4.167328e+00 4.636897e+01
C.10.22 1.092793e+01 -3.849818e+00 4.629372e+01
C.10.23 1.103400e+01 -3.525047e+00 4.620059e+01
C.10.24 1.112551e+01 -3.189259e+00 4.613521e+01
C.10.25 1.121690e+01 -2.886164e+00 4.597653e+01
C.10.26 1.130137e+01 -2.487173e+00 4.582061e+01
C.10.27 1.139793e+01 -2.137564e+00 4.557755e+01
C.10.28 1.153103e+01 -1.757240e+00 4.540941e+01
C.10.29 1.165544e+01 -1.427376e+00 4.536074e+01
C.10.30 1.185827e+01 -1.147016e+00 4.527750e+01
C.11.02 -2.017869e-01 -1.190940e+01 4.429568e+01
C.11.03 -2.402322e-01 -1.153766e+01 4.420101e+01
C.11.04 -2.913694e-01 -1.117782e+01 4.407246e+01
C.11.05 -3.209793e-01 -1.084482e+01 4.390524e+01
C.11.06 -2.744268e-01 -1.048354e+01 4.382130e+01
C.11.07 -2.742968e-01 -1.011846e+01 4.374100e+01
C.11.08 -3.218475e-01 -9.814733e+00 4.367248e+01
C.11.09 -3.985148e-01 -9.529563e+00 4.356292e+01
C.11.10 -5.346304e-01 -9.250631e+00 4.350935e+01
C.11.11 -7.565433e-01 -8.989702e+00 4.344468e+01
C.11.12 -1.004661e+00 -8.744921e+00 4.343844e+01
C.11.13 -1.279646e+00 -8.568430e+00 4.331701e+01
C.11.14 -1.687391e+00 -8.348578e+00 4.326582e+01
C.11.15 -2.053368e+00 -8.062289e+00 4.330230e+01
C.11.17 -2.562990e+00 -7.519515e+00 4.329695e+01
C.11.18 -2.762565e+00 -7.282152e+00 4.321993e+01
C.11.19 -2.930696e+00 -7.044543e+00 4.308810e+01
C.11.20 -3.166603e+00 -6.685117e+00 4.289463e+01
C.11.21 -3.378689e+00 -6.321106e+00 4.268299e+01
C.11.22 -3.568732e+00 -5.955248e+00 4.245433e+01
C.11.23 -3.653459e+00 -5.754440e+00 4.233146e+01
C.11.24 -3.724656e+00 -5.552587e+00 4.220191e+01
C.11.25 -3.770074e+00 -5.358609e+00 4.205054e+01
C.11.26 -3.886634e+00 -5.058557e+00 4.188200e+01
C.11.27 -4.006702e+00 -4.749327e+00 4.173371e+01
C.11.28 -4.107255e+00 -4.475778e+00 4.151671e+01
C.11.29 -4.205016e+00 -4.252398e+00 4.144007e+01
C.11.30 -4.316640e+00 -4.036629e+00 4.136062e+01
