# Supplementary material for: Ontogenetic changes and sexual dimorphism in the cranium and mandible of the Atlantic walrus (Odobenus rosmarus rosmarus L.)
Source: Anat Rec (Hoboken). 2025 Sep 12;309(7):1875–903. doi: 10.1002/ar.70050 (PMC13251751; doi:10.1002/ar.70050)
Supplement: Supplementary file 1 — Data S1: Supporting information. [file AR-309-1875-s001.zip › PTS files/Ontogeny_Skull/4751_M_J.pts]

Version 1.0
487
S.1 6.857380e+00 7.522301e+00 3.572506e+01
S.2 7.591512e+00 4.294477e+00 3.466669e+01
S.3 1.018734e+01 1.393314e+00 3.473356e+01
S.4 6.297934e+00 9.747158e-01 3.466439e+01
S.5 9999 9999 9999
S.6 9.518163e+00 -4.950710e+00 3.687774e+01
S.7 1.067045e+01 -1.424770e+01 4.936082e+01
S.8 9.090466e+00 -1.110285e+01 5.627944e+01
S.9 8.363092e+00 -6.604823e+00 5.766555e+01
S.10 1.094612e+01 -8.203450e+00 5.728627e+01
S.11 6.631001e+00 -9.118071e+00 5.689289e+01
S.12 8.483341e+00 6.897438e+00 3.754417e+01
S.13 5.433188e+00 6.464443e+00 3.747217e+01
S.14 1.066060e+01 3.826665e+00 4.185265e+01
S.15 4.160295e+00 2.371278e+00 4.126389e+01
S.16 1.079233e+01 6.506842e-01 4.630873e+01
S.17 4.691355e+00 -7.904400e-01 4.596381e+01
S.18 9.636101e+00 -4.713206e-01 5.063498e+01
S.19 6.287702e+00 -9.422446e-01 5.019958e+01
S.20 7.890942e+00 -9.246777e-01 4.743003e+01
S.21 8.004428e+00 7.498322e-01 4.060099e+01
S.22 7.097018e+00 5.993349e+00 3.668392e+01
S.23 1.436382e+01 1.299706e-01 3.843580e+01
S.24 2.368875e+00 -2.213521e+00 3.761376e+01
S.25 1.540464e+01 1.159898e+00 4.217945e+01
S.26 9.207088e-01 -1.801579e+00 4.085134e+01
S.27 1.606849e+01 -1.204702e+00 4.262976e+01
S.28 1.117068e+00 -4.493657e+00 4.139214e+01
S.29 1.586883e+01 -6.007332e-01 4.508001e+01
S.30 7.565093e-01 -3.960310e+00 4.399898e+01
S.31 1.246585e+01 1.805438e+00 4.161328e+01
S.32 3.285999e+00 7.703440e-02 4.042001e+01
S.33 1.161803e+01 3.405465e+00 4.276666e+01
S.34 3.365564e+00 1.773782e+00 4.202188e+01
S.35 1.268164e+01 3.685879e+00 4.348220e+01
S.36 2.238792e+00 1.328229e+00 4.282347e+01
S.37 1.605517e+01 -5.007400e-02 4.760823e+01
S.38 3.155857e-01 -3.167093e+00 4.629258e+01
S.39 1.650447e+01 -4.992088e-01 4.636858e+01
S.40 -1.688484e-01 -3.981039e+00 4.526954e+01
S.41 1.662898e+01 -2.329945e+00 5.046748e+01
S.42 1.869743e-01 -5.716770e+00 4.893855e+01
S.43 1.876397e+01 -3.617707e+00 5.112707e+01
S.44 -1.520581e+00 -7.866851e+00 4.960210e+01
S.45 9999 9999 9999
S.46 -2.191711e-01 -4.190938e+00 5.544040e+01
S.47 1.733409e+01 -1.437818e+00 5.431669e+01
S.48 -1.515161e+00 -4.902011e+00 5.317512e+01
S.49 1.494398e+01 -3.808572e+00 5.723560e+01
S.50 1.360963e+00 -6.696568e+00 5.609156e+01
S.51 1.393164e+01 -7.106714e+00 5.753802e+01
S.52 3.202134e+00 -9.249108e+00 5.691071e+01
S.53 1.122747e+01 -7.812018e+00 5.930645e+01
S.54 6.022902e+00 -8.963998e+00 5.893233e+01
S.55 9.655073e+00 -5.386305e+00 5.724510e+01
S.56 6.569041e+00 -6.293149e+00 5.721519e+01
S.57 1.302867e+01 -9.124327e+00 5.732076e+01
S.58 4.716220e+00 -1.068831e+01 5.621387e+01
S.59 9.419214e+00 -1.244077e+01 5.577224e+01
S.60 1.396903e+01 -6.813747e+00 5.713663e+01
S.61 3.479466e+00 -9.395206e+00 5.625172e+01
S.62 1.083304e+01 6.599010e+00 4.052190e+01
S.63 3.075508e+00 4.873211e+00 4.001199e+01
S.64 1.053927e+01 -2.362887e+00 5.153740e+01
S.65 5.314253e+00 -3.257579e+00 5.116086e+01
S.66 1.458859e+01 -1.268252e+00 5.408796e+01
S.67 9.936639e-01 -3.982702e+00 5.313783e+01
S.68 1.020481e+01 -3.404011e+00 5.453090e+01
S.69 5.814290e+00 -4.444528e+00 5.412495e+01
S.70 8.059299e+00 -4.830664e+00 5.553142e+01
S.71 1.307106e+01 -9.652424e-01 5.033632e+01
S.72 2.692438e+00 -3.147694e+00 4.937896e+01
S.73 1.342925e+01 -1.357711e+00 4.845102e+01
S.74 2.793224e+00 -3.545570e+00 4.767678e+01
S.75 1.644897e+01 3.216228e-01 4.920230e+01
S.76 -6.693632e-01 -3.251623e+00 4.782584e+01
S.77 1.041390e+01 9.826279e+00 3.855233e+01
S.78 2.420541e+00 8.065547e+00 3.794329e+01
S.79 1.094466e+01 8.446818e+00 4.051005e+01
S.80 1.959489e+00 6.668551e+00 3.986544e+01
S.81 1.141305e+01 9.700303e+00 3.976046e+01
S.82 1.379493e+00 7.643836e+00 3.891845e+01
S.83 9999 9999 9999
S.84 9999 9999 9999
C.1.02 9999 9999 9999
C.1.03 9999 9999 9999
C.1.04 9999 9999 9999
C.1.05 9999 9999 9999
C.1.06 9999 9999 9999
C.1.07 9999 9999 9999
C.1.08 9999 9999 9999
C.1.09 9999 9999 9999
C.1.10 9999 9999 9999
C.1.11 9999 9999 9999
C.1.12 9999 9999 9999
C.1.13 9999 9999 9999
C.1.14 9999 9999 9999
C.1.15 9999 9999 9999
C.1.16 9999 9999 9999
C.1.17 9999 9999 9999
C.1.18 9999 9999 9999
C.1.20 9999 9999 9999
C.1.21 9999 9999 9999
C.1.22 9999 9999 9999
C.1.23 9999 9999 9999
C.1.24 9999 9999 9999
C.1.25 9999 9999 9999
C.1.26 9999 9999 9999
C.1.27 9999 9999 9999
C.1.28 9999 9999 9999
C.1.29 9999 9999 9999
C.1.30 9999 9999 9999
C.1.31 9999 9999 9999
C.1.32 9999 9999 9999
C.1.33 9999 9999 9999
C.1.34 9999 9999 9999
C.1.35 9999 9999 9999
C.1.36 9999 9999 9999
C.1.37 9999 9999 9999
C.1.38 9999 9999 9999
C.1.39 9999 9999 9999
C.1.40 9999 9999 9999
C.1.41 9999 9999 9999
C.1.42 9999 9999 9999
C.1.43 9999 9999 9999
C.1.44 9999 9999 9999
C.1.45 9999 9999 9999
C.1.46 9999 9999 9999
C.1.47 9999 9999 9999
C.1.48 9999 9999 9999
C.2.02 1.883575e+01 -3.975566e+00 5.121368e+01
C.2.03 1.883606e+01 -4.329879e+00 5.133689e+01
C.2.04 1.880738e+01 -4.676336e+00 5.147783e+01
C.2.05 1.875498e+01 -4.935247e+00 5.159619e+01
C.2.06 1.868815e+01 -5.190967e+00 5.171424e+01
C.2.07 1.863331e+01 -5.449490e+00 5.183237e+01
C.2.08 1.852259e+01 -5.721677e+00 5.201758e+01
C.2.09 1.840930e+01 -5.986798e+00 5.221129e+01
C.2.10 1.827958e+01 -6.248330e+00 5.239950e+01
C.2.11 1.802471e+01 -6.700710e+00 5.272525e+01
C.2.12 1.783485e+01 -7.214221e+00 5.300093e+01
C.2.13 1.761311e+01 -7.719969e+00 5.326692e+01
C.2.14 1.743868e+01 -8.183990e+00 5.346457e+01
C.2.15 1.727314e+01 -8.665041e+00 5.362582e+01
C.2.16 1.709251e+01 -9.155052e+00 5.373566e+01
C.2.17 1.692429e+01 -9.558104e+00 5.377507e+01
C.2.18 1.675293e+01 -9.961420e+00 5.375801e+01
C.2.19 1.652457e+01 -1.033169e+01 5.370271e+01
C.2.20 1.618534e+01 -1.090851e+01 5.357841e+01
C.2.21 1.590399e+01 -1.149576e+01 5.338031e+01
C.2.22 1.567935e+01 -1.201152e+01 5.299723e+01
C.2.23 1.540601e+01 -1.240972e+01 5.236579e+01
C.2.24 1.501670e+01 -1.268274e+01 5.172866e+01
C.2.25 1.473361e+01 -1.295401e+01 5.103705e+01
C.2.26 1.423277e+01 -1.323361e+01 5.058821e+01
C.2.27 1.364697e+01 -1.348506e+01 5.023598e+01
C.2.28 1.304741e+01 -1.372106e+01 4.989639e+01
C.2.29 1.259977e+01 -1.377010e+01 4.975654e+01
C.2.30 1.214201e+01 -1.379405e+01 4.964595e+01
C.2.31 1.169508e+01 -1.386410e+01 4.951291e+01
C.2.32 1.134425e+01 -1.395683e+01 4.944106e+01
C.2.33 1.100008e+01 -1.408232e+01 4.938964e+01
C.3.02 -1.476938e+00 -8.125792e+00 4.967412e+01
C.3.03 -1.404537e+00 -8.371221e+00 4.976721e+01
C.3.04 -1.297713e+00 -8.595970e+00 4.987775e+01
C.3.05 -1.081857e+00 -8.899448e+00 5.005860e+01
C.3.06 -8.338143e-01 -9.170096e+00 5.025002e+01
C.3.07 -5.705269e-01 -9.388567e+00 5.048317e+01
C.3.08 -2.819192e-01 -9.642035e+00 5.081495e+01
C.3.09 -5.582093e-03 -9.887705e+00 5.116268e+01
C.3.10 2.609535e-01 -1.018269e+01 5.147821e+01
C.3.11 5.143665e-01 -1.045078e+01 5.171702e+01
C.3.12 7.536176e-01 -1.075907e+01 5.191912e+01
C.3.13 9.937019e-01 -1.107651e+01 5.210542e+01
C.3.14 1.292443e+00 -1.148737e+01 5.235690e+01
C.3.15 1.600433e+00 -1.189830e+01 5.259684e+01
C.3.16 1.958049e+00 -1.230875e+01 5.275475e+01
C.3.17 2.339294e+00 -1.270731e+01 5.278362e+01
C.3.18 2.738219e+00 -1.308495e+01 5.272630e+01
C.3.19 3.138924e+00 -1.345296e+01 5.263123e+01
C.3.20 3.461331e+00 -1.374659e+01 5.254545e+01
C.3.21 3.790998e+00 -1.401918e+01 5.242487e+01
C.3.22 4.118794e+00 -1.424755e+01 5.223014e+01
C.3.23 4.521951e+00 -1.442878e+01 5.186883e+01
C.3.24 4.912451e+00 -1.452354e+01 5.146329e+01
C.3.25 5.299816e+00 -1.463790e+01 5.105980e+01
C.3.26 5.713822e+00 -1.477266e+01 5.065973e+01
C.3.27 6.156726e+00 -1.487084e+01 5.028051e+01
C.3.28 6.673816e+00 -1.490299e+01 4.999557e+01
C.3.29 7.246668e+00 -1.495216e+01 4.968474e+01
C.3.30 7.880790e+00 -1.490984e+01 4.953223e+01
C.3.31 8.516883e+00 -1.477192e+01 4.947270e+01
C.3.32 9.223871e+00 -1.451895e+01 4.954255e+01
C.3.33 9.948188e+00 -1.446360e+01 4.934001e+01
C.4.02 6.846606e+00 7.520592e+00 3.595368e+01
C.4.03 6.860194e+00 7.361915e+00 3.611807e+01
C.4.04 6.882513e+00 7.174043e+00 3.624689e+01
C.4.05 6.946097e+00 6.808572e+00 3.646432e+01
C.4.06 7.021619e+00 6.392773e+00 3.654368e+01
C.4.08 7.169149e+00 5.657974e+00 3.673977e+01
C.4.09 7.231903e+00 5.325663e+00 3.682002e+01
C.4.10 7.322564e+00 4.990621e+00 3.683813e+01
C.4.11 7.453424e+00 4.543378e+00 3.688250e+01
C.4.12 7.471354e+00 4.245373e+00 3.724306e+01
C.4.13 7.551994e+00 3.851828e+00 3.748336e+01
C.4.14 7.615494e+00 3.565366e+00 3.767210e+01
C.4.15 7.689598e+00 3.262469e+00 3.782858e+01
C.4.16 7.744372e+00 2.990428e+00 3.804002e+01
C.4.17 7.785754e+00 2.726787e+00 3.828559e+01
C.4.18 7.827587e+00 2.452582e+00 3.851923e+01
C.4.19 7.862970e+00 2.173658e+00 3.874831e+01
C.4.20 7.876414e+00 1.932389e+00 3.898368e+01
C.4.21 7.882807e+00 1.689870e+00 3.921806e+01
C.4.22 7.895282e+00 1.467809e+00 3.947168e+01
C.4.23 7.937479e+00 1.179904e+00 3.981449e+01
C.4.24 7.976028e+00 9.540828e-01 4.020142e+01
C.4.26 8.015487e+00 5.818400e-01 4.099673e+01
C.4.27 8.015700e+00 4.420858e-01 4.140346e+01
C.4.28 8.011756e+00 3.164934e-01 4.181475e+01
C.4.29 8.008355e+00 2.091140e-01 4.215947e+01
C.4.30 8.002356e+00 1.034640e-01 4.250469e+01
C.4.31 7.999440e+00 -7.076000e-03 4.284841e+01
C.4.32 7.980439e+00 -1.264722e-01 4.335712e+01
C.4.33 7.948284e+00 -1.759366e-01 4.387667e+01
C.4.34 7.928854e+00 -2.221626e-01 4.439715e+01
C.4.35 7.917403e+00 -3.314850e-01 4.471003e+01
C.4.36 7.918284e+00 -4.083921e-01 4.503262e+01
C.4.37 7.912921e+00 -4.624252e-01 4.535978e+01
C.4.38 7.906636e+00 -5.152227e-01 4.576062e+01
C.4.39 7.909444e+00 -5.934235e-01 4.615734e+01
C.4.40 7.905585e+00 -6.576992e-01 4.655655e+01
C.4.41 7.897089e+00 -7.061263e-01 4.686100e+01
C.4.42 7.879278e+00 -7.737771e-01 4.716134e+01
C.5.02 1.433958e+01 -4.736294e-02 3.832404e+01
C.5.03 1.431987e+01 -2.246913e-01 3.821140e+01
C.5.04 1.430497e+01 -3.960115e-01 3.808913e+01
C.5.05 1.425951e+01 -6.108698e-01 3.792865e+01
C.5.06 1.416649e+01 -8.322467e-01 3.780089e+01
C.5.07 1.407373e+01 -1.056886e+00 3.767876e+01
C.5.08 1.393339e+01 -1.326560e+00 3.759223e+01
C.5.09 1.376643e+01 -1.592343e+00 3.755494e+01
C.5.10 1.358554e+01 -1.850858e+00 3.753614e+01
C.5.11 1.342367e+01 -2.063124e+00 3.751432e+01
C.5.12 1.326108e+01 -2.273123e+00 3.747968e+01
C.5.13 1.309145e+01 -2.476292e+00 3.743867e+01
C.5.14 1.289420e+01 -2.692036e+00 3.736877e+01
C.5.15 1.269823e+01 -2.903295e+00 3.728326e+01
C.5.16 1.250172e+01 -3.118825e+00 3.721065e+01
C.5.17 1.232021e+01 -3.342910e+00 3.716253e+01
C.5.18 1.215131e+01 -3.577223e+00 3.711729e+01
C.5.19 1.197307e+01 -3.803652e+00 3.706794e+01
C.5.20 1.173285e+01 -4.057986e+00 3.700672e+01
C.5.21 1.144559e+01 -4.266178e+00 3.699004e+01
C.5.22 1.114965e+01 -4.460876e+00 3.696458e+01
C.5.23 1.089150e+01 -4.609624e+00 3.692899e+01
C.5.24 1.061015e+01 -4.713687e+00 3.692261e+01
C.5.25 1.032344e+01 -4.801818e+00 3.691483e+01
C.5.26 1.005634e+01 -4.859651e+00 3.690774e+01
C.5.27 9.786461e+00 -4.901661e+00 3.689628e+01
C.5.29 9.259619e+00 -5.012431e+00 3.685788e+01
C.5.30 9.003706e+00 -5.082639e+00 3.683266e+01
C.5.31 8.758327e+00 -5.163491e+00 3.676705e+01
C.5.32 8.484892e+00 -5.246765e+00 3.668391e+01
C.5.33 8.204908e+00 -5.319360e+00 3.661353e+01
C.5.34 7.907348e+00 -5.327558e+00 3.661440e+01
C.5.35 7.668755e+00 -5.293536e+00 3.661874e+01
C.5.36 7.432344e+00 -5.247094e+00 3.661103e+01
C.5.37 7.196261e+00 -5.198423e+00 3.660889e+01
C.5.38 6.825369e+00 -5.069980e+00 3.667165e+01
C.5.39 6.466914e+00 -4.919147e+00 3.675385e+01
C.5.40 6.105930e+00 -4.760593e+00 3.680431e+01
C.5.41 5.823550e+00 -4.615199e+00 3.679219e+01
C.5.42 5.550042e+00 -4.458407e+00 3.675171e+01
C.5.43 5.272220e+00 -4.305307e+00 3.673163e+01
C.5.44 5.034088e+00 -4.200297e+00 3.675106e+01
C.5.45 4.790850e+00 -4.110496e+00 3.678077e+01
C.5.46 4.549456e+00 -4.013628e+00 3.680216e+01
C.5.47 4.282823e+00 -3.894779e+00 3.680217e+01
C.5.48 4.018515e+00 -3.771338e+00 3.679111e+01
C.5.49 3.762057e+00 -3.631947e+00 3.679522e+01
C.5.50 3.504328e+00 -3.458762e+00 3.683495e+01
C.5.51 3.253726e+00 -3.275364e+00 3.687437e+01
C.5.52 3.015181e+00 -3.083118e+00 3.693861e+01
C.5.53 2.763463e+00 -2.795487e+00 3.712965e+01
C.5.54 2.550587e+00 -2.504420e+00 3.735889e+01
C.6.02 1.612891e+01 -9.736323e-01 4.263066e+01
C.6.03 1.616726e+01 -7.379123e-01 4.263326e+01
C.6.04 1.620370e+01 -5.120471e-01 4.256470e+01
C.6.05 1.618469e+01 -3.469515e-01 4.250063e+01
C.6.06 1.611705e+01 -1.823651e-01 4.249290e+01
C.6.07 1.604436e+01 -2.004660e-02 4.248326e+01
C.6.08 1.597946e+01 1.112832e-01 4.250484e+01
C.6.09 1.592241e+01 2.473451e-01 4.249218e+01
C.6.10 1.585783e+01 3.805817e-01 4.249367e+01
C.6.11 1.578938e+01 5.336496e-01 4.248502e+01
C.6.12 1.572408e+01 6.863859e-01 4.246061e+01
C.6.13 1.565180e+01 8.310525e-01 4.241547e+01
C.6.14 1.558254e+01 9.573129e-01 4.234352e+01
C.6.15 1.550022e+01 1.081506e+00 4.228259e+01
C.6.17 1.496579e+01 1.461551e+00 4.194931e+01
C.6.18 1.453046e+01 1.652075e+00 4.161652e+01
C.6.19 1.415382e+01 1.629121e+00 4.117588e+01
C.6.20 1.392372e+01 1.624586e+00 4.089672e+01
C.6.21 1.375764e+01 1.512332e+00 4.059555e+01
C.6.22 1.365992e+01 1.343232e+00 4.029099e+01
C.6.23 1.356473e+01 1.161874e+00 4.005032e+01
C.6.24 1.347090e+01 9.569117e-01 3.982882e+01
C.6.25 1.345609e+01 7.622097e-01 3.958032e+01
C.6.26 1.355776e+01 5.712540e-01 3.918867e+01
C.6.27 1.361171e+01 3.552690e-01 3.880075e+01
C.6.28 1.405879e+01 3.727848e-01 3.880844e+01
C.6.29 1.419625e+01 3.267052e-01 3.869530e+01
C.6.30 1.429122e+01 2.408499e-01 3.856329e+01
C.7.02 2.631314e+00 -1.977769e+00 3.782063e+01
C.7.03 2.930782e+00 -1.799081e+00 3.803424e+01
C.7.04 2.947355e+00 -1.484361e+00 3.829485e+01
C.7.05 2.889766e+00 -1.341032e+00 3.846870e+01
C.7.06 2.810727e+00 -1.209838e+00 3.864367e+01
C.7.07 2.734338e+00 -1.097735e+00 3.883256e+01
C.7.08 2.617339e+00 -9.848301e-01 3.913000e+01
C.7.09 2.463242e+00 -9.216906e-01 3.942525e+01
C.7.10 2.291171e+00 -8.989622e-01 3.971642e+01
C.7.11 2.085396e+00 -9.267139e-01 3.999314e+01
C.7.12 1.856903e+00 -1.009197e+00 4.023948e+01
C.7.13 1.624350e+00 -1.130347e+00 4.046514e+01
C.7.14 1.375918e+00 -1.313396e+00 4.063326e+01
C.7.15 1.137152e+00 -1.548181e+00 4.073983e+01
C.7.17 8.510144e-01 -1.914646e+00 4.096952e+01
C.7.18 8.052516e-01 -2.042894e+00 4.108385e+01
C.7.19 7.758472e-01 -2.186479e+00 4.118449e+01
C.7.20 7.369959e-01 -2.436208e+00 4.127517e+01
C.7.21 7.084314e-01 -2.698122e+00 4.132690e+01
C.7.22 6.901539e-01 -2.965072e+00 4.134932e+01
C.7.23 6.825850e-01 -3.142026e+00 4.133970e+01
C.7.24 6.830539e-01 -3.317482e+00 4.131363e+01
C.7.25 7.046467e-01 -3.491035e+00 4.128400e+01
C.7.26 7.510990e-01 -3.648199e+00 4.126566e+01
C.7.27 8.145543e-01 -3.800051e+00 4.125520e+01
C.7.28 8.807247e-01 -3.950748e+00 4.126547e+01
C.7.29 9.580662e-01 -4.138001e+00 4.128485e+01
C.7.30 1.036024e+00 -4.323532e+00 4.131526e+01
C.8.01 1.557400e+01 1.388641e-01 4.767218e+01
C.8.02 1.540669e+01 1.572628e-01 4.755651e+01
C.8.03 1.520965e+01 1.667954e-01 4.750360e+01
C.8.04 1.503678e+01 5.838360e-02 4.751222e+01
C.8.05 1.482090e+01 -2.252803e-01 4.768074e+01
C.8.06 1.464564e+01 -4.959674e-01 4.790765e+01
C.8.07 1.442883e+01 -7.387519e-01 4.813017e+01
C.8.08 1.427829e+01 -8.511822e-01 4.822139e+01
C.8.09 1.412761e+01 -9.771811e-01 4.829240e+01
C.8.10 1.396695e+01 -1.096394e+00 4.835241e+01
C.8.11 1.379576e+01 -1.199799e+00 4.838670e+01
C.8.12 1.361655e+01 -1.292492e+00 4.840816e+01
C.8.14 1.324069e+01 -1.384170e+00 4.851922e+01
C.8.15 1.306330e+01 -1.398759e+00 4.861526e+01
C.8.16 1.291989e+01 -1.419870e+00 4.875631e+01
C.8.17 1.279905e+01 -1.425553e+00 4.896730e+01
C.8.18 1.271832e+01 -1.404140e+00 4.919572e+01
C.8.19 1.267282e+01 -1.341079e+00 4.942618e+01
C.8.20 1.268054e+01 -1.277646e+00 4.961303e+01
C.8.21 1.272671e+01 -1.193818e+00 4.978578e+01
C.8.22 1.279454e+01 -1.114915e+00 4.995364e+01
C.8.23 1.286554e+01 -1.067553e+00 5.009707e+01
C.8.24 1.295449e+01 -1.019382e+00 5.022984e+01
C.8.26 1.328098e+01 -9.577724e-01 5.040667e+01
C.8.27 1.346898e+01 -8.539939e-01 5.046103e+01
C.8.28 1.364513e+01 -7.246396e-01 5.049723e+01
C.8.29 1.385703e+01 -4.776214e-01 5.056203e+01
C.8.30 1.403488e+01 -2.057257e-01 5.062965e+01
C.8.31 1.432083e+01 -3.744510e-02 5.062380e+01
C.8.32 1.451837e+01 7.973208e-02 5.058422e+01
C.8.33 1.470763e+01 2.066803e-01 5.053540e+01
C.8.34 1.490312e+01 3.207654e-01 5.047982e+01
C.8.35 1.513578e+01 3.915467e-01 5.041508e+01
C.8.36 1.537301e+01 3.819594e-01 5.033163e+01
C.8.37 1.560408e+01 3.932652e-01 5.023256e+01
C.8.38 1.578774e+01 4.320544e-01 5.013681e+01
C.8.39 1.596069e+01 4.777096e-01 5.002542e+01
C.8.40 1.611210e+01 4.843731e-01 4.987901e+01
C.8.41 1.626777e+01 4.791111e-01 4.966741e+01
C.8.42 1.637998e+01 3.989083e-01 4.944376e+01
C.8.44 1.649900e+01 2.154828e-01 4.887011e+01
C.8.45 1.648273e+01 1.752939e-01 4.852049e+01
C.8.46 1.635990e+01 1.860636e-01 4.819048e+01
C.8.47 1.615202e+01 1.314670e-01 4.794593e+01
C.8.48 1.587825e+01 8.647463e-02 4.777558e+01
C.9.01 2.830180e-02 -3.203923e+00 4.662708e+01
C.9.02 2.594238e-01 -3.137484e+00 4.650129e+01
C.9.03 4.987487e-01 -3.037427e+00 4.642149e+01
C.9.04 7.590772e-01 -2.960711e+00 4.642118e+01
C.9.05 9.853050e-01 -3.035450e+00 4.653985e+01
C.9.06 1.159489e+00 -3.136081e+00 4.671414e+01
C.9.07 1.337543e+00 -3.238177e+00 4.688363e+01
C.9.08 1.568777e+00 -3.360481e+00 4.705910e+01
C.9.09 1.819992e+00 -3.443862e+00 4.722987e+01
C.9.10 2.086826e+00 -3.500458e+00 4.738739e+01
C.9.11 2.317402e+00 -3.547611e+00 4.748988e+01
C.9.12 2.558027e+00 -3.569053e+00 4.757667e+01
C.9.14 2.957690e+00 -3.499749e+00 4.776865e+01
C.9.15 3.109939e+00 -3.457137e+00 4.788087e+01
C.9.16 3.235059e+00 -3.422916e+00 4.802497e+01
C.9.17 3.307505e+00 -3.406687e+00 4.818906e+01
C.9.18 3.340694e+00 -3.397644e+00 4.836585e+01
C.9.19 3.340440e+00 -3.380926e+00 4.854518e+01
C.9.20 3.304172e+00 -3.345732e+00 4.872319e+01
C.9.21 3.241685e+00 -3.283835e+00 4.888600e+01
C.9.22 3.150460e+00 -3.224721e+00 4.903576e+01
C.9.23 3.022441e+00 -3.171599e+00 4.917368e+01
C.9.24 2.865871e+00 -3.149313e+00 4.928867e+01
C.9.26 2.371562e+00 -3.171800e+00 4.950132e+01
C.9.27 2.048238e+00 -3.236890e+00 4.960003e+01
C.9.28 1.742398e+00 -3.080521e+00 4.962286e+01
C.9.29 1.500699e+00 -2.905812e+00 4.957729e+01
C.9.30 1.208839e+00 -2.843184e+00 4.953351e+01
C.9.31 9.183884e-01 -2.812324e+00 4.945799e+01
C.9.32 7.501386e-01 -2.798412e+00 4.940557e+01
C.9.33 5.848099e-01 -2.792598e+00 4.934327e+01
C.9.34 4.215894e-01 -2.804598e+00 4.927645e+01
C.9.35 1.983357e-01 -2.842496e+00 4.919067e+01
C.9.36 -2.575839e-02 -2.846329e+00 4.909900e+01
C.9.37 -2.323195e-01 -2.898129e+00 4.898373e+01
C.9.38 -4.193297e-01 -2.955340e+00 4.884524e+01
C.9.39 -5.861865e-01 -3.014968e+00 4.868390e+01
C.9.40 -7.174847e-01 -3.068802e+00 4.849080e+01
C.9.41 -7.617587e-01 -3.121848e+00 4.826644e+01
C.9.42 -7.220522e-01 -3.200370e+00 4.804879e+01
C.9.44 -5.991575e-01 -3.344086e+00 4.755363e+01
C.9.45 -5.089822e-01 -3.350914e+00 4.727186e+01
C.9.46 -3.782870e-01 -3.319838e+00 4.700818e+01
C.9.47 -2.676299e-01 -3.293023e+00 4.685191e+01
C.9.48 -1.316517e-01 -3.264065e+00 4.671754e+01
C.10.02 1.091303e+01 6.259726e+00 4.066481e+01
C.10.03 1.098728e+01 5.946840e+00 4.086105e+01
C.10.04 1.106770e+01 5.688217e+00 4.112292e+01
C.10.05 1.113191e+01 5.522357e+00 4.134633e+01
C.10.06 1.119847e+01 5.362346e+00 4.157330e+01
C.10.07 1.127553e+01 5.226247e+00 4.181221e+01
C.10.08 1.137227e+01 5.050922e+00 4.205982e+01
C.10.09 1.148045e+01 4.852973e+00 4.228460e+01
C.10.10 1.161195e+01 4.652623e+00 4.249429e+01
C.10.11 1.176652e+01 4.506799e+00 4.274448e+01
C.10.12 1.194915e+01 4.315815e+00 4.293919e+01
C.10.13 1.215020e+01 4.094121e+00 4.307403e+01
C.10.14 1.231620e+01 3.920288e+00 4.318603e+01
C.10.15 1.248729e+01 3.771335e+00 4.332333e+01
C.10.17 1.302137e+01 3.399305e+00 4.356621e+01
C.10.18 1.338324e+01 3.131674e+00 4.361126e+01
C.10.19 1.373318e+01 2.893461e+00 4.377060e+01
C.10.20 1.421500e+01 2.490735e+00 4.411212e+01
C.10.21 1.466401e+01 2.052550e+00 4.445471e+01
C.10.22 1.501944e+01 1.545837e+00 4.481232e+01
C.10.23 1.514706e+01 1.292289e+00 4.512851e+01
C.10.24 1.519350e+01 1.079237e+00 4.549322e+01
C.10.25 1.522868e+01 8.648456e-01 4.585840e+01
C.10.26 1.524992e+01 7.226304e-01 4.612643e+01
C.10.27 1.526934e+01 6.225418e-01 4.641302e+01
C.10.28 1.532807e+01 5.359329e-01 4.669862e+01
C.10.29 1.549787e+01 3.938398e-01 4.709950e+01
C.10.30 1.574146e+01 5.741304e-02 4.729239e+01
C.11.02 3.175836e+00 4.642182e+00 4.013753e+01
C.11.03 3.229765e+00 4.386111e+00 4.024106e+01
C.11.04 3.245231e+00 4.168408e+00 4.041875e+01
C.11.05 3.216682e+00 3.837407e+00 4.072142e+01
C.11.06 3.154554e+00 3.553098e+00 4.106392e+01
C.11.07 3.087113e+00 3.278795e+00 4.141348e+01
C.11.08 3.056420e+00 3.010183e+00 4.167175e+01
C.11.09 3.022629e+00 2.702198e+00 4.188104e+01
C.11.10 2.968786e+00 2.431792e+00 4.213358e+01
C.11.11 2.899624e+00 2.234043e+00 4.229640e+01
C.11.12 2.804524e+00 2.015639e+00 4.241324e+01
C.11.13 2.688321e+00 1.804564e+00 4.252435e+01
C.11.14 2.565676e+00 1.618944e+00 4.261974e+01
C.11.15 2.416241e+00 1.465092e+00 4.273195e+01
C.11.17 2.093248e+00 1.135352e+00 4.278098e+01
C.11.18 1.948334e+00 9.516157e-01 4.270729e+01
C.11.19 1.809223e+00 7.508549e-01 4.268421e+01
C.11.20 1.498548e+00 2.708741e-01 4.277690e+01
C.11.21 1.203686e+00 -1.892174e-01 4.296899e+01
C.11.22 9.445297e-01 -6.632407e-01 4.317790e+01
C.11.23 8.109619e-01 -9.693207e-01 4.335190e+01
C.11.24 7.234815e-01 -1.268377e+00 4.356335e+01
C.11.25 6.743797e-01 -1.564651e+00 4.379052e+01
C.11.26 6.599305e-01 -2.041330e+00 4.417613e+01
C.11.27 6.781169e-01 -2.333100e+00 4.471529e+01
C.11.28 6.520930e-01 -2.568995e+00 4.528081e+01
C.11.29 5.821062e-01 -2.748116e+00 4.564302e+01
C.11.30 4.780729e-01 -2.971270e+00 4.597098e+01
