# Supplementary material for: Ontogenetic changes and sexual dimorphism in the cranium and mandible of the Atlantic walrus (Odobenus rosmarus rosmarus L.)
Source: Anat Rec (Hoboken). 2025 Sep 12;309(7):1875–903. doi: 10.1002/ar.70050 (PMC13251751; doi:10.1002/ar.70050)
Supplement: Supplementary file 1 — Data S1: Supporting information. [file AR-309-1875-s001.zip › PTS files/Ontogeny_Skull/4752_F_J.pts]

Version 1.0
487
S.1 6.086478e+00 -2.398719e+01 4.784685e+01
S.2 5.052182e+00 -2.180726e+01 5.140165e+01
S.3 6.351935e+00 -1.922975e+01 5.395309e+01
S.4 2.851205e+00 -1.927418e+01 5.289916e+01
S.5 3.998100e+00 -1.882788e+01 5.527050e+01
S.6 3.877771e+00 -1.186146e+01 5.519760e+01
S.7 4.509413e+00 2.526052e+00 5.111352e+01
S.8 6.989063e+00 5.336706e+00 4.302918e+01
S.9 8.072173e+00 2.357647e+00 3.926033e+01
S.10 9.788866e+00 4.012691e+00 4.159714e+01
S.11 5.529439e+00 4.504268e+00 4.053185e+01
S.12 8.214872e+00 -2.226818e+01 4.765298e+01
S.13 4.297286e+00 -2.221848e+01 4.667211e+01
S.14 1.034185e+01 -1.631831e+01 4.708615e+01
S.15 2.655289e+00 -1.670336e+01 4.490382e+01
S.16 9.931271e+00 -1.082632e+01 4.556291e+01
S.17 3.527672e+00 -1.078391e+01 4.362432e+01
S.18 9.172552e+00 -7.329769e+00 4.190894e+01
S.19 5.935892e+00 -7.305938e+00 4.069618e+01
S.20 7.132906e+00 -8.938190e+00 4.385384e+01
S.21 5.781671e+00 -1.548910e+01 4.865902e+01
S.22 6.009912e+00 -2.221800e+01 4.792088e+01
S.23 1.125002e+01 -1.438401e+01 5.406520e+01
S.24 -1.782433e+00 -1.461840e+01 5.061333e+01
S.25 1.312778e+01 -1.331306e+01 5.044291e+01
S.26 -1.287281e+00 -1.357196e+01 4.668862e+01
S.27 9999 9999 9999
S.28 9999 9999 9999
S.29 1.459895e+01 -8.752695e+00 4.870109e+01
S.30 -2.115051e+00 -9.149462e+00 4.442558e+01
S.31 1.104957e+01 -1.428756e+01 4.997862e+01
S.32 6.444672e-01 -1.478954e+01 4.745635e+01
S.33 1.108932e+01 -1.502678e+01 4.738137e+01
S.34 1.743466e+00 -1.584953e+01 4.492770e+01
S.35 1.229658e+01 -1.414541e+01 4.723853e+01
S.36 9.633606e-01 -1.444264e+01 4.394178e+01
S.37 1.490808e+01 -8.689566e+00 4.645791e+01
S.38 -8.854294e-01 -8.944325e+00 4.222111e+01
S.39 1.552055e+01 -8.016706e+00 4.755848e+01
S.40 -2.056840e+00 -8.384832e+00 4.288858e+01
S.41 1.511172e+01 -5.041219e+00 4.577488e+01
S.42 -1.442028e+00 -5.120400e+00 4.155161e+01
S.43 1.717688e+01 -2.666094e+00 4.675457e+01
S.44 -3.657193e+00 -2.648100e+00 4.133213e+01
S.45 9999 9999 9999
S.46 9999 9999 9999
S.47 9999 9999 9999
S.48 9999 9999 9999
S.49 1.445002e+01 5.695969e-01 4.029862e+01
S.50 1.142727e+00 9.843975e-01 3.698642e+01
S.51 9999 9999 9999
S.52 9999 9999 9999
S.53 9999 9999 9999
S.54 9999 9999 9999
S.55 9999 9999 9999
S.56 9999 9999 9999
S.57 9999 9999 9999
S.58 9999 9999 9999
S.59 6.313073e+00 5.931739e+00 4.547998e+01
S.60 1.291589e+01 2.652985e+00 4.180795e+01
S.61 2.276855e+00 3.230594e+00 3.933138e+01
S.62 1.124393e+01 -1.851099e+01 4.682697e+01
S.63 2.050288e+00 -1.969590e+01 4.417768e+01
S.64 1.016498e+01 -4.526525e+00 4.239439e+01
S.65 4.501446e+00 -4.471736e+00 4.107697e+01
S.66 1.388264e+01 -2.958325e+00 4.117495e+01
S.67 1.227386e+00 -3.205299e+00 3.804397e+01
S.68 1.000493e+01 -2.004099e+00 4.070934e+01
S.69 5.132881e+00 -2.150399e+00 3.946181e+01
S.70 7.835988e+00 -4.927463e-02 3.972536e+01
S.71 1.252413e+01 -6.386224e+00 4.385122e+01
S.72 1.972214e+00 -6.396387e+00 4.104600e+01
S.73 1.284326e+01 -7.486386e+00 4.576464e+01
S.74 8.835095e-01 -7.519539e+00 4.254524e+01
S.75 1.591754e+01 -7.235733e+00 4.509171e+01
S.76 -1.634425e+00 -7.529991e+00 4.054535e+01
S.77 1.099058e+01 -2.338560e+01 4.685521e+01
S.78 1.848850e+00 -2.371528e+01 4.408659e+01
S.79 1.194620e+01 -2.061876e+01 4.591537e+01
S.80 1.233100e+00 -2.091858e+01 4.317727e+01
S.81 1.243475e+01 -2.202493e+01 4.705192e+01
S.82 8.613947e-01 -2.254072e+01 4.326707e+01
S.83 9999 9999 9999
S.84 9999 9999 9999
C.1.02 3.959977e+00 -1.865614e+01 5.559154e+01
C.1.03 3.895319e+00 -1.830391e+01 5.566746e+01
C.1.04 3.849700e+00 -1.794223e+01 5.563383e+01
C.1.05 3.850693e+00 -1.760543e+01 5.565089e+01
C.1.06 3.853489e+00 -1.729146e+01 5.577457e+01
C.1.07 3.844904e+00 -1.697524e+01 5.589184e+01
C.1.08 3.850243e+00 -1.661235e+01 5.591897e+01
C.1.09 3.861778e+00 -1.624888e+01 5.590473e+01
C.1.10 3.869836e+00 -1.589561e+01 5.581765e+01
C.1.11 3.868547e+00 -1.541606e+01 5.565975e+01
C.1.12 3.856685e+00 -1.496216e+01 5.543896e+01
C.1.13 3.860905e+00 -1.448316e+01 5.527943e+01
C.1.14 3.892806e+00 -1.396275e+01 5.524371e+01
C.1.15 3.919886e+00 -1.344171e+01 5.521368e+01
C.1.16 3.948839e+00 -1.292789e+01 5.512276e+01
C.1.17 3.934116e+00 -1.257130e+01 5.514606e+01
C.1.18 3.902080e+00 -1.221826e+01 5.519352e+01
C.1.20 3.856049e+00 -1.129435e+01 5.511132e+01
C.1.21 3.851473e+00 -1.074524e+01 5.494405e+01
C.1.22 3.899891e+00 -1.024148e+01 5.467309e+01
C.1.23 3.955022e+00 -9.795031e+00 5.444337e+01
C.1.24 4.016060e+00 -9.346514e+00 5.421923e+01
C.1.25 4.075757e+00 -8.890734e+00 5.400987e+01
C.1.26 4.119386e+00 -8.489847e+00 5.385083e+01
C.1.27 4.163045e+00 -8.087034e+00 5.369676e+01
C.1.28 4.213702e+00 -7.684505e+00 5.354409e+01
C.1.29 4.301972e+00 -6.964243e+00 5.331498e+01
C.1.30 4.363107e+00 -6.222111e+00 5.315817e+01
C.1.31 4.394952e+00 -5.468432e+00 5.305803e+01
C.1.32 4.390265e+00 -4.866570e+00 5.296932e+01
C.1.33 4.373454e+00 -4.270322e+00 5.284956e+01
C.1.34 4.371309e+00 -3.674812e+00 5.272509e+01
C.1.35 4.389911e+00 -3.216033e+00 5.263044e+01
C.1.36 4.417325e+00 -2.756831e+00 5.254008e+01
C.1.37 4.439024e+00 -2.294905e+00 5.246302e+01
C.1.38 4.443631e+00 -1.884160e+00 5.244019e+01
C.1.39 4.444442e+00 -1.473202e+00 5.242101e+01
C.1.40 4.440732e+00 -1.064947e+00 5.237035e+01
C.1.41 4.420126e+00 -5.890923e-01 5.226628e+01
C.1.42 4.392009e+00 -1.195655e-01 5.213802e+01
C.1.43 4.377867e+00 3.435326e-01 5.198625e+01
C.1.44 4.375935e+00 7.531899e-01 5.185578e+01
C.1.45 4.383824e+00 1.156904e+00 5.170812e+01
C.1.46 4.415641e+00 1.544738e+00 5.152531e+01
C.1.47 4.466998e+00 1.868473e+00 5.130788e+01
C.1.48 4.529137e+00 2.141792e+00 5.103194e+01
C.2.02 1.705893e+01 -2.370117e+00 4.693243e+01
C.2.03 1.689190e+01 -2.071218e+00 4.705856e+01
C.2.04 1.667957e+01 -1.780752e+00 4.711933e+01
C.2.05 1.642981e+01 -1.450509e+00 4.712783e+01
C.2.06 1.619002e+01 -1.112878e+00 4.713305e+01
C.2.07 1.593745e+01 -7.883015e-01 4.718173e+01
C.2.08 1.567932e+01 -5.197336e-01 4.729561e+01
C.2.09 1.541128e+01 -2.793379e-01 4.744426e+01
C.2.10 1.514433e+01 -3.717520e-02 4.759200e+01
C.2.11 1.491175e+01 1.989136e-01 4.776876e+01
C.2.12 1.472068e+01 4.408472e-01 4.798333e+01
C.2.13 1.456584e+01 7.336317e-01 4.816045e+01
C.2.14 1.433828e+01 1.223830e+00 4.818409e+01
C.2.15 1.409820e+01 1.701959e+00 4.810410e+01
C.2.16 1.386469e+01 2.189404e+00 4.812656e+01
C.2.17 1.357037e+01 2.511645e+00 4.823396e+01
C.2.18 1.325543e+01 2.782416e+00 4.840571e+01
C.2.19 1.291338e+01 3.001264e+00 4.859835e+01
C.2.20 1.247054e+01 3.229110e+00 4.883261e+01
C.2.21 1.202839e+01 3.421491e+00 4.909793e+01
C.2.22 1.159140e+01 3.513764e+00 4.941952e+01
C.2.23 1.097491e+01 3.464438e+00 4.984191e+01
C.2.24 1.034191e+01 3.336412e+00 5.022120e+01
C.2.25 9.704032e+00 3.212690e+00 5.059368e+01
C.2.26 9.162904e+00 3.184348e+00 5.077814e+01
C.2.27 8.620024e+00 3.161894e+00 5.095826e+01
C.2.28 8.071468e+00 3.134219e+00 5.111938e+01
C.2.29 7.485649e+00 3.126311e+00 5.115231e+01
C.2.30 6.903566e+00 3.126321e+00 5.107806e+01
C.2.31 6.332502e+00 3.055602e+00 5.096310e+01
C.2.32 5.709790e+00 2.921724e+00 5.097842e+01
C.2.33 5.101552e+00 2.757861e+00 5.107398e+01
C.3.02 -3.626628e+00 -2.467289e+00 4.152085e+01
C.3.03 -3.535276e+00 -2.269697e+00 4.166868e+01
C.3.04 -3.421576e+00 -2.062568e+00 4.178449e+01
C.3.05 -3.256325e+00 -1.714325e+00 4.192699e+01
C.3.06 -3.106574e+00 -1.352481e+00 4.205162e+01
C.3.07 -2.967582e+00 -9.970932e-01 4.220415e+01
C.3.08 -2.788910e+00 -4.953819e-01 4.251276e+01
C.3.09 -2.607880e+00 -8.794346e-03 4.284342e+01
C.3.10 -2.464228e+00 5.035064e-01 4.315289e+01
C.3.11 -2.377379e+00 9.692847e-01 4.333055e+01
C.3.12 -2.197621e+00 1.424212e+00 4.346012e+01
C.3.13 -1.918755e+00 1.817542e+00 4.361367e+01
C.3.14 -1.681750e+00 2.106477e+00 4.379449e+01
C.3.15 -1.492011e+00 2.395004e+00 4.402492e+01
C.3.16 -1.320326e+00 2.663415e+00 4.429106e+01
C.3.17 -1.108118e+00 2.979230e+00 4.463609e+01
C.3.18 -8.815403e-01 3.266480e+00 4.499655e+01
C.3.19 -6.563290e-01 3.494694e+00 4.539779e+01
C.3.20 -5.013970e-01 3.612741e+00 4.575602e+01
C.3.21 -3.754188e-01 3.671164e+00 4.613940e+01
C.3.22 -2.292383e-01 3.662456e+00 4.651995e+01
C.3.23 1.400712e-02 3.538832e+00 4.704116e+01
C.3.24 3.154467e-01 3.367897e+00 4.751656e+01
C.3.25 6.042193e-01 3.188759e+00 4.799680e+01
C.3.26 8.069841e-01 3.081332e+00 4.831186e+01
C.3.27 9.709721e-01 2.949500e+00 4.863994e+01
C.3.28 1.168472e+00 2.845972e+00 4.895960e+01
C.3.29 1.614836e+00 2.787952e+00 4.945484e+01
C.3.30 2.057379e+00 2.742845e+00 4.995484e+01
C.3.31 2.588977e+00 2.711755e+00 5.036018e+01
C.3.32 3.241575e+00 2.674151e+00 5.058997e+01
C.3.33 3.899961e+00 2.595968e+00 5.079134e+01
C.4.02 6.104268e+00 -2.377613e+01 4.770406e+01
C.4.03 6.105205e+00 -2.353106e+01 4.763205e+01
C.4.04 6.108901e+00 -2.327850e+01 4.759397e+01
C.4.05 6.109072e+00 -2.289049e+01 4.755449e+01
C.4.06 6.049930e+00 -2.252941e+01 4.768951e+01
C.4.08 5.911721e+00 -2.179725e+01 4.819637e+01
C.4.09 5.812021e+00 -2.138546e+01 4.848454e+01
C.4.10 5.711328e+00 -2.099174e+01 4.879664e+01
C.4.11 5.648832e+00 -2.063888e+01 4.909625e+01
C.4.12 5.651462e+00 -2.026005e+01 4.936329e+01
C.4.13 5.684140e+00 -1.993453e+01 4.902381e+01
C.4.14 5.694519e+00 -1.953495e+01 4.903480e+01
C.4.15 5.711078e+00 -1.913641e+01 4.900649e+01
C.4.16 5.724494e+00 -1.873687e+01 4.899662e+01
C.4.17 5.720707e+00 -1.831585e+01 4.895399e+01
C.4.18 5.712670e+00 -1.789275e+01 4.895176e+01
C.4.19 5.711249e+00 -1.746973e+01 4.894032e+01
C.4.20 5.722192e+00 -1.718001e+01 4.891952e+01
C.4.21 5.740209e+00 -1.689117e+01 4.889233e+01
C.4.22 5.755058e+00 -1.660262e+01 4.886063e+01
C.4.23 5.763322e+00 -1.622844e+01 4.880970e+01
C.4.24 5.768671e+00 -1.585559e+01 4.874950e+01
C.4.26 5.808012e+00 -1.510103e+01 4.852552e+01
C.4.27 5.845139e+00 -1.473230e+01 4.834726e+01
C.4.28 5.883033e+00 -1.437280e+01 4.815119e+01
C.4.29 5.918140e+00 -1.392334e+01 4.789780e+01
C.4.30 5.952945e+00 -1.348406e+01 4.762711e+01
C.4.31 6.007222e+00 -1.306143e+01 4.733405e+01
C.4.32 6.092700e+00 -1.259556e+01 4.699334e+01
C.4.33 6.211124e+00 -1.218333e+01 4.659776e+01
C.4.34 6.333231e+00 -1.176716e+01 4.620747e+01
C.4.35 6.418363e+00 -1.145034e+01 4.595329e+01
C.4.36 6.510393e+00 -1.113670e+01 4.569758e+01
C.4.37 6.594443e+00 -1.081657e+01 4.544724e+01
C.4.38 6.672059e+00 -1.052176e+01 4.517938e+01
C.4.39 6.750935e+00 -1.024037e+01 4.489780e+01
C.4.40 6.833939e+00 -9.948656e+00 4.462818e+01
C.4.41 6.938973e+00 -9.634099e+00 4.433985e+01
C.4.42 7.044792e+00 -9.321639e+00 4.404956e+01
C.5.02 1.110447e+01 -1.442543e+01 5.421165e+01
C.5.03 1.090593e+01 -1.438173e+01 5.426658e+01
C.5.04 1.071251e+01 -1.431691e+01 5.431887e+01
C.5.05 1.055768e+01 -1.425842e+01 5.455232e+01
C.5.06 1.034877e+01 -1.411621e+01 5.468655e+01
C.5.07 1.013855e+01 -1.400431e+01 5.484523e+01
C.5.08 9.896186e+00 -1.391564e+01 5.490375e+01
C.5.09 9.643464e+00 -1.383929e+01 5.492189e+01
C.5.10 9.394346e+00 -1.376678e+01 5.497395e+01
C.5.11 9.132135e+00 -1.366029e+01 5.502887e+01
C.5.12 8.878575e+00 -1.355480e+01 5.511660e+01
C.5.13 8.628130e+00 -1.343816e+01 5.519899e+01
C.5.14 8.339710e+00 -1.328532e+01 5.528529e+01
C.5.15 8.057645e+00 -1.312428e+01 5.537748e+01
C.5.16 7.764089e+00 -1.297262e+01 5.544687e+01
C.5.17 7.447865e+00 -1.283364e+01 5.551816e+01
C.5.18 7.122870e+00 -1.270340e+01 5.556070e+01
C.5.19 6.804430e+00 -1.257085e+01 5.563432e+01
C.5.20 6.485913e+00 -1.242792e+01 5.567762e+01
C.5.21 6.165845e+00 -1.228197e+01 5.568133e+01
C.5.22 5.845448e+00 -1.214570e+01 5.563096e+01
C.5.23 5.493573e+00 -1.201418e+01 5.562327e+01
C.5.24 5.141415e+00 -1.189260e+01 5.557453e+01
C.5.25 4.791507e+00 -1.181452e+01 5.546212e+01
C.5.26 4.481162e+00 -1.180585e+01 5.539208e+01
C.5.27 4.181189e+00 -1.183906e+01 5.529106e+01
C.5.29 3.576757e+00 -1.184489e+01 5.510445e+01
C.5.30 3.279922e+00 -1.181918e+01 5.500058e+01
C.5.31 2.978565e+00 -1.182140e+01 5.490712e+01
C.5.32 2.701534e+00 -1.186143e+01 5.482875e+01
C.5.33 2.433575e+00 -1.193064e+01 5.473986e+01
C.5.34 2.180810e+00 -1.203172e+01 5.463799e+01
C.5.35 1.931490e+00 -1.218124e+01 5.455808e+01
C.5.36 1.702798e+00 -1.235798e+01 5.447221e+01
C.5.37 1.493249e+00 -1.252001e+01 5.432820e+01
C.5.38 1.284650e+00 -1.262979e+01 5.415905e+01
C.5.39 1.067048e+00 -1.271661e+01 5.398790e+01
C.5.40 8.569919e-01 -1.281318e+01 5.381260e+01
C.5.41 6.454507e-01 -1.293270e+01 5.365133e+01
C.5.42 4.429980e-01 -1.306227e+01 5.348618e+01
C.5.43 2.546551e-01 -1.319359e+01 5.330639e+01
C.5.44 8.155338e-02 -1.330586e+01 5.314442e+01
C.5.45 -8.312710e-02 -1.341920e+01 5.297463e+01
C.5.46 -2.447063e-01 -1.354516e+01 5.281083e+01
C.5.47 -4.281303e-01 -1.371727e+01 5.263517e+01
C.5.48 -6.147676e-01 -1.389199e+01 5.246558e+01
C.5.49 -8.109531e-01 -1.407515e+01 5.231697e+01
C.5.50 -1.048765e+00 -1.426051e+01 5.206042e+01
C.5.51 -1.252229e+00 -1.438436e+01 5.174421e+01
C.5.52 -1.453839e+00 -1.450318e+01 5.142490e+01
C.5.53 -1.475962e+00 -1.454143e+01 5.111819e+01
C.5.54 -1.695358e+00 -1.461085e+01 5.091063e+01
C.6.02 9999 9999 9999
C.6.03 9999 9999 9999
C.6.04 9999 9999 9999
C.6.05 9999 9999 9999
C.6.06 9999 9999 9999
C.6.07 9999 9999 9999
C.6.08 9999 9999 9999
C.6.09 9999 9999 9999
C.6.10 9999 9999 9999
C.6.11 9999 9999 9999
C.6.12 9999 9999 9999
C.6.13 9999 9999 9999
C.6.14 9999 9999 9999
C.6.15 9999 9999 9999
C.6.17 9999 9999 9999
C.6.18 9999 9999 9999
C.6.19 9999 9999 9999
C.6.20 9999 9999 9999
C.6.21 9999 9999 9999
C.6.22 9999 9999 9999
C.6.23 9999 9999 9999
C.6.24 9999 9999 9999
C.6.25 9999 9999 9999
C.6.26 9999 9999 9999
C.6.27 9999 9999 9999
C.6.28 9999 9999 9999
C.6.29 9999 9999 9999
C.6.30 9999 9999 9999
C.7.02 9999 9999 9999
C.7.03 9999 9999 9999
C.7.04 9999 9999 9999
C.7.05 9999 9999 9999
C.7.06 9999 9999 9999
C.7.07 9999 9999 9999
C.7.08 9999 9999 9999
C.7.09 9999 9999 9999
C.7.10 9999 9999 9999
C.7.11 9999 9999 9999
C.7.12 9999 9999 9999
C.7.13 9999 9999 9999
C.7.14 9999 9999 9999
C.7.15 9999 9999 9999
C.7.17 9999 9999 9999
C.7.18 9999 9999 9999
C.7.19 9999 9999 9999
C.7.20 9999 9999 9999
C.7.21 9999 9999 9999
C.7.22 9999 9999 9999
C.7.23 9999 9999 9999
C.7.24 9999 9999 9999
C.7.25 9999 9999 9999
C.7.26 9999 9999 9999
C.7.27 9999 9999 9999
C.7.28 9999 9999 9999
C.7.29 9999 9999 9999
C.7.30 9999 9999 9999
C.8.01 1.567670e+01 -8.028906e+00 4.610395e+01
C.8.02 1.537992e+01 -8.263514e+00 4.625018e+01
C.8.03 1.509554e+01 -8.542247e+00 4.632722e+01
C.8.04 1.473553e+01 -8.728662e+00 4.633952e+01
C.8.05 1.446513e+01 -8.627661e+00 4.629367e+01
C.8.06 1.427060e+01 -8.425299e+00 4.621230e+01
C.8.07 1.408560e+01 -8.206923e+00 4.615308e+01
C.8.08 1.387103e+01 -8.006503e+00 4.609710e+01
C.8.09 1.364066e+01 -7.839551e+00 4.600549e+01
C.8.10 1.340043e+01 -7.681775e+00 4.592338e+01
C.8.11 1.321782e+01 -7.603648e+00 4.587538e+01
C.8.12 1.302532e+01 -7.554870e+00 4.582723e+01
C.8.14 1.266794e+01 -7.484216e+00 4.565472e+01
C.8.15 1.250796e+01 -7.485217e+00 4.552347e+01
C.8.16 1.237126e+01 -7.421784e+00 4.538166e+01
C.8.17 1.222609e+01 -7.267461e+00 4.518896e+01
C.8.18 1.210919e+01 -7.113518e+00 4.497763e+01
C.8.19 1.203882e+01 -6.977554e+00 4.473559e+01
C.8.20 1.203121e+01 -6.857825e+00 4.452666e+01
C.8.21 1.207224e+01 -6.760783e+00 4.430999e+01
C.8.22 1.215118e+01 -6.661212e+00 4.410529e+01
C.8.23 1.224382e+01 -6.575418e+00 4.397253e+01
C.8.24 1.237417e+01 -6.488019e+00 4.387800e+01
C.8.26 1.285681e+01 -6.443403e+00 4.369149e+01
C.8.27 1.310403e+01 -6.623168e+00 4.347693e+01
C.8.28 1.346811e+01 -6.670944e+00 4.340898e+01
C.8.29 1.372112e+01 -6.699580e+00 4.339051e+01
C.8.30 1.396985e+01 -6.677447e+00 4.344362e+01
C.8.31 1.422060e+01 -6.689128e+00 4.349010e+01
C.8.32 1.440860e+01 -6.705522e+00 4.352999e+01
C.8.33 1.459228e+01 -6.750335e+00 4.356817e+01
C.8.34 1.476911e+01 -6.812804e+00 4.361323e+01
C.8.35 1.501878e+01 -6.879308e+00 4.368925e+01
C.8.36 1.526776e+01 -6.933114e+00 4.377671e+01
C.8.37 1.548309e+01 -6.921088e+00 4.393803e+01
C.8.38 1.563626e+01 -6.899248e+00 4.415014e+01
C.8.39 1.580784e+01 -6.964478e+00 4.433784e+01
C.8.40 1.593548e+01 -7.036697e+00 4.455560e+01
C.8.41 1.596558e+01 -7.095996e+00 4.473671e+01
C.8.42 1.594490e+01 -7.151433e+00 4.492034e+01
C.8.44 1.587067e+01 -7.325871e+00 4.533772e+01
C.8.45 1.581302e+01 -7.380593e+00 4.559173e+01
C.8.46 1.575807e+01 -7.556755e+00 4.578354e+01
C.8.47 1.573976e+01 -7.728889e+00 4.586932e+01
C.8.48 1.571512e+01 -7.877363e+00 4.599045e+01
C.9.01 -1.495877e+00 -8.447577e+00 4.168826e+01
C.9.02 -1.381434e+00 -8.624675e+00 4.177747e+01
C.9.03 -1.230272e+00 -8.752772e+00 4.189219e+01
C.9.04 -1.045844e+00 -8.846538e+00 4.199022e+01
C.9.05 -7.659159e-01 -8.802664e+00 4.215417e+01
C.9.06 -5.467197e-01 -8.626266e+00 4.232151e+01
C.9.07 -3.646217e-01 -8.382435e+00 4.244216e+01
C.9.08 -1.884900e-01 -8.183210e+00 4.247885e+01
C.9.09 1.746101e-02 -8.011099e+00 4.248353e+01
C.9.10 2.285480e-01 -7.845277e+00 4.248593e+01
C.9.11 4.329992e-01 -7.711949e+00 4.251733e+01
C.9.12 6.550326e-01 -7.610860e+00 4.254968e+01
C.9.14 1.070499e+00 -7.427151e+00 4.250763e+01
C.9.15 1.252182e+00 -7.346385e+00 4.243427e+01
C.9.16 1.413090e+00 -7.228439e+00 4.236277e+01
C.9.17 1.548331e+00 -7.115469e+00 4.226665e+01
C.9.18 1.668908e+00 -7.014173e+00 4.214220e+01
C.9.19 1.781752e+00 -6.919558e+00 4.200579e+01
C.9.20 1.883744e+00 -6.834498e+00 4.188130e+01
C.9.21 1.975657e+00 -6.754990e+00 4.174578e+01
C.9.22 2.040441e+00 -6.689649e+00 4.158871e+01
C.9.23 2.062163e+00 -6.608928e+00 4.139526e+01
C.9.24 2.038549e+00 -6.509629e+00 4.121089e+01
C.9.26 1.838162e+00 -6.362116e+00 4.075825e+01
C.9.27 1.728043e+00 -6.491652e+00 4.048798e+01
C.9.28 1.557104e+00 -6.632236e+00 4.025783e+01
C.9.29 1.283639e+00 -6.691068e+00 4.009008e+01
C.9.30 9.824301e-01 -6.756091e+00 3.998316e+01
C.9.31 6.692258e-01 -6.786227e+00 3.989724e+01
C.9.32 4.513913e-01 -6.830047e+00 3.984158e+01
C.9.33 2.445821e-01 -6.919328e+00 3.980000e+01
C.9.34 1.780147e-02 -6.945801e+00 3.978155e+01
C.9.35 -2.775439e-01 -7.038726e+00 3.976855e+01
C.9.36 -5.825496e-01 -7.093062e+00 3.977577e+01
C.9.37 -8.842453e-01 -7.138901e+00 3.982972e+01
C.9.38 -1.053732e+00 -7.160520e+00 3.990418e+01
C.9.39 -1.206084e+00 -7.192220e+00 4.000675e+01
C.9.40 -1.340962e+00 -7.242015e+00 4.012535e+01
C.9.41 -1.460323e+00 -7.337504e+00 4.024987e+01
C.9.42 -1.557906e+00 -7.437525e+00 4.038894e+01
C.9.44 -1.712968e+00 -7.647306e+00 4.072265e+01
C.9.45 -1.771395e+00 -7.760396e+00 4.091016e+01
C.9.46 -1.785217e+00 -7.905837e+00 4.108342e+01
C.9.47 -1.720097e+00 -8.132944e+00 4.127563e+01
C.9.48 -1.619155e+00 -8.203457e+00 4.155419e+01
C.10.02 1.138542e+01 -1.818840e+01 4.683676e+01
C.10.03 1.152264e+01 -1.786862e+01 4.678120e+01
C.10.04 1.160620e+01 -1.752631e+01 4.677638e+01
C.10.05 1.165791e+01 -1.710239e+01 4.679987e+01
C.10.06 1.170550e+01 -1.668620e+01 4.671354e+01
C.10.07 1.174010e+01 -1.625999e+01 4.672307e+01
C.10.08 1.176846e+01 -1.595836e+01 4.672028e+01
C.10.09 1.180529e+01 -1.565803e+01 4.673577e+01
C.10.10 1.184115e+01 -1.536942e+01 4.682067e+01
C.10.11 1.189440e+01 -1.518342e+01 4.689915e+01
C.10.12 1.196647e+01 -1.501278e+01 4.699548e+01
C.10.13 1.204688e+01 -1.483308e+01 4.706500e+01
C.10.14 1.211770e+01 -1.460053e+01 4.712892e+01
C.10.15 1.219080e+01 -1.436474e+01 4.717624e+01
C.10.17 1.255696e+01 -1.385959e+01 4.733006e+01
C.10.18 1.280278e+01 -1.359125e+01 4.748954e+01
C.10.19 1.307504e+01 -1.332545e+01 4.760397e+01
C.10.20 1.326763e+01 -1.315306e+01 4.766169e+01
C.10.21 1.345791e+01 -1.297912e+01 4.772234e+01
C.10.22 1.361741e+01 -1.276840e+01 4.773943e+01
C.10.23 1.384463e+01 -1.216231e+01 4.775289e+01
C.10.24 1.410074e+01 -1.157673e+01 4.764963e+01
C.10.25 1.428572e+01 -1.096138e+01 4.757041e+01
C.10.26 1.437028e+01 -1.059444e+01 4.750282e+01
C.10.27 1.444072e+01 -1.023492e+01 4.739264e+01
C.10.28 1.452954e+01 -9.900941e+00 4.722852e+01
C.10.29 1.460466e+01 -9.415743e+00 4.704278e+01
C.10.30 1.463449e+01 -8.935862e+00 4.683211e+01
C.11.02 1.991014e+00 -1.923684e+01 4.426908e+01
C.11.03 1.936141e+00 -1.876848e+01 4.428378e+01
C.11.04 1.888623e+00 -1.830220e+01 4.422967e+01
C.11.05 1.803070e+00 -1.794618e+01 4.421719e+01
C.11.06 1.757079e+00 -1.761466e+01 4.406815e+01
C.11.07 1.683713e+00 -1.726116e+01 4.400582e+01
C.11.08 1.648261e+00 -1.688779e+01 4.396889e+01
C.11.09 1.634317e+00 -1.651268e+01 4.393557e+01
C.11.10 1.568221e+00 -1.615657e+01 4.383149e+01
C.11.11 1.413773e+00 -1.588163e+01 4.384069e+01
C.11.12 1.230459e+00 -1.563762e+01 4.392067e+01
C.11.13 1.093883e+00 -1.536829e+01 4.401199e+01
C.11.14 1.054639e+00 -1.505385e+01 4.403891e+01
C.11.15 1.046476e+00 -1.473598e+01 4.403222e+01
C.11.17 7.261307e-01 -1.411689e+01 4.401781e+01
C.11.18 4.403040e-01 -1.383306e+01 4.409476e+01
C.11.19 1.697479e-01 -1.352661e+01 4.412721e+01
C.11.20 -1.508919e-01 -1.313042e+01 4.410728e+01
C.11.21 -4.087888e-01 -1.270365e+01 4.399985e+01
C.11.22 -6.028957e-01 -1.226003e+01 4.383955e+01
C.11.23 -7.188812e-01 -1.198204e+01 4.376835e+01
C.11.24 -8.245174e-01 -1.169753e+01 4.370763e+01
C.11.25 -9.153129e-01 -1.141144e+01 4.363206e+01
C.11.26 -1.025369e+00 -1.098660e+01 4.350079e+01
C.11.27 -1.067448e+00 -1.056595e+01 4.332442e+01
C.11.28 -1.033952e+00 -1.019034e+01 4.306436e+01
C.11.29 -1.053568e+00 -9.704470e+00 4.286428e+01
C.11.30 -1.031900e+00 -9.230795e+00 4.263699e+01
