# Supplementary material for: Ontogenetic changes and sexual dimorphism in the cranium and mandible of the Atlantic walrus (Odobenus rosmarus rosmarus L.)
Source: Anat Rec (Hoboken). 2025 Sep 12;309(7):1875–903. doi: 10.1002/ar.70050 (PMC13251751; doi:10.1002/ar.70050)
Supplement: Supplementary file 1 — Data S1: Supporting information. [file AR-309-1875-s001.zip › PTS files/Ontogeny_Skull/4753_M_A.pts]

Version 1.0
487
S.1 9.465485e+00 -2.939098e+01 5.351728e+01
S.2 8.174253e+00 -2.585219e+01 5.621960e+01
S.3 9.661780e+00 -2.217481e+01 5.852452e+01
S.4 5.016332e+00 -2.281900e+01 5.744525e+01
S.5 6.845499e+00 -2.261086e+01 5.939309e+01
S.6 5.841126e+00 -1.529228e+01 6.041120e+01
S.7 4.657345e+00 1.861709e+00 5.584866e+01
S.8 6.646970e+00 4.788510e+00 4.627470e+01
S.9 7.999420e+00 2.499782e+00 4.179052e+01
S.10 9.222540e+00 4.428555e+00 4.496196e+01
S.11 4.924905e+00 3.766333e+00 4.371522e+01
S.12 1.172740e+01 -2.755341e+01 5.105334e+01
S.13 8.041868e+00 -2.790816e+01 5.024187e+01
S.14 1.317952e+01 -1.875557e+01 4.854770e+01
S.15 5.696100e+00 -1.990706e+01 4.638309e+01
S.16 1.192980e+01 -1.289719e+01 4.757181e+01
S.17 5.831797e+00 -1.402632e+01 4.677475e+01
S.18 1.092548e+01 -8.104337e+00 4.313954e+01
S.19 6.745311e+00 -8.514441e+00 4.208046e+01
S.20 8.489034e+00 -1.092656e+01 4.607870e+01
S.21 8.461370e+00 -1.778532e+01 5.068523e+01
S.22 9.587444e+00 -2.737406e+01 5.178550e+01
S.23 1.605315e+01 -1.649107e+01 5.934819e+01
S.24 -2.324651e+00 -1.914542e+01 5.447256e+01
S.25 1.795284e+01 -1.457526e+01 5.358120e+01
S.26 -1.719243e+00 -1.750177e+01 4.864718e+01
S.27 1.760811e+01 -1.148542e+01 5.669664e+01
S.28 -2.960076e+00 -1.422008e+01 5.171514e+01
S.29 1.799115e+01 -1.038232e+01 5.259830e+01
S.30 -2.304639e+00 -1.311082e+01 4.725101e+01
S.31 1.558324e+01 -1.721497e+01 5.228428e+01
S.32 1.603180e+00 -1.910895e+01 4.908956e+01
S.33 1.510423e+01 -1.823566e+01 5.009229e+01
S.34 3.477736e+00 -2.013248e+01 4.725093e+01
S.35 1.627984e+01 -1.580497e+01 4.908450e+01
S.36 1.523380e+00 -1.781996e+01 4.566542e+01
S.37 1.840760e+01 -1.069531e+01 4.686646e+01
S.38 -7.830227e-01 -1.334461e+01 4.246305e+01
S.39 2.020807e+01 -8.997564e+00 4.964317e+01
S.40 -3.503273e+00 -1.241634e+01 4.429478e+01
S.41 1.881072e+01 -5.336577e+00 4.821421e+01
S.42 -2.458572e+00 -8.030195e+00 4.332413e+01
S.43 2.180175e+01 -2.977771e+00 4.914541e+01
S.44 -5.837044e+00 -7.416521e+00 4.024076e+01
S.45 2.205533e+01 -4.644151e+00 3.916354e+01
S.46 -2.194179e+00 -7.943271e+00 3.415018e+01
S.47 2.384755e+01 -4.202701e+00 4.179166e+01
S.48 -4.950450e+00 -7.727226e+00 3.685743e+01
S.49 1.665246e+01 2.574819e+00 4.290879e+01
S.50 2.338928e-01 5.861510e-02 3.864546e+01
S.51 1.351015e+01 5.234770e+00 4.539095e+01
S.52 1.234524e+00 3.289668e+00 4.232716e+01
S.53 1.014052e+01 6.406392e+00 4.373283e+01
S.54 4.514585e+00 5.777611e+00 4.268344e+01
S.55 9.767013e+00 3.044120e+00 4.177927e+01
S.56 5.788837e+00 2.391843e+00 4.115475e+01
S.57 1.106270e+01 5.903638e+00 4.638239e+01
S.58 2.177088e+00 4.564133e+00 4.462482e+01
S.59 6.316398e+00 4.978635e+00 4.761208e+01
S.60 1.333561e+01 4.658657e+00 4.542198e+01
S.61 1.410925e+00 2.886576e+00 4.291383e+01
S.62 1.547804e+01 -2.138352e+01 4.860647e+01
S.63 4.256952e+00 -2.290626e+01 4.596301e+01
S.64 1.134432e+01 -5.355520e+00 4.408430e+01
S.65 5.758633e+00 -5.663503e+00 4.189909e+01
S.66 1.667670e+01 -2.971307e+00 4.256987e+01
S.67 1.161993e+00 -5.085635e+00 3.946022e+01
S.68 1.077764e+01 -2.310448e+00 4.268977e+01
S.69 6.535905e+00 -2.900410e+00 4.279005e+01
S.70 8.238180e+00 4.072747e-01 4.239245e+01
S.71 1.480436e+01 -7.354139e+00 4.497665e+01
S.72 2.680180e+00 -9.175330e+00 4.245728e+01
S.73 1.455624e+01 -8.596701e+00 4.622421e+01
S.74 2.404573e+00 -1.031684e+01 4.347674e+01
S.75 2.003960e+01 -8.399167e+00 4.635997e+01
S.76 -2.310885e+00 -1.152849e+01 4.086636e+01
S.77 1.685850e+01 -3.033953e+01 5.090482e+01
S.78 4.893519e+00 -3.004139e+01 4.753524e+01
S.79 1.851693e+01 -2.482886e+01 4.608224e+01
S.80 4.153447e+00 -2.664569e+01 4.603614e+01
S.81 1.950348e+01 -2.671592e+01 5.000225e+01
S.82 3.588696e+00 -2.832244e+01 4.648798e+01
S.83 1.602640e+01 -2.815124e+01 4.665122e+01
S.84 5.997245e+00 -2.810356e+01 4.678247e+01
C.1.02 6.739957e+00 -2.237923e+01 5.974813e+01
C.1.03 6.625583e+00 -2.205697e+01 6.002000e+01
C.1.04 6.513612e+00 -2.171032e+01 6.026113e+01
C.1.05 6.406017e+00 -2.133520e+01 6.043592e+01
C.1.06 6.301758e+00 -2.094305e+01 6.057082e+01
C.1.07 6.203974e+00 -2.054312e+01 6.068632e+01
C.1.08 6.126947e+00 -2.011384e+01 6.073869e+01
C.1.09 6.060431e+00 -1.968023e+01 6.076152e+01
C.1.10 6.002946e+00 -1.924531e+01 6.078389e+01
C.1.11 5.968777e+00 -1.877881e+01 6.075260e+01
C.1.12 5.922240e+00 -1.831432e+01 6.079558e+01
C.1.13 5.902341e+00 -1.784668e+01 6.076944e+01
C.1.14 5.899235e+00 -1.741698e+01 6.073254e+01
C.1.15 5.902959e+00 -1.698746e+01 6.069353e+01
C.1.16 5.902234e+00 -1.655988e+01 6.063701e+01
C.1.17 5.893143e+00 -1.613705e+01 6.055370e+01
C.1.18 5.880197e+00 -1.572026e+01 6.044451e+01
C.1.20 5.797019e+00 -1.471625e+01 6.027480e+01
C.1.21 5.761958e+00 -1.416364e+01 6.006095e+01
C.1.22 5.735029e+00 -1.362991e+01 5.980253e+01
C.1.23 5.712054e+00 -1.312226e+01 5.953251e+01
C.1.24 5.691625e+00 -1.262509e+01 5.924345e+01
C.1.25 5.665947e+00 -1.211440e+01 5.897948e+01
C.1.26 5.646707e+00 -1.157885e+01 5.868766e+01
C.1.27 5.615731e+00 -1.102148e+01 5.844125e+01
C.1.28 5.583587e+00 -1.046169e+01 5.820054e+01
C.1.29 5.533324e+00 -9.727323e+00 5.791061e+01
C.1.30 5.473498e+00 -8.982583e+00 5.765047e+01
C.1.31 5.410090e+00 -8.222845e+00 5.743914e+01
C.1.32 5.364452e+00 -7.614407e+00 5.727975e+01
C.1.33 5.324037e+00 -7.010114e+00 5.710403e+01
C.1.34 5.292405e+00 -6.413309e+00 5.690276e+01
C.1.35 5.246684e+00 -5.703517e+00 5.670767e+01
C.1.36 5.199239e+00 -4.991124e+00 5.652276e+01
C.1.37 5.146621e+00 -4.277485e+00 5.634414e+01
C.1.38 5.112321e+00 -3.831777e+00 5.621287e+01
C.1.39 5.070834e+00 -3.382088e+00 5.609832e+01
C.1.40 5.034685e+00 -2.930515e+00 5.598952e+01
C.1.41 5.012544e+00 -2.523176e+00 5.589429e+01
C.1.42 4.992869e+00 -2.110757e+00 5.582354e+01
C.1.43 4.966230e+00 -1.697613e+00 5.575962e+01
C.1.44 4.904414e+00 -1.035054e+00 5.565405e+01
C.1.45 4.836193e+00 -3.699207e-01 5.557101e+01
C.1.46 4.781098e+00 2.941990e-01 5.547175e+01
C.1.47 4.746432e+00 9.008650e-01 5.543356e+01
C.1.48 4.734303e+00 1.502940e+00 5.535924e+01
C.2.02 2.126262e+01 -3.089670e+00 4.957966e+01
C.2.03 2.067729e+01 -3.063696e+00 4.996493e+01
C.2.04 2.018075e+01 -2.874481e+00 5.042251e+01
C.2.05 1.990695e+01 -2.481330e+00 5.085757e+01
C.2.06 1.964423e+01 -1.937446e+00 5.108991e+01
C.2.07 1.933396e+01 -1.384939e+00 5.122137e+01
C.2.08 1.879130e+01 -7.731140e-01 5.126680e+01
C.2.09 1.821847e+01 -1.930379e-01 5.134583e+01
C.2.10 1.767034e+01 3.985633e-01 5.148870e+01
C.2.11 1.718822e+01 8.127431e-01 5.157456e+01
C.2.12 1.672616e+01 1.232124e+00 5.172280e+01
C.2.13 1.626609e+01 1.639316e+00 5.190689e+01
C.2.14 1.568264e+01 2.068131e+00 5.217435e+01
C.2.15 1.505146e+01 2.427057e+00 5.243633e+01
C.2.16 1.444167e+01 2.789968e+00 5.274012e+01
C.2.17 1.402289e+01 3.015234e+00 5.293605e+01
C.2.18 1.359173e+01 3.216172e+00 5.313163e+01
C.2.19 1.313687e+01 3.370062e+00 5.331582e+01
C.2.20 1.270009e+01 3.483138e+00 5.348673e+01
C.2.21 1.226467e+01 3.564105e+00 5.367812e+01
C.2.22 1.182953e+01 3.578488e+00 5.388602e+01
C.2.23 1.131046e+01 3.499609e+00 5.418575e+01
C.2.24 1.079165e+01 3.363269e+00 5.446460e+01
C.2.25 1.028252e+01 3.192091e+00 5.474205e+01
C.2.26 9.698709e+00 2.969762e+00 5.500324e+01
C.2.27 9.276625e+00 2.672924e+00 5.544170e+01
C.2.28 8.703518e+00 2.435528e+00 5.571310e+01
C.2.29 8.013330e+00 2.295424e+00 5.582661e+01
C.2.30 7.310274e+00 2.186162e+00 5.587815e+01
C.2.31 6.600810e+00 2.112204e+00 5.586970e+01
C.2.32 5.948716e+00 2.059840e+00 5.581579e+01
C.2.33 5.298752e+00 1.978975e+00 5.577294e+01
C.3.02 -5.841748e+00 -7.184303e+00 4.119291e+01
C.3.03 -5.974731e+00 -6.884725e+00 4.211652e+01
C.3.04 -6.070781e+00 -6.523613e+00 4.302253e+01
C.3.05 -5.880341e+00 -6.055516e+00 4.372851e+01
C.3.06 -5.706241e+00 -5.538016e+00 4.440354e+01
C.3.07 -5.577363e+00 -4.965961e+00 4.504378e+01
C.3.08 -5.350556e+00 -4.437405e+00 4.537682e+01
C.3.09 -5.107824e+00 -3.870103e+00 4.562373e+01
C.3.10 -4.817960e+00 -3.301905e+00 4.581046e+01
C.3.11 -4.560660e+00 -2.739943e+00 4.602161e+01
C.3.12 -4.292394e+00 -2.170953e+00 4.619739e+01
C.3.13 -4.032966e+00 -1.625977e+00 4.644698e+01
C.3.14 -3.725313e+00 -1.009737e+00 4.679712e+01
C.3.15 -3.387858e+00 -4.187331e-01 4.716295e+01
C.3.16 -3.147250e+00 1.207747e-01 4.766097e+01
C.3.17 -2.906852e+00 4.914730e-01 4.798548e+01
C.3.18 -2.699871e+00 8.325019e-01 4.836150e+01
C.3.19 -2.489018e+00 1.165203e+00 4.874279e+01
C.3.20 -2.264727e+00 1.465808e+00 4.904057e+01
C.3.21 -1.999147e+00 1.750400e+00 4.931952e+01
C.3.22 -1.705807e+00 1.973051e+00 4.962566e+01
C.3.23 -1.338228e+00 2.178105e+00 5.007623e+01
C.3.24 -9.593546e-01 2.313988e+00 5.054331e+01
C.3.25 -6.203644e-01 2.326527e+00 5.105819e+01
C.3.26 -2.132104e-01 2.095149e+00 5.173665e+01
C.3.27 1.474541e-01 1.749393e+00 5.239240e+01
C.3.28 5.069733e-01 1.483775e+00 5.308508e+01
C.3.29 1.086627e+00 1.416186e+00 5.370816e+01
C.3.30 1.770506e+00 1.473081e+00 5.421598e+01
C.3.31 2.482613e+00 1.566132e+00 5.467755e+01
C.3.32 3.224399e+00 1.714242e+00 5.502509e+01
C.3.33 3.971107e+00 1.810492e+00 5.538023e+01
C.4.02 9.594792e+00 -2.935753e+01 5.297808e+01
C.4.03 9.689364e+00 -2.917706e+01 5.246130e+01
C.4.04 9.745245e+00 -2.884537e+01 5.201924e+01
C.4.05 9.744310e+00 -2.839340e+01 5.174981e+01
C.4.06 9.659960e+00 -2.788103e+01 5.166465e+01
C.4.08 9.499252e+00 -2.690478e+01 5.186337e+01
C.4.09 9.392484e+00 -2.643510e+01 5.190892e+01
C.4.10 9.304991e+00 -2.600010e+01 5.210170e+01
C.4.11 9.186943e+00 -2.538834e+01 5.234043e+01
C.4.12 9.050921e+00 -2.479619e+01 5.261620e+01
C.4.13 9.045844e+00 -2.415773e+01 5.242255e+01
C.4.14 8.960508e+00 -2.355741e+01 5.241433e+01
C.4.15 8.877130e+00 -2.295911e+01 5.236129e+01
C.4.16 8.752347e+00 -2.236574e+01 5.237049e+01
C.4.17 8.694268e+00 -2.168936e+01 5.223063e+01
C.4.18 8.658958e+00 -2.102301e+01 5.204314e+01
C.4.19 8.626024e+00 -2.036695e+01 5.182191e+01
C.4.20 8.598227e+00 -1.989277e+01 5.164748e+01
C.4.21 8.571242e+00 -1.942895e+01 5.144700e+01
C.4.22 8.544394e+00 -1.896328e+01 5.125088e+01
C.4.23 8.512414e+00 -1.858089e+01 5.103810e+01
C.4.24 8.488588e+00 -1.816272e+01 5.090737e+01
C.4.26 8.444981e+00 -1.745124e+01 5.047916e+01
C.4.27 8.430766e+00 -1.710858e+01 5.028750e+01
C.4.28 8.422801e+00 -1.677960e+01 5.007289e+01
C.4.29 8.412356e+00 -1.634406e+01 4.987557e+01
C.4.30 8.424569e+00 -1.594196e+01 4.961692e+01
C.4.31 8.407859e+00 -1.550883e+01 4.941480e+01
C.4.32 8.386168e+00 -1.509019e+01 4.912388e+01
C.4.33 8.353193e+00 -1.467403e+01 4.883045e+01
C.4.34 8.319937e+00 -1.424022e+01 4.856387e+01
C.4.35 8.348013e+00 -1.377863e+01 4.820309e+01
C.4.36 8.391822e+00 -1.331718e+01 4.784372e+01
C.4.37 8.432538e+00 -1.287073e+01 4.746552e+01
C.4.38 8.428887e+00 -1.254884e+01 4.721523e+01
C.4.39 8.409994e+00 -1.222045e+01 4.697426e+01
C.4.40 8.410695e+00 -1.190449e+01 4.671653e+01
C.4.41 8.432684e+00 -1.159491e+01 4.647601e+01
C.4.42 8.472677e+00 -1.128491e+01 4.623838e+01
C.5.02 1.580055e+01 -1.658841e+01 5.970531e+01
C.5.03 1.543974e+01 -1.665865e+01 5.996164e+01
C.5.04 1.503515e+01 -1.669232e+01 6.015136e+01
C.5.05 1.457967e+01 -1.665434e+01 6.031196e+01
C.5.06 1.412227e+01 -1.656543e+01 6.044451e+01
C.5.07 1.366787e+01 -1.646163e+01 6.057661e+01
C.5.08 1.339760e+01 -1.637526e+01 6.065652e+01
C.5.09 1.313448e+01 -1.627279e+01 6.074113e+01
C.5.10 1.286310e+01 -1.618065e+01 6.081010e+01
C.5.11 1.251403e+01 -1.610427e+01 6.089813e+01
C.5.12 1.215911e+01 -1.604015e+01 6.097137e+01
C.5.13 1.180557e+01 -1.596953e+01 6.104523e+01
C.5.14 1.145307e+01 -1.587391e+01 6.111073e+01
C.5.15 1.110088e+01 -1.576990e+01 6.116391e+01
C.5.16 1.074236e+01 -1.568351e+01 6.120493e+01
C.5.17 1.036472e+01 -1.562478e+01 6.123548e+01
C.5.18 9.983519e+00 -1.558382e+01 6.123803e+01
C.5.19 9.601489e+00 -1.555140e+01 6.123796e+01
C.5.20 9.189603e+00 -1.553184e+01 6.121035e+01
C.5.21 8.777819e+00 -1.552033e+01 6.117723e+01
C.5.22 8.371511e+00 -1.548672e+01 6.110959e+01
C.5.23 7.934458e+00 -1.539354e+01 6.097830e+01
C.5.24 7.502108e+00 -1.527730e+01 6.084988e+01
C.5.25 7.059789e+00 -1.520178e+01 6.072507e+01
C.5.26 6.656320e+00 -1.519796e+01 6.060263e+01
C.5.27 6.250854e+00 -1.523577e+01 6.049323e+01
C.5.29 5.472124e+00 -1.535267e+01 6.032909e+01
C.5.30 5.102633e+00 -1.543138e+01 6.026717e+01
C.5.31 4.736075e+00 -1.553131e+01 6.022029e+01
C.5.32 4.297267e+00 -1.568532e+01 6.018495e+01
C.5.33 3.865924e+00 -1.585897e+01 6.014878e+01
C.5.34 3.433613e+00 -1.602497e+01 6.009336e+01
C.5.35 2.966063e+00 -1.617491e+01 6.000790e+01
C.5.36 2.510972e+00 -1.631842e+01 5.986404e+01
C.5.37 2.069424e+00 -1.647299e+01 5.969219e+01
C.5.38 1.756601e+00 -1.659822e+01 5.956361e+01
C.5.39 1.450866e+00 -1.673225e+01 5.942707e+01
C.5.40 1.162009e+00 -1.687173e+01 5.926221e+01
C.5.41 9.122866e-01 -1.700058e+01 5.911478e+01
C.5.42 6.696957e-01 -1.713381e+01 5.895955e+01
C.5.43 4.211922e-01 -1.726532e+01 5.881243e+01
C.5.44 1.452760e-01 -1.739899e+01 5.866106e+01
C.5.45 -1.288974e-01 -1.752748e+01 5.850222e+01
C.5.46 -3.894283e-01 -1.765677e+01 5.832246e+01
C.5.47 -7.029042e-01 -1.781978e+01 5.807536e+01
C.5.48 -9.999572e-01 -1.798302e+01 5.780889e+01
C.5.49 -1.291112e+00 -1.816284e+01 5.754661e+01
C.5.50 -1.618850e+00 -1.840657e+01 5.727063e+01
C.5.51 -1.897657e+00 -1.865907e+01 5.695205e+01
C.5.52 -2.122218e+00 -1.886320e+01 5.656361e+01
C.5.53 -2.085460e+00 -1.896472e+01 5.584587e+01
C.5.54 -2.031318e+00 -1.901733e+01 5.512399e+01
C.6.02 1.773337e+01 -1.167815e+01 5.666053e+01
C.6.03 1.783782e+01 -1.186580e+01 5.657095e+01
C.6.04 1.790780e+01 -1.200846e+01 5.640098e+01
C.6.05 1.796718e+01 -1.215824e+01 5.607180e+01
C.6.06 1.799613e+01 -1.228994e+01 5.573101e+01
C.6.07 1.803272e+01 -1.247745e+01 5.541824e+01
C.6.08 1.807852e+01 -1.267375e+01 5.509105e+01
C.6.09 1.812305e+01 -1.288444e+01 5.477274e+01
C.6.10 1.815603e+01 -1.313069e+01 5.447957e+01
C.6.11 1.816757e+01 -1.334100e+01 5.425189e+01
C.6.12 1.816682e+01 -1.357980e+01 5.405397e+01
C.6.13 1.814449e+01 -1.383571e+01 5.388015e+01
C.6.14 1.810153e+01 -1.406689e+01 5.373103e+01
C.6.15 1.804031e+01 -1.431334e+01 5.361681e+01
C.6.17 1.775660e+01 -1.508669e+01 5.369608e+01
C.6.18 1.751560e+01 -1.557122e+01 5.383892e+01
C.6.19 1.724099e+01 -1.602474e+01 5.401826e+01
C.6.20 1.692931e+01 -1.641152e+01 5.438732e+01
C.6.21 1.667084e+01 -1.662107e+01 5.490907e+01
C.6.22 1.648318e+01 -1.674113e+01 5.548640e+01
C.6.23 1.632042e+01 -1.682717e+01 5.590023e+01
C.6.24 1.621947e+01 -1.681438e+01 5.634157e+01
C.6.25 1.615725e+01 -1.682230e+01 5.679014e+01
C.6.26 1.621056e+01 -1.682005e+01 5.726882e+01
C.6.27 1.633929e+01 -1.675406e+01 5.772822e+01
C.6.28 1.648556e+01 -1.664686e+01 5.817444e+01
C.6.29 1.629148e+01 -1.661811e+01 5.855068e+01
C.6.30 1.612228e+01 -1.656570e+01 5.893624e+01
C.7.02 -2.122301e+00 -1.915581e+01 5.401933e+01
C.7.03 -1.839767e+00 -1.913563e+01 5.361161e+01
C.7.04 -1.583729e+00 -1.913243e+01 5.318629e+01
C.7.05 -1.383924e+00 -1.906594e+01 5.271169e+01
C.7.06 -1.184861e+00 -1.900807e+01 5.223567e+01
C.7.07 -1.033450e+00 -1.895741e+01 5.174163e+01
C.7.08 -9.625872e-01 -1.897240e+01 5.133191e+01
C.7.09 -9.566513e-01 -1.898723e+01 5.091614e+01
C.7.10 -9.370308e-01 -1.894868e+01 5.050233e+01
C.7.11 -8.921930e-01 -1.878253e+01 5.007482e+01
C.7.12 -8.835471e-01 -1.853388e+01 4.968690e+01
C.7.13 -9.535759e-01 -1.826316e+01 4.932059e+01
C.7.14 -1.123692e+00 -1.801877e+01 4.900345e+01
C.7.15 -1.403288e+00 -1.776726e+01 4.878474e+01
C.7.17 -1.927053e+00 -1.731854e+01 4.869798e+01
C.7.18 -2.104824e+00 -1.716375e+01 4.885218e+01
C.7.19 -2.237138e+00 -1.693353e+01 4.894614e+01
C.7.20 -2.424354e+00 -1.672098e+01 4.908459e+01
C.7.21 -2.602550e+00 -1.652499e+01 4.925555e+01
C.7.22 -2.750270e+00 -1.634472e+01 4.946786e+01
C.7.23 -2.904518e+00 -1.608998e+01 4.982306e+01
C.7.24 -3.022868e+00 -1.587251e+01 5.021493e+01
C.7.25 -3.097215e+00 -1.567893e+01 5.062947e+01
C.7.26 -3.096061e+00 -1.560151e+01 5.101166e+01
C.7.27 -3.078051e+00 -1.547423e+01 5.137981e+01
C.7.28 -3.037166e+00 -1.526483e+01 5.170622e+01
C.7.29 -3.004594e+00 -1.493190e+01 5.185140e+01
C.7.30 -2.975990e+00 -1.458270e+01 5.175029e+01
C.8.01 1.794217e+01 -1.030975e+01 4.670754e+01
C.8.02 1.773484e+01 -9.862179e+00 4.663325e+01
C.8.03 1.750699e+01 -9.441757e+00 4.677515e+01
C.8.04 1.723149e+01 -9.080404e+00 4.698093e+01
C.8.05 1.690167e+01 -8.866190e+00 4.702694e+01
C.8.06 1.652687e+01 -8.738554e+00 4.703243e+01
C.8.07 1.614206e+01 -8.656700e+00 4.698759e+01
C.8.08 1.582476e+01 -8.646589e+00 4.687818e+01
C.8.09 1.550687e+01 -8.642296e+00 4.677012e+01
C.8.10 1.522388e+01 -8.683861e+00 4.659423e+01
C.8.11 1.498870e+01 -8.657791e+00 4.649380e+01
C.8.12 1.476509e+01 -8.634087e+00 4.636929e+01
C.8.14 1.446734e+01 -8.553980e+00 4.615746e+01
C.8.15 1.439252e+01 -8.486828e+00 4.609362e+01
C.8.16 1.433342e+01 -8.402812e+00 4.603336e+01
C.8.17 1.428606e+01 -8.288044e+00 4.594373e+01
C.8.18 1.426160e+01 -8.175726e+00 4.584256e+01
C.8.19 1.425221e+01 -8.069651e+00 4.573252e+01
C.8.20 1.424263e+01 -7.954217e+00 4.557795e+01
C.8.21 1.425434e+01 -7.834971e+00 4.542645e+01
C.8.22 1.430390e+01 -7.726135e+00 4.527477e+01
C.8.23 1.444388e+01 -7.617293e+00 4.510760e+01
C.8.24 1.464709e+01 -7.539024e+00 4.499827e+01
C.8.26 1.497818e+01 -6.975228e+00 4.503847e+01
C.8.27 1.535398e+01 -6.919609e+00 4.485608e+01
C.8.28 1.573423e+01 -6.955406e+00 4.467794e+01
C.8.29 1.615235e+01 -7.236726e+00 4.434337e+01
C.8.30 1.662250e+01 -7.516161e+00 4.408494e+01
C.8.31 1.722267e+01 -7.591549e+00 4.408481e+01
C.8.32 1.756101e+01 -7.585892e+00 4.412432e+01
C.8.33 1.789821e+01 -7.589137e+00 4.417290e+01
C.8.34 1.819759e+01 -7.510783e+00 4.431542e+01
C.8.35 1.853091e+01 -7.580637e+00 4.437743e+01
C.8.36 1.884479e+01 -7.525035e+00 4.451239e+01
C.8.37 1.910947e+01 -7.450760e+00 4.472277e+01
C.8.38 1.939802e+01 -7.457774e+00 4.507934e+01
C.8.39 1.963341e+01 -7.582911e+00 4.545266e+01
C.8.40 1.983893e+01 -7.755164e+00 4.582485e+01
C.8.41 1.995484e+01 -7.933440e+00 4.602579e+01
C.8.42 2.003370e+01 -8.151965e+00 4.620362e+01
C.8.44 1.991774e+01 -8.884142e+00 4.667159e+01
C.8.45 1.965736e+01 -9.399214e+00 4.679025e+01
C.8.46 1.931141e+01 -9.872141e+00 4.685201e+01
C.8.47 1.891417e+01 -1.016597e+01 4.677329e+01
C.8.48 1.844219e+01 -1.030955e+01 4.668994e+01
C.9.01 -6.243778e-01 -1.321891e+01 4.221821e+01
C.9.02 -3.211171e-01 -1.311505e+01 4.228378e+01
C.9.03 -8.184221e-02 -1.290804e+01 4.236716e+01
C.9.04 9.114208e-02 -1.263870e+01 4.243486e+01
C.9.05 1.693398e-01 -1.210707e+01 4.251272e+01
C.9.06 -5.782823e-03 -1.161194e+01 4.265045e+01
C.9.07 8.337803e-02 -1.109666e+01 4.279649e+01
C.9.08 3.651878e-01 -1.073071e+01 4.308179e+01
C.9.09 7.968537e-01 -1.050982e+01 4.332595e+01
C.9.10 1.321899e+00 -1.040292e+01 4.341335e+01
C.9.11 1.687022e+00 -1.043053e+01 4.339011e+01
C.9.12 2.045149e+00 -1.038804e+01 4.345763e+01
C.9.14 2.527425e+00 -1.022260e+01 4.347314e+01
C.9.15 2.621635e+00 -1.010284e+01 4.344540e+01
C.9.16 2.696171e+00 -9.971529e+00 4.341093e+01
C.9.17 2.772763e+00 -9.848428e+00 4.335711e+01
C.9.18 2.835116e+00 -9.724171e+00 4.328938e+01
C.9.19 2.874182e+00 -9.599449e+00 4.320670e+01
C.9.20 2.885577e+00 -9.499990e+00 4.311869e+01
C.9.21 2.882906e+00 -9.415955e+00 4.301525e+01
C.9.22 2.868306e+00 -9.349554e+00 4.290060e+01
C.9.23 2.836992e+00 -9.288774e+00 4.274094e+01
C.9.24 2.780318e+00 -9.236616e+00 4.258527e+01
C.9.26 2.425146e+00 -9.054352e+00 4.221809e+01
C.9.27 2.239627e+00 -9.048468e+00 4.189805e+01
C.9.28 2.088158e+00 -9.112722e+00 4.156667e+01
C.9.29 1.951238e+00 -9.196433e+00 4.124986e+01
C.9.30 1.798225e+00 -9.259727e+00 4.093570e+01
C.9.31 1.555805e+00 -9.314468e+00 4.068201e+01
C.9.32 1.183061e+00 -9.419959e+00 4.048620e+01
C.9.33 7.751675e-01 -9.508982e+00 4.036742e+01
C.9.34 4.208382e-01 -9.701731e+00 4.020707e+01
C.9.35 6.527616e-02 -9.921271e+00 4.003283e+01
C.9.36 -3.540600e-01 -1.004128e+01 3.991143e+01
C.9.37 -8.031143e-01 -1.009644e+01 3.992838e+01
C.9.38 -1.271070e+00 -1.021873e+01 4.006491e+01
C.9.39 -1.721231e+00 -1.033791e+01 4.025391e+01
C.9.40 -1.940826e+00 -1.077705e+01 4.036127e+01
C.9.41 -2.109601e+00 -1.104356e+01 4.048026e+01
C.9.42 -2.237440e+00 -1.132994e+01 4.060397e+01
C.9.44 -2.257653e+00 -1.174716e+01 4.122966e+01
C.9.45 -2.139870e+00 -1.200983e+01 4.154552e+01
C.9.46 -1.923683e+00 -1.231546e+01 4.175165e+01
C.9.47 -1.543509e+00 -1.263136e+01 4.200675e+01
C.9.48 -1.097529e+00 -1.294792e+01 4.210821e+01
C.10.02 1.541862e+01 -2.103831e+01 4.865435e+01
C.10.03 1.534521e+01 -2.069889e+01 4.872075e+01
C.10.04 1.526853e+01 -2.035539e+01 4.875428e+01
C.10.05 1.516903e+01 -2.003398e+01 4.876447e+01
C.10.06 1.506260e+01 -1.971464e+01 4.876529e+01
C.10.07 1.500339e+01 -1.938401e+01 4.878744e+01
C.10.08 1.501327e+01 -1.890786e+01 4.886335e+01
C.10.09 1.509411e+01 -1.843418e+01 4.890427e+01
C.10.10 1.522271e+01 -1.796941e+01 4.891043e+01
C.10.11 1.538077e+01 -1.755328e+01 4.889304e+01
C.10.12 1.559646e+01 -1.717741e+01 4.878983e+01
C.10.13 1.580401e+01 -1.678358e+01 4.877327e+01
C.10.14 1.596317e+01 -1.644366e+01 4.884496e+01
C.10.15 1.609345e+01 -1.613336e+01 4.902592e+01
C.10.17 1.653842e+01 -1.546139e+01 4.911108e+01
C.10.18 1.682479e+01 -1.514152e+01 4.907514e+01
C.10.19 1.705677e+01 -1.478300e+01 4.913221e+01
C.10.20 1.727903e+01 -1.430215e+01 4.920027e+01
C.10.21 1.749174e+01 -1.381235e+01 4.919164e+01
C.10.22 1.768245e+01 -1.332071e+01 4.910706e+01
C.10.23 1.781602e+01 -1.295219e+01 4.901191e+01
C.10.24 1.793808e+01 -1.257597e+01 4.893267e+01
C.10.25 1.805091e+01 -1.221069e+01 4.880405e+01
C.10.26 1.814971e+01 -1.186016e+01 4.870896e+01
C.10.27 1.824521e+01 -1.152096e+01 4.857666e+01
C.10.28 1.831980e+01 -1.123648e+01 4.834178e+01
C.10.29 1.837907e+01 -1.092205e+01 4.791233e+01
C.10.30 1.840234e+01 -1.082283e+01 4.738658e+01
C.11.02 4.219066e+00 -2.253822e+01 4.602978e+01
C.11.03 4.184937e+00 -2.216813e+01 4.608656e+01
C.11.04 4.168280e+00 -2.179304e+01 4.610600e+01
C.11.05 4.185526e+00 -2.145503e+01 4.611929e+01
C.11.06 4.206437e+00 -2.111715e+01 4.613049e+01
C.11.07 4.157237e+00 -2.078226e+01 4.614279e+01
C.11.08 4.006965e+00 -2.042014e+01 4.611742e+01
C.11.09 3.801350e+00 -2.008808e+01 4.607474e+01
C.11.10 3.582736e+00 -1.976445e+01 4.603197e+01
C.11.11 3.366333e+00 -1.941920e+01 4.592977e+01
C.11.12 3.126181e+00 -1.908577e+01 4.584251e+01
C.11.13 2.871302e+00 -1.878613e+01 4.569513e+01
C.11.14 2.452725e+00 -1.842893e+01 4.561398e+01
C.11.15 1.982910e+00 -1.813222e+01 4.563877e+01
C.11.17 1.252641e+00 -1.759410e+01 4.560505e+01
C.11.18 9.934715e-01 -1.735621e+01 4.554025e+01
C.11.19 7.547180e-01 -1.710043e+01 4.546585e+01
C.11.20 4.418027e-01 -1.671440e+01 4.536668e+01
C.11.21 1.517612e-01 -1.631892e+01 4.523923e+01
C.11.22 -9.875110e-02 -1.592034e+01 4.505176e+01
C.11.23 -3.400101e-01 -1.546095e+01 4.489189e+01
C.11.24 -5.681271e-01 -1.499086e+01 4.474425e+01
C.11.25 -7.387939e-01 -1.455532e+01 4.446861e+01
C.11.26 -8.758802e-01 -1.430196e+01 4.428910e+01
C.11.27 -1.003413e+00 -1.407810e+01 4.406813e+01
C.11.28 -1.109632e+00 -1.384299e+01 4.384757e+01
C.11.29 -1.096702e+00 -1.352735e+01 4.342978e+01
C.11.30 -9.626362e-01 -1.335133e+01 4.295503e+01
