# Supplementary material for: Ontogenetic changes and sexual dimorphism in the cranium and mandible of the Atlantic walrus (Odobenus rosmarus rosmarus L.)
Source: Anat Rec (Hoboken). 2025 Sep 12;309(7):1875–903. doi: 10.1002/ar.70050 (PMC13251751; doi:10.1002/ar.70050)
Supplement: Supplementary file 1 — Data S1: Supporting information. [file AR-309-1875-s001.zip › PTS files/Ontogeny_Skull/4755_M_A.pts]

Version 1.0
487
S.1 1.227214e+01 -3.234370e+01 6.996370e+01
S.2 8.967286e+00 -2.857943e+01 7.152879e+01
S.3 8.063103e+00 -2.434460e+01 7.194646e+01
S.4 5.302783e+00 -2.626353e+01 7.112373e+01
S.5 5.677643e+00 -2.469463e+01 7.322090e+01
S.6 1.433098e+00 -1.842017e+01 7.229591e+01
S.7 -4.215686e+00 -5.645925e+00 6.162551e+01
S.8 -9.934118e-01 -4.682391e+00 5.137812e+01
S.9 1.979522e+00 -7.001588e+00 4.807765e+01
S.10 2.172049e+00 -4.075505e+00 5.099889e+01
S.11 -2.130652e+00 -6.915366e+00 4.959107e+01
S.12 1.433134e+01 -2.992794e+01 6.728137e+01
S.13 1.114904e+01 -3.241655e+01 6.615411e+01
S.14 1.384180e+01 -2.184515e+01 6.229994e+01
S.15 6.267408e+00 -2.744925e+01 5.984150e+01
S.16 1.047057e+01 -1.683544e+01 5.870195e+01
S.17 4.450539e+00 -2.089222e+01 5.642741e+01
S.18 9.028875e+00 -1.502658e+01 5.334050e+01
S.19 5.269571e+00 -1.757808e+01 5.198895e+01
S.20 6.634315e+00 -1.728096e+01 5.561309e+01
S.21 7.386561e+00 -2.262062e+01 6.363911e+01
S.22 1.197952e+01 -3.069349e+01 6.752967e+01
S.23 9999 9999 9999
S.24 -2.759976e+00 -2.697670e+01 6.597725e+01
S.25 1.369245e+01 -1.594402e+01 6.720305e+01
S.26 -1.600214e+00 -2.671549e+01 6.090647e+01
S.27 1.122494e+01 -1.142929e+01 6.664944e+01
S.28 9999 9999 9999
S.29 9999 9999 9999
S.30 -2.920460e+00 -2.421945e+01 5.755942e+01
S.31 1.345854e+01 -1.827864e+01 6.547699e+01
S.32 1.641011e+00 -2.737737e+01 6.192058e+01
S.33 1.442990e+01 -1.988060e+01 6.430730e+01
S.34 3.788580e+00 -2.828000e+01 6.069958e+01
S.35 1.513475e+01 -1.744321e+01 6.304446e+01
S.36 2.064096e+00 -2.758569e+01 5.840513e+01
S.37 1.558659e+01 -1.197187e+01 5.856068e+01
S.38 -7.679497e-01 -2.431623e+01 5.294032e+01
S.39 1.621693e+01 -9.978877e+00 6.030494e+01
S.40 -3.768181e+00 -2.475290e+01 5.459525e+01
S.41 1.281262e+01 -6.521070e+00 5.771670e+01
S.42 -4.317877e+00 -2.020865e+01 5.255691e+01
S.43 1.442260e+01 -2.870747e+00 5.624665e+01
S.44 -6.288435e+00 -2.074294e+01 4.776311e+01
S.45 1.725693e+01 -4.437032e+00 5.056657e+01
S.46 -3.096713e+00 -2.174855e+01 4.335800e+01
S.47 1.670740e+01 -3.235018e+00 5.348444e+01
S.48 -5.328275e+00 -2.126312e+01 4.499615e+01
S.49 8.914649e+00 -3.165162e+00 4.981683e+01
S.50 -3.772542e+00 -1.345359e+01 4.543769e+01
S.51 5.647447e+00 -1.594130e+00 5.127851e+01
S.52 -5.323647e+00 -8.948627e+00 4.761980e+01
S.53 2.004943e+00 -2.337571e+00 4.946515e+01
S.54 -2.566379e+00 -5.540196e+00 4.780357e+01
S.55 3.518021e+00 -6.107390e+00 4.880869e+01
S.56 4.265533e-01 -8.336622e+00 4.762504e+01
S.57 2.959374e+00 -1.631487e+00 5.249911e+01
S.58 -5.318696e+00 -7.395854e+00 4.971061e+01
S.59 -3.172244e+00 -3.498310e+00 5.549794e+01
S.60 5.385026e+00 -2.407747e+00 5.183424e+01
S.61 -4.895727e+00 -9.112757e+00 4.838396e+01
S.62 1.636040e+01 -2.266426e+01 6.348687e+01
S.63 5.565488e+00 -3.010769e+01 5.953281e+01
S.64 7.344759e+00 -1.077095e+01 5.254203e+01
S.65 2.149424e+00 -1.481924e+01 5.114964e+01
S.66 1.134186e+01 -6.802624e+00 5.188700e+01
S.67 -1.426795e+00 -1.753119e+01 4.753188e+01
S.68 4.832132e+00 -9.018573e+00 5.124225e+01
S.69 1.683294e+00 -1.169404e+01 4.968229e+01
S.70 2.596446e+00 -8.749357e+00 4.965802e+01
S.71 1.084184e+01 -1.168477e+01 5.518343e+01
S.72 1.375246e+00 -1.936595e+01 5.161044e+01
S.73 1.084032e+01 -1.232656e+01 5.748818e+01
S.74 6.252865e-01 -2.077043e+01 5.377069e+01
S.75 1.588904e+01 -9.551940e+00 5.706215e+01
S.76 -2.651081e+00 -2.332086e+01 5.100017e+01
S.77 1.952862e+01 -2.998028e+01 6.869186e+01
S.78 1.017454e+01 -3.785045e+01 6.511562e+01
S.79 1.932347e+01 -2.508904e+01 6.334109e+01
S.80 8.062963e+00 -3.442437e+01 5.913701e+01
S.81 2.204386e+01 -2.633378e+01 6.624974e+01
S.82 7.130931e+00 -3.751683e+01 6.167796e+01
S.83 1.769457e+01 -2.868667e+01 6.478577e+01
S.84 9.689123e+00 -3.283607e+01 6.373734e+01
C.1.02 5.465886e+00 -2.457374e+01 7.369042e+01
C.1.03 5.180611e+00 -2.423499e+01 7.397988e+01
C.1.04 4.851334e+00 -2.384713e+01 7.412498e+01
C.1.05 4.545654e+00 -2.345196e+01 7.419890e+01
C.1.06 4.251706e+00 -2.304156e+01 7.421395e+01
C.1.07 3.959284e+00 -2.263135e+01 7.417830e+01
C.1.08 3.722485e+00 -2.229972e+01 7.409792e+01
C.1.09 3.488171e+00 -2.197350e+01 7.399215e+01
C.1.10 3.272230e+00 -2.164884e+01 7.384904e+01
C.1.11 3.053912e+00 -2.128510e+01 7.365850e+01
C.1.12 2.838563e+00 -2.091536e+01 7.347630e+01
C.1.13 2.616617e+00 -2.054443e+01 7.330473e+01
C.1.14 2.414831e+00 -2.021955e+01 7.315083e+01
C.1.15 2.227237e+00 -1.990065e+01 7.296899e+01
C.1.16 2.041684e+00 -1.957499e+01 7.279734e+01
C.1.17 1.847899e+00 -1.919781e+01 7.259962e+01
C.1.18 1.658992e+00 -1.881318e+01 7.241177e+01
C.1.20 1.101268e+00 -1.775455e+01 7.188403e+01
C.1.21 8.596247e-01 -1.715609e+01 7.133061e+01
C.1.22 6.483124e-01 -1.660370e+01 7.071986e+01
C.1.23 4.738231e-01 -1.619026e+01 7.020341e+01
C.1.24 2.997469e-01 -1.579648e+01 6.967166e+01
C.1.25 1.482841e-01 -1.540550e+01 6.913100e+01
C.1.26 2.421839e-02 -1.499952e+01 6.858937e+01
C.1.27 -9.700628e-02 -1.457754e+01 6.805946e+01
C.1.28 -2.314381e-01 -1.414651e+01 6.754012e+01
C.1.29 -3.532937e-01 -1.379241e+01 6.711534e+01
C.1.30 -4.927785e-01 -1.342636e+01 6.670644e+01
C.1.31 -6.400852e-01 -1.304675e+01 6.631291e+01
C.1.32 -8.112844e-01 -1.259118e+01 6.587477e+01
C.1.33 -9.829521e-01 -1.212605e+01 6.544698e+01
C.1.34 -1.167850e+00 -1.165282e+01 6.503384e+01
C.1.35 -1.344754e+00 -1.120176e+01 6.462734e+01
C.1.36 -1.533610e+00 -1.074365e+01 6.423434e+01
C.1.37 -1.718339e+00 -1.027208e+01 6.385554e+01
C.1.38 -1.947154e+00 -9.781711e+00 6.359540e+01
C.1.39 -2.202815e+00 -9.274340e+00 6.340115e+01
C.1.40 -2.431812e+00 -8.779889e+00 6.314899e+01
C.1.41 -2.614318e+00 -8.362776e+00 6.289458e+01
C.1.42 -2.791331e+00 -7.952670e+00 6.262534e+01
C.1.43 -2.969498e+00 -7.556297e+00 6.233696e+01
C.1.44 -3.107674e+00 -7.285501e+00 6.211083e+01
C.1.45 -3.259583e+00 -7.018655e+00 6.188885e+01
C.1.46 -3.423975e+00 -6.742715e+00 6.168790e+01
C.1.47 -3.608641e+00 -6.350504e+00 6.139545e+01
C.1.48 -3.858375e+00 -5.894933e+00 6.133606e+01
C.2.02 1.439527e+01 -2.908256e+00 5.664102e+01
C.2.03 1.422718e+01 -2.933902e+00 5.699987e+01
C.2.04 1.400806e+01 -2.954300e+00 5.733043e+01
C.2.05 1.354497e+01 -2.965340e+00 5.767603e+01
C.2.06 1.304610e+01 -2.970803e+00 5.796781e+01
C.2.07 1.253713e+01 -2.945216e+00 5.824041e+01
C.2.08 1.218542e+01 -2.884932e+00 5.847599e+01
C.2.09 1.178001e+01 -2.875202e+00 5.861162e+01
C.2.10 1.138464e+01 -2.774301e+00 5.873946e+01
C.2.11 1.052176e+01 -2.439243e+00 5.888957e+01
C.2.12 9.629091e+00 -2.158935e+00 5.882609e+01
C.2.13 8.755298e+00 -1.821116e+00 5.886829e+01
C.2.14 7.750371e+00 -1.510817e+00 5.874268e+01
C.2.15 6.732551e+00 -1.385342e+00 5.847761e+01
C.2.16 5.699843e+00 -1.182934e+00 5.835715e+01
C.2.17 4.974568e+00 -1.055077e+00 5.844367e+01
C.2.18 4.262358e+00 -1.024875e+00 5.864788e+01
C.2.19 3.551216e+00 -1.008881e+00 5.885736e+01
C.2.20 3.008384e+00 -1.029959e+00 5.897014e+01
C.2.21 2.473598e+00 -1.050257e+00 5.911650e+01
C.2.22 1.965104e+00 -1.150126e+00 5.931472e+01
C.2.23 1.471090e+00 -1.365077e+00 5.962049e+01
C.2.24 1.035873e+00 -1.663547e+00 5.994493e+01
C.2.25 6.138472e-01 -2.013661e+00 6.023316e+01
C.2.26 1.908710e-01 -2.429115e+00 6.058707e+01
C.2.27 -2.001777e-01 -2.871501e+00 6.094503e+01
C.2.28 -6.374120e-01 -3.297831e+00 6.126722e+01
C.2.29 -1.222606e+00 -3.741904e+00 6.158776e+01
C.2.30 -1.877231e+00 -4.157365e+00 6.179107e+01
C.2.31 -2.555117e+00 -4.574243e+00 6.188627e+01
C.2.32 -3.131986e+00 -4.888761e+00 6.176718e+01
C.2.33 -3.675516e+00 -5.276583e+00 6.175854e+01
C.3.02 -6.444370e+00 -2.048249e+01 4.812252e+01
C.3.03 -6.571340e+00 -2.027347e+01 4.852444e+01
C.3.04 -6.800072e+00 -2.014581e+01 4.891523e+01
C.3.05 -6.947098e+00 -1.988426e+01 4.965639e+01
C.3.06 -7.001285e+00 -1.961702e+01 5.040804e+01
C.3.07 -7.219273e+00 -1.926119e+01 5.109007e+01
C.3.08 -7.415619e+00 -1.869210e+01 5.166044e+01
C.3.09 -7.784062e+00 -1.808544e+01 5.208934e+01
C.3.10 -8.200570e+00 -1.742426e+01 5.236704e+01
C.3.11 -8.349931e+00 -1.640482e+01 5.250756e+01
C.3.12 -8.362286e+00 -1.536503e+01 5.250881e+01
C.3.13 -8.189325e+00 -1.434376e+01 5.260067e+01
C.3.14 -8.153614e+00 -1.380081e+01 5.278249e+01
C.3.15 -8.396870e+00 -1.331816e+01 5.297494e+01
C.3.16 -8.519145e+00 -1.281470e+01 5.322136e+01
C.3.17 -8.634081e+00 -1.209980e+01 5.358104e+01
C.3.18 -8.618296e+00 -1.140351e+01 5.399166e+01
C.3.19 -8.674874e+00 -1.069199e+01 5.437137e+01
C.3.20 -8.634321e+00 -9.986205e+00 5.466488e+01
C.3.21 -8.620427e+00 -9.271221e+00 5.493787e+01
C.3.22 -8.585177e+00 -8.681269e+00 5.542431e+01
C.3.23 -8.297505e+00 -8.399021e+00 5.630591e+01
C.3.24 -7.915144e+00 -8.366629e+00 5.719610e+01
C.3.25 -7.483218e+00 -8.316454e+00 5.806248e+01
C.3.26 -7.228795e+00 -8.245463e+00 5.856428e+01
C.3.27 -6.963426e+00 -8.168030e+00 5.905940e+01
C.3.28 -6.717439e+00 -8.046906e+00 5.955576e+01
C.3.29 -6.322049e+00 -7.793832e+00 6.015641e+01
C.3.30 -5.876010e+00 -7.484882e+00 6.069191e+01
C.3.31 -5.350696e+00 -7.041509e+00 6.102145e+01
C.3.32 -4.950311e+00 -6.613194e+00 6.126777e+01
C.3.33 -4.573644e+00 -6.156283e+00 6.149968e+01
C.4.02 1.251635e+01 -3.240571e+01 6.940351e+01
C.4.03 1.262166e+01 -3.225497e+01 6.881743e+01
C.4.04 1.261540e+01 -3.197049e+01 6.827307e+01
C.4.05 1.246851e+01 -3.157822e+01 6.792145e+01
C.4.06 1.225618e+01 -3.114653e+01 6.766128e+01
C.4.08 1.169111e+01 -3.028531e+01 6.747719e+01
C.4.09 1.140107e+01 -2.988392e+01 6.739169e+01
C.4.10 1.109759e+01 -2.948570e+01 6.734829e+01
C.4.11 1.079131e+01 -2.909770e+01 6.735493e+01
C.4.12 1.048409e+01 -2.871387e+01 6.740681e+01
C.4.13 1.013837e+01 -2.836055e+01 6.741310e+01
C.4.14 9.540798e+00 -2.772642e+01 6.724858e+01
C.4.15 9.360121e+00 -2.700590e+01 6.676431e+01
C.4.16 9.006236e+00 -2.630499e+01 6.635226e+01
C.4.17 8.631715e+00 -2.564815e+01 6.609895e+01
C.4.18 8.338570e+00 -2.503327e+01 6.568439e+01
C.4.19 8.077934e+00 -2.444382e+01 6.521485e+01
C.4.20 7.943501e+00 -2.409367e+01 6.495419e+01
C.4.21 7.834601e+00 -2.375217e+01 6.467109e+01
C.4.22 7.723116e+00 -2.341929e+01 6.437889e+01
C.4.23 7.617880e+00 -2.315239e+01 6.412855e+01
C.4.24 7.513144e+00 -2.290415e+01 6.385950e+01
C.4.26 7.291707e+00 -2.234888e+01 6.329237e+01
C.4.27 7.166073e+00 -2.204926e+01 6.298007e+01
C.4.28 7.113972e+00 -2.179834e+01 6.260940e+01
C.4.29 7.065458e+00 -2.145740e+01 6.213824e+01
C.4.30 6.979034e+00 -2.107661e+01 6.170450e+01
C.4.31 6.900855e+00 -2.069058e+01 6.127385e+01
C.4.32 6.907058e+00 -2.042806e+01 6.079261e+01
C.4.33 6.918790e+00 -2.015694e+01 6.031627e+01
C.4.34 6.878122e+00 -1.984351e+01 5.986834e+01
C.4.35 6.939676e+00 -1.956099e+01 5.928028e+01
C.4.36 6.942876e+00 -1.923034e+01 5.871455e+01
C.4.37 6.925731e+00 -1.888455e+01 5.815821e+01
C.4.38 6.898685e+00 -1.860458e+01 5.769460e+01
C.4.39 6.836574e+00 -1.830221e+01 5.724877e+01
C.4.40 6.802991e+00 -1.803611e+01 5.677750e+01
C.4.41 6.811569e+00 -1.782238e+01 5.633495e+01
C.4.42 6.864625e+00 -1.761222e+01 5.589382e+01
C.5.02 9999 9999 9999
C.5.03 9999 9999 9999
C.5.04 9999 9999 9999
C.5.05 9999 9999 9999
C.5.06 9999 9999 9999
C.5.07 9999 9999 9999
C.5.08 9999 9999 9999
C.5.09 9999 9999 9999
C.5.10 9999 9999 9999
C.5.11 9999 9999 9999
C.5.12 9999 9999 9999
C.5.13 9999 9999 9999
C.5.14 9999 9999 9999
C.5.15 9999 9999 9999
C.5.16 9999 9999 9999
C.5.17 9999 9999 9999
C.5.18 9999 9999 9999
C.5.19 9999 9999 9999
C.5.20 9999 9999 9999
C.5.21 9999 9999 9999
C.5.22 9999 9999 9999
C.5.23 9999 9999 9999
C.5.24 9999 9999 9999
C.5.25 9999 9999 9999
C.5.26 9999 9999 9999
C.5.27 9999 9999 9999
C.5.29 9999 9999 9999
C.5.30 9999 9999 9999
C.5.31 9999 9999 9999
C.5.32 9999 9999 9999
C.5.33 9999 9999 9999
C.5.34 9999 9999 9999
C.5.35 9999 9999 9999
C.5.36 9999 9999 9999
C.5.37 9999 9999 9999
C.5.38 9999 9999 9999
C.5.39 9999 9999 9999
C.5.40 9999 9999 9999
C.5.41 9999 9999 9999
C.5.42 9999 9999 9999
C.5.43 9999 9999 9999
C.5.44 9999 9999 9999
C.5.45 9999 9999 9999
C.5.46 9999 9999 9999
C.5.47 9999 9999 9999
C.5.48 9999 9999 9999
C.5.49 9999 9999 9999
C.5.50 9999 9999 9999
C.5.51 9999 9999 9999
C.5.52 9999 9999 9999
C.5.53 9999 9999 9999
C.5.54 9999 9999 9999
C.6.02 9999 9999 9999
C.6.03 9999 9999 9999
C.6.04 9999 9999 9999
C.6.05 9999 9999 9999
C.6.06 9999 9999 9999
C.6.07 9999 9999 9999
C.6.08 9999 9999 9999
C.6.09 9999 9999 9999
C.6.10 9999 9999 9999
C.6.11 9999 9999 9999
C.6.12 9999 9999 9999
C.6.13 9999 9999 9999
C.6.14 9999 9999 9999
C.6.15 9999 9999 9999
C.6.17 9999 9999 9999
C.6.18 9999 9999 9999
C.6.19 9999 9999 9999
C.6.20 9999 9999 9999
C.6.21 9999 9999 9999
C.6.22 9999 9999 9999
C.6.23 9999 9999 9999
C.6.24 9999 9999 9999
C.6.25 9999 9999 9999
C.6.26 9999 9999 9999
C.6.27 9999 9999 9999
C.6.28 9999 9999 9999
C.6.29 9999 9999 9999
C.6.30 9999 9999 9999
C.7.02 9999 9999 9999
C.7.03 9999 9999 9999
C.7.04 9999 9999 9999
C.7.05 9999 9999 9999
C.7.06 9999 9999 9999
C.7.07 9999 9999 9999
C.7.08 9999 9999 9999
C.7.09 9999 9999 9999
C.7.10 9999 9999 9999
C.7.11 9999 9999 9999
C.7.12 9999 9999 9999
C.7.13 9999 9999 9999
C.7.14 9999 9999 9999
C.7.15 9999 9999 9999
C.7.17 9999 9999 9999
C.7.18 9999 9999 9999
C.7.19 9999 9999 9999
C.7.20 9999 9999 9999
C.7.21 9999 9999 9999
C.7.22 9999 9999 9999
C.7.23 9999 9999 9999
C.7.24 9999 9999 9999
C.7.25 9999 9999 9999
C.7.26 9999 9999 9999
C.7.27 9999 9999 9999
C.7.28 9999 9999 9999
C.7.29 9999 9999 9999
C.7.30 9999 9999 9999
C.8.01 1.590812e+01 -1.139610e+01 5.822898e+01
C.8.02 1.563006e+01 -1.171271e+01 5.808063e+01
C.8.03 1.524183e+01 -1.192822e+01 5.803172e+01
C.8.04 1.480905e+01 -1.203879e+01 5.802460e+01
C.8.05 1.429881e+01 -1.204919e+01 5.803614e+01
C.8.06 1.378929e+01 -1.206559e+01 5.801002e+01
C.8.07 1.327982e+01 -1.203904e+01 5.799169e+01
C.8.08 1.282349e+01 -1.204356e+01 5.792803e+01
C.8.09 1.237022e+01 -1.203979e+01 5.784533e+01
C.8.10 1.192106e+01 -1.207598e+01 5.774913e+01
C.8.11 1.155490e+01 -1.215216e+01 5.767335e+01
C.8.12 1.118347e+01 -1.221493e+01 5.761228e+01
C.8.14 1.064456e+01 -1.237498e+01 5.738630e+01
C.8.15 1.044919e+01 -1.238911e+01 5.727370e+01
C.8.16 1.026138e+01 -1.233973e+01 5.715824e+01
C.8.17 1.005637e+01 -1.218760e+01 5.694990e+01
C.8.18 9.895072e+00 -1.199790e+01 5.673408e+01
C.8.19 9.858904e+00 -1.185451e+01 5.643963e+01
C.8.20 9.905027e+00 -1.174721e+01 5.613479e+01
C.8.21 1.010022e+01 -1.179053e+01 5.587672e+01
C.8.22 1.029969e+01 -1.182123e+01 5.562014e+01
C.8.23 1.045531e+01 -1.181078e+01 5.543410e+01
C.8.24 1.063948e+01 -1.177859e+01 5.527924e+01
C.8.26 1.137002e+01 -1.157815e+01 5.488951e+01
C.8.27 1.190646e+01 -1.152592e+01 5.459588e+01
C.8.28 1.246927e+01 -1.137441e+01 5.440353e+01
C.8.29 1.285783e+01 -1.113809e+01 5.440851e+01
C.8.30 1.322041e+01 -1.088140e+01 5.450602e+01
C.8.31 1.359551e+01 -1.064921e+01 5.461674e+01
C.8.32 1.395809e+01 -1.053571e+01 5.468372e+01
C.8.33 1.425837e+01 -1.033230e+01 5.481522e+01
C.8.34 1.454915e+01 -1.013762e+01 5.497764e+01
C.8.35 1.475051e+01 -9.925821e+00 5.519932e+01
C.8.36 1.497509e+01 -9.772654e+00 5.544563e+01
C.8.37 1.525057e+01 -9.680674e+00 5.566969e+01
C.8.38 1.547487e+01 -9.609812e+00 5.585735e+01
C.8.39 1.567154e+01 -9.536165e+00 5.607285e+01
C.8.40 1.583326e+01 -9.492247e+00 5.632277e+01
C.8.41 1.592107e+01 -9.515524e+00 5.656002e+01
C.8.42 1.593383e+01 -9.542959e+00 5.681225e+01
C.8.44 1.590249e+01 -9.715592e+00 5.740800e+01
C.8.45 1.587948e+01 -9.889343e+00 5.774839e+01
C.8.46 1.590044e+01 -1.018679e+01 5.798854e+01
C.8.47 1.589142e+01 -1.056414e+01 5.817028e+01
C.8.48 1.589557e+01 -1.097746e+01 5.823859e+01
C.9.01 -1.118356e+00 -2.431754e+01 5.239724e+01
C.9.02 -7.674246e-01 -2.397808e+01 5.255923e+01
C.9.03 -4.858784e-01 -2.361110e+01 5.278432e+01
C.9.04 -3.271536e-01 -2.320877e+01 5.306284e+01
C.9.05 -2.628590e-01 -2.291774e+01 5.321646e+01
C.9.06 -2.244805e-01 -2.261069e+01 5.334565e+01
C.9.07 -1.029545e-01 -2.231808e+01 5.345539e+01
C.9.08 -3.895896e-02 -2.207877e+01 5.353798e+01
C.9.09 4.273356e-02 -2.184072e+01 5.360757e+01
C.9.10 1.541462e-01 -2.161176e+01 5.366540e+01
C.9.11 3.145971e-01 -2.133526e+01 5.371861e+01
C.9.12 4.882725e-01 -2.106334e+01 5.374907e+01
C.9.14 7.294786e-01 -2.045309e+01 5.376171e+01
C.9.15 8.653752e-01 -2.015532e+01 5.369454e+01
C.9.16 1.112796e+00 -1.993943e+01 5.363276e+01
C.9.17 1.305221e+00 -1.973006e+01 5.355459e+01
C.9.18 1.478029e+00 -1.952592e+01 5.343034e+01
C.9.19 1.601294e+00 -1.934459e+01 5.323312e+01
C.9.20 1.616491e+00 -1.922898e+01 5.298267e+01
C.9.21 1.590953e+00 -1.917523e+01 5.271290e+01
C.9.22 1.554945e+00 -1.916646e+01 5.243913e+01
C.9.23 1.453637e+00 -1.915628e+01 5.214814e+01
C.9.24 1.349919e+00 -1.918588e+01 5.185938e+01
C.9.26 1.296914e+00 -1.955794e+01 5.126068e+01
C.9.27 1.273512e+00 -1.982831e+01 5.095790e+01
C.9.28 1.185214e+00 -2.013724e+01 5.070872e+01
C.9.29 9.139450e-01 -2.040039e+01 5.050815e+01
C.9.30 5.390307e-01 -2.055655e+01 5.037355e+01
C.9.31 2.347542e-01 -2.082750e+01 5.024288e+01
C.9.32 -1.537848e-02 -2.112383e+01 5.007397e+01
C.9.33 -3.278473e-01 -2.136617e+01 4.992382e+01
C.9.34 -7.052063e-01 -2.153562e+01 4.983553e+01
C.9.35 -1.140851e+00 -2.179062e+01 4.976996e+01
C.9.36 -1.535393e+00 -2.210495e+01 4.970182e+01
C.9.37 -1.967111e+00 -2.236583e+01 4.977014e+01
C.9.38 -2.228162e+00 -2.260110e+01 4.987191e+01
C.9.39 -2.431068e+00 -2.286978e+01 5.001505e+01
C.9.40 -2.561518e+00 -2.313628e+01 5.022909e+01
C.9.41 -2.690115e+00 -2.315335e+01 5.047375e+01
C.9.42 -2.665936e+00 -2.323738e+01 5.073653e+01
C.9.44 -2.676670e+00 -2.350712e+01 5.135540e+01
C.9.45 -2.639846e+00 -2.378222e+01 5.164608e+01
C.9.46 -2.458793e+00 -2.403804e+01 5.189768e+01
C.9.47 -2.056570e+00 -2.421180e+01 5.212337e+01
C.9.48 -1.596689e+00 -2.429294e+01 5.228100e+01
C.10.02 1.616043e+01 -2.241679e+01 6.340350e+01
C.10.03 1.597737e+01 -2.215623e+01 6.332116e+01
C.10.04 1.580585e+01 -2.188703e+01 6.324183e+01
C.10.05 1.560336e+01 -2.153630e+01 6.312563e+01
C.10.06 1.540741e+01 -2.117351e+01 6.303908e+01
C.10.07 1.519744e+01 -2.080834e+01 6.303008e+01
C.10.08 1.504323e+01 -2.041819e+01 6.301760e+01
C.10.09 1.493654e+01 -2.001254e+01 6.300262e+01
C.10.10 1.489166e+01 -1.959529e+01 6.300951e+01
C.10.11 1.497160e+01 -1.923353e+01 6.302952e+01
C.10.12 1.512433e+01 -1.889545e+01 6.303625e+01
C.10.13 1.524159e+01 -1.854473e+01 6.300602e+01
C.10.14 1.531597e+01 -1.816741e+01 6.299218e+01
C.10.15 1.530722e+01 -1.778716e+01 6.305073e+01
C.10.17 1.173306e+01 -1.771170e+01 6.428494e+01
C.10.18 8.555273e+00 -1.649426e+01 6.302004e+01
C.10.19 5.522259e+00 -1.458186e+01 6.244940e+01
C.10.20 8.394783e+00 -1.311124e+01 6.084862e+01
C.10.21 1.256516e+01 -1.310686e+01 6.478801e+01
C.10.22 1.529164e+01 -1.487184e+01 6.150095e+01
C.10.23 1.561715e+01 -1.457938e+01 6.123428e+01
C.10.24 1.558406e+01 -1.383560e+01 6.090359e+01
C.10.25 1.563850e+01 -1.345903e+01 6.035995e+01
C.10.26 1.575612e+01 -1.327166e+01 6.019093e+01
C.10.27 1.584839e+01 -1.305215e+01 6.004665e+01
C.10.28 1.589811e+01 -1.285390e+01 5.985761e+01
C.10.29 1.584902e+01 -1.253417e+01 5.943069e+01
C.10.30 1.571322e+01 -1.222263e+01 5.901672e+01
C.11.02 5.543873e+00 -2.990022e+01 5.953872e+01
C.11.03 5.482182e+00 -2.970238e+01 5.951424e+01
C.11.04 5.390819e+00 -2.951583e+01 5.949427e+01
C.11.05 5.226308e+00 -2.921283e+01 5.945589e+01
C.11.06 5.034823e+00 -2.892476e+01 5.942946e+01
C.11.07 4.787532e+00 -2.868434e+01 5.939218e+01
C.11.08 4.439647e+00 -2.851274e+01 5.935554e+01
C.11.09 4.071839e+00 -2.841850e+01 5.926809e+01
C.11.10 3.704501e+00 -2.833367e+01 5.916971e+01
C.11.11 3.396352e+00 -2.826830e+01 5.905704e+01
C.11.12 3.098155e+00 -2.821955e+01 5.891343e+01
C.11.13 2.814802e+00 -2.813369e+01 5.875768e+01
C.11.14 2.560650e+00 -2.797205e+01 5.861769e+01
C.11.15 2.317400e+00 -2.777284e+01 5.851064e+01
C.11.17 1.744422e+00 -2.740562e+01 5.822364e+01
C.11.18 1.486452e+00 -2.729131e+01 5.792710e+01
C.11.19 1.260349e+00 -2.719102e+01 5.760096e+01
C.11.20 9.660300e-01 -2.699572e+01 5.729441e+01
C.11.21 6.816251e-01 -2.678044e+01 5.699191e+01
C.11.22 4.347839e-01 -2.655377e+01 5.666568e+01
C.11.23 2.335575e-01 -2.630574e+01 5.630865e+01
C.11.24 9.070636e-02 -2.605494e+01 5.592634e+01
C.11.25 -1.705700e-02 -2.582981e+01 5.551745e+01
C.11.26 -1.734679e-01 -2.560340e+01 5.506742e+01
C.11.27 -2.644828e-01 -2.541990e+01 5.458130e+01
C.11.28 -4.736748e-01 -2.515194e+01 5.417796e+01
C.11.29 -6.541194e-01 -2.485209e+01 5.379499e+01
C.11.30 -7.977161e-01 -2.453661e+01 5.340900e+01
