# Supplementary material for: Ontogenetic changes and sexual dimorphism in the cranium and mandible of the Atlantic walrus (Odobenus rosmarus rosmarus L.)
Source: Anat Rec (Hoboken). 2025 Sep 12;309(7):1875–903. doi: 10.1002/ar.70050 (PMC13251751; doi:10.1002/ar.70050)
Supplement: Supplementary file 2 — Data S2: SCRIPT_DIERICKXetal_ClassifyWalrus. [file AR-309-1875-s007.R]

########################################################################
############## Rscript for analysis of ontogeny of walrus ##############
########################### Dierickx et al #############################
########################################################################
###################### CLASSIFICATION ANALYSIS ######################### 
########################################################################

###########################
### LINEAR MEASUREMENTS ###
###########################

####### SETUP + PREPARE DATA ####### 

### Set working directory with .csv file
setwd("") #Insert correct working folder here

### Load required packages
library(ggplot2)
library(dplyr)
library(MASS)
library(cowplot)
library(ggpubr)
library(sjmisc)
library(car)
library(FSA)
library(ggthemes) 
library(ggrepel)
library(zoo)
library(geomorph)

### Load .csv file
walrusall<-read.csv(file = "Supplementary Information 3 - Database - Table S22 - Database.csv",header=TRUE, sep = ",",dec = ".") #Table S22

### Define color palette 
colors_to_plot <- c("M" = "navy",
                    "F" = "maroon4",
                    "U" = "grey",
                    "A" = "seagreen4",
                    "J" = "skyblue1",
                    "N" = "plum",
                    "fem_adu" = "maroon4",
                    "fem_juv" = "orchid2",
                    "fem_neo" = "plum",
                    "mal_adu" = "navy",
                    "mal_juv" = "skyblue1",
                    "mal_neo" = "lightblue",
                    "F_A" = "maroon4",
                    "F_J" = "orchid2",
                    "F_N" = "plum",
                    "M_A" = "navy",
                    "M_J" = "skyblue1",
                    "M_N" = "lightblue")

### Subset with specimens for comparative analysis
Database_ontogeny<-subset(walrusall, Ontogenetic.study%in%c("x"))

skulls<-subset(Database_ontogeny, Cranium%in%c("x"))
all_skull<-subset(skulls, Ontogeny%in%c("mal_adu","mal_juv","mal_neo","fem_adu","fem_juv","unk_neo"))
males_skull<-subset(skulls, Ontogeny%in%c("mal_adu","mal_juv"))
females_skull<-subset(skulls, Ontogeny%in%c("fem_adu","fem_juv"))
juveniles_skull<-subset(skulls, Ontogeny%in%c("fem_juv","mal_juv"))
adults_skull<-subset(skulls, Ontogeny%in%c("fem_adu","mal_adu"))
special_skull<-subset(skulls, Ontogeny%in%c("fem_adu","mal_juv"))

mandibles<-subset(Database_ontogeny, Mandible%in%c("x"))
all_mandible<-subset(mandibles, Ontogeny%in%c("mal_adu","mal_juv","mal_neo","fem_adu","fem_juv","unk_neo"))
males_mandible<-subset(mandibles, Ontogeny%in%c("mal_adu","mal_juv"))
females_mandible<-subset(mandibles, Ontogeny%in%c("fem_adu","fem_juv"))
juveniles_mandible<-subset(mandibles, Ontogeny%in%c("fem_juv","mal_juv"))
adults_mandible<-subset(mandibles, Ontogeny%in%c("fem_adu","mal_adu"))
special_mandible<-subset(mandibles, Ontogeny%in%c("fem_adu","mal_juv"))

### PCA in isometry free shape space
# R-function of methods developed in 
# Baur & Leuenberger "Analysis of Ratios in Multivariate Morphometry" (Systematic Biology, submitted 2011)
shapePCA <- function(x, npc=3, rpc=4){
  X <- log(x)
  X <- scale(X, center=TRUE, scale=FALSE)
  p <- dim(X)[2]
  I <- diag(1,p,p)
  a0 <- as.vector(rep(1,p)/p)
  P <- I-p*(a0%*%t(a0))
  Y <- X%*%P
  colnames(Y) <- colnames(X)
  isosize <- X%*%a0; colnames(isosize) <- "isosize"
  shapePCA <- prcomp(Y,center=FALSE, scale=FALSE)
  loadings <- shapePCA$rotation[,1:p]
  PCmatrix <- shapePCA$x
  components.a <- shapePCA$sdev^2; components.b <- components.a/sum(components.a); components.c <- cumsum(components.b); components <- rbind(components.a, components.b, components.c)
  colnames(loadings) <- paste("shape.PC", 1:p, sep="")
  colnames(PCmatrix) <- colnames(loadings)
  colnames(components) <- colnames(loadings); rownames(components) <- c("Variance", "Proportion of Variance", "Cumulative Proportion")
  list(shapePCA=shapePCA, PCmatrix=PCmatrix[,1:npc], isosize=isosize, loadings=round(loadings[,1:npc], rpc), components=round(components[,1:npc], rpc))
} 

####### LDA ADULT MANDIBLES ####### 
### Load in specimens to classify
Classify_set_temp<-subset(walrusall, Ontogenetic.study%in%c("test adult")) #Create set with test specimens

Classify_set_num<-Classify_set_temp
for (i in 17:45){
  Classify_set_num[ , i] <- log10(as.numeric(Classify_set_num[ , i]))
}

classify_man_temp<-subset(Classify_set_num,Mandible%in%c("x"))
classify_skull_temp<-subset(Classify_set_num,Cranium%in%c("x"))

Classify_set_skull<-classify_skull_temp[,c(1,5,17:34)]
classify_set_mandible<-classify_man_temp[,c(1,5,35:45)]

### Subset and make data numerical
complete.num<-adults_mandible # Change subset here (all, adults, juveniles, males, females, special (containing juveniles males and adult females))

for (i in 17:45){ #make data numerical
  complete.num[ , i] <- as.numeric(complete.num[ , i])
}

complete.fix.mandi<-complete.num
complete.fix.mandi <- complete.fix.mandi %>% 
  group_by(Ontogeny) %>% #Calculate missing data per group
  mutate_at(c(35:45), na.aggregate)
complete.na.mand<-complete.fix.mandi[complete.cases(complete.fix.mandi[,c(35:45)]),] 
complete.pca.mand<-complete.na.mand[c(35:45)]

### PCA
pca<-shapePCA(complete.pca.mand, npc=3, rpc=4)

### Set up LDA
mand.LDA<-complete.na.mand[,c(1,5,35:45)]

for (i in 3:13){
  mand.LDA[ , i] <- log10(mand.LDA[ , i])
}

Reference_set_mand<-mand.LDA

### Run mandible identification of unknown specimens (following Dierickx et al., 2023)
sample<-classify_set_mandible$FOC
resulttable<-data.frame(sample=sample,Ontogeny=NA,Probability=NA)

for(j in 1:length(classify_set_mandible[,1])){
  #load the specimen j
  classspec_temp<-classify_set_mandible[j,]
  print(j)
  
  #Missing landmarks
  missingLM<-c(which(is.na(classspec_temp[,c(1:13)])))
  LM_set<-as.vector(1:13)
  
  if(length(missingLM)>0){
    classify_out<-classspec_temp[,-missingLM]
    reference_out<-Reference_set_mand[,-missingLM]
    LM_used<-LM_set[-missingLM]
  } else {
    classify_out<-classspec_temp
    reference_out<-Reference_set_mand
    LM_used<-LM_set
  }
  
  #unique array with unknown specimen and reference sample
  all_specs<-rbind(classify_out,reference_out)
  ontogeny<-reference_out$Ontogeny  
  group<-c("ArchSam",ontogeny) 
  
  train<-data.frame(group[-1],all_specs[-1,])
  colnames(train)[1]<-"group"
  test<-data.frame(group[1],all_specs[1,])
  
  model <- lda(ontogeny ~ ., data=train[,4:length(train[1,])])
  
  pred <- predict(model, newdata=test,type = "prob")
  
  Prob<-pred$posterior[which.max(pred$posterior)]
  Class<-as.character(pred$class)
  
  resulttable[j,2]<-Class
  resulttable[j,3]<-Prob
  
}
resulttable
####### LDA JUVENILE MANDIBLES ####### 
### Load in specimens to classify
Classify_set_temp<-subset(walrusall, Ontogenetic.study%in%c("test juvenile")) #Create set with test specimens

Classify_set_num<-Classify_set_temp
for (i in 17:45){
  Classify_set_num[ , i] <- log10(as.numeric(Classify_set_num[ , i]))
}

classify_man_temp<-subset(Classify_set_num,Mandible%in%c("x"))
classify_skull_temp<-subset(Classify_set_num,Cranium%in%c("x"))

Classify_set_skull<-classify_skull_temp[,c(1,5,17:34)]
classify_set_mandible<-classify_man_temp[,c(1,5,35:45)]

### Subset and make data numerical
complete.num<-juveniles_mandible # Change subset here (all, adults, juveniles, males, females, special (containing juveniles males and adult females))

for (i in 17:45){ #make data numerical
  complete.num[ , i] <- as.numeric(complete.num[ , i])
}

complete.fix.mandi<-complete.num
complete.fix.mandi <- complete.fix.mandi %>% 
  group_by(Ontogeny) %>% #Calculate missing data per group
  mutate_at(c(35:45), na.aggregate)
complete.na.mand<-complete.fix.mandi[complete.cases(complete.fix.mandi[,c(35:45)]),] 
complete.pca.mand<-complete.na.mand[c(35:45)]

### PCA
pca<-shapePCA(complete.pca.mand, npc=3, rpc=4)

### Set up LDA
mand.LDA<-complete.na.mand[,c(1,5,35:45)]

for (i in 3:13){
  mand.LDA[ , i] <- log10(mand.LDA[ , i])
}

Reference_set_mand<-mand.LDA

### Run mandible identification of unknown specimens (following Dierickx et al., 2023)
sample<-classify_set_mandible$FOC
resulttable<-data.frame(sample=sample,Ontogeny=NA,Probability=NA)

for(j in 1:length(classify_set_mandible[,1])){
  #load the specimen j
  classspec_temp<-classify_set_mandible[j,]
  print(j)
  
  #Missing landmarks
  missingLM<-c(which(is.na(classspec_temp[,c(1:13)])))
  LM_set<-as.vector(1:13)
  
  if(length(missingLM)>0){
    classify_out<-classspec_temp[,-missingLM]
    reference_out<-Reference_set_mand[,-missingLM]
    LM_used<-LM_set[-missingLM]
  } else {
    classify_out<-classspec_temp
    reference_out<-Reference_set_mand
    LM_used<-LM_set
  }
  
  #unique array with unknown specimen and reference sample
  all_specs<-rbind(classify_out,reference_out)
  ontogeny<-reference_out$Ontogeny  
  group<-c("ArchSam",ontogeny) 
  
  train<-data.frame(group[-1],all_specs[-1,])
  colnames(train)[1]<-"group"
  test<-data.frame(group[1],all_specs[1,])
  
  model <- lda(ontogeny ~ ., data=train[,4:length(train[1,])])
  
  pred <- predict(model, newdata=test,type = "prob")
  
  Prob<-pred$posterior[which.max(pred$posterior)]
  Class<-as.character(pred$class)
  
  resulttable[j,2]<-Class
  resulttable[j,3]<-Prob
  
}
resulttable

####### LDA ADULT SKULLS ####### 
### Load in specimens to classify
Classify_set_temp<-subset(walrusall, Ontogenetic.study%in%c("test adult")) #Create set with test specimens

Classify_set_num<-Classify_set_temp
for (i in 17:45){
  Classify_set_num[ , i] <- log10(as.numeric(Classify_set_num[ , i]))
}

classify_man_temp<-subset(Classify_set_num,Mandible%in%c("x"))
classify_skull_temp<-subset(Classify_set_num,Cranium%in%c("x"))

Classify_set_skull<-classify_skull_temp[,c(1,5,17:34)]
classify_set_mandible<-classify_man_temp[,c(1,5,35:45)]

### Subset and make data numerical
complete.num<-adults_skull # Change subset here (all, adults, juveniles, males, females, special (containing juveniles males and adult females))

for (i in 17:45){ #make data numerical
  complete.num[ , i] <- as.numeric(complete.num[ , i])
}

complete.fix.skull<-complete.num
complete.fix.skull <- complete.fix.skull %>% 
  group_by(Ontogeny) %>% #Calculate missing data per group
  mutate_at(c(17:34),na.aggregate)
complete.na.skull<-complete.fix.skull[complete.cases(complete.fix.skull[,c(17:34)]),] 
complete.pca.skull<-complete.na.skull[c(17:34)]

### PCA
pca<-shapePCA(complete.pca.skull, npc=3, rpc=4)

### Set up LDA
skull.LDA<-complete.na.skull[,c(1,5,17:34)]

for (i in 3:20){
  skull.LDA[ , i] <- log10(skull.LDA[ , i])
}

Reference_set_skull<-skull.LDA

#Run skull identification of unknown specimens (following Dierickx et al., 2023)
sample<-Classify_set_skull$FOC
resulttable<-data.frame(sample=sample,Ontogeny=NA,Probability=NA)

for(j in 1:length(Classify_set_skull[,1])){
  #load the specimen j
  #j=1
  classspec_temp<-Classify_set_skull[j,]
  print(j)
  
  #Missing landmarks
  
  missingLM<-c(which(is.na(classspec_temp[,c(1:20)])))
  LM_set<-as.vector(1:20)
  
  if(length(missingLM)>0){
    classify_out<-classspec_temp[,-missingLM]
    reference_out<-Reference_set_skull[,-missingLM]
    LM_used<-LM_set[-missingLM]
  } else {
    classify_out<-classspec_temp
    reference_out<-Reference_set_skull
    LM_used<-LM_set
  }
  
  #unique array with unknown specimen and reference sample
  all_specs<-rbind(classify_out,reference_out)
  ontogeny<-reference_out$Ontogeny  
  group<-c("ArchSam",ontogeny) 
  
  train<-data.frame(group[-1],all_specs[-1,])
  colnames(train)[1]<-"group"
  test<-data.frame(group[1],all_specs[1,])
  
  model <- lda(ontogeny ~ ., data=train[,4:length(train[1,])])
  
  pred <- predict(model, newdata=test,type = "prob")
  
  Prob<-pred$posterior[which.max(pred$posterior)]
  Class<-as.character(pred$class)
  
  resulttable[j,2]<-Class
  resulttable[j,3]<-Prob
  
}
resulttable
####### LDA JUVENILE SKULLS ####### 
### Load in specimens to classify
Classify_set_temp<-subset(walrusall, Ontogenetic.study%in%c("test juvenile")) #Create set with test specimens

Classify_set_num<-Classify_set_temp
for (i in 17:45){
  Classify_set_num[ , i] <- log10(as.numeric(Classify_set_num[ , i]))
}

classify_man_temp<-subset(Classify_set_num,Mandible%in%c("x"))
classify_skull_temp<-subset(Classify_set_num,Cranium%in%c("x"))

Classify_set_skull<-classify_skull_temp[,c(1,5,17:34)]
classify_set_mandible<-classify_man_temp[,c(1,5,35:45)]

### Subset and make data numerical
complete.num<-juveniles_skull # Change subset here (all, adults, juveniles, males, females, special (containing juveniles males and adult females))

for (i in 17:45){ #make data numerical
  complete.num[ , i] <- as.numeric(complete.num[ , i])
}

complete.fix.skull<-complete.num
complete.fix.skull <- complete.fix.skull %>% 
  group_by(Ontogeny) %>% #Calculate missing data per group
  mutate_at(c(17:34),na.aggregate)
complete.na.skull<-complete.fix.skull[complete.cases(complete.fix.skull[,c(17:34)]),] 
complete.pca.skull<-complete.na.skull[c(17:34)]

### PCA
pca<-shapePCA(complete.pca.skull, npc=3, rpc=4)

### Set up LDA
skull.LDA<-complete.na.skull[,c(1,5,17:34)]

for (i in 3:20){
  skull.LDA[ , i] <- log10(skull.LDA[ , i])
}

Reference_set_skull<-skull.LDA

#Run skull identification of unknown specimens (following Dierickx et al., 2023)
sample<-Classify_set_skull$FOC
resulttable<-data.frame(sample=sample,Ontogeny=NA,Probability=NA)

for(j in 1:length(Classify_set_skull[,1])){
  #load the specimen j
  #j=1
  classspec_temp<-Classify_set_skull[j,]
  print(j)
  
  #Missing landmarks
  
  missingLM<-c(which(is.na(classspec_temp[,c(1:20)])))
  LM_set<-as.vector(1:20)
  
  if(length(missingLM)>0){
    classify_out<-classspec_temp[,-missingLM]
    reference_out<-Reference_set_skull[,-missingLM]
    LM_used<-LM_set[-missingLM]
  } else {
    classify_out<-classspec_temp
    reference_out<-Reference_set_skull
    LM_used<-LM_set
  }
  
  #unique array with unknown specimen and reference sample
  all_specs<-rbind(classify_out,reference_out)
  ontogeny<-reference_out$Ontogeny  
  group<-c("ArchSam",ontogeny) 
  
  train<-data.frame(group[-1],all_specs[-1,])
  colnames(train)[1]<-"group"
  test<-data.frame(group[1],all_specs[1,])
  
  model <- lda(ontogeny ~ ., data=train[,4:length(train[1,])])
  
  pred <- predict(model, newdata=test,type = "prob")
  
  Prob<-pred$posterior[which.max(pred$posterior)]
  Class<-as.character(pred$class)
  
  resulttable[j,2]<-Class
  resulttable[j,3]<-Prob
  
}
resulttable
###########################

################################
#### GEOMETRIC MORPHOMETRICS ### 
################################

####### SETUP SKULLS  ####### 
### Set working directory with .csv files and tps files
setwd("") #Insert correct working folder here

### Load required packages
library(geomorph)
library(Morpho)
library(caret)
library(ggplot2)
library(ggthemes) 
library(ggrepel)
library(combinat)

### Define color palette 
colors_to_plot <- c("M" = "navy",
                    "F" = "maroon4",
                    "U" = "grey",
                    "A" = "seagreen4",
                    "J" = "skyblue1",
                    "N" = "plum",
                    "fem_adu" = "maroon4",
                    "fem_juv" = "orchid2",
                    "fem_neo" = "plum",
                    "mal_adu" = "navy",
                    "mal_juv" = "skyblue1",
                    "mal_neo" = "lightblue",
                    "F_A" = "maroon4",
                    "F_J" = "orchid2",
                    "F_N" = "plum",
                    "M_A" = "navy",
                    "M_J" = "skyblue1",
                    "M_N" = "lightblue")

# Read .pts function: Credits to Narimane Chatar
import.pts <- function(Landmark) 
{
  wd <- getwd()
  # Create the list with .pts files located in the working directory
  ptslist <<- dir(path = paste(wd), pattern='.pts')
  ptslist
  # Creation of the array with the dimensions being A: number of landmarks + semilandmarks
  ptsarray <<- array(dim=c(Landmark,3,length(ptslist)))
  for(i in 1:length(ptslist))
  {
    ptsarray[,,i] <<- -as.matrix(read.table(file=ptslist[i],skip=2,header=F,sep="",row.names=1))
  }
  # Rename each specimen with the name of the ".pts" file by removing the .pts
  # ptsarray)[[3] if 3 dimensions, ptsarray)[[2] if only 2
  dimnames(ptsarray)[[3]] <<- c(substr(c(ptslist),1,nchar(c(ptslist))-4))
  # Rename each landmark its name from the pts file
  # ptsarray)[[3] if 3 dimensions, ptsarray)[[2] if only 2
  dimnames(ptsarray)[[1]] <<- c(read.table(file=ptslist[1],skip=2,header=F,sep="")[,1])
  
}

# Load data
import.pts(487) #argument is number of LM
ptsarray_skull<-ptsarray
dimnames(ptsarray_skull)

Database_ontogeny<-read.csv(file = "Supplementary Information 3 - Database - Table S22 - Database.csv",header=TRUE,sep=",") #Table S22
Database_compare<-subset(Database_ontogeny, Ontogenetic.study%in%c("x"))
Database_done<-subset(Database_compare, Landmarked_S%in%c("done","consistency"))

matchingorder<-match(Database_done$FOC,substr(dimnames(ptsarray_skull)[[3]],1,4))
ptsarray_skull<-ptsarray_skull[,,matchingorder]

Remove_LM<-c(77:84)   # Remove any unwanted LM; 1:84 fixed,85:487 curved; tusk socket landmarks are removed here as not consistently placed due to fragmentation
ptswalrus<-ptsarray_skull[-Remove_LM,,] 


####### LDA ADULT SKULLS ####### 
subset<-which(substr(dimnames(ptswalrus)[[3]],8,8)=="N"|substr(dimnames(ptswalrus)[[3]],8,8)=="J")
ptsarray_temp<-ptswalrus[,,-subset]
Database_subset<-subset(Database_done, Ontogeny%in%c("fem_adu","mal_adu"))
substr(dimnames(ptsarray_temp)[[3]],1,4)==Database_subset$FOC #Test if data prep succesful

# Replace missing landmarks with NA, then estimating missing
if(length(which(ptsarray_temp==-9999))>0){
  ptsarray_temp[which(ptsarray_temp==-9999)]<-NA
  ptsarray_clean<-estimate.missing(ptsarray_temp)
} else if(length(which(ptsarray_temp==-9999))==0){
  ptsarray_clean<-(ptsarray_temp)
}

# Sliding semilandmarks
sliders = rbind(define.sliders(c(1,77:122,7)), 
                define.sliders(c(7,123:154,43)), 
                define.sliders(c(7,155:186,44)),
                define.sliders(c(1,187:225,20)),
                define.sliders(c(23,226:277,24)),
                define.sliders(c(23,278:305,27)),
                define.sliders(c(24,306:333,28)),
                define.sliders(c(71,334:378,71)),
                define.sliders(c(72,379:423,72)),
                define.sliders(c(62,424:451,37)),
                define.sliders(c(63,452:479,38)))

# Outlier removal
out_test<-procSym(ptsarray_clean)
dists_ant<-apply(out_test$rotated,3,function(x) kendalldist(out_test$mshape,x)) 
qq_ant <- quantile(dists_ant, seq(0, 1, length.out = 4), names = FALSE)
r_ant<-qq_ant[3]+((qq_ant[3]-qq_ant[1])*1.5)
outliers<-unique(c(which(dists_ant>r_ant)))
outliers #Neonates are calculated as outliers, but needed for analysis
outliers<-c() #No specimens are excluded

if(length(outliers)>0){
  array_outlier<-ptsarray_clean[,,-outliers]
  list<-1:length(Database_subset$Landmarked_M)
  keepers<-list[-outliers]
  Database_outlier<-Database_subset[keepers,]
} else if(length(outliers)==0){
  array_outlier<-ptsarray_clean
  Database_outlier<-Database_subset
}
substr(dimnames(array_outlier)[[3]],1,4)==Database_outlier$FOC
array_reference<-array_outlier

# Load specimens to classify
testskulls<-subset(Database_ontogeny, Landmarked_S%in%c("done","test","half done"))
testspecimens<-subset(testskulls, Ontogenetic.study%in%c("test adult"))
classify_match<-match(testspecimens$FOC,substr(dimnames(ptsarray)[[3]],1,4))
array_classmatch<-ptsarray[,,classify_match]

Remove_LM<-c(77:84)   # Remove any unwanted LM; 1:84 fixed,85:487 curved; tusk socket landmarks are removed here as not consistently placed due to fragmentation
array_classify<-array_classmatch[-Remove_LM,,] 

substr(dimnames(array_classify)[[3]],1,4)
substr(dimnames(array_classify)[[3]],1,4)==testspecimens$FOC

sample<-substr(dimnames(array_classify)[[3]],1,4)
resulttable<-data.frame(sample=sample,Ontogeny=NA,Probability=NA)

# Run LDA 
for(j in 1:length(dimnames(array_classify)[[3]])){
  #load the specimen j
  array_classify_temp<-array_classify[,,j]
  print(j)
  
  #Missing landmarks
  missingLM<-c(which(array_classify_temp==-9999))
  
  if(length(missingLM)>0){
    array_classify_out<-array_classify_temp[-missingLM,]
    array_reference_out<-array_reference[-missingLM,,]
  } else {
    array_classify_out<-array_classify_temp
    array_reference_out<-array_reference
  }
  
  #unique array with unknown specimen and reference sample
  all_specs<-bindArr(array_classify_out,array_reference_out,along=3)
  ontogeny<-substr(dimnames(array_reference_out)[[3]],6,8)  
  group<-c("ArchSam",ontogeny) 
  
  gpa<-procSym(all_specs,outlines=sliders)
  
  train<-data.frame(group[-1],gpa$PCscores[-1,])
  colnames(train)[1]<-"group"
  
  matref<-vecx(gpa$rotated)
  gparef<-prcomp(matref,scale=FALSE,center = TRUE)
  PCscores<-gparef$x
  colnames(PCscores)<-paste("PC",1:dim(PCscores)[2],sep="")
  eigv<-gparef$sdev^2
  Variance <- cbind(sqrt(eigv), eigv/sum(eigv), cumsum(eigv)/sum(eigv)) * 100
  
  thr<-95
  form= as.formula(c("group~",c(paste(paste("PC",(which(Variance[,3]<thr)[1:(length(which(Variance[,3]<thr))-1)]),sep=""),"+",sep=""),
                                paste("PC",length(which(Variance[,3]<thr)),sep=""))))
  
  da=train(form,data=train,method="lda")
  
  tobe<-t(gpa$PCscores[1,])
  colnames(tobe)
  pred<-predict(da,newdata =tobe,type = "prob")
  
  Class<-names(which.max(pred))
  Prob<-max(pred)
  
  resulttable[j,2]<-Class
  resulttable[j,3]<-Prob
}
resulttable

####### LDA JUVENILES SKULLS ####### 
subset<-which(substr(dimnames(ptswalrus)[[3]],8,8)=="N"|substr(dimnames(ptswalrus)[[3]],8,8)=="A")
ptsarray_temp<-ptswalrus[,,-subset]
Database_subset<-subset(Database_done, Ontogeny%in%c("fem_juv","mal_juv"))
substr(dimnames(ptsarray_temp)[[3]],1,4)==Database_subset$FOC #Test if data prep succesful

# Replace missing landmarks with NA, then estimating missing
if(length(which(ptsarray_temp==-9999))>0){
  ptsarray_temp[which(ptsarray_temp==-9999)]<-NA
  ptsarray_clean<-estimate.missing(ptsarray_temp)
} else if(length(which(ptsarray_temp==-9999))==0){
  ptsarray_clean<-(ptsarray_temp)
}

# Sliding semilandmarks
sliders = rbind(define.sliders(c(1,77:122,7)), 
                define.sliders(c(7,123:154,43)), 
                define.sliders(c(7,155:186,44)),
                define.sliders(c(1,187:225,20)),
                define.sliders(c(23,226:277,24)),
                define.sliders(c(23,278:305,27)),
                define.sliders(c(24,306:333,28)),
                define.sliders(c(71,334:378,71)),
                define.sliders(c(72,379:423,72)),
                define.sliders(c(62,424:451,37)),
                define.sliders(c(63,452:479,38)))

# Outlier removal
out_test<-procSym(ptsarray_clean)
dists_ant<-apply(out_test$rotated,3,function(x) kendalldist(out_test$mshape,x)) 
qq_ant <- quantile(dists_ant, seq(0, 1, length.out = 4), names = FALSE)
r_ant<-qq_ant[3]+((qq_ant[3]-qq_ant[1])*1.5)
outliers<-unique(c(which(dists_ant>r_ant)))
outliers #Neonates are calculated as outliers, but needed for analysis
outliers<-c() #No specimens are excluded

if(length(outliers)>0){
  array_outlier<-ptsarray_clean[,,-outliers]
  list<-1:length(Database_subset$Landmarked_M)
  keepers<-list[-outliers]
  Database_outlier<-Database_subset[keepers,]
} else if(length(outliers)==0){
  array_outlier<-ptsarray_clean
  Database_outlier<-Database_subset
}
substr(dimnames(array_outlier)[[3]],1,4)==Database_outlier$FOC
array_reference<-array_outlier

# Load specimens to classify
testskulls<-subset(Database_ontogeny, Landmarked_S%in%c("done","test","half done"))
testspecimens<-subset(testskulls, Ontogenetic.study%in%c("test juvenile"))
classify_match<-match(testspecimens$FOC,substr(dimnames(ptsarray)[[3]],1,4))
array_classmatch<-ptsarray[,,classify_match]

Remove_LM<-c(77:84)   # Remove any unwanted LM; 1:84 fixed,85:487 curved; tusk socket landmarks are removed here as not consistently placed due to fragmentation
array_classify<-array_classmatch[-Remove_LM,,] 

substr(dimnames(array_classify)[[3]],1,4)
substr(dimnames(array_classify)[[3]],1,4)==testspecimens$FOC

sample<-substr(dimnames(array_classify)[[3]],1,4)
resulttable<-data.frame(sample=sample,Ontogeny=NA,Probability=NA)

# Run LDA 
for(j in 1:length(dimnames(array_classify)[[3]])){
  #load the specimen j
  array_classify_temp<-array_classify[,,j]
  print(j)
  
  #Missing landmarks
  missingLM<-c(which(array_classify_temp==-9999))
  
  if(length(missingLM)>0){
    array_classify_out<-array_classify_temp[-missingLM,]
    array_reference_out<-array_reference[-missingLM,,]
  } else {
    array_classify_out<-array_classify_temp
    array_reference_out<-array_reference
  }
  
  #unique array with unknown specimen and reference sample
  all_specs<-bindArr(array_classify_out,array_reference_out,along=3)
  ontogeny<-substr(dimnames(array_reference_out)[[3]],6,8)  
  group<-c("ArchSam",ontogeny) 
  
  gpa<-procSym(all_specs,outlines=sliders)
  
  train<-data.frame(group[-1],gpa$PCscores[-1,])
  colnames(train)[1]<-"group"
  
  matref<-vecx(gpa$rotated)
  gparef<-prcomp(matref,scale=FALSE,center = TRUE)
  PCscores<-gparef$x
  colnames(PCscores)<-paste("PC",1:dim(PCscores)[2],sep="")
  eigv<-gparef$sdev^2
  Variance <- cbind(sqrt(eigv), eigv/sum(eigv), cumsum(eigv)/sum(eigv)) * 100
  
  thr<-95
  form= as.formula(c("group~",c(paste(paste("PC",(which(Variance[,3]<thr)[1:(length(which(Variance[,3]<thr))-1)]),sep=""),"+",sep=""),
                                paste("PC",length(which(Variance[,3]<thr)),sep=""))))
  
  da=train(form,data=train,method="lda")
  
  tobe<-t(gpa$PCscores[1,])
  colnames(tobe)
  pred<-predict(da,newdata =tobe,type = "prob")
  
  Class<-names(which.max(pred))
  Prob<-max(pred)
  
  resulttable[j,2]<-Class
  resulttable[j,3]<-Prob
}
resulttable

####### SETUP MANDIBLES  ####### 
### Set working directory with .csv files and tps files
setwd("") #Insert correct working folder here

### Load required packages
library(geomorph)
library(Morpho)
library(caret)
library(ggplot2)
library(ggthemes) 
library(ggrepel)
library(combinat)

### Define color palette 
colors_to_plot <- c("M" = "navy",
                    "F" = "maroon4",
                    "U" = "grey",
                    "A" = "seagreen4",
                    "J" = "skyblue1",
                    "N" = "plum",
                    "fem_adu" = "maroon4",
                    "fem_juv" = "orchid2",
                    "fem_neo" = "plum",
                    "mal_adu" = "navy",
                    "mal_juv" = "skyblue1",
                    "mal_neo" = "lightblue",
                    "F_A" = "maroon4",
                    "F_J" = "orchid2",
                    "F_N" = "plum",
                    "M_A" = "navy",
                    "M_J" = "skyblue1",
                    "M_N" = "lightblue")

# Read .pts function: Credits to Narimane Chatar
import.pts <- function(Landmark) 
{
  wd <- getwd()
  # Create the list with .pts files located in the working directory
  ptslist <<- dir(path = paste(wd), pattern='.pts')
  ptslist
  # Creation of the array with the dimensions being A: number of landmarks + semilandmarks
  ptsarray <<- array(dim=c(Landmark,3,length(ptslist)))
  for(i in 1:length(ptslist))
  {
    ptsarray[,,i] <<- -as.matrix(read.table(file=ptslist[i],skip=2,header=F,sep="",row.names=1))
  }
  # Rename each specimen with the name of the ".pts" file by removing the .pts
  # ptsarray)[[3] if 3 dimensions, ptsarray)[[2] if only 2
  dimnames(ptsarray)[[3]] <<- c(substr(c(ptslist),1,nchar(c(ptslist))-4))
  # Rename each landmark its name from the pts file
  # ptsarray)[[3] if 3 dimensions, ptsarray)[[2] if only 2
  dimnames(ptsarray)[[1]] <<- c(read.table(file=ptslist[1],skip=2,header=F,sep="")[,1])
  
}

# Load data
import.pts(222) #argument is number of LM
ptsarray_mand<-ptsarray
dimnames(ptsarray_mand)

Database_ontogeny<-read.csv(file = "Supplementary Information 3 - Database - Table S22 - Database.csv",header=TRUE,sep=",") #Table S22
Database_compare<-subset(Database_ontogeny, Ontogenetic.study%in%c("x"))
Database_done<-subset(Database_compare, Landmarked_M%in%c("done","consistency"))

matchingorder<-match(Database_done$FOC,substr(dimnames(ptsarray_mand)[[3]],1,4))
ptsarray_mand<-ptsarray_mand[,,matchingorder]
ptswalrus<-ptsarray_mand

####### LDA ADULT MANDIBLES ####### 
subset<-which(substr(dimnames(ptswalrus)[[3]],8,8)=="N"|substr(dimnames(ptswalrus)[[3]],8,8)=="J")
ptsarray_temp<-ptswalrus[,,-subset]
Database_subset<-subset(Database_done, Ontogeny%in%c("fem_adu","mal_adu"))
substr(dimnames(ptsarray_temp)[[3]],1,4)==Database_subset$FOC #Test if data prep succesful

# Replace missing landmarks with NA, then estimating missing
if(length(which(ptsarray_temp==-9999))>0){
  ptsarray_temp[which(ptsarray_temp==-9999)]<-NA
  ptsarray_clean<-estimate.missing(ptsarray_temp)
} else if(length(which(ptsarray_temp==-9999))==0){
  ptsarray_clean<-(ptsarray_temp)
}

# Sliding semilandmarks
sliders = rbind(define.sliders(c(3,44:54,5)), 
                define.sliders(c(2,33:43,4)), 
                define.sliders(c(1,55:80,8)),
                define.sliders(c(8,81:106,1)),
                define.sliders(c(7,128:148,24)),
                define.sliders(c(6,107:127,23)),
                define.sliders(c(23,149:166,25)),
                define.sliders(c(24,167:184,26)),
                define.sliders(c(25,185:203,8)),
                define.sliders(c(26,204:222,8)))

# Outlier removal
out_test<-procSym(ptsarray_clean)
dists_ant<-apply(out_test$rotated,3,function(x) kendalldist(out_test$mshape,x)) 
qq_ant <- quantile(dists_ant, seq(0, 1, length.out = 4), names = FALSE)
r_ant<-qq_ant[3]+((qq_ant[3]-qq_ant[1])*1.5)
outliers<-unique(c(which(dists_ant>r_ant)))
outliers #Neonates are calculated as outliers, but needed for analysis
outliers<-c() #No specimens are excluded

if(length(outliers)>0){
  array_outlier<-ptsarray_clean[,,-outliers]
  list<-1:length(Database_subset$Landmarked_M)
  keepers<-list[-outliers]
  Database_outlier<-Database_subset[keepers,]
} else if(length(outliers)==0){
  array_outlier<-ptsarray_clean
  Database_outlier<-Database_subset
}
substr(dimnames(array_outlier)[[3]],1,4)==Database_outlier$FOC
array_reference<-array_outlier

testmandible<-subset(Database_ontogeny, Landmarked_M%in%c("done","test","half done"))
testspecimens<-subset(testmandible, Ontogenetic.study%in%c("test adult"))
classify_match<-match(testspecimens$FOC,substr(dimnames(ptsarray)[[3]],1,4))
array_classify<-ptsarray[,,classify_match]
substr(dimnames(array_classify)[[3]],1,4)
substr(dimnames(array_classify)[[3]],1,4)==testspecimens$FOC

sample<-substr(dimnames(array_classify)[[3]],1,4)
resulttable<-data.frame(sample=sample,Ontogeny=NA,Probability=NA)

for(j in 1:length(dimnames(array_classify)[[3]])){
  #load the specimen j
  array_classify_temp<-array_classify[,,j]
  print(j)
  
  #Missing landmarks
  
  missingLM<-c(which(array_classify_temp==-9999))
  
  if(length(missingLM)>0){
    array_classify_out<-array_classify_temp[-missingLM,]
    array_reference_out<-array_reference[-missingLM,,]
  } else {
    array_classify_out<-array_classify_temp
    array_reference_out<-array_reference
  }
  
  #unique array with unknown specimen and reference sample
  all_specs<-bindArr(array_classify_out,array_reference_out,along=3)
  ontogeny<-substr(dimnames(array_reference_out)[[3]],6,8)  
  group<-c("ArchSam",ontogeny) 
  
  gpa<-procSym(all_specs,outlines=sliders)
  
  train<-data.frame(group[-1],gpa$PCscores[-1,])
  colnames(train)[1]<-"group"
  
  matref<-vecx(gpa$rotated)
  gparef<-prcomp(matref,scale=FALSE,center = TRUE)
  PCscores<-gparef$x
  colnames(PCscores)<-paste("PC",1:dim(PCscores)[2],sep="")
  eigv<-gparef$sdev^2
  Variance <- cbind(sqrt(eigv), eigv/sum(eigv), cumsum(eigv)/sum(eigv)) * 100
  
  thr<-95
  form= as.formula(c("group~",c(paste(paste("PC",(which(Variance[,3]<thr)[1:(length(which(Variance[,3]<thr))-1)]),sep=""),"+",sep=""),
                                paste("PC",length(which(Variance[,3]<thr)),sep=""))))
  
  da=train(form,data=train,method="lda")
  
  tobe<-t(gpa$PCscores[1,])
  colnames(tobe)
  pred<-predict(da,newdata =tobe,type = "prob")
  
  Class<-names(which.max(pred))
  Prob<-max(pred)
  
  resulttable[j,2]<-Class
  resulttable[j,3]<-Prob
}
resulttable

####### LDA JUVENILE MANDIBLES ####### 
subset<-which(substr(dimnames(ptswalrus)[[3]],8,8)=="N"|substr(dimnames(ptswalrus)[[3]],8,8)=="A")
ptsarray_temp<-ptswalrus[,,-subset]
Database_subset<-subset(Database_done, Ontogeny%in%c("fem_juv","mal_juv"))
substr(dimnames(ptsarray_temp)[[3]],1,4)==Database_subset$FOC #Test if data prep succesful

# Replace missing landmarks with NA, then estimating missing
if(length(which(ptsarray_temp==-9999))>0){
  ptsarray_temp[which(ptsarray_temp==-9999)]<-NA
  ptsarray_clean<-estimate.missing(ptsarray_temp)
} else if(length(which(ptsarray_temp==-9999))==0){
  ptsarray_clean<-(ptsarray_temp)
}

# Sliding semilandmarks
sliders = rbind(define.sliders(c(3,44:54,5)), 
                define.sliders(c(2,33:43,4)), 
                define.sliders(c(1,55:80,8)),
                define.sliders(c(8,81:106,1)),
                define.sliders(c(7,128:148,24)),
                define.sliders(c(6,107:127,23)),
                define.sliders(c(23,149:166,25)),
                define.sliders(c(24,167:184,26)),
                define.sliders(c(25,185:203,8)),
                define.sliders(c(26,204:222,8)))

# Outlier removal
out_test<-procSym(ptsarray_clean)
dists_ant<-apply(out_test$rotated,3,function(x) kendalldist(out_test$mshape,x)) 
qq_ant <- quantile(dists_ant, seq(0, 1, length.out = 4), names = FALSE)
r_ant<-qq_ant[3]+((qq_ant[3]-qq_ant[1])*1.5)
outliers<-unique(c(which(dists_ant>r_ant)))
outliers #Neonates are calculated as outliers, but needed for analysis
outliers<-c() #No specimens are excluded

if(length(outliers)>0){
  array_outlier<-ptsarray_clean[,,-outliers]
  list<-1:length(Database_subset$Landmarked_M)
  keepers<-list[-outliers]
  Database_outlier<-Database_subset[keepers,]
} else if(length(outliers)==0){
  array_outlier<-ptsarray_clean
  Database_outlier<-Database_subset
}
substr(dimnames(array_outlier)[[3]],1,4)==Database_outlier$FOC
array_reference<-array_outlier

testmandible<-subset(Database_ontogeny, Landmarked_M%in%c("done","test","half done"))
testspecimens<-subset(testmandible, Ontogenetic.study%in%c("test juvenile"))
classify_match<-match(testspecimens$FOC,substr(dimnames(ptsarray)[[3]],1,4))
array_classify<-ptsarray[,,classify_match]
substr(dimnames(array_classify)[[3]],1,4)
substr(dimnames(array_classify)[[3]],1,4)==testspecimens$FOC

sample<-substr(dimnames(array_classify)[[3]],1,4)
resulttable<-data.frame(sample=sample,Ontogeny=NA,Probability=NA)

for(j in 1:length(dimnames(array_classify)[[3]])){
  #load the specimen j
  array_classify_temp<-array_classify[,,j]
  print(j)
  
  #Missing landmarks
  
  missingLM<-c(which(array_classify_temp==-9999))
  
  if(length(missingLM)>0){
    array_classify_out<-array_classify_temp[-missingLM,]
    array_reference_out<-array_reference[-missingLM,,]
  } else {
    array_classify_out<-array_classify_temp
    array_reference_out<-array_reference
  }
  
  #unique array with unknown specimen and reference sample
  all_specs<-bindArr(array_classify_out,array_reference_out,along=3)
  ontogeny<-substr(dimnames(array_reference_out)[[3]],6,8)  
  group<-c("ArchSam",ontogeny) 
  
  gpa<-procSym(all_specs,outlines=sliders)
  
  train<-data.frame(group[-1],gpa$PCscores[-1,])
  colnames(train)[1]<-"group"
  
  matref<-vecx(gpa$rotated)
  gparef<-prcomp(matref,scale=FALSE,center = TRUE)
  PCscores<-gparef$x
  colnames(PCscores)<-paste("PC",1:dim(PCscores)[2],sep="")
  eigv<-gparef$sdev^2
  Variance <- cbind(sqrt(eigv), eigv/sum(eigv), cumsum(eigv)/sum(eigv)) * 100
  
  thr<-95
  form= as.formula(c("group~",c(paste(paste("PC",(which(Variance[,3]<thr)[1:(length(which(Variance[,3]<thr))-1)]),sep=""),"+",sep=""),
                                paste("PC",length(which(Variance[,3]<thr)),sep=""))))
  
  da=train(form,data=train,method="lda")
  
  tobe<-t(gpa$PCscores[1,])
  colnames(tobe)
  pred<-predict(da,newdata =tobe,type = "prob")
  
  Class<-names(which.max(pred))
  Prob<-max(pred)
  
  resulttable[j,2]<-Class
  resulttable[j,3]<-Prob
}
resulttable

################################
