# Supplementary material for: Ontogenetic changes and sexual dimorphism in the cranium and mandible of the Atlantic walrus (Odobenus rosmarus rosmarus L.)
Source: Anat Rec (Hoboken). 2025 Sep 12;309(7):1875–903. doi: 10.1002/ar.70050 (PMC13251751; doi:10.1002/ar.70050)
Supplement: Supplementary file 3 — Data S3: RSCRIPT_DIERICKXetal_OntogenyWalrus. [file AR-309-1875-s002.R]

########################################################################
############## Rscript for analysis of ontogeny of walrus ##############
########################### Dierickx et al #############################
########################################################################
###################### MORPHOLOGICAL ANALYSIS ##########################
########################################################################

###########################
### LINEAR MEASUREMENTS ###
###########################

####### PREPARE DATA ####### 

### Set working directory with .csv file
setwd("") #Insert correct working folder here

### Load required packages
library(ggplot2)
library(dplyr)
library(MASS)
library(cowplot)
library(ggpubr)
library(sjmisc)
library(car)
library(FSA)
library(ggthemes) 
library(ggrepel)
library(zoo)
library(geomorph)

### Load .csv file
walrusall<-read.csv(file = "Supplementary Information 3 - Database - Table S22 - Database.csv",header=TRUE, sep = ",",dec = ".") #Table S22

### Define color palette 
colors_to_plot <- c("M" = "navy",
                    "F" = "maroon4",
                    "U" = "grey",
                    "A" = "seagreen4",
                    "J" = "skyblue1",
                    "N" = "plum",
                    "fem_adu" = "maroon4",
                    "fem_juv" = "orchid2",
                    "fem_neo" = "plum",
                    "mal_adu" = "navy",
                    "mal_juv" = "skyblue1",
                    "mal_neo" = "lightblue",
                    "F_A" = "maroon4",
                    "F_J" = "orchid2",
                    "F_N" = "plum",
                    "M_A" = "navy",
                    "M_J" = "skyblue1",
                    "M_N" = "lightblue")

shapes_to_plot<- c("fem_adu" = 17,
                   "fem_juv" = 17,
                   "fem_neo" = 17,
                   "mal_adu" = 15,
                   "mal_juv" = 15,
                   "mal_neo" = 15,
                   "unk_neo" = 16,
                   "F_A" = 17,
                   "F_J" = 17,
                   "F_N" = 17,
                   "M_A" = 15,
                   "M_J" = 15,
                   "M_N" = 15,
                   "U_N" = 16)

### Subset with specimens for comparative analysis
Database_ontogeny<-subset(walrusall, Ontogenetic.study%in%c("x"))

skulls<-subset(Database_ontogeny, Cranium%in%c("x"))
all_skull<-subset(skulls, Ontogeny%in%c("mal_adu","mal_juv","mal_neo","fem_adu","fem_juv","unk_neo"))
males_skull<-subset(skulls, Ontogeny%in%c("mal_adu","mal_juv"))
females_skull<-subset(skulls, Ontogeny%in%c("fem_adu","fem_juv"))
juveniles_skull<-subset(skulls, Ontogeny%in%c("fem_juv","mal_juv"))
adults_skull<-subset(skulls, Ontogeny%in%c("fem_adu","mal_adu"))
special_skull<-subset(skulls, Ontogeny%in%c("fem_adu","mal_juv"))

mandibles<-subset(Database_ontogeny, Mandible%in%c("x"))
all_mandible<-subset(mandibles, Ontogeny%in%c("mal_adu","mal_juv","mal_neo","fem_adu","fem_juv","unk_neo"))
males_mandible<-subset(mandibles, Ontogeny%in%c("mal_adu","mal_juv"))
females_mandible<-subset(mandibles, Ontogeny%in%c("fem_adu","fem_juv"))
juveniles_mandible<-subset(mandibles, Ontogeny%in%c("fem_juv","mal_juv"))
adults_mandible<-subset(mandibles, Ontogeny%in%c("fem_adu","mal_adu"))
special_mandible<-subset(mandibles, Ontogeny%in%c("fem_adu","mal_juv"))

####### DESCRIPTIVE STATISTICS ####### 

### Summary per ontogenetic group
data<-subset(Database_ontogeny, Ontogeny%in%c("mal_adu"))
table<-data.frame(matrix(ncol = 14, nrow = 29))
rownames(table)<-colnames(data[17:45])
colnames(table)<-colnames(descr(as.numeric(data[,17])))
colnames(table)[14]<-"variance"
for (i in 1:29){
  print(i)
  table[i,]<-descr(as.numeric(data[,i+16]))
  table[i,14]<-var(na.omit(as.numeric(data[,i+16])))
}
write.csv(table, ".../mal_adu_table.csv", row.names=TRUE)

data<-subset(Database_ontogeny, Ontogeny%in%c("fem_adu"))
table<-data.frame(matrix(ncol = 14, nrow = 29))
rownames(table)<-colnames(data[17:45])
colnames(table)<-colnames(descr(as.numeric(data[,17])))
colnames(table)[14]<-"variance"
for (i in 1:29){
  print(i)
  table[i,]<-descr(as.numeric(data[,i+16]))
  table[i,14]<-var(na.omit(as.numeric(data[,i+16])))
}
write.csv(table, ".../fem_adu_table.csv", row.names=TRUE)

data<-subset(Database_ontogeny, Ontogeny%in%c("mal_juv"))
table<-data.frame(matrix(ncol = 14, nrow = 29))
rownames(table)<-colnames(data[17:45])
colnames(table)<-colnames(descr(as.numeric(data[,17])))
colnames(table)[14]<-"variance"
for (i in 1:29){
  print(i)
  table[i,]<-descr(as.numeric(data[,i+16]))
  table[i,14]<-var(na.omit(as.numeric(data[,i+16])))
}
write.csv(table, ".../mal_juv_table.csv", row.names=TRUE)

data<-subset(Database_ontogeny, Ontogeny%in%c("fem_juv"))
table<-data.frame(matrix(ncol = 14, nrow = 29))
rownames(table)<-colnames(data[17:45])
colnames(table)<-colnames(descr(as.numeric(data[,17])))
colnames(table)[14]<-"variance"
for (i in 1:29){
  print(i)
  table[i,]<-descr(as.numeric(data[,i+16]))
  table[i,14]<-var(na.omit(as.numeric(data[,i+16])))
}
write.csv(table, ".../fem_juv_table.csv", row.names=TRUE)

data<-subset(Database_ontogeny, Ontogeny%in%c("mal_neo"))
table<-data.frame(matrix(ncol = 14, nrow = 29))
rownames(table)<-colnames(data[17:45])
colnames(table)<-colnames(descr(as.numeric(data[,17])))
colnames(table)[14]<-"variance"
for (i in 1:29){
  print(i)
  table[i,]<-descr(as.numeric(data[,i+16]))
  table[i,14]<-var(na.omit(as.numeric(data[,i+16])))
}
write.csv(table, ".../mal_neo_table.csv", row.names=TRUE)

data<-subset(Database_ontogeny, Ontogeny%in%c("unk_neo"))
table<-data.frame(matrix(ncol = 14, nrow = 29))
rownames(table)<-colnames(data[17:45])
colnames(table)<-colnames(descr(as.numeric(data[,17])))
colnames(table)[14]<-"variance"
for (i in 1:29){
  print(i)
  table[i,]<-descr(as.numeric(data[,i+16]))
  table[i,14]<-var(na.omit(as.numeric(data[,i+16])))
}
write.csv(table, ".../unk_neo_table.csv", row.names=TRUE)


### Normality test per measurement
pvalues<-NULL
for (i in c(17:34,35:45)){
  test<-shapiro.test(as.numeric(all[,i]))
  pvalues[i]<-test$p.value
}
pvalues

### Breusch-Pagan test per measurement for homogeneity of variance
BP<-NULL
for (i in c(17:34,35:45)){
  one.way <- lm(as.numeric(all[,i]) ~ Ontogeny, data = all)
  bp_test <- ncvTest(one.way)
  BP[i]<-bp_test$p
}
BP

### Kruskall-Wallis per measurement
KWtest<-kruskal.test(as.numeric(all$RW) ~ Ontogeny, data = all)
KWtest #Highly different means between groups
Dunn<-dunnTest(as.numeric(all$RW) ~ Ontogeny, data=all, method="bonferroni")
print(Dunn$res)

KWtest<-kruskal.test(as.numeric(all$OW) ~ Ontogeny, data = all)
KWtest #Highly different means between groups
Dunn<-dunnTest(as.numeric(all$OW) ~ Ontogeny, data=all, method="bonferroni")
print(Dunn$res)

KWtest<-kruskal.test(as.numeric(all$ZW) ~ Ontogeny, data = all)
KWtest #Highly different means between groups
Dunn<-dunnTest(as.numeric(all$ZW) ~ Ontogeny, data=all, method="bonferroni")
print(Dunn$res)

KWtest<-kruskal.test(as.numeric(all$nOc) ~ Ontogeny, data = all)
KWtest #Highly different means between groups
Dunn<-dunnTest(as.numeric(all$nOc) ~ Ontogeny, data=all, method="bonferroni")
print(Dunn$res)

KWtest<-kruskal.test(as.numeric(all$NL) ~ Ontogeny, data = all)
KWtest #Highly different means between groups
Dunn<-dunnTest(as.numeric(all$NL) ~ Ontogeny, data=all, method="bonferroni")
print(Dunn$res)

KWtest<-kruskal.test(as.numeric(all$ONL) ~ Ontogeny, data = all)
KWtest #Highly different means between groups
Dunn<-dunnTest(as.numeric(all$ONL) ~ Ontogeny, data=all, method="bonferroni")
print(Dunn$res)

KWtest<-kruskal.test(as.numeric(all$CBL) ~ Ontogeny, data = all)
KWtest #Highly different means between groups
Dunn<-dunnTest(as.numeric(all$CBL) ~ Ontogeny, data=all, method="bonferroni")
print(Dunn$res)

KWtest<-kruskal.test(as.numeric(all$PH) ~ Ontogeny, data = all)
KWtest #Highly different means between groups
Dunn<-dunnTest(as.numeric(all$PH) ~ Ontogeny, data=all, method="bonferroni")
print(Dunn$res)

KWtest<-kruskal.test(as.numeric(all$uPW) ~ Ontogeny, data = all)
KWtest #Highly different means between groups
Dunn<-dunnTest(as.numeric(all$uPW) ~ Ontogeny, data=all, method="bonferroni")
print(Dunn$res)

KWtest<-kruskal.test(as.numeric(all$lPW) ~ Ontogeny, data = all)
KWtest #Highly different means between groups
Dunn<-dunnTest(as.numeric(all$lPW) ~ Ontogeny, data=all, method="bonferroni")
print(Dunn$res)

KWtest<-kruskal.test(as.numeric(all$SnW) ~ Ontogeny, data = all)
KWtest #Highly different means between groups
Dunn<-dunnTest(as.numeric(all$SnW) ~ Ontogeny, data=all, method="bonferroni")
print(Dunn$res)

KWtest<-kruskal.test(as.numeric(all$PMH) ~ Ontogeny, data = all)
KWtest #Highly different means between groups
Dunn<-dunnTest(as.numeric(all$PMH) ~ Ontogeny, data=all, method="bonferroni")
print(Dunn$res)

KWtest<-kruskal.test(as.numeric(all$SWo) ~ Ontogeny, data = all)
KWtest #Highly different means between groups
Dunn<-dunnTest(as.numeric(all$SWo) ~ Ontogeny, data=all, method="bonferroni")
print(Dunn$res)

KWtest<-kruskal.test(as.numeric(all$OC) ~ Ontogeny, data = all)
KWtest #Highly different means between groups
Dunn<-dunnTest(as.numeric(all$OC) ~ Ontogeny, data=all, method="bonferroni")
print(Dunn$res)

KWtest<-kruskal.test(as.numeric(all$ML) ~ Ontogeny, data = all)
KWtest #Highly different means between groups
Dunn<-dunnTest(as.numeric(all$ML) ~ Ontogeny, data=all, method="bonferroni")
print(Dunn$res)

KWtest<-kruskal.test(as.numeric(all$MW) ~ Ontogeny, data = all)
KWtest #Highly different means between groups
Dunn<-dunnTest(as.numeric(all$MW) ~ Ontogeny, data=all, method="bonferroni")
print(Dunn$res)

KWtest<-kruskal.test(as.numeric(all$ManLL) ~ Ontogeny, data = all)
KWtest #Highly different means between groups
Dunn<-dunnTest(as.numeric(all$ManLL) ~ Ontogeny, data=all, method="bonferroni")
print(Dunn$res)

KWtest<-kruskal.test(as.numeric(all$ManLR) ~ Ontogeny, data = all)
KWtest #Highly different means between groups
Dunn<-dunnTest(as.numeric(all$ManLR) ~ Ontogeny, data=all, method="bonferroni")
print(Dunn$res)

KWtest<-kruskal.test(as.numeric(all$ManHL) ~ Ontogeny, data = all)
KWtest #Highly different means between groups
Dunn<-dunnTest(as.numeric(all$ManHL) ~ Ontogeny, data=all, method="bonferroni")
print(Dunn$res)

KWtest<-kruskal.test(as.numeric(all$ManHR) ~ Ontogeny, data = all)
KWtest #Highly different means between groups
Dunn<-dunnTest(as.numeric(all$ManHR) ~ Ontogeny, data=all, method="bonferroni")
print(Dunn$res)

KWtest<-kruskal.test(as.numeric(all$MDL) ~ Ontogeny, data = all)
KWtest #Highly different means between groups
Dunn<-dunnTest(as.numeric(all$MDL) ~ Ontogeny, data=all, method="bonferroni")
print(Dunn$res)

KWtest<-kruskal.test(as.numeric(all$MDR) ~ Ontogeny, data = all)
KWtest #Highly different means between groups
Dunn<-dunnTest(as.numeric(all$MDR) ~ Ontogeny, data=all, method="bonferroni")
print(Dunn$res)

KWtest<-kruskal.test(as.numeric(all$MaW) ~ Ontogeny, data = all)
KWtest #Highly different means between groups
Dunn<-dunnTest(as.numeric(all$MaW) ~ Ontogeny, data=all, method="bonferroni")
print(Dunn$res)

KWtest<-kruskal.test(as.numeric(all$MTL) ~ Ontogeny, data = all)
KWtest #Highly different means between groups
Dunn<-dunnTest(as.numeric(all$MTL) ~ Ontogeny, data=all, method="bonferroni")
print(Dunn$res)

KWtest<-kruskal.test(as.numeric(all$MTR) ~ Ontogeny, data = all)
KWtest #Highly different means between groups
Dunn<-dunnTest(as.numeric(all$MTR) ~ Ontogeny, data=all, method="bonferroni")
print(Dunn$res)

KWtest<-kruskal.test(as.numeric(all$PrWL) ~ Ontogeny, data = all)
KWtest #Highly different means between groups
Dunn<-dunnTest(as.numeric(all$PrWL) ~ Ontogeny, data=all, method="bonferroni")
print(Dunn$res)

KWtest<-kruskal.test(as.numeric(all$PrWR) ~ Ontogeny, data = all)
KWtest #Highly different means between groups
Dunn<-dunnTest(as.numeric(all$PrWR) ~ Ontogeny, data=all, method="bonferroni")
print(Dunn$res)

### ANOVA per measurement
one.way <- aov(as.numeric(all$IW) ~ Ontogeny, data = all)
summary(one.way) #highly different means between groups
TukeyHSD(one.way, conf.level=.95) 

one.way <- aov(as.numeric(all$SnH) ~ Ontogeny, data = all)
summary(one.way) #highly different means between groups
TukeyHSD(one.way, conf.level=.95) 

### Boxplots for measurements
pdf("plots_ontogeny.pdf")
for (i in c(17:45)){
  print(ggplot(all,aes(x=Ontogeny,y=log10(as.numeric(all[,i])), fill = as.character(Ontogeny), colour = as.character(Ontogeny)))+
          geom_boxplot(outlier.shape = NA,lwd=0.6,alpha=0.5)+
          scale_colour_manual(values = colors_to_plot,limits=force)+
          scale_fill_manual(values = colors_to_plot,limits=force)+
          geom_point(size = 1,alpha = .9,position = position_jitterdodge(seed=10,jitter.width = 0.13),shape=16)+
          theme_cowplot()+guides(fill = FALSE)+
          theme(axis.text.x = element_text(size=10,angle=90),
                axis.text.y = element_text(size=15))+
          theme(axis.title.x = element_text(size = 20),
                axis.title.y = element_text(size = 20))+
          ylab(print(colnames(all[i])))+xlab("\nOntogeny group")+labs(color="Ontogeny group"))
  #ggsave(filename=print(colnames(walrus[i])),device="pdf")
}
dev.off()


####### SHAPE ANALYSIS ####### 
### Prepare data
complete.num<-all_mandible # Change subset here (all, adults, juveniles, males, females, special (containing juveniles males and adult females))

for (i in 17:45){ #make data numerical
  complete.num[ , i] <- as.numeric(complete.num[ , i])
}

complete.fix.mandi<-complete.num
complete.fix.mandi <- complete.fix.mandi %>% 
  group_by(Ontogeny) %>% #Calculate missing data per group
  mutate_at(c(35:45), na.aggregate)
complete.na.mand<-complete.fix.mandi[complete.cases(complete.fix.mandi[,c(35:45)]),] 
complete.pca.mand<-complete.na.mand[c(35:45)]


complete.num<-all_skull # Change subset here (all, adults, juveniles, males, females, special (containing juveniles males and adult females))

for (i in 17:45){ #make data numerical
  complete.num[ , i] <- as.numeric(complete.num[ , i])
}

complete.fix.skull<-complete.num
complete.fix.skull <- complete.fix.skull %>% 
  group_by(Ontogeny) %>% #Calculate missing data per group
  mutate_at(c(17:34),na.aggregate)
complete.na.skull<-complete.fix.skull[complete.cases(complete.fix.skull[,c(17:34)]),] 
complete.pca.skull<-complete.na.skull[c(17:34)]

### PCA in isometry free shape space
# R-function of methods developed in 
# Baur & Leuenberger "Analysis of Ratios in Multivariate Morphometry" (Systematic Biology, submitted 2011)
shapePCA <- function(x, npc=3, rpc=4){
  X <- log(x)
  X <- scale(X, center=TRUE, scale=FALSE)
  p <- dim(X)[2]
  I <- diag(1,p,p)
  a0 <- as.vector(rep(1,p)/p)
  P <- I-p*(a0%*%t(a0))
  Y <- X%*%P
  colnames(Y) <- colnames(X)
  isosize <- X%*%a0; colnames(isosize) <- "isosize"
  shapePCA <- prcomp(Y,center=FALSE, scale=FALSE)
  loadings <- shapePCA$rotation[,1:p]
  PCmatrix <- shapePCA$x
  components.a <- shapePCA$sdev^2; components.b <- components.a/sum(components.a); components.c <- cumsum(components.b); components <- rbind(components.a, components.b, components.c)
  colnames(loadings) <- paste("shape.PC", 1:p, sep="")
  colnames(PCmatrix) <- colnames(loadings)
  colnames(components) <- colnames(loadings); rownames(components) <- c("Variance", "Proportion of Variance", "Cumulative Proportion")
  list(shapePCA=shapePCA, PCmatrix=PCmatrix[,1:npc], isosize=isosize, loadings=round(loadings[,1:npc], rpc), components=round(components[,1:npc], rpc))
} 

## Mandible
#PCA plots
pca<-shapePCA(complete.pca.mand, npc=3, rpc=4)

pca$loadings
Var<-pca$components
rot <- pca$PCmatrix

PCaxis1<-rot[,1]
PCaxis2<-rot[,2]
PCaxis3<-rot[,3]
color_group_PCA<-complete.na.mand$Ontogeny
label_specimen_PCA  <- complete.na.mand$FOC

df_pcaL1S_M <-cbind(as.data.frame(PCaxis1),pca$isosize,label_specimen_PCA, color_group_PCA )
split(df_pcaL1S_M[,1:2], df_pcaL1S_M$color_group_PCA )
chull_PCA <- lapply(split(df_pcaL1S_M, df_pcaL1S_M$color_group_PCA), function(df){
  df[chull(df),]
})
chull_sPCA1S_M <- do.call(rbind, chull_PCA)
PCA_sPC1S_M<- ggplot(data=df_pcaL1S_M,aes(y=df_pcaL1S_M[,1],x=df_pcaL1S_M[,2],color=color_group_PCA,shape=color_group_PCA)) +
  geom_point(size= 3,alpha=0.8) +
  #geom_text_repel(aes(label=complete.na.mand$FOC), size=3) +
  labs(x = paste0('Isosize'), 
       y = paste0('PC1 = ', Var[2,1]*100, '%'))+              
  geom_rangeframe(color = "black") +
  geom_polygon(data=chull_sPCA1S_M, aes(x=isosize , y=PCaxis1 , fill=color_group_PCA), alpha=0.2)+
  scale_color_manual(values = colors_to_plot) +
  scale_fill_manual(values = colors_to_plot)  +
  scale_shape_manual(values = shapes_to_plot, limits=force)+
  theme(legend.position = "none")+
  theme(panel.grid.major = element_blank(),
        panel.grid.minor = element_blank(),
        panel.background = element_rect(fill = NA, color = "black"),
        strip.background = element_blank(),
        panel.border = element_rect(fill = NA, colour = "black"))
PCA_sPC1S_M

df_pcaL23_M <-cbind(as.data.frame(PCaxis2),PCaxis3,label_specimen_PCA, color_group_PCA )
split(df_pcaL23_M[,1:2], df_pcaL23_M$color_group_PCA )
chull_PCA <- lapply(split(df_pcaL23_M, df_pcaL23_M$color_group_PCA), function(df){
  df[chull(df),]
})
chull_sPCA23_M <- do.call(rbind, chull_PCA)
PCA_sPC23_M<- ggplot(data=df_pcaL23_M,aes(y=df_pcaL23_M[,2],x=df_pcaL23_M[,1],color=color_group_PCA,shape=color_group_PCA)) +
  geom_point(size= 3,alpha=0.8) +
  #geom_text_repel(aes(label=complete.na.mand$FOC), size=3) +
  labs(x = paste0('PC2 = ', Var[2,2]*100, '%'), 
       y = paste0('PC3 = ', Var[2,3]*100, '%'))+              
  geom_rangeframe(color = "black") +
  geom_polygon(data=chull_sPCA23_M, aes(x=PCaxis2 , y=PCaxis3 , fill=color_group_PCA), alpha=0.2)+
  scale_color_manual(values = colors_to_plot) +
  scale_fill_manual(values = colors_to_plot) +
  scale_shape_manual(values = shapes_to_plot, limits=force)+
  theme(legend.position = "none")+
  theme(panel.grid.major = element_blank(),
        panel.grid.minor = element_blank(),
        panel.background = element_rect(fill = NA, color = "black"),
        strip.background = element_blank(),
        panel.border = element_rect(fill = NA, colour = "black"))
PCA_sPC23_M

ggarrange(PCA_sPC1S_M, PCA_sPC23_M, 
          ncol = 1, nrow = 2,  align = "hv", 
          widths = c(1, 1), heights = c(1, 1),
          common.legend = TRUE)

# Correlation PC axis with isosize
cor.test(rot[,1],pca$isosize,method=("spearman"),exact=FALSE) 
cor.test(rot[,2],pca$isosize,method=("spearman"),exact=FALSE) 
cor.test(rot[,3],pca$isosize,method=("spearman"),exact=FALSE) 

# Loadings PC
df<-as.data.frame(pca$loadings)
df$measurement<-rownames(df)

PC1L<-ggplot(data=df, aes(x=df$measurement, y=df$shape.PC1)) +
  geom_bar(stat="identity",fill="royalblue4",width=0.5)+
  theme(panel.grid.major = element_blank(),
        panel.grid.minor = element_blank(),
        panel.background = element_rect(fill = NA, color = "white"),
        strip.background = element_blank())+
  labs(x = paste0('Measurement'),
       y = paste0('PC 1') )+  
  coord_flip()
PC2L<-ggplot(data=df, aes(x=df$measurement, y=df$shape.PC2)) +
  geom_bar(stat="identity",fill="royalblue4",width=0.5)+
  theme(panel.grid.major = element_blank(),
        panel.grid.minor = element_blank(),
        panel.background = element_rect(fill = NA, color = "white"),
        strip.background = element_blank())+
  theme(axis.title.y = element_blank())+
  labs(y = paste0('PC 2') )+  
  coord_flip()
PC3L<-ggplot(data=df, aes(x=df$measurement, y=df$shape.PC3)) +
  geom_bar(stat="identity",fill="royalblue4",width=0.5)+
  theme(panel.grid.major = element_blank(),
        panel.grid.minor = element_blank(),
        panel.background = element_rect(fill = NA, color = "white"),
        strip.background = element_blank())+
  theme(axis.title.y = element_blank())+
  labs(y = paste0('PC 3') )+  
  coord_flip()

ggarrange(PC1L, PC2L, PC3L, 
          labels = c("PC1", "PC2", "PC3"),
          ncol = 3, nrow = 1,common.legend = TRUE)

# MANOVA: Shape ~ size
pca$isosize
fit<-manova(rot~pca$isosize)
res<-fit$residuals
summary(fit)

# MANOVA: Shape ~ ontogeny
pca$isosize
fit<-manova(rot~complete.na.mand$Ontogeny)
res<-fit$residuals
summary(fit)

# MANOVA: Shape ~ size x ontogeny
pca$isosize
fit2<-manova(rot~pca$isosize*complete.na.mand$Ontogeny) 
res<-fit2$residuals
summary(fit2)

# Compare size between groups
pairwise.wilcox.test(pca$isosize,complete.na.mand$Ontogeny, p.adjust.method = 'BH')

centroid_boxplot<-ggplot(data=complete.na.mand,aes(y=pca$isosize,x=Ontogeny,fill = Ontogeny, colour = Ontogeny)) +
  #theme_minimal() +
  theme_cowplot()+#guides(fill = FALSE)+
  geom_boxplot(outlier.shape = NA,lwd=0.6,alpha=0.5)+
  geom_point(size = 3,alpha = .9,position = position_jitterdodge(seed=10,jitter.width = 0.5),shape=16)+
  scale_color_manual(values = colors_to_plot) +
  scale_fill_manual(values = colors_to_plot) +
  theme(axis.text.x = element_text(size=20),
        axis.text.y = element_text(size=20))+
  theme(axis.title.x = element_text(size = 20),
        axis.title.y = element_text(size = 20))+
  labs(x = paste0('Ontogeny'), 
       y = paste0('Isosize')) 
centroid_boxplot

# Measurements and size correlation
pdf("plots_measurementsize_mandible.pdf")
for (i in c(35:45)){
  print(ggplot(as.data.frame(complete.na.mand),aes(x=pca$isosize,y=log10(as.numeric(as.data.frame(complete.na.mand)[,i])), colour = as.character(Ontogeny)))+
          theme_minimal() +
          geom_point(size= 3,alpha=0.8) +
          scale_colour_manual(values = colors_to_plot,limits=force)+
          scale_fill_manual(values = colors_to_plot,limits=force)+
          theme_cowplot()+guides(fill = FALSE)+
          theme(axis.text.x = element_text(size=10,angle=90),
                axis.text.y = element_text(size=15))+
          theme(axis.title.x = element_text(size = 20),
                axis.title.y = element_text(size = 20))+
          ylab(print(colnames(complete.na.mand[i])))+xlab("\nIsosize")+labs(color="Ontogeny group"))
  #ggsave(filename=print(colnames(walrus[i])),device="pdf")
}
dev.off()

# Correlation between measurements and isosize (only works when subset is set to "all")
correlationtable<-data.frame(matrix(ncol = 11, nrow = 5))
colnames(correlationtable)<-colnames(complete.na.mand[35:45])
rownames(correlationtable)<-unique(complete.na.mand$Ontogeny)

complete.na.mand$IsosizeMandible<-pca$isosize

mal_adu<-subset(complete.na.mand, Ontogeny%in%c("mal_adu"))
fem_adu<-subset(complete.na.mand, Ontogeny%in%c("fem_adu"))
unk_neo<-subset(complete.na.mand, Ontogeny%in%c("unk_neo"))
mal_juv<-subset(complete.na.mand, Ontogeny%in%c("mal_juv"))
fem_juv<-subset(complete.na.mand, Ontogeny%in%c("fem_juv"))

for (i in c(35:45)){
  correlationtable[1,i-34]<-cor(mal_adu$IsosizeMandible, as.numeric(as.data.frame(mal_adu)[,i]))
  correlationtable[2,i-34]<-cor(fem_adu$IsosizeMandible, as.numeric(as.data.frame(fem_adu)[,i]))
  correlationtable[3,i-34]<-cor(unk_neo$IsosizeMandible, as.numeric(as.data.frame(unk_neo)[,i]))
  correlationtable[4,i-34]<-cor(mal_juv$IsosizeMandible, as.numeric(as.data.frame(mal_juv)[,i]))
  correlationtable[5,i-34]<-cor(fem_juv$IsosizeMandible, as.numeric(as.data.frame(fem_juv)[,i]))

}

correlationtable
write.csv(correlationtable, ".../cortable_mand.csv", row.names=TRUE)


## Skull
#PCA plots
pca<-shapePCA(complete.pca.skull, npc=3, rpc=4)

pca$loadings
Var<-pca$components
rot <- pca$PCmatrix

PCaxis1<-rot[,1]
PCaxis2<-rot[,2]
PCaxis3<-rot[,3]
color_group_PCA<-complete.na.skull$Ontogeny
label_specimen_PCA  <- complete.na.skull$FOC

df_pcaL1S_S <-cbind(as.data.frame(PCaxis1),pca$isosize,label_specimen_PCA, color_group_PCA )
split(df_pcaL1S_S[,1:2], df_pcaL1S_S$color_group_PCA )
chull_PCA <- lapply(split(df_pcaL1S_S, df_pcaL1S_S$color_group_PCA), function(df){
  df[chull(df),]
})
chull_sPCA1S_S <- do.call(rbind, chull_PCA)
PCA_sPC1S_S<- ggplot(data=df_pcaL1S_S,aes(y=df_pcaL1S_S[,1],x=df_pcaL1S_S[,2],color=color_group_PCA,shape=color_group_PCA)) +
  geom_point(size= 3,alpha=0.8) +
  #geom_text_repel(aes(label=complete.na.skull$FOC), size=3) +
  labs(x = paste0('Isosize'), 
       y = paste0('PC1 = ', Var[2,1]*100, '%'))+              
  geom_rangeframe(color = "black") +
  geom_polygon(data=chull_sPCA1S_S, aes(x=isosize , y=PCaxis1 , fill=color_group_PCA), alpha=0.2)+
  scale_color_manual(values = colors_to_plot) +
  scale_fill_manual(values = colors_to_plot)  +
  scale_shape_manual(values = shapes_to_plot, limits=force)+
  theme(legend.position = "none")+
  theme(panel.grid.major = element_blank(),
        panel.grid.minor = element_blank(),
        panel.background = element_rect(fill = NA, color = "black"),
        strip.background = element_blank(),
        panel.border = element_rect(fill = NA, colour = "black"))
PCA_sPC1S_S

df_pcaL23_S <-cbind(as.data.frame(PCaxis2),PCaxis3,label_specimen_PCA, color_group_PCA )
split(df_pcaL23_S[,1:2], df_pcaL23_S$color_group_PCA )
chull_PCA <- lapply(split(df_pcaL23_S, df_pcaL23_S$color_group_PCA), function(df){
  df[chull(df),]
})
chull_sPCA23_S <- do.call(rbind, chull_PCA)
PCA_sPC23_S<- ggplot(data=df_pcaL23_S,aes(y=df_pcaL23_S[,2],x=df_pcaL23_S[,1],color=color_group_PCA,shape=color_group_PCA)) +
  geom_point(size= 3,alpha=0.8) +
  #geom_text_repel(aes(label=complete.na.skull$FOC), size=3) +
  labs(x = paste0('PC2 = ', Var[2,2]*100, '%'), 
       y = paste0('PC3 = ', Var[2,3]*100, '%'))+              
  geom_rangeframe(color = "black") +
  geom_polygon(data=chull_sPCA23_S, aes(x=PCaxis2 , y=PCaxis3 , fill=color_group_PCA), alpha=0.2)+
  scale_color_manual(values = colors_to_plot) +
  scale_fill_manual(values = colors_to_plot)  +
  scale_shape_manual(values = shapes_to_plot, limits=force)+
  theme(legend.position = "none")+
  theme(panel.grid.major = element_blank(),
        panel.grid.minor = element_blank(),
        panel.background = element_rect(fill = NA, color = "black"),
        strip.background = element_blank(),
        panel.border = element_rect(fill = NA, colour = "black"))
PCA_sPC23_S

ggarrange(PCA_sPC1S_S, PCA_sPC23_S, 
          ncol = 1, nrow = 2,  align = "hv", 
          widths = c(1, 1), heights = c(1, 1),
          common.legend = TRUE)

# Correlation PC axis with isosize
cor.test(rot[,1],pca$isosize,method=("spearman"),exact=FALSE) 
cor.test(rot[,2],pca$isosize,method=("spearman"),exact=FALSE) 
cor.test(rot[,3],pca$isosize,method=("spearman"),exact=FALSE)

# Loadings PC
df<-as.data.frame(pca$loadings)
df$measurement<-rownames(df)

PC1L<-ggplot(data=df, aes(x=df$measurement, y=df$shape.PC1)) +
  geom_bar(stat="identity",fill="royalblue4",width=0.5)+
  theme(panel.grid.major = element_blank(),
        panel.grid.minor = element_blank(),
        panel.background = element_rect(fill = NA, color = "white"),
        strip.background = element_blank())+
  labs(x = paste0('Measurement'),
       y = paste0('PC 1') )+  
  coord_flip()
PC2L<-ggplot(data=df, aes(x=df$measurement, y=df$shape.PC2)) +
  geom_bar(stat="identity",fill="royalblue4",width=0.5)+
  theme(panel.grid.major = element_blank(),
        panel.grid.minor = element_blank(),
        panel.background = element_rect(fill = NA, color = "white"),
        strip.background = element_blank())+
  theme(axis.title.y = element_blank())+
  labs(y = paste0('PC 2') )+  
  coord_flip()
PC3L<-ggplot(data=df, aes(x=df$measurement, y=df$shape.PC3)) +
  geom_bar(stat="identity",fill="royalblue4",width=0.5)+
  theme(panel.grid.major = element_blank(),
        panel.grid.minor = element_blank(),
        panel.background = element_rect(fill = NA, color = "white"),
        strip.background = element_blank())+
  theme(axis.title.y = element_blank())+
  labs(y = paste0('PC 3') )+  
  coord_flip()

ggarrange(PC1L, PC2L, PC3L, 
          labels = c("PC1", "PC2", "PC3"),
          ncol = 3, nrow = 1,common.legend = TRUE)

# MANOVA: Shape ~ size
pca$isosize
fit<-manova(rot~pca$isosize)
res<-fit$residuals
summary(fit)

# MANOVA: Shape ~ ontogeny
pca$isosize
fit<-manova(rot~complete.na.skull$Ontogeny)
res<-fit$residuals
summary(fit)

# MANOVA: Shape ~ size x ontogeny
pca$isosize
fit2<-manova(rot~pca$isosize*complete.na.skull$Ontogeny) 
res<-fit2$residuals
summary(fit2)

# Compare size between groups
pairwise.wilcox.test(pca$isosize,complete.na.skull$Ontogeny, p.adjust.method = 'BH')

centroid_boxplot<-ggplot(data=complete.na.skull,aes(y=pca$isosize,x=Ontogeny,fill = Ontogeny, colour = Ontogeny)) +
  #theme_minimal() +
  theme_cowplot()+#guides(fill = FALSE)+
  geom_boxplot(outlier.shape = NA,lwd=0.6,alpha=0.5)+
  geom_point(size = 3,alpha = .9,position = position_jitterdodge(seed=10,jitter.width = 0.5),shape=16)+
  scale_color_manual(values = colors_to_plot) +
  scale_fill_manual(values = colors_to_plot) +
  theme(axis.text.x = element_text(size=20),
        axis.text.y = element_text(size=20))+
  theme(axis.title.x = element_text(size = 20),
        axis.title.y = element_text(size = 20))+
  labs(x = paste0('Ontogeny'), 
       y = paste0('Isosize')) 
centroid_boxplot

#Measurements and size correlation
pdf("plots_measurementsize_skull.pdf")
for (i in c(17:34)){
  print(ggplot(as.data.frame(complete.na.skull),aes(x=pca$isosize,y=log10(as.numeric(as.data.frame(complete.na.skull)[,i])), colour = as.character(Ontogeny)))+
          theme_minimal() +
          geom_point(size= 3,alpha=0.8) +
          scale_colour_manual(values = colors_to_plot,limits=force)+
          scale_fill_manual(values = colors_to_plot,limits=force)+
          theme_cowplot()+guides(fill = FALSE)+
          theme(axis.text.x = element_text(size=10,angle=90),
                axis.text.y = element_text(size=15))+
          theme(axis.title.x = element_text(size = 20),
                axis.title.y = element_text(size = 20))+
          ylab(print(colnames(complete.na.skull[i])))+xlab("\nIsosize")+labs(color="Ontogeny group"))
  #ggsave(filename=print(colnames(walrus[i])),device="pdf")
}
dev.off()

#Correlation between measurements and isosize (only works when subset is set to "all")
correlationtable<-data.frame(matrix(ncol = 18, nrow = 6))
colnames(correlationtable)<-colnames(complete.na.skull[17:34])
rownames(correlationtable)<-unique(complete.na.skull$Ontogeny)

complete.na.skull$IsosizeSkull<-pca$isosize

mal_adu<-subset(complete.na.skull, Ontogeny%in%c("mal_adu"))
fem_adu<-subset(complete.na.skull, Ontogeny%in%c("fem_adu"))
mal_juv<-subset(complete.na.skull, Ontogeny%in%c("mal_juv"))
fem_juv<-subset(complete.na.skull, Ontogeny%in%c("fem_juv"))
mal_neo<-subset(complete.na.skull, Ontogeny%in%c("mal_neo"))
unk_neo<-subset(complete.na.skull, Ontogeny%in%c("unk_neo"))

for (i in c(17:34)){
  correlationtable[1,i-16]<-cor(mal_adu$IsosizeSkull, as.numeric(as.data.frame(mal_adu)[,i]))
  correlationtable[2,i-16]<-cor(fem_adu$IsosizeSkull, as.numeric(as.data.frame(fem_adu)[,i]))
  correlationtable[3,i-16]<-cor(unk_neo$IsosizeSkull, as.numeric(as.data.frame(unk_neo)[,i]))
  correlationtable[4,i-16]<-cor(mal_juv$IsosizeSkull, as.numeric(as.data.frame(mal_juv)[,i]))
  correlationtable[5,i-16]<-cor(fem_juv$IsosizeSkull, as.numeric(as.data.frame(fem_juv)[,i]))
  correlationtable[6,i-16]<-cor(mal_neo$IsosizeSkull, as.numeric(as.data.frame(mal_neo)[,i]))

}

correlationtable
write.csv(correlationtable, ".../cortable_skull.csv", row.names=TRUE)


### PCA Ratio Spectrum
# R-function of methods developed in 
# Baur & Leuenberger "Analysis of Ratios in Multivariate Morphometry" (Systematic Biology, submitted 2011)
pcaRS <- function (x, pc=1, bootrep=500, barcol="blue", barlwd=2.5, linecol="black", linelwd=0.5, labelsize=0.9, labelfont=1, nosize=0.7, nofont=1, maina="PCA Ratio Spectrum for PC", mainb=pc, mainc="", suba="bars = 68% confidence intervals based on ", subb=bootrep, subc=" bootstrap replicates", main=paste(maina, mainb, mainc, sep=""), sub=paste(suba, subb, subc, sep="")) {
  trait.names <- colnames(x)
  Y <- log(x)
  Y <- scale(Y, center=TRUE, scale=FALSE)
  Sigma <- cov(Y)
  p <- length(trait.names)
  n <- nrow(Y)
  I <- diag(1, p, p)
  a0 <- as.vector(rep(1,p)/p)
  P <- I-a0%*%solve(t(a0)%*%a0)%*%t(a0)
  Sigma.1 <- P%*%Sigma%*%P
  u <- eigen(Sigma.1)$vectors[, pc]
  rep.boot=bootrep
  U.boot <- matrix(0, nrow=rep.boot, ncol=p)
  for (i in c(1:rep.boot)){
    index.boot=sample(c(1:n), n, replace=TRUE)
    Y.boot <- Y[index.boot, ]
    Sigma.boot <- P%*%cov(Y.boot)%*%P
    u.boot <- eigen(Sigma.boot)$vectors[, pc]
    if (u%*%u.boot<0){
      u.boot <- -u.boot
    }
    U.boot[i, ] <- u.boot
  }
  mean.u <- apply(U.boot, 2, mean)
  sd.u  <- apply(U.boot, 2, sd)
  mean.minus.sd <- mean.u-sd.u
  mean.plus.sd <- mean.u+sd.u
  m <- min(mean.u); M <- max(mean.u)
  u.sorted <- sort(mean.u, decreasing=TRUE)
  index <- sort(mean.u, index.return=TRUE, decreasing=TRUE)$ix
  trait.names.sorted <- trait.names[index]
  mean.minus.sd <- mean.minus.sd[index]
  mean.plus.sd <- mean.plus.sd[index]
  plot(c(0, 0), c(m, M), xlab="", ylab="", type="n", cex=1, asp=1, main=main, sub=sub, cex.lab=1, axes=FALSE)
  lines(c(0, 0), c(m, M), col=linecol, lwd=linelwd)
  text(0, u.sorted[1], labels=signif(u.sorted[1], digits=2), pos=3, srt=0, col="black", font=nofont, cex=nosize)
  text(0, u.sorted[p], labels=signif(u.sorted[p], digits=2), pos=1, srt=0, col="black", font=nofont, cex=nosize)
  for (k in 1:p){
    lines(c(mean.minus.sd[k]-u.sorted[k], mean.plus.sd[k]-u.sorted[k]), c(u.sorted[k], u.sorted[k]), col=barcol, lwd=barlwd)
    if(k%%2==0){
      text(max(sd.u), u.sorted[k], labels=trait.names.sorted[k], pos=4, srt=0, col="black", font=labelfont, cex=labelsize)
    }
    if(k%%2==1){
      text(-max(sd.u), u.sorted[k], labels=trait.names.sorted[k], pos=2, srt=0, col="black", font=labelfont, cex=labelsize)
    }}
}

pcaRS(complete.pca.mand, pc=1, mainc=", pcaRS1")
pcaRS(complete.pca.mand, pc=2, mainc=", pcaRS1")
pcaRS(complete.pca.mand, pc=3, mainc=", pcaRS1")

pcaRS(complete.pca.skull, pc=1, mainc=", pcaRS1")
pcaRS(complete.pca.skull, pc=2, mainc=", pcaRS1")
pcaRS(complete.pca.skull, pc=3, mainc=", pcaRS1")


####### LINEAR DISCRIMINANT ANALYSIS ####### 
# Mandible
mand.LDA<-complete.na.mand[,c(1,5,35:45)]
Accs<-NULL
for(j in 1:1000){
  sample <- sample(c(TRUE, FALSE), nrow(mand.LDA), replace=TRUE, prob=c(0.8,0.2))
  train <- mand.LDA[sample, ]
  test <- mand.LDA[!sample, ] 
  model <- lda(Ontogeny ~ log10(ManLL) + log10(ManLR) + 
                 log10(ManHL) + log10(ManHR) +
                 log10(ManDL) + log10(ManDR) + log10(MaW) + 
                 log10(ManTL) + log10(ManTR) + log10(PrWL) + 
                 log10(PrWR), data=train)
  
  predicted <- predict(model, newdata=test)
  predicted$class
  tab <- table(Predicted = predicted$class, Actual = test$Ontogeny)
  tab
  Accs[j]<-round(sum(diag(tab))/sum(tab),2)
}
mean(na.omit(Accs))

#Skull
skull.LDA<-complete.na.skull[,c(1,5,17:34)]
Accs<-NULL
for(j in 1:1000){
  sample <- sample(c(TRUE, FALSE), nrow(skull.LDA), replace=TRUE, prob=c(0.8,0.2))
  train <- skull.LDA[sample, ]
  test <- skull.LDA[!sample, ] 
  model <- lda(Ontogeny ~ log10(RW) + log10(OW) + log10(IW) + log10(ZW) +
                 log10(nOc) + log10(NL) + log10(ONL) + log10(CBL) + 
                 log10(PH) + log10(uPW) + log10(lPW) + log10(SnH) +
                 log10(SnW) + log10(PMH) + log10(SWo) + log10(OC) + 
                 log10(ML) + log10(MW), data=train)
  
  predicted <- predict(model, newdata=test)
  predicted$class
  tab <- table(Predicted = predicted$class, Actual = test$Ontogeny)
  tab
  Accs[j]<-round(sum(diag(tab))/sum(tab),2)
}
mean(na.omit(Accs))
###########################

######################################
#### GEOMETRIC MORPHOMETRICS SKULL ### 
######################################

####### SETUP  ####### 
### Set working directory with .csv files and tps files
setwd("") #Insert correct working folder here

### Load required packages
library(geomorph)
library(Morpho)
library(caret)
library(ggplot2)
library(ggthemes) 
library(ggrepel)
library(combinat)

### Define color palette 
colors_to_plot <- c("M" = "navy",
                    "F" = "maroon4",
                    "U" = "grey",
                    "A" = "seagreen4",
                    "J" = "skyblue1",
                    "N" = "plum",
                    "fem_adu" = "maroon4",
                    "fem_juv" = "orchid2",
                    "fem_neo" = "plum",
                    "mal_adu" = "navy",
                    "mal_juv" = "skyblue1",
                    "mal_neo" = "lightblue",
                    "F_A" = "maroon4",
                    "F_J" = "orchid2",
                    "F_N" = "plum",
                    "M_A" = "navy",
                    "M_J" = "skyblue1",
                    "M_N" = "lightblue")

shapes_to_plot<- c("fem_adu" = 17,
                   "fem_juv" = 17,
                   "fem_neo" = 17,
                   "mal_adu" = 15,
                   "mal_juv" = 15,
                   "mal_neo" = 15,
                   "unk_neo" = 16,
                   "F_A" = 17,
                   "F_J" = 17,
                   "F_N" = 17,
                   "M_A" = 15,
                   "M_J" = 15,
                   "M_N" = 15,
                   "U_N" = 16)

####### PREPARE DATA ####### 
# Read .pts function: Credits to Narimane Chatar
import.pts <- function(Landmark) 
{
  wd <- getwd()
  # Create the list with .pts files located in the working directory
  ptslist <<- dir(path = paste(wd), pattern='.pts')
  ptslist
  # Creation of the array with the dimensions being A: number of landmarks + semilandmarks
  ptsarray <<- array(dim=c(Landmark,3,length(ptslist)))
  for(i in 1:length(ptslist))
  {
    ptsarray[,,i] <<- -as.matrix(read.table(file=ptslist[i],skip=2,header=F,sep="",row.names=1))
  }
  # Rename each specimen with the name of the ".pts" file by removing the .pts
  # ptsarray)[[3] if 3 dimensions, ptsarray)[[2] if only 2
  dimnames(ptsarray)[[3]] <<- c(substr(c(ptslist),1,nchar(c(ptslist))-4))
  # Rename each landmark its name from the pts file
  # ptsarray)[[3] if 3 dimensions, ptsarray)[[2] if only 2
  dimnames(ptsarray)[[1]] <<- c(read.table(file=ptslist[1],skip=2,header=F,sep="")[,1])
  
}

# Load data
import.pts(487) #argument is number of LM
ptsarray_skull<-ptsarray
dimnames(ptsarray_skull)

Database_ontogeny<-read.csv(file = "Supplementary Information 3 - Database - Table S22 - Database.csv",header=TRUE,sep=",") #Table S22
Database_compare<-subset(Database_ontogeny, Ontogenetic.study%in%c("x"))
Database_done<-subset(Database_compare, Landmarked_S%in%c("done","consistency"))

matchingorder<-match(Database_done$FOC,substr(dimnames(ptsarray_skull)[[3]],1,4))
ptsarray_skull<-ptsarray_skull[,,matchingorder]

Remove_LM<-c(77:84)   # Remove any unwanted LM; 1:84 fixed,85:487 curved; tusk socket landmarks are removed here as not consistently placed due to fragmentation
ptswalrus<-ptsarray_skull[-Remove_LM,,] 

####### CREATE AND SELECT SUBSETS ####### 
#all specimens
ptsarray_temp<-ptswalrus
Database_subset<-Database_done

#males
subset<-which(substr(dimnames(ptswalrus)[[3]],6,6)=="F"|substr(dimnames(ptswalrus)[[3]],6,6)=="U"|substr(dimnames(ptswalrus)[[3]],8,8)=="N")
ptsarray_temp<-ptswalrus[,,-subset]
Database_subset<-subset(Database_done, Ontogeny%in%c("mal_adu","mal_juv"))

#females
subset<-which(substr(dimnames(ptswalrus)[[3]],6,6)=="M"|substr(dimnames(ptswalrus)[[3]],6,6)=="U")
ptsarray_temp<-ptswalrus[,,-subset]
Database_subset<-subset(Database_done, Ontogeny%in%c("fem_adu","fem_juv"))

#adults
subset<-which(substr(dimnames(ptswalrus)[[3]],8,8)=="N"|substr(dimnames(ptswalrus)[[3]],8,8)=="J")
ptsarray_temp<-ptswalrus[,,-subset]
Database_subset<-subset(Database_done, Ontogeny%in%c("fem_adu","mal_adu"))

#juveniles
subset<-which(substr(dimnames(ptswalrus)[[3]],8,8)=="N"|substr(dimnames(ptswalrus)[[3]],8,8)=="A")
ptsarray_temp<-ptswalrus[,,-subset]
Database_subset<-subset(Database_done, Ontogeny%in%c("fem_juv","mal_juv"))

#juvenile males and adult females
subset<-which(substr(dimnames(ptswalrus)[[3]],6,8)=="M_A"|substr(dimnames(ptswalrus)[[3]],6,8)=="F_J"|substr(dimnames(ptswalrus)[[3]],6,8)=="M_N"|substr(dimnames(ptswalrus)[[3]],6,8)=="U_N")
ptsarray_temp<-ptswalrus[,,-subset]
Database_subset<-subset(Database_done, Ontogeny%in%c("fem_adu","mal_juv"))

substr(dimnames(ptsarray_temp)[[3]],1,4)==Database_subset$FOC #Test if data prep succesful

####### CLEAN UP DATA ####### 
# Replace missing landmarks with NA, then estimating missing
if(length(which(ptsarray_temp==-9999))>0){
  ptsarray_temp[which(ptsarray_temp==-9999)]<-NA
  ptsarray_clean<-estimate.missing(ptsarray_temp)
} else if(length(which(ptsarray_temp==-9999))==0){
  ptsarray_clean<-(ptsarray_temp)
}

# Sliding semilandmarks
sliders = rbind(define.sliders(c(1,77:122,7)), 
                     define.sliders(c(7,123:154,43)), 
                     define.sliders(c(7,155:186,44)),
                     define.sliders(c(1,187:225,20)),
                     define.sliders(c(23,226:277,24)),
                     define.sliders(c(23,278:305,27)),
                     define.sliders(c(24,306:333,28)),
                     define.sliders(c(71,334:378,71)),
                     define.sliders(c(72,379:423,72)),
                     define.sliders(c(62,424:451,37)),
                     define.sliders(c(63,452:479,38)))

# Outlier removal
out_test<-procSym(ptsarray_clean)
dists_ant<-apply(out_test$rotated,3,function(x) kendalldist(out_test$mshape,x)) 
qq_ant <- quantile(dists_ant, seq(0, 1, length.out = 4), names = FALSE)
r_ant<-qq_ant[3]+((qq_ant[3]-qq_ant[1])*1.5)
outliers<-unique(c(which(dists_ant>r_ant)))
outliers #Neonates are calculated as outliers, but needed for analysis
outliers<-c() #No specimens are excluded

if(length(outliers)>0){
  array_outlier<-ptsarray_clean[,,-outliers]
  list<-1:length(Database_subset$Landmarked_M)
  keepers<-list[-outliers]
  Database_outlier<-Database_subset[keepers,]
} else if(length(outliers)==0){
  array_outlier<-ptsarray_clean
  Database_outlier<-Database_subset
}

substr(dimnames(array_outlier)[[3]],1,4)==Database_outlier$FOC

####### PRINCIPAL COMPONENT ANALYSIS ####### 
procrust <- gpagen(array_outlier, curves = sliders)

PCA <- gm.prcomp(procrust$coords,scale=FALSE)
eigenvalues <- PCA$d
scores <- PCA$x
PCscore<-scores[,1]
loadings<-PCA$rotation
procrust <- gpagen(array_outlier, curves = sliders)
CentroidSize<-log(procrust$Csize)

color_group_PCA<-as.factor(substr(dimnames(array_outlier)[[3]],6,8))   #Ontogeny
label_specimen_PCA  <- row.names(PCA$x)

df_pcaG1S_S <-cbind(as.data.frame(PCscore),CentroidSize,label_specimen_PCA, color_group_PCA )
split(df_pcaG1S_S[,1:2], df_pcaG1S_S$color_group_PCA )
chull_PCA <- lapply(split(df_pcaG1S_S, df_pcaG1S_S$color_group_PCA), function(df){
  df[chull(df),]
})
chull_GPCA1S_S <- do.call(rbind, chull_PCA)
PCA_GPC1S_S<- ggplot(data=df_pcaG1S_S,aes(y=df_pcaG1S_S[,1],x=df_pcaG1S_S[,2],color=color_group_PCA,shape=color_group_PCA)) +
  geom_point(size= 3,alpha=0.8) +
  #geom_text_repel(aes(label=label_specimen_PCA), size=3) +
  labs(x = paste0('log(Centroidsize)'), 
       y = paste0('PC1 = ', round(((eigenvalues[1]/sum(eigenvalues))*100), digits = 2), '%'))+              
  geom_rangeframe(color = "black") +
  geom_polygon(data=chull_GPCA1S_S, aes(x=CentroidSize , y=PCscore , fill=color_group_PCA), alpha=0.2)+
  scale_color_manual(values = colors_to_plot) +
  scale_fill_manual(values = colors_to_plot)  +
  scale_shape_manual(values = shapes_to_plot, limits=force)+
  theme(legend.position = "none")+
  theme(panel.grid.major = element_blank(),
        panel.grid.minor = element_blank(),
        panel.background = element_rect(fill = NA, color = "black"),
        strip.background = element_blank(),
        panel.border = element_rect(fill = NA, colour = "black"))
PCA_GPC1S_S

df_pcaG23_S <-cbind(as.data.frame(scores[,c(2,3)]),label_specimen_PCA, color_group_PCA )
split(df_pcaG23_S[,c(1,3)], df_pcaG23_S$color_group_PCA )
chull_PCA <- lapply(split(df_pcaG23_S, df_pcaG23_S$color_group_PCA), function(df){
  df[chull(df),]
})
chull_GPC23_S <- do.call(rbind, chull_PCA)
PCA_GPC23_S <- ggplot(data=df_pcaG23_S[,c(1,3)],aes(x=df_pcaG23_S[,1],y=df_pcaG23_S[,2],color=color_group_PCA,shape=color_group_PCA)) +
  geom_point(size= 3,alpha=0.8) +
  #geom_text_repel(aes(label=label_specimen_PCA), size=3) +
  labs(x = paste0('PC2 = ', round(((eigenvalues[2]/sum(eigenvalues))*100), digits = 2), '%'), 
       y = paste0('PC3 = ', round(((eigenvalues[3]/sum(eigenvalues))*100), digits = 2), '%')) +              
  geom_rangeframe(color = "black") +
  geom_polygon(data=chull_GPC23_S, aes(x=Comp2 , y=Comp3 , fill=color_group_PCA), alpha=0.2)+
  scale_color_manual(values = colors_to_plot) +
  scale_fill_manual(values = colors_to_plot) +
  scale_shape_manual(values = shapes_to_plot, limits=force)+
  theme(legend.position = "none")+ 
  theme(panel.grid.major = element_blank(),
        panel.grid.minor = element_blank(),
        panel.background = element_rect(fill = NA, color = "black"),
        strip.background = element_blank(),
        panel.border = element_rect(fill = NA, colour = "black"))
PCA_GPC23_S

ggarrange(PCA_GPC1S_S,
          PCA_GPC23_S,
          ncol = 1, nrow = 2,  align = "hv", 
          widths = c(1, 1), heights = c(1, 1),
          common.legend = TRUE)

# Showing min and max shapes
gpa<-procSym(array_outlier,outlines=sliders)
minpc1<-restoreShapes(min(gpa$PCscores[,1]),gpa$PCs[,1],gpa$mshape)
maxpc1<-restoreShapes(max(gpa$PCscores[,1]),gpa$PCs[,1],gpa$mshape)
minpc2<-restoreShapes(min(gpa$PCscores[,2]),gpa$PCs[,2],gpa$mshape)
maxpc2<-restoreShapes(max(gpa$PCscores[,2]),gpa$PCs[,2],gpa$mshape)
minpc3<-restoreShapes(min(gpa$PCscores[,3]),gpa$PCs[,3],gpa$mshape)
maxpc3<-restoreShapes(max(gpa$PCscores[,3]),gpa$PCs[,3],gpa$mshape)

mshape<-gpa$mshape
Mshape<-prcomp(mshape,scale. = FALSE,center=TRUE)$x

Minpc1<-rotonto(Mshape,minpc1,scale = FALSE)$yrot
Maxpc1<-rotonto(Mshape,maxpc1,scale= FALSE)$yrot
Minpc2<-rotonto(Mshape,minpc2,scale = FALSE)$yrot
Maxpc2<-rotonto(Mshape,maxpc2,scale= FALSE)$yrot
Minpc3<-rotonto(Mshape,minpc3,scale = FALSE)$yrot
Maxpc3<-rotonto(Mshape,maxpc3,scale= FALSE)$yrot

par(mfrow=c(3,3))
deformGrid2d(Minpc1[,c(1,2)],Maxpc1[,c(1,2)],lines = FALSE,lwd=3,col1="#1B9E77",col2="#D95F02")
deformGrid2d(Minpc1[,c(1,3)],Maxpc1[,c(1,3)],lines = FALSE,lwd=3,col1="#1B9E77",col2="#D95F02")
deformGrid2d(Minpc1[,c(2,3)],Maxpc1[,c(2,3)],lines = FALSE,lwd=3,col1="#1B9E77",col2="#D95F02")

deformGrid2d(Minpc2[,c(1,2)],Maxpc2[,c(1,2)],lines = FALSE,lwd=3,col1="#7570B3",col2="#E6AB02")
deformGrid2d(Minpc2[,c(1,3)],Maxpc2[,c(1,3)],lines = FALSE,lwd=3,col1="#7570B3",col2="#E6AB02")
deformGrid2d(Minpc2[,c(2,3)],Maxpc2[,c(2,3)],lines = FALSE,lwd=3,col1="#7570B3",col2="#E6AB02")

deformGrid2d(Minpc3[,c(1,2)],Maxpc3[,c(1,2)],lines = FALSE,lwd=3,col1="#66A61E",col2="#E7298A")
deformGrid2d(Minpc3[,c(1,3)],Maxpc3[,c(1,3)],lines = FALSE,lwd=3,col1="#66A61E",col2="#E7298A")
deformGrid2d(Minpc3[,c(2,3)],Maxpc3[,c(2,3)],lines = FALSE,lwd=3,col1="#66A61E",col2="#E7298A")
par(mfrow=c(1,1))


# Procrustes ANOVA: Shape ~ size
procrust <- gpagen(array_outlier, curves = sliders)
CentroidSize<-log(procrust$Csize)
y<-two.d.array(procrust$coords)
fit<-procD.lm(y~unname(CentroidSize),iter=99)
res<-fit$residuals
summary(fit)

P <- plot(fit, type = "regression", predictor = unname(CentroidSize), reg.type = "RegScore") #P2 <- make_ggplot(P) #visualisation thanks to Michael Collyer 
RegressionScore<-P$plot.args$y
CentroidSize<-P$plot.args$x
df_pca <-cbind(as.data.frame(CentroidSize),RegressionScore,label_specimen_PCA, color_group_PCA )
split(df_pca[,c(1,2)], df_pca$color_group_PCA )
chull_PCA <- lapply(split(df_pca, df_pca$color_group_PCA), function(df){
  df[chull(df),]
})
chull_PCA <- do.call(rbind, chull_PCA)
PCA_plot_RegCS <- ggplot(data=df_pca[,1:2],aes(x=df_pca[,1],y=df_pca[,2],color=color_group_PCA,shape=color_group_PCA)) +
  geom_point(size= 3,alpha=0.8) +
  #geom_text_repel(aes(label=label_specimen_PCA), size=3) +
  labs(x = paste0('log(Centroidsize)'), 
       y = paste0('Regression') )+              
  geom_rangeframe(color = "black") +
  geom_polygon(data=chull_PCA, aes(y=RegressionScore,x=CentroidSize, fill=color_group_PCA), alpha=0.2)+
  scale_color_manual(values = colors_to_plot) +
  scale_fill_manual(values = colors_to_plot) +
  scale_shape_manual(values = shapes_to_plot, limits=force)+
  theme(legend.position = "none")+ 
  theme(panel.grid.major = element_blank(),
        panel.grid.minor = element_blank(),
        panel.background = element_rect(fill = NA, color = "black"),
        strip.background = element_blank(),
        panel.border = element_rect(fill = NA, colour = "black"))
PCA_plot_RegCS

# Procrustes ANOVA: Shape ~ ontogeny
procrust <- gpagen(array_outlier, curves = sliders)
y<-two.d.array(procrust$coords)
fit<-procD.lm(y~color_group_PCA,iter=99)
res<-fit$residuals
summary(fit)

# Procrustes ANOVA: Shape ~ size x ontogeny
procrust <- gpagen(array_outlier, curves = sliders)
CentroidSize<-log(procrust$Csize)
y<-two.d.array(procrust$coords)
fit2<-procD.lm(y~unname(CentroidSize)*color_group_PCA,iter=99)
res<-fit2$residuals
summary(fit2)

P <- plot(fit2, type = "regression", predictor = unname(CentroidSize), reg.type = "RegScore") #P2 <- make_ggplot(P) #visualisation thanks to Michael Collyer 
RegressionScore<-P$plot.args$y
CentroidSize<-P$plot.args$x
df_pca <-cbind(as.data.frame(CentroidSize),RegressionScore,label_specimen_PCA, color_group_PCA )
split(df_pca[,c(1,2)], df_pca$color_group_PCA )
chull_PCA <- lapply(split(df_pca, df_pca$color_group_PCA), function(df){
  df[chull(df),]
})
chull_PCA <- do.call(rbind, chull_PCA)
PCA_plot_RegCS <- ggplot(data=df_pca[,1:2],aes(x=df_pca[,1],y=df_pca[,2],color=color_group_PCA,shape=color_group_PCA)) +
  geom_point(size= 3,alpha=0.8) +
  #geom_text_repel(aes(label=label_specimen_PCA), size=3) +
  labs(x = paste0('log(Centroidsize)'), 
       y = paste0('Regression') )+              
  geom_rangeframe(color = "black") +
  geom_polygon(data=chull_PCA, aes(y=RegressionScore,x=CentroidSize, fill=color_group_PCA), alpha=0.2)+
  scale_color_manual(values = colors_to_plot) +
  scale_fill_manual(values = colors_to_plot) +
  scale_shape_manual(values = shapes_to_plot, limits=force)+
  theme(legend.position = "none")+ 
  theme(panel.grid.major = element_blank(),
        panel.grid.minor = element_blank(),
        panel.background = element_rect(fill = NA, color = "black"),
        strip.background = element_blank(),
        panel.border = element_rect(fill = NA, colour = "black"))
PCA_plot_RegCS


# Correlation between PC axes and Centroid Size
comparetest <- gpagen(array_outlier, curves = sliders)
CentroidSize<-log(comparetest$Csize)

PCaxis<-scores[,1] 
cor.test(PCaxis,CentroidSize,method=("spearman"),exact=FALSE) 

PCaxis<-scores[,2] 
cor.test(PCaxis,CentroidSize,method=("spearman"),exact=FALSE) 

PCaxis<-scores[,3] 
cor.test(PCaxis,CentroidSize,method=("spearman"),exact=FALSE) 

# Differences between groups in centroid size
pairwise.wilcox.test(CentroidSize,color_group_PCA, p.adjust.method = 'BH')

centroid_boxplot<-ggplot(data=NULL$CentroidSize,aes(y=CentroidSize,x=color_group_PCA,fill = color_group_PCA, colour = color_group_PCA)) +
  #theme_minimal() +
  theme_cowplot()+guides(fill = FALSE)+
  geom_boxplot(outlier.shape = NA,lwd=0.6,alpha=0.5)+
  geom_point(size = 3,alpha = .9,position = position_jitterdodge(seed=10,jitter.width = 0.5),shape=16)+
  scale_color_manual(values = colors_to_plot) +
  scale_fill_manual(values = colors_to_plot) +
  theme(axis.text.x = element_text(size=20),
        axis.text.y = element_text(size=20))+
  theme(axis.title.x = element_text(size = 20),
        axis.title.y = element_text(size = 20))+
  labs(x = paste0('Ontogeny'), 
       y = paste0('Log centroid size')) 
centroid_boxplot+rotate()


####### LINEAR DISCRIMINANT ANALYSIS  ####### 
# Function LDA (following Dierickx et al. 2023)
LDA_perm<-function(array1,array2=NULL,group,trainperc=0.8,varperc=99,perm=100){
  
  Accs<-NULL
  for(j in 1:perm){
    print(j)
    train_perc<-trainperc
    training_ids_pos<-NULL
    for(i in 1:nlevels(group)){
      sel_i<-which(as.vector(group)==levels(group)[[i]])  
      sel_id<-sample(sel_i,(length(sel_i)*train_perc))  
      training_ids_pos<-c(training_ids_pos,sel_id)  
    }
    '%!in%' <- function(x,y)!('%in%'(x,y))
    training_ids_pos<-sort(training_ids_pos)
    testing_ids_pos<-which(c(1:length(as.vector(group)))%!in%training_ids_pos)
    
    
    trainset<-array1[,,training_ids_pos]
    testset<-array1[,,testing_ids_pos]
    testgro<-as.vector(group[training_ids_pos])
    
    if(!is.null(array2)){
      trainset2<-array2[,,training_ids_pos]
      testset2<-array2[,,testing_ids_pos]
    }
    
    if(is.null(array2)){
      PCA<-procSym(trainset,outlines=sliders)
      matref<-vecx(PCA$rotated)
      PCAref<-prcomp(matref,scale=FALSE,center = TRUE)
      PCscores<-PCAref$x
      colnames(PCscores)<-paste("PC",1:dim(PCscores)[2],sep="")
      eigv<-PCAref$sdev^2
      Variance <- cbind(sqrt(eigv), eigv/sum(eigv), cumsum(eigv)/sum(eigv)) * 100
    }
    
    if(!is.null(array2)){
      gpa1<-procSym(trainset,outlines=sliders)
      gpa2<-procSym(trainset2,outlines=sliders)
      fact1<-sqrt(dim(gpa1$mshape)[1] * dim(gpa1$mshape)[2])
      fact2<-sqrt(dim(gpa2$mshape)[1] * dim(gpa2$mshape)[2])
      mat1<-vecx(gpa1$rotated)*fact1
      mat2<-vecx(gpa2$rotated)*fact2
      PCArefcomb<-prcomp(cbind(mat1,mat2),scale. = FALSE)
      PCscores<-PCArefcomb$x
      # plot(PCscores,pch=19,col=as.factor(group))
      colnames(PCscores)<-paste("PC",1:dim(PCscores)[2],sep="")
      eigv<-PCArefcomb$sdev^2
      Variance <- cbind(sqrt(eigv), eigv/sum(eigv), cumsum(eigv)/sum(eigv)) * 100
    }
    boottrain<-data.frame(testgro,PCscores)
    colnames(boottrain)[1]<-"group"
    thr<-varperc
    form= as.formula(c("group~",c(paste(paste("PC",(which(Variance[,3]<thr)[1:(length(which(Variance[,3]<thr))-1)]),sep=""),"+",sep=""),
                                  paste("PC",length(which(Variance[,3]<thr)),sep=""))))
    da=train(form,data=boottrain,method="lda")
    
    if(is.null(array2)){
      cootar<-t(apply(testset,3,function(x) rotonmat(x,x,PCA$mshape,scale=TRUE)))
      var_tar<-as.vector(group[testing_ids_pos])
      PCscores_tar<- predict(PCAref, newdata=cootar)
      colnames(PCscores_tar)<-paste("PC",1:dim(PCscores_tar)[2],sep="")
      trains_tar<-data.frame(var_tar,PCscores_tar)
      colnames(trains_tar)[1]<-"group"
      pred_tar<-predict(da,newdata=trains_tar)
      res_tar<-table(var_tar,pred_tar)
      accuracy_tar<-round(sum(diag(res_tar))/sum(res_tar),2)
    }
    
    if(!is.null(array2)){
      cootar1<-t(apply(testset,3,function(x) rotonmat(x,x,gpa1$mshape,scale=TRUE)))*fact1
      cootar2<-t(apply(testset2,3,function(x) rotonmat(x,x,gpa2$mshape,scale=TRUE)))*fact2
      var_tar<-as.vector(group[testing_ids_pos])
      PCscores_tar<- predict(PCArefcomb, newdata=cbind(cootar1,cootar2))
      colnames(PCscores_tar)<-paste("PC",1:dim(PCscores_tar)[2],sep="")
      trains_tar<-data.frame(var_tar,PCscores_tar)
      colnames(trains_tar)[1]<-"group"
      pred_tar<-predict(da,newdata=trains_tar)
      res_tar<-table(var_tar,pred_tar)
      accuracy_tar<-round(sum(diag(res_tar))/sum(res_tar),2)
    }
    
    Accs[j]<-accuracy_tar
  }
  
  return(Accs)
  
}

# LDA on reference data
LDA_TEST<-LDA_perm(array1=array_outlier,array2=NULL,group=as.factor(color_group_PCA),perm=100)
mean(LDA_TEST)
boxplot(LDA_TEST)

# Pooled variance
#From the paper: An R script to estimate which and how many landmarks represent the most variable parts of an object
#Ana Bucchi, AndrC)s Neumann, Fernanda Quevedo-DC-az, Gabriel M. Fonseca 

Data<-array_outlier[1:76,,]
k <- 76                                 # number of landmarks
m <- 3                                  # number of dimensions
n <- length(dimnames(Data)[[3]])        # number of individuals depending on subset
Iterations<-k-3 

Variance_change<-matrix(0,Iterations,3) 
Landmark_Set<-c(1:k)
Removed<-c()

Variance <- function(landmark, coordinate, input_array){
  variable_int<-c()
  for (i in 1:n){
    variable_int<-append(variable_int,input_array[landmark,coordinate,i])
  }
  C<-var(variable_int)
  return(C)
}

funcion_prom<-function(combination){    
  a<-procSym(Data[c(combination),,])$rotated
  b<-dim(a)
  #  print(b)
  #  print(combination)
  matriz<-matrix(0,nrow(Data)-1,3) 
  counter<-0
  for (landmark in seq_len(length(combination))){
    counter <-counter + 1
    for (j in 1:3){
      matriz[counter,j]<-Variance(landmark,j,a)
    }
  }
  Pooled_Variance <-mean(matriz) 
  return(Pooled_Variance)
}

for (i in 1:Iterations){
  p<-list(combination=combn(nrow(Data), nrow(Data)-1, fun=NULL, simplify=TRUE),
          prom=combn(nrow(Data), nrow(Data)-1 , fun=funcion_prom, simplify=TRUE))
  
  comb<- which(p$prom == max(p$prom))                                    
  print(comb)  
  del<-setdiff(seq_len(nrow(Data)), p$combination[,comb])
  print(del)
  max<-max(p$prom)
  Data<-Data[-del,,]       
  Variance_change[i,1]<-i
  Variance_change[i,2]<-max
  Variance_change[i,3]<-del
}

for (item in c(Variance_change[,3])){
  print(item)
  print(Removed)
  Removed<-append(Removed,Landmark_Set[item])
  Landmark_Set<-Landmark_Set[-item]
  print(Landmark_Set)
}  

Variance_change <- cbind(Variance_change[,1:2], Removed)
colnames(Variance_change)<-c("Iteration", "Pooled Variance", "Removed Landmark")
Variance_change
write.csv(Variance_change, ".../pooledvariance.csv", row.names=TRUE)

ggplot(as.data.frame(Variance_change), aes(x=Variance_change[,1], y=Variance_change[,2])) +
  geom_point(size=3, shape=23) + xlab("Iteration") + ylab("Pooled Variance")+ theme(text = element_text(size = 14))   
######################################

#########################################
#### GEOMETRIC MORPHOMETRICS MANDIBLE ### 
#########################################

####### SETUP  ####### 
### Set working directory with .csv files and tps files
setwd("") #Insert correct working folder here

### Load required packages
library(geomorph)
library(Morpho)
library(caret)
library(ggplot2)
library(ggthemes) 
library(ggrepel)
library(combinat)

### Define color palette 
colors_to_plot <- c("M" = "navy",
                    "F" = "maroon4",
                    "U" = "grey",
                    "A" = "seagreen4",
                    "J" = "skyblue1",
                    "N" = "plum",
                    "fem_adu" = "maroon4",
                    "fem_juv" = "orchid2",
                    "fem_neo" = "plum",
                    "mal_adu" = "navy",
                    "mal_juv" = "skyblue1",
                    "mal_neo" = "lightblue",
                    "F_A" = "maroon4",
                    "F_J" = "orchid2",
                    "F_N" = "plum",
                    "M_A" = "navy",
                    "M_J" = "skyblue1",
                    "M_N" = "lightblue")

shapes_to_plot<- c("fem_adu" = 17,
                   "fem_juv" = 17,
                   "fem_neo" = 17,
                   "mal_adu" = 15,
                   "mal_juv" = 15,
                   "mal_neo" = 15,
                   "unk_neo" = 16,
                   "F_A" = 17,
                   "F_J" = 17,
                   "F_N" = 17,
                   "M_A" = 15,
                   "M_J" = 15,
                   "M_N" = 15,
                   "U_N" = 16)

####### PREPARE DATA ####### 
# Read .pts function: Credits to Narimane Chatar
import.pts <- function(Landmark) 
{
  wd <- getwd()
  # Create the list with .pts files located in the working directory
  ptslist <<- dir(path = paste(wd), pattern='.pts')
  ptslist
  # Creation of the array with the dimensions being A: number of landmarks + semilandmarks
  ptsarray <<- array(dim=c(Landmark,3,length(ptslist)))
  for(i in 1:length(ptslist))
  {
    ptsarray[,,i] <<- -as.matrix(read.table(file=ptslist[i],skip=2,header=F,sep="",row.names=1))
  }
  # Rename each specimen with the name of the ".pts" file by removing the .pts
  # ptsarray)[[3] if 3 dimensions, ptsarray)[[2] if only 2
  dimnames(ptsarray)[[3]] <<- c(substr(c(ptslist),1,nchar(c(ptslist))-4))
  # Rename each landmark its name from the pts file
  # ptsarray)[[3] if 3 dimensions, ptsarray)[[2] if only 2
  dimnames(ptsarray)[[1]] <<- c(read.table(file=ptslist[1],skip=2,header=F,sep="")[,1])
  
}

# Load data
import.pts(222) #argument is number of LM
ptsarray_mand<-ptsarray
dimnames(ptsarray_mand)

Database_ontogeny<-read.csv(file = "Supplementary Information 3 - Database - Table S22 - Database.csv",header=TRUE,sep=",") #Table S22
Database_compare<-subset(Database_ontogeny, Ontogenetic.study%in%c("x"))
Database_done<-subset(Database_compare, Landmarked_M%in%c("done","consistency"))

matchingorder<-match(Database_done$FOC,substr(dimnames(ptsarray_mand)[[3]],1,4))
ptsarray_mand<-ptsarray_mand[,,matchingorder]

ptswalrus<-ptsarray_mand

####### CREATE AND SELECT SUBSETS ####### 
#all specimens
ptsarray_temp<-ptswalrus
Database_subset<-Database_done

#males
subset<-which(substr(dimnames(ptswalrus)[[3]],6,6)=="F"|substr(dimnames(ptswalrus)[[3]],6,6)=="U"|substr(dimnames(ptswalrus)[[3]],8,8)=="N")
ptsarray_temp<-ptswalrus[,,-subset]
Database_subset<-subset(Database_done, Ontogeny%in%c("mal_adu","mal_juv"))

#females
subset<-which(substr(dimnames(ptswalrus)[[3]],6,6)=="M"|substr(dimnames(ptswalrus)[[3]],6,6)=="U")
ptsarray_temp<-ptswalrus[,,-subset]
Database_subset<-subset(Database_done, Ontogeny%in%c("fem_adu","fem_juv"))

#adults
subset<-which(substr(dimnames(ptswalrus)[[3]],8,8)=="N"|substr(dimnames(ptswalrus)[[3]],8,8)=="J")
ptsarray_temp<-ptswalrus[,,-subset]
Database_subset<-subset(Database_done, Ontogeny%in%c("fem_adu","mal_adu"))

#juveniles
subset<-which(substr(dimnames(ptswalrus)[[3]],8,8)=="N"|substr(dimnames(ptswalrus)[[3]],8,8)=="A")
ptsarray_temp<-ptswalrus[,,-subset]
Database_subset<-subset(Database_done, Ontogeny%in%c("fem_juv","mal_juv"))

#juvenile males and adult females
subset<-which(substr(dimnames(ptswalrus)[[3]],6,8)=="M_A"|substr(dimnames(ptswalrus)[[3]],6,8)=="F_J"|substr(dimnames(ptswalrus)[[3]],6,8)=="M_N"|substr(dimnames(ptswalrus)[[3]],6,8)=="U_N")
ptsarray_temp<-ptswalrus[,,-subset]
Database_subset<-subset(Database_done, Ontogeny%in%c("fem_adu","mal_juv"))

substr(dimnames(ptsarray_temp)[[3]],1,4)==Database_subset$FOC #Test if data prep succesful

####### CLEAN UP DATA ####### 
# Replace missing landmarks with NA, then estimating missing
if(length(which(ptsarray_temp==-9999))>0){
  ptsarray_temp[which(ptsarray_temp==-9999)]<-NA
  ptsarray_clean<-estimate.missing(ptsarray_temp)
} else if(length(which(ptsarray_temp==-9999))==0){
  ptsarray_clean<-(ptsarray_temp)
}

# Sliding semilandmarks
sliders = rbind(define.sliders(c(3,44:54,5)), 
                define.sliders(c(2,33:43,4)), 
                define.sliders(c(1,55:80,8)),
                define.sliders(c(8,81:106,1)),
                define.sliders(c(7,128:148,24)),
                define.sliders(c(6,107:127,23)),
                define.sliders(c(23,149:166,25)),
                define.sliders(c(24,167:184,26)),
                define.sliders(c(25,185:203,8)),
                define.sliders(c(26,204:222,8)))

# Outlier removal
out_test<-procSym(ptsarray_clean)
dists_ant<-apply(out_test$rotated,3,function(x) kendalldist(out_test$mshape,x)) 
qq_ant <- quantile(dists_ant, seq(0, 1, length.out = 4), names = FALSE)
r_ant<-qq_ant[3]+((qq_ant[3]-qq_ant[1])*1.5)
outliers<-unique(c(which(dists_ant>r_ant)))
outliers #Neonates are calculated as outliers, but needed for analysis
outliers<-c() #No specimens are excluded

if(length(outliers)>0){
  array_outlier<-ptsarray_clean[,,-outliers]
  list<-1:length(Database_subset$Landmarked_M)
  keepers<-list[-outliers]
  Database_outlier<-Database_subset[keepers,]
} else if(length(outliers)==0){
  array_outlier<-ptsarray_clean
  Database_outlier<-Database_subset
}

substr(dimnames(array_outlier)[[3]],1,4)==Database_outlier$FOC

####### PRINCIPAL COMPONENT ANALYSIS ####### 
procrust <- gpagen(array_outlier, curves = sliders)

PCA <- gm.prcomp(procrust$coords,scale=FALSE)
eigenvalues <- PCA$d
scores <- PCA$x
PCscore<-scores[,1]
loadings<-PCA$rotation
procrust <- gpagen(array_outlier, curves = sliders)
CentroidSize<-log(procrust$Csize)

color_group_PCA<-as.factor(substr(dimnames(array_outlier)[[3]],6,8))   #Ontogeny
label_specimen_PCA  <- row.names(PCA$x)

df_pcaG1S_M <-cbind(as.data.frame(PCscore),CentroidSize,label_specimen_PCA, color_group_PCA )
split(df_pcaG1S_M[,1:2], df_pcaG1S_M$color_group_PCA )
chull_PCA <- lapply(split(df_pcaG1S_M, df_pcaG1S_M$color_group_PCA), function(df){
  df[chull(df),]
})
chull_GPCA1S_M <- do.call(rbind, chull_PCA)
PCA_GPC1S_M<- ggplot(data=df_pcaG1S_M,aes(y=df_pcaG1S_M[,1],x=df_pcaG1S_M[,2],color=color_group_PCA,shape=color_group_PCA)) +
  geom_point(size= 3,alpha=0.8) +
  #geom_text_repel(aes(label=label_specimen_PCA), size=3) +
  labs(x = paste0('log(Centroidsize)'), 
       y = paste0('PC1 = ', round(((eigenvalues[1]/sum(eigenvalues))*100), digits = 2), '%'))+              
  geom_rangeframe(color = "black") +
  geom_polygon(data=chull_GPCA1S_M, aes(x=CentroidSize , y=PCscore , fill=color_group_PCA), alpha=0.2)+
  scale_color_manual(values = colors_to_plot) +
  scale_fill_manual(values = colors_to_plot)  +
  scale_shape_manual(values = shapes_to_plot, limits=force)+
  theme(legend.position = "none")+
  theme(panel.grid.major = element_blank(),
        panel.grid.minor = element_blank(),
        panel.background = element_rect(fill = NA, color = "black"),
        strip.background = element_blank(),
        panel.border = element_rect(fill = NA, colour = "black"))
PCA_GPC1S_M

df_pcaG23_M <-cbind(as.data.frame(scores[,c(2,3)]),label_specimen_PCA, color_group_PCA )
split(df_pcaG23_M[,c(1,3)], df_pcaG23_M$color_group_PCA )
chull_PCA <- lapply(split(df_pcaG23_M, df_pcaG23_M$color_group_PCA), function(df){
  df[chull(df),]
})
chull_GPC23_M <- do.call(rbind, chull_PCA)
PCA_GPC23_M <- ggplot(data=df_pcaG23_M[,c(1,3)],aes(x=df_pcaG23_M[,1],y=df_pcaG23_M[,2],color=color_group_PCA,shape=color_group_PCA)) +
  geom_point(size= 3,alpha=0.8) +
  #geom_text_repel(aes(label=label_specimen_PCA), size=3) +
  labs(x = paste0('PC2 = ', round(((eigenvalues[2]/sum(eigenvalues))*100), digits = 2), '%'), 
       y = paste0('PC3 = ', round(((eigenvalues[3]/sum(eigenvalues))*100), digits = 2), '%')) +              
  geom_rangeframe(color = "black") +
  geom_polygon(data=chull_GPC23_M, aes(x=Comp2 , y=Comp3 , fill=color_group_PCA), alpha=0.2)+
  scale_color_manual(values = colors_to_plot) +
  scale_fill_manual(values = colors_to_plot) +
  scale_shape_manual(values = shapes_to_plot, limits=force)+
  theme(legend.position = "none")+
  theme(panel.grid.major = element_blank(),
        panel.grid.minor = element_blank(),
        panel.background = element_rect(fill = NA, color = "black"),
        strip.background = element_blank(),
        panel.border = element_rect(fill = NA, colour = "black"))
PCA_GPC23_M


ggarrange(PCA_GPC1S_M,
          PCA_GPC23_M,
          ncol = 1, nrow = 2,  align = "hv", 
          widths = c(1, 1), heights = c(1, 1),
          common.legend = TRUE)

# Showing min and max shapes
gpa<-procSym(array_outlier,outlines=sliders)
minpc1<-restoreShapes(min(gpa$PCscores[,1]),gpa$PCs[,1],gpa$mshape)
maxpc1<-restoreShapes(max(gpa$PCscores[,1]),gpa$PCs[,1],gpa$mshape)
minpc2<-restoreShapes(min(gpa$PCscores[,2]),gpa$PCs[,2],gpa$mshape)
maxpc2<-restoreShapes(max(gpa$PCscores[,2]),gpa$PCs[,2],gpa$mshape)
minpc3<-restoreShapes(min(gpa$PCscores[,3]),gpa$PCs[,3],gpa$mshape)
maxpc3<-restoreShapes(max(gpa$PCscores[,3]),gpa$PCs[,3],gpa$mshape)

mshape<-gpa$mshape
Mshape<-prcomp(mshape,scale. = FALSE,center=TRUE)$x

Minpc1<-rotonto(Mshape,minpc1,scale = FALSE)$yrot
Maxpc1<-rotonto(Mshape,maxpc1,scale= FALSE)$yrot
Minpc2<-rotonto(Mshape,minpc2,scale = FALSE)$yrot
Maxpc2<-rotonto(Mshape,maxpc2,scale= FALSE)$yrot
Minpc3<-rotonto(Mshape,minpc3,scale = FALSE)$yrot
Maxpc3<-rotonto(Mshape,maxpc3,scale= FALSE)$yrot

par(mfrow=c(3,3))
deformGrid2d(Minpc1[,c(1,2)],Maxpc1[,c(1,2)],lines = FALSE,lwd=3,col1="#1B9E77",col2="#D95F02")
deformGrid2d(Minpc1[,c(1,3)],Maxpc1[,c(1,3)],lines = FALSE,lwd=3,col1="#1B9E77",col2="#D95F02")
deformGrid2d(Minpc1[,c(2,3)],Maxpc1[,c(2,3)],lines = FALSE,lwd=3,col1="#1B9E77",col2="#D95F02")

deformGrid2d(Minpc2[,c(1,2)],Maxpc2[,c(1,2)],lines = FALSE,lwd=3,col1="#7570B3",col2="#E6AB02")
deformGrid2d(Minpc2[,c(1,3)],Maxpc2[,c(1,3)],lines = FALSE,lwd=3,col1="#7570B3",col2="#E6AB02")
deformGrid2d(Minpc2[,c(2,3)],Maxpc2[,c(2,3)],lines = FALSE,lwd=3,col1="#7570B3",col2="#E6AB02")

deformGrid2d(Minpc3[,c(1,2)],Maxpc3[,c(1,2)],lines = FALSE,lwd=3,col1="#66A61E",col2="#E7298A")
deformGrid2d(Minpc3[,c(1,3)],Maxpc3[,c(1,3)],lines = FALSE,lwd=3,col1="#66A61E",col2="#E7298A")
deformGrid2d(Minpc3[,c(2,3)],Maxpc3[,c(2,3)],lines = FALSE,lwd=3,col1="#66A61E",col2="#E7298A")
par(mfrow=c(1,1))


# Procrustes ANOVA: Shape ~ size
procrust <- gpagen(array_outlier, curves = sliders)
CentroidSize<-log(procrust$Csize)
y<-two.d.array(procrust$coords)
fit<-procD.lm(y~unname(CentroidSize),iter=99)
res<-fit$residuals
summary(fit)

P <- plot(fit, type = "regression", predictor = unname(CentroidSize), reg.type = "RegScore") #P2 <- make_ggplot(P) #visualisation thanks to Michael Collyer 
RegressionScore<-P$plot.args$y
CentroidSize<-P$plot.args$x
df_pca <-cbind(as.data.frame(CentroidSize),RegressionScore,label_specimen_PCA, color_group_PCA )
split(df_pca[,c(1,2)], df_pca$color_group_PCA )
chull_PCA <- lapply(split(df_pca, df_pca$color_group_PCA), function(df){
  df[chull(df),]
})
chull_PCA <- do.call(rbind, chull_PCA)
PCA_plot_RegCS <- ggplot(data=df_pca[,1:2],aes(x=df_pca[,1],y=df_pca[,2],color=color_group_PCA,shape=color_group_PCA)) +
  geom_point(size= 3,alpha=0.8) +
  #geom_text_repel(aes(label=label_specimen_PCA), size=3) +
  labs(x = paste0('log(Centroidsize)'), 
       y = paste0('Regression') )+              
  geom_rangeframe(color = "black") +
  geom_polygon(data=chull_PCA, aes(y=RegressionScore,x=CentroidSize, fill=color_group_PCA), alpha=0.2)+
  scale_color_manual(values = colors_to_plot) +
  scale_fill_manual(values = colors_to_plot) +
  scale_shape_manual(values = shapes_to_plot, limits=force)+
  theme(legend.position = "none")+ 
  theme(panel.grid.major = element_blank(),
        panel.grid.minor = element_blank(),
        panel.background = element_rect(fill = NA, color = "black"),
        strip.background = element_blank(),
        panel.border = element_rect(fill = NA, colour = "black"))
PCA_plot_RegCS

# Procrustes ANOVA: Shape ~ ontogeny
procrust <- gpagen(array_outlier, curves = sliders)
y<-two.d.array(procrust$coords)
fit<-procD.lm(y~color_group_PCA,iter=99)
res<-fit$residuals
summary(fit)

# Procrustes ANOVA: Shape ~ size x ontogeny
procrust <- gpagen(array_outlier, curves = sliders)
CentroidSize<-log(procrust$Csize)
y<-two.d.array(procrust$coords)
fit2<-procD.lm(y~unname(CentroidSize)*color_group_PCA,iter=99)
res<-fit2$residuals
summary(fit2)

P <- plot(fit2, type = "regression", predictor = unname(CentroidSize), reg.type = "RegScore") #P2 <- make_ggplot(P) #visualisation thanks to Michael Collyer 
RegressionScore<-P$plot.args$y
CentroidSize<-P$plot.args$x
df_pca <-cbind(as.data.frame(CentroidSize),RegressionScore,label_specimen_PCA, color_group_PCA )
split(df_pca[,c(1,2)], df_pca$color_group_PCA )
chull_PCA <- lapply(split(df_pca, df_pca$color_group_PCA), function(df){
  df[chull(df),]
})
chull_PCA <- do.call(rbind, chull_PCA)
PCA_plot_RegCS <- ggplot(data=df_pca[,1:2],aes(x=df_pca[,1],y=df_pca[,2],color=color_group_PCA,shape=color_group_PCA)) +
  geom_point(size= 3,alpha=0.8) +
  #geom_text_repel(aes(label=label_specimen_PCA), size=3) +
  labs(x = paste0('log(Centroidsize)'), 
       y = paste0('Regression') )+              
  geom_rangeframe(color = "black") +
  geom_polygon(data=chull_PCA, aes(y=RegressionScore,x=CentroidSize, fill=color_group_PCA), alpha=0.2)+
  scale_color_manual(values = colors_to_plot) +
  scale_fill_manual(values = colors_to_plot) +
  scale_shape_manual(values = shapes_to_plot, limits=force)+
  theme(legend.position = "none")+ 
  theme(panel.grid.major = element_blank(),
        panel.grid.minor = element_blank(),
        panel.background = element_rect(fill = NA, color = "black"),
        strip.background = element_blank(),
        panel.border = element_rect(fill = NA, colour = "black"))
PCA_plot_RegCS


# Correlation between PC axes and Centroid Size
comparetest <- gpagen(array_outlier, curves = sliders)
CentroidSize<-log(comparetest$Csize)

PCaxis<-scores[,1] 
cor.test(PCaxis,CentroidSize,method=("spearman"),exact=FALSE) #or Kendall or Pearson? check parametrics

PCaxis<-scores[,2] 
cor.test(PCaxis,CentroidSize,method=("spearman"),exact=FALSE) #or Kendall or Pearson? check parametrics

PCaxis<-scores[,3] 
cor.test(PCaxis,CentroidSize,method=("spearman"),exact=FALSE) #or Kendall or Pearson? check parametrics

# Differences between groups in centroid size
pairwise.wilcox.test(CentroidSize,color_group_PCA, p.adjust.method = 'BH')

centroid_boxplot<-ggplot(data=NULL$CentroidSize,aes(y=CentroidSize,x=color_group_PCA,fill = color_group_PCA, colour = color_group_PCA)) +
  #theme_minimal() +
  theme_cowplot()+guides(fill = FALSE)+
  geom_boxplot(outlier.shape = NA,lwd=0.6,alpha=0.5)+
  geom_point(size = 3,alpha = .9,position = position_jitterdodge(seed=10,jitter.width = 0.5),shape=16)+
  scale_color_manual(values = colors_to_plot) +
  scale_fill_manual(values = colors_to_plot) +
  theme(axis.text.x = element_text(size=20),
        axis.text.y = element_text(size=20))+
  theme(axis.title.x = element_text(size = 20),
        axis.title.y = element_text(size = 20))+
  labs(x = paste0('Ontogeny'), 
       y = paste0('Log centroid size')) 
centroid_boxplot+rotate()


####### LINEAR DISCRIMINANT ANALYSIS  ####### 
# Function LDA (following Dierickx et al. 2023)
LDA_perm<-function(array1,array2=NULL,group,trainperc=0.8,varperc=99,perm=100){
  
  Accs<-NULL
  for(j in 1:perm){
    print(j)
    train_perc<-trainperc
    training_ids_pos<-NULL
    for(i in 1:nlevels(group)){
      sel_i<-which(as.vector(group)==levels(group)[[i]])  
      sel_id<-sample(sel_i,(length(sel_i)*train_perc))  
      training_ids_pos<-c(training_ids_pos,sel_id)  
    }
    '%!in%' <- function(x,y)!('%in%'(x,y))
    training_ids_pos<-sort(training_ids_pos)
    testing_ids_pos<-which(c(1:length(as.vector(group)))%!in%training_ids_pos)
    
    
    trainset<-array1[,,training_ids_pos]
    testset<-array1[,,testing_ids_pos]
    testgro<-as.vector(group[training_ids_pos])
    
    if(!is.null(array2)){
      trainset2<-array2[,,training_ids_pos]
      testset2<-array2[,,testing_ids_pos]
    }
    
    if(is.null(array2)){
      PCA<-procSym(trainset,outlines=sliders)
      matref<-vecx(PCA$rotated)
      PCAref<-prcomp(matref,scale=FALSE,center = TRUE)
      PCscores<-PCAref$x
      colnames(PCscores)<-paste("PC",1:dim(PCscores)[2],sep="")
      eigv<-PCAref$sdev^2
      Variance <- cbind(sqrt(eigv), eigv/sum(eigv), cumsum(eigv)/sum(eigv)) * 100
    }
    
    if(!is.null(array2)){
      gpa1<-procSym(trainset,outlines=sliders)
      gpa2<-procSym(trainset2,outlines=sliders)
      fact1<-sqrt(dim(gpa1$mshape)[1] * dim(gpa1$mshape)[2])
      fact2<-sqrt(dim(gpa2$mshape)[1] * dim(gpa2$mshape)[2])
      mat1<-vecx(gpa1$rotated)*fact1
      mat2<-vecx(gpa2$rotated)*fact2
      PCArefcomb<-prcomp(cbind(mat1,mat2),scale. = FALSE)
      PCscores<-PCArefcomb$x
      # plot(PCscores,pch=19,col=as.factor(group))
      colnames(PCscores)<-paste("PC",1:dim(PCscores)[2],sep="")
      eigv<-PCArefcomb$sdev^2
      Variance <- cbind(sqrt(eigv), eigv/sum(eigv), cumsum(eigv)/sum(eigv)) * 100
    }
    boottrain<-data.frame(testgro,PCscores)
    colnames(boottrain)[1]<-"group"
    thr<-varperc
    form= as.formula(c("group~",c(paste(paste("PC",(which(Variance[,3]<thr)[1:(length(which(Variance[,3]<thr))-1)]),sep=""),"+",sep=""),
                                  paste("PC",length(which(Variance[,3]<thr)),sep=""))))
    da=train(form,data=boottrain,method="lda")
    
    if(is.null(array2)){
      cootar<-t(apply(testset,3,function(x) rotonmat(x,x,PCA$mshape,scale=TRUE)))
      var_tar<-as.vector(group[testing_ids_pos])
      PCscores_tar<- predict(PCAref, newdata=cootar)
      colnames(PCscores_tar)<-paste("PC",1:dim(PCscores_tar)[2],sep="")
      trains_tar<-data.frame(var_tar,PCscores_tar)
      colnames(trains_tar)[1]<-"group"
      pred_tar<-predict(da,newdata=trains_tar)
      res_tar<-table(var_tar,pred_tar)
      accuracy_tar<-round(sum(diag(res_tar))/sum(res_tar),2)
    }
    
    if(!is.null(array2)){
      cootar1<-t(apply(testset,3,function(x) rotonmat(x,x,gpa1$mshape,scale=TRUE)))*fact1
      cootar2<-t(apply(testset2,3,function(x) rotonmat(x,x,gpa2$mshape,scale=TRUE)))*fact2
      var_tar<-as.vector(group[testing_ids_pos])
      PCscores_tar<- predict(PCArefcomb, newdata=cbind(cootar1,cootar2))
      colnames(PCscores_tar)<-paste("PC",1:dim(PCscores_tar)[2],sep="")
      trains_tar<-data.frame(var_tar,PCscores_tar)
      colnames(trains_tar)[1]<-"group"
      pred_tar<-predict(da,newdata=trains_tar)
      res_tar<-table(var_tar,pred_tar)
      accuracy_tar<-round(sum(diag(res_tar))/sum(res_tar),2)
    }
    
    Accs[j]<-accuracy_tar
  }
  
  return(Accs)
  
}

# LDA on reference data
LDA_TEST<-LDA_perm(array1=array_outlier,array2=NULL,group=as.factor(color_group_PCA),perm=100)
mean(LDA_TEST)
boxplot(LDA_TEST)

# Pooled variance
#From the paper: An R script to estimate which and how many landmarks represent the most variable parts of an object
#Ana Bucchi, AndrC)s Neumann, Fernanda Quevedo-DC-az, Gabriel M. Fonseca 
Data<-array_outlier[1:32,,] #for mandible
k <- 32                                 # number of landmarks
m <- 3                                  # number of dimensions
n <- length(dimnames(Data)[[3]])        # number of individuals depending on subset
Iterations<-k-3 

Variance_change<-matrix(0,Iterations,3) 
Landmark_Set<-c(1:k)
Removed<-c()

Variance <- function(landmark, coordinate, input_array){
  variable_int<-c()
  for (i in 1:n){
    variable_int<-append(variable_int,input_array[landmark,coordinate,i])
  }
  C<-var(variable_int)
  return(C)
}

funcion_prom<-function(combination){    
  a<-procSym(Data[c(combination),,])$rotated
  b<-dim(a)
  #  print(b)
  #  print(combination)
  matriz<-matrix(0,nrow(Data)-1,3) 
  counter<-0
  for (landmark in seq_len(length(combination))){
    counter <-counter + 1
    for (j in 1:3){
      matriz[counter,j]<-Variance(landmark,j,a)
    }
  }
  Pooled_Variance <-mean(matriz) 
  return(Pooled_Variance)
}

for (i in 1:Iterations){
  p<-list(combination=combn(nrow(Data), nrow(Data)-1, fun=NULL, simplify=TRUE),
          prom=combn(nrow(Data), nrow(Data)-1 , fun=funcion_prom, simplify=TRUE))
  
  comb<- which(p$prom == max(p$prom))                                    
  print(comb)  
  del<-setdiff(seq_len(nrow(Data)), p$combination[,comb])
  print(del)
  max<-max(p$prom)
  Data<-Data[-del,,]       
  Variance_change[i,1]<-i
  Variance_change[i,2]<-max
  Variance_change[i,3]<-del
}

for (item in c(Variance_change[,3])){
  print(item)
  print(Removed)
  Removed<-append(Removed,Landmark_Set[item])
  Landmark_Set<-Landmark_Set[-item]
  print(Landmark_Set)
}  

Variance_change <- cbind(Variance_change[,1:2], Removed)
colnames(Variance_change)<-c("Iteration", "Pooled Variance", "Removed Landmark")
Variance_change
write.csv(Variance_change, ".../pooledvariance.csv", row.names=TRUE)

ggplot(as.data.frame(Variance_change), aes(x=Variance_change[,1], y=Variance_change[,2])) +
  geom_point(size=3, shape=23) + xlab("Iteration") + ylab("Pooled Variance")+ theme(text = element_text(size = 14))   
#########################################
