# Supplementary material for: Ontogenetic changes and sexual dimorphism in the cranium and mandible of the Atlantic walrus (Odobenus rosmarus rosmarus L.)
Source: Anat Rec (Hoboken). 2025 Sep 12;309(7):1875–903. doi: 10.1002/ar.70050 (PMC13251751; doi:10.1002/ar.70050)
Supplement: Supplementary file 4 — Data S4: RSCRIPT_DIERICKXetal_Socket analysisWalrus. [file AR-309-1875-s004.R]

########################################################################
############## Rscript for analysis of ontogeny of walrus ##############
########################### Dierickx et al #############################
########################################################################
################### SUPPLEMENTARY: SOCKET ANALYSIS #####################
########################################################################

###########################
### LINEAR MEASUREMENTS ###
###########################

####### PREPARE DATA ####### 

### Set working directory with .csv file
setwd("") #Insert correct working folder here

### Load required packages
library(ggplot2)
library(dplyr)
library(MASS)
library(cowplot)
library(ggpubr)
library(sjmisc)
library(car)
library(FSA)
library(ggthemes) 
library(ggrepel)
library(zoo)
library(geomorph)

### Load .csv file
walrusall<-read.csv(file = "Supplementary Information 2 - Additional tables - Table S21 - Tusk socket measurements.csv",header=TRUE, sep = ",",dec = ".") #Table S21

### Define color palette 
colors_to_plot <- c("M" = "navy",
                    "F" = "maroon4",
                    "U" = "grey",
                    "A" = "seagreen4",
                    "J" = "skyblue1",
                    "N" = "plum",
                    "fem_adu" = "maroon4",
                    "fem_juv" = "orchid2",
                    "fem_neo" = "plum",
                    "mal_adu" = "navy",
                    "mal_juv" = "skyblue1",
                    "mal_neo" = "lightblue",
                    "F_A" = "maroon4",
                    "F_J" = "orchid2",
                    "F_N" = "plum",
                    "M_A" = "navy",
                    "M_J" = "skyblue1",
                    "M_N" = "lightblue")

shapes_to_plot<- c("fem_adu" = 17,
                   "fem_juv" = 17,
                   "fem_neo" = 17,
                   "mal_adu" = 15,
                   "mal_juv" = 15,
                   "mal_neo" = 15,
                   "unk_neo" = 16,
                   "F_A" = 17,
                   "F_J" = 17,
                   "F_N" = 17,
                   "M_A" = 15,
                   "M_J" = 15,
                   "M_N" = 15,
                   "U_N" = 16)

### Subset with specimens for comparative analysis
Database_ontogeny<-subset(walrusall, Ontogenetic.study%in%c("x"))

all<-subset(Database_ontogeny, Ontogeny%in%c("mal_adu","mal_juv","mal_neo","fem_adu","fem_juv","unk_neo"))
males<-subset(Database_ontogeny, Ontogeny%in%c("mal_adu","mal_juv"))
females<-subset(Database_ontogeny, Ontogeny%in%c("fem_adu","fem_juv"))
juveniles<-subset(Database_ontogeny, Ontogeny%in%c("fem_juv","mal_juv"))
adults<-subset(Database_ontogeny, Ontogeny%in%c("fem_adu","mal_adu"))
special<-subset(Database_ontogeny, Ontogeny%in%c("fem_adu","mal_juv"))

####### DESCRIPTIVE STATISTICS ####### 

### Summary per ontogenetic group
data<-subset(Database_ontogeny, Ontogeny%in%c("mal_adu"))
table<-data.frame(matrix(ncol = 14, nrow = 4))
rownames(table)<-colnames(data[17:20])
colnames(table)<-colnames(descr(as.numeric(data[,21])))
colnames(table)[14]<-"variance"
for (i in 1:4){
  print(i)
  table[i,]<-descr(as.numeric(data[,i+16]))
  table[i,14]<-var(na.omit(as.numeric(data[,i+16])))
}
write.csv(table, ".../mal_adu_table_socket.csv", row.names=TRUE)

data<-subset(Database_ontogeny, Ontogeny%in%c("fem_adu"))
table<-data.frame(matrix(ncol = 14, nrow = 4))
rownames(table)<-colnames(data[17:20])
colnames(table)<-colnames(descr(as.numeric(data[,21])))
colnames(table)[14]<-"variance"
for (i in 1:4){
  print(i)
  table[i,]<-descr(as.numeric(data[,i+16]))
  table[i,14]<-var(na.omit(as.numeric(data[,i+16])))
}
write.csv(table, ".../fem_adu_table_socket.csv", row.names=TRUE)

data<-subset(Database_ontogeny, Ontogeny%in%c("mal_juv"))
table<-data.frame(matrix(ncol = 14, nrow = 4))
rownames(table)<-colnames(data[17:20])
colnames(table)<-colnames(descr(as.numeric(data[,21])))
colnames(table)[14]<-"variance"
for (i in 1:4){
  print(i)
  table[i,]<-descr(as.numeric(data[,i+16]))
  table[i,14]<-var(na.omit(as.numeric(data[,i+16])))
}
write.csv(table, ".../mal_juv_table_socket.csv", row.names=TRUE)

data<-subset(Database_ontogeny, Ontogeny%in%c("fem_juv"))
table<-data.frame(matrix(ncol = 14, nrow = 4))
rownames(table)<-colnames(data[17:20])
colnames(table)<-colnames(descr(as.numeric(data[,21])))
colnames(table)[14]<-"variance"
for (i in 1:4){
  print(i)
  table[i,]<-descr(as.numeric(data[,i+16]))
  table[i,14]<-var(na.omit(as.numeric(data[,i+16])))
}
write.csv(table, ".../fem_juv_table_socket.csv", row.names=TRUE)

data<-subset(Database_ontogeny, Ontogeny%in%c("mal_neo"))
table<-data.frame(matrix(ncol = 14, nrow = 4))
rownames(table)<-colnames(data[17:20])
colnames(table)<-colnames(descr(as.numeric(data[,21])))
colnames(table)[14]<-"variance"
for (i in 1:4){
  print(i)
  table[i,]<-descr(as.numeric(data[,i+16]))
  table[i,14]<-var(na.omit(as.numeric(data[,i+16])))
}
write.csv(table, ".../mal_neo_table_socket.csv", row.names=TRUE)

data<-subset(Database_ontogeny, Ontogeny%in%c("unk_neo"))
table<-data.frame(matrix(ncol = 14, nrow = 4))
rownames(table)<-colnames(data[17:20])
colnames(table)<-colnames(descr(as.numeric(data[,21])))
colnames(table)[14]<-"variance"
for (i in 1:4){
  print(i)
  table[i,]<-descr(as.numeric(data[,i+16]))
  table[i,14]<-var(na.omit(as.numeric(data[,i+16])))
}
write.csv(table, ".../unk_neo_table_socket.csv", row.names=TRUE)


### Normality test per measurement
pvalues<-NULL
for (i in c(17:20)){
  test<-shapiro.test(as.numeric(all[,i]))
  pvalues[i]<-test$p.value
}
pvalues

### Breusch-Pagan test per measurement for homogeneity of variance
BP<-NULL
for (i in c(17:20)){
  one.way <- lm(as.numeric(all[,i]) ~ Ontogeny, data = all)
  bp_test <- ncvTest(one.way)
  BP[i]<-bp_test$p
}
BP

### Kruskall-Wallis per measurement
KWtest<-kruskal.test(as.numeric(all$Left_longitudinal) ~ Ontogeny, data = all)
KWtest #Highly different means between adult males and females
Dunn<-dunnTest(as.numeric(all$LoT_31_L_B ) ~ Ontogeny, data=all, method="bonferroni")
print(Dunn$res)

KWtest<-kruskal.test(as.numeric(all$Right_latitudinal) ~ Ontogeny, data = all)
KWtest #Highly different means between adult males and females
Dunn<-dunnTest(as.numeric(all$LoT_31_R_B  ) ~ Ontogeny, data=all, method="bonferroni")
print(Dunn$res)

KWtest<-kruskal.test(as.numeric(all$Left_longitudinal) ~ Ontogeny, data = all)
KWtest #Highly different means between adult males and females
Dunn<-dunnTest(as.numeric(all$LaT_32_L_B  ) ~ Ontogeny, data=all, method="bonferroni")
print(Dunn$res)

### ANOVA per measurement
one.way <- aov(as.numeric(all$Right_latitudinal) ~ Ontogeny, data = all)
summary(one.way) #highly different means between adult males and females
TukeyHSD(one.way, conf.level=.95) 


### Boxplots for measurements
pdf("plots_ontogeny_socket.pdf")
for (i in c(17:20)){
  print(ggplot(all,aes(x=Ontogeny,y=log(as.numeric(all[,i])), fill = as.character(Ontogeny), colour = as.character(Ontogeny)))+
          geom_boxplot(outlier.shape = NA,lwd=0.6,alpha=0.5)+
          scale_colour_manual(values = colors_to_plot,limits=force)+
          scale_fill_manual(values = colors_to_plot,limits=force)+
          geom_point(size = 1,alpha = .9,position = position_jitterdodge(seed=10,jitter.width = 0.13),shape=16)+
          theme_cowplot()+guides(fill = FALSE)+
          theme(axis.text.x = element_text(size=10,angle=90),
                axis.text.y = element_text(size=15))+
          theme(axis.title.x = element_text(size = 20),
                axis.title.y = element_text(size = 20))+
          ylab(print(colnames(all[i])))+xlab("\nOntogeny group")+labs(color="Ontogeny group"))
  #ggsave(filename=print(colnames(walrus[i])),device="pdf")
}
dev.off()


####### SHAPE ANALYSIS ####### 
complete.num<-adults # Change subset here (all, adults, juveniles, males, females, special (containing juveniles males and adult females))

for (i in 17:20){ #make data numerical
  complete.num[ , i] <- as.numeric(complete.num[ , i])
}

### Prepare data
complete.fix.skull<-complete.num
complete.fix.skull <- complete.fix.skull %>% 
  group_by(Ontogeny) %>% #Calculate missing data per group
  mutate_at(c(17:20),na.aggregate)
complete.na.skull<-complete.fix.skull[complete.cases(complete.fix.skull[,c(17:20)]),] 
complete.pca.skull<-complete.na.skull[c(17:20)]

### PCA in isometry free shape space
# R-function of methods developed in 
# Baur & Leuenberger "Analysis of Ratios in Multivariate Morphometry" (Systematic Biology, submitted 2011)
shapePCA <- function(x, npc=3, rpc=4){
  X <- log(x)
  X <- scale(X, center=TRUE, scale=FALSE)
  p <- dim(X)[2]
  I <- diag(1,p,p)
  a0 <- as.vector(rep(1,p)/p)
  P <- I-p*(a0%*%t(a0))
  Y <- X%*%P
  colnames(Y) <- colnames(X)
  isosize <- X%*%a0; colnames(isosize) <- "isosize"
  shapePCA <- prcomp(Y,center=FALSE, scale=FALSE)
  loadings <- shapePCA$rotation[,1:p]
  PCmatrix <- shapePCA$x
  components.a <- shapePCA$sdev^2; components.b <- components.a/sum(components.a); components.c <- cumsum(components.b); components <- rbind(components.a, components.b, components.c)
  colnames(loadings) <- paste("shape.PC", 1:p, sep="")
  colnames(PCmatrix) <- colnames(loadings)
  colnames(components) <- colnames(loadings); rownames(components) <- c("Variance", "Proportion of Variance", "Cumulative Proportion")
  list(shapePCA=shapePCA, PCmatrix=PCmatrix[,1:npc], isosize=isosize, loadings=round(loadings[,1:npc], rpc), components=round(components[,1:npc], rpc))
} 

#PCA plots
pca<-shapePCA(complete.pca.skull, npc=3, rpc=4)

pca$loadings
Var<-pca$components
rot <- pca$PCmatrix

PCaxis1<-rot[,1]
PCaxis2<-rot[,2]
PCaxis3<-rot[,3]
color_group_PCA<-complete.na.skull$Ontogeny
label_specimen_PCA  <- complete.na.skull$FOC

df_pcaL1S_S <-cbind(as.data.frame(PCaxis1),pca$isosize,label_specimen_PCA, color_group_PCA )
split(df_pcaL1S_S[,1:2], df_pcaL1S_S$color_group_PCA )
chull_PCA <- lapply(split(df_pcaL1S_S, df_pcaL1S_S$color_group_PCA), function(df){
  df[chull(df),]
})
chull_sPCA1S_S <- do.call(rbind, chull_PCA)
PCA_sPC1S_S<- ggplot(data=df_pcaL1S_S,aes(y=df_pcaL1S_S[,1],x=df_pcaL1S_S[,2],color=color_group_PCA,shape=color_group_PCA)) +
  geom_point(size= 3,alpha=0.8) +
  #geom_text_repel(aes(label=complete.na.skull$FOC), size=3) +
  labs(x = paste0('Isosize'), 
       y = paste0('PC1 = ', Var[2,1]*100, '%'))+              
  geom_rangeframe(color = "black") +
  geom_polygon(data=chull_sPCA1S_S, aes(x=isosize , y=PCaxis1 , fill=color_group_PCA), alpha=0.2)+
  scale_color_manual(values = colors_to_plot) +
  scale_fill_manual(values = colors_to_plot)  +
  scale_shape_manual(values = shapes_to_plot, limits=force)+
  theme(legend.position = "none")+
  theme(panel.grid.major = element_blank(),
        panel.grid.minor = element_blank(),
        panel.background = element_rect(fill = NA, color = "black"),
        strip.background = element_blank(),
        panel.border = element_rect(fill = NA, colour = "black"))
PCA_sPC1S_S

df_pcaL23_S <-cbind(as.data.frame(PCaxis2),PCaxis3,label_specimen_PCA, color_group_PCA )
split(df_pcaL23_S[,1:2], df_pcaL23_S$color_group_PCA )
chull_PCA <- lapply(split(df_pcaL23_S, df_pcaL23_S$color_group_PCA), function(df){
  df[chull(df),]
})
chull_sPCA23_S <- do.call(rbind, chull_PCA)
PCA_sPC23_S<- ggplot(data=df_pcaL23_S,aes(y=df_pcaL23_S[,2],x=df_pcaL23_S[,1],color=color_group_PCA,shape=color_group_PCA)) +
  geom_point(size= 3,alpha=0.8) +
  #geom_text_repel(aes(label=complete.na.skull$FOC), size=3) +
  labs(x = paste0('PC2 = ', Var[2,2]*100, '%'), 
       y = paste0('PC3 = ', Var[2,3]*100, '%'))+              
  geom_rangeframe(color = "black") +
  geom_polygon(data=chull_sPCA23_S, aes(x=PCaxis2 , y=PCaxis3 , fill=color_group_PCA), alpha=0.2)+
  scale_color_manual(values = colors_to_plot) +
  scale_fill_manual(values = colors_to_plot)  +
  scale_shape_manual(values = shapes_to_plot, limits=force)+
  theme(legend.position = "none")+
  theme(panel.grid.major = element_blank(),
        panel.grid.minor = element_blank(),
        panel.background = element_rect(fill = NA, color = "black"),
        strip.background = element_blank(),
        panel.border = element_rect(fill = NA, colour = "black"))
PCA_sPC23_S

ggarrange(PCA_sPC1S_S, PCA_sPC23_S, 
          ncol = 1, nrow = 2,  align = "hv", 
          widths = c(1, 1), heights = c(1, 1),
          common.legend = TRUE)

# Correlation PC axis with isosize
cor.test(rot[,1],pca$isosize,method=("spearman"),exact=FALSE) 
cor.test(rot[,2],pca$isosize,method=("spearman"),exact=FALSE) 
cor.test(rot[,3],pca$isosize,method=("spearman"),exact=FALSE)

# Loadings PC
df<-as.data.frame(pca$loadings)
df$measurement<-rownames(df)

PC1L<-ggplot(data=df, aes(x=df$measurement, y=df$shape.PC1)) +
  geom_bar(stat="identity",fill="royalblue4",width=0.5)+
  theme(panel.grid.major = element_blank(),
        panel.grid.minor = element_blank(),
        panel.background = element_rect(fill = NA, color = "white"),
        strip.background = element_blank())+
  labs(x = paste0('Measurement'),
       y = paste0('PC 1') )+  
  coord_flip()
PC2L<-ggplot(data=df, aes(x=df$measurement, y=df$shape.PC2)) +
  geom_bar(stat="identity",fill="royalblue4",width=0.5)+
  theme(panel.grid.major = element_blank(),
        panel.grid.minor = element_blank(),
        panel.background = element_rect(fill = NA, color = "white"),
        strip.background = element_blank())+
  theme(axis.title.y = element_blank())+
  labs(y = paste0('PC 2') )+  
  coord_flip()
PC3L<-ggplot(data=df, aes(x=df$measurement, y=df$shape.PC3)) +
  geom_bar(stat="identity",fill="royalblue4",width=0.5)+
  theme(panel.grid.major = element_blank(),
        panel.grid.minor = element_blank(),
        panel.background = element_rect(fill = NA, color = "white"),
        strip.background = element_blank())+
  theme(axis.title.y = element_blank())+
  labs(y = paste0('PC 3') )+  
  coord_flip()

ggarrange(PC1L, PC2L, PC3L, 
          labels = c("PC1", "PC2", "PC3"),
          ncol = 3, nrow = 1,common.legend = TRUE)

# MANOVA: Shape ~ size
pca$isosize
fit<-manova(rot~pca$isosize)
res<-fit$residuals
summary(fit)

# MANOVA: Shape ~ ontogeny
pca$isosize
fit<-manova(rot~complete.na.skull$Ontogeny)
res<-fit$residuals
summary(fit)

# MANOVA: Shape ~ size x ontogeny
pca$isosize
fit2<-manova(rot~pca$isosize*complete.na.skull$Ontogeny) 
res<-fit2$residuals
summary(fit2)

# Compare size between groups
pairwise.wilcox.test(pca$isosize,complete.na.skull$Ontogeny, p.adjust.method = 'BH')

centroid_boxplot<-ggplot(data=complete.na.skull,aes(y=pca$isosize,x=Ontogeny,fill = Ontogeny, colour = Ontogeny)) +
  #theme_minimal() +
  theme_cowplot()+#guides(fill = FALSE)+
  geom_boxplot(outlier.shape = NA,lwd=0.6,alpha=0.5)+
  geom_point(size = 3,alpha = .9,position = position_jitterdodge(seed=10,jitter.width = 0.5),shape=16)+
  scale_color_manual(values = colors_to_plot) +
  scale_fill_manual(values = colors_to_plot) +
  theme(axis.text.x = element_text(size=20),
        axis.text.y = element_text(size=20))+
  theme(axis.title.x = element_text(size = 20),
        axis.title.y = element_text(size = 20))+
  labs(x = paste0('Ontogeny'), 
       y = paste0('Isosize')) 
centroid_boxplot

#Measurements and size correlation
pdf("plots_measurementsize_socket.pdf")
for (i in c(17:20)){
  print(ggplot(as.data.frame(complete.na.skull),aes(x=pca$isosize,y=log(as.numeric(as.data.frame(complete.na.skull)[,i])), colour = as.character(Ontogeny)))+
          theme_minimal() +
          geom_point(size= 3,alpha=0.8) +
          scale_colour_manual(values = colors_to_plot,limits=force)+
          scale_fill_manual(values = colors_to_plot,limits=force)+
          theme_cowplot()+guides(fill = FALSE)+
          theme(axis.text.x = element_text(size=10,angle=90),
                axis.text.y = element_text(size=15))+
          theme(axis.title.x = element_text(size = 20),
                axis.title.y = element_text(size = 20))+
          ylab(print(colnames(complete.na.skull[i])))+xlab("\nIsosize")+labs(color="Ontogeny group"))
  #ggsave(filename=print(colnames(walrus[i])),device="pdf")
}
dev.off()

#Correlation between measurements and isosize (only works when subset is set to "all")
correlationtable<-data.frame(matrix(ncol = 4, nrow = 2))
colnames(correlationtable)<-colnames(complete.na.skull[17:20])
rownames(correlationtable)<-unique(complete.na.skull$Ontogeny)

complete.na.skull$IsosizeSkull<-pca$isosize

mal_adu<-subset(complete.na.skull, Ontogeny%in%c("mal_adu"))
fem_adu<-subset(complete.na.skull, Ontogeny%in%c("fem_adu"))

for (i in c(17:20)){
  correlationtable[1,i-20]<-cor(mal_adu$IsosizeSkull, as.numeric(as.data.frame(mal_adu)[,i]))
  correlationtable[2,i-20]<-cor(fem_adu$IsosizeSkull, as.numeric(as.data.frame(fem_adu)[,i]))
}

correlationtable
write.csv(correlationtable, ".../cortable_socket.csv", row.names=TRUE)


### PCA Ratio Spectrum
# R-function of methods developed in 
# Baur & Leuenberger "Analysis of Ratios in Multivariate Morphometry" (Systematic Biology, submitted 2011)
pcaRS <- function (x, pc=1, bootrep=500, barcol="blue", barlwd=2.5, linecol="black", linelwd=0.5, labelsize=0.9, labelfont=1, nosize=0.7, nofont=1, maina="PCA Ratio Spectrum for PC", mainb=pc, mainc="", suba="bars = 68% confidence intervals based on ", subb=bootrep, subc=" bootstrap replicates", main=paste(maina, mainb, mainc, sep=""), sub=paste(suba, subb, subc, sep="")) {
  trait.names <- colnames(x)
  Y <- log(x)
  Y <- scale(Y, center=TRUE, scale=FALSE)
  Sigma <- cov(Y)
  p <- length(trait.names)
  n <- nrow(Y)
  I <- diag(1, p, p)
  a0 <- as.vector(rep(1,p)/p)
  P <- I-a0%*%solve(t(a0)%*%a0)%*%t(a0)
  Sigma.1 <- P%*%Sigma%*%P
  u <- eigen(Sigma.1)$vectors[, pc]
  rep.boot=bootrep
  U.boot <- matrix(0, nrow=rep.boot, ncol=p)
  for (i in c(1:rep.boot)){
    index.boot=sample(c(1:n), n, replace=TRUE)
    Y.boot <- Y[index.boot, ]
    Sigma.boot <- P%*%cov(Y.boot)%*%P
    u.boot <- eigen(Sigma.boot)$vectors[, pc]
    if (u%*%u.boot<0){
      u.boot <- -u.boot
    }
    U.boot[i, ] <- u.boot
  }
  mean.u <- apply(U.boot, 2, mean)
  sd.u  <- apply(U.boot, 2, sd)
  mean.minus.sd <- mean.u-sd.u
  mean.plus.sd <- mean.u+sd.u
  m <- min(mean.u); M <- max(mean.u)
  u.sorted <- sort(mean.u, decreasing=TRUE)
  index <- sort(mean.u, index.return=TRUE, decreasing=TRUE)$ix
  trait.names.sorted <- trait.names[index]
  mean.minus.sd <- mean.minus.sd[index]
  mean.plus.sd <- mean.plus.sd[index]
  plot(c(0, 0), c(m, M), xlab="", ylab="", type="n", cex=1, asp=1, main=main, sub=sub, cex.lab=1, axes=FALSE)
  lines(c(0, 0), c(m, M), col=linecol, lwd=linelwd)
  text(0, u.sorted[1], labels=signif(u.sorted[1], digits=2), pos=3, srt=0, col="black", font=nofont, cex=nosize)
  text(0, u.sorted[p], labels=signif(u.sorted[p], digits=2), pos=1, srt=0, col="black", font=nofont, cex=nosize)
  for (k in 1:p){
    lines(c(mean.minus.sd[k]-u.sorted[k], mean.plus.sd[k]-u.sorted[k]), c(u.sorted[k], u.sorted[k]), col=barcol, lwd=barlwd)
    if(k%%2==0){
      text(max(sd.u), u.sorted[k], labels=trait.names.sorted[k], pos=4, srt=0, col="black", font=labelfont, cex=labelsize)
    }
    if(k%%2==1){
      text(-max(sd.u), u.sorted[k], labels=trait.names.sorted[k], pos=2, srt=0, col="black", font=labelfont, cex=labelsize)
    }}
}

pcaRS(complete.pca.skull, pc=1, mainc=", pcaRS1")
pcaRS(complete.pca.skull, pc=2, mainc=", pcaRS1")
pcaRS(complete.pca.skull, pc=3, mainc=", pcaRS1")


####### LINEAR DISCRIMINANT ANALYSIS ####### 
#Skull
skull.LDA<-complete.na.skull[,c(1,5,17:20)]
Accs<-NULL
for(j in 1:1000){
  sample <- sample(c(TRUE, FALSE), nrow(skull.LDA), replace=TRUE, prob=c(0.8,0.2))
  train <- skull.LDA[sample, ]
  test <- skull.LDA[!sample, ] 
  model <- lda(Ontogeny ~ log10(Left_longitudinal) + log10(Right_longitudinal) + 
                          log10(Left_latitudinal) + log10(Right_latitudinal),data=train)
  
  predicted <- predict(model, newdata=test)
  predicted$class
  tab <- table(Predicted = predicted$class, Actual = test$Ontogeny)
  tab
  Accs[j]<-round(sum(diag(tab))/sum(tab),2)
}
mean(na.omit(Accs))

####### LDA CLASSIFICATION ADULT SKULLS ####### 
### Load in specimens to classify
Classify_set_temp<-subset(walrusall, Ontogenetic.study%in%c("test adult")) #Create set with test specimens

Classify_set_num<-Classify_set_temp
for (i in 17:20){
  Classify_set_num[ , i] <- log10(as.numeric(Classify_set_num[ , i]))
}

classify_skull_temp<-subset(Classify_set_num,Skull%in%c("x"))
Classify_set_skull<-classify_skull_temp[,c(1,5,17:20)]

### PCA
pca<-shapePCA(complete.pca.skull, npc=3, rpc=4)

### Set up LDA
skull.LDA<-complete.na.skull[,c(1,5,17:20)]

for (i in 3:6){
  skull.LDA[ , i] <- log10(skull.LDA[ , i])
}

Reference_set_skull<-skull.LDA

#Run skull identification of unknown specimens (following Dierickx et al., 2023)
sample<-Classify_set_skull$FOC
resulttable<-data.frame(sample=sample,Ontogeny=NA,Probability=NA)

for(j in 1:length(Classify_set_skull[,1])){
  #load the specimen j
  #j=1
  classspec_temp<-Classify_set_skull[j,]
  print(j)
  
  #Missing landmarks
  
  missingLM<-c(which(is.na(classspec_temp[,c(1:6)])))
  LM_set<-as.vector(1:6)
  
  if(length(missingLM)>0){
    classify_out<-classspec_temp[,-missingLM]
    reference_out<-Reference_set_skull[,-missingLM]
    LM_used<-LM_set[-missingLM]
  } else {
    classify_out<-classspec_temp
    reference_out<-Reference_set_skull
    LM_used<-LM_set
  }
  
  #unique array with unknown specimen and reference sample
  all_specs<-rbind(classify_out,reference_out)
  ontogeny<-reference_out$Ontogeny  
  group<-c("ArchSam",ontogeny) 
  
  train<-data.frame(group[-1],all_specs[-1,])
  colnames(train)[1]<-"group"
  test<-data.frame(group[1],all_specs[1,])
  
  model <- lda(ontogeny ~ ., data=train[,4:length(train[1,])])
  
  pred <- predict(model, newdata=test,type = "prob")
  
  Prob<-pred$posterior[which.max(pred$posterior)]
  Class<-as.character(pred$class)
  
  resulttable[j,2]<-Class
  resulttable[j,3]<-Prob
  
}
resulttable
###########################
