# Supplementary material for: Ontogenetic changes and sexual dimorphism in the cranium and mandible of the Atlantic walrus (Odobenus rosmarus rosmarus L.)
Source: Anat Rec (Hoboken). 2025 Sep 12;309(7):1875–903. doi: 10.1002/ar.70050 (PMC13251751; doi:10.1002/ar.70050)
Supplement: Supplementary file 6 — Data S6: Additional tables. [file AR-309-1875-s005.xlsx]

## Sheet: Table S16 - Posthoc p-values
	fem_adu - fem_juv	fem_adu - mal_adu	fem_juv - mal_adu	fem_adu - mal_juv	fem_juv - mal_juv	mal_adu - mal_juv	fem_adu - mal_neo	fem_juv - mal_neo	mal_adu - mal_neo	mal_juv - mal_neo	fem_adu unk_neo	fem_juv - unk_neo	mal_adu - unk_neo	mal_juv - unk_neo	mal_neo - unk_neo
RW	1	1.97711e-09	1.22131e-05	1	1	0.000195141	1	1	0.00735576	1	0.264068	1	7.82898e-09	0.112503	1
OW	1	3.88267e-10	1.84435e-05	1	1	0.00104413	1	1	0.000183459	0.665209	0.350555	1	4.22424e-09	4.22424e-09	1
IW	1	0	1.4e-05	0.0048364	0.0921287	0.0628509	0.688843	0.760242	1.51e-05	1.4e-06	0.0103067	0.0459838	0	0.0109741	0.891895
ZW	1	1.86905e-08	2.50507e-05	1	1	0.00277668	1	1	0.00352886	1	0.275551	1	1.04988e-08	0.0486208	1
nOc	1	2.09274e-07	0.000313685	1	1	0.00415472	1	1	0.00181902	0.671444	0.214181	1	2.59165e-07	0.0432799	1
NL	1	7.87465e-06	0.00834485	1	1	0.0131361	1	1	0.0721757	1	0.174994	0.665204	1.38008e-06	0.0571384	1
ONL	1	1.08281e-07	3.83426e-05	1	1	0.0107455	1	1	0.00524397	1	0.507397	1	1.58001e-06	0.121616	1
CBL	1	9.91789e-07	0.000110992	1	1	0.0113526	1	1	0.000522767	1	0.184636	1	1.14434e-07	0.0653055	1
PH	1	2.16849e-07	8.11319e-06	1	1	0.00572831	1	1	0.000576253	1	0.283512	1	1.32423e-07	0.0750098	1
uPW	1	5.0692e-08	2.68012e-06	1	1	0.000292292	1	1	0.000226081	0.938271	0.150717	1	4.33681e-09	0.0407772	1
lPW	1	2.36747e-06	8.21896e-06	1	1	0.000140995	1	1	0.000106922	0.970549	0.0671008	1	4.31152e-09	0.0741865	1
SnH	0.888253	4.8e-06	0.191057	0.0288555	0.795834	0.867141	0.762774	0.452577	0.009543	0.0672444	4.47e-05	3.43e-05	0	0	0.274113
SnW	1	0.0181911	0.233369	1	1	0.418271	1	1	0.173287	1	0.068954	0.397228	0.000102177	0.0681145	1
PMH	1	9.2249e-05	0.000636593	1	1	0.0423112	1	1	0.00654014	1	0.0296409	1	1.13589e-07	0.0130262	1
SWo	1	1.9619e-06	4.44789e-05	1	1	0.000946573	1	1	0.00632482	1	0.173772	1	1.41476e-08	0.178463	1
OC	1	0.000144217	0.0337319	1	1	1	1	1	0.0264712	0.885924	0.181291	0.998639	3.20101e-06	0.00854566	1
ML	1	1.22104e-06	9.51103e-07	1	0.798135	0.000519271	1	1	0.0254935	1	0.087299	1	7.19966e-09	0.0390083	1
MW	1	4.02668e-05	0.584242	1	1	0.534019	1	1	0.547825	1	0.310732	0.10972	4.22654e-06	0.0101888	1
ManL L	1	1.36057e-09	0.00014212	1	1	0.000464963	1	1	0.00942182	1	0.212687	1	8.8635e-09	0.0604907	1
ManL R	1	2.36593e-08	0.000208203	1	1	0.000384679	1	1	0.00058847	0.870601	0.325888	1	1.78884e-06	0.242867	1
ManH L	1	3.60646e-09	0.000124902	1	1	0.000210724	1	1	0.00946536	1	0.18287	1	1.15668e-08	0.0965373	1
ManH R	1	5.5439e-09	8.31845e-05	1	1	0.000238408	1	1	0.000698423	0.913076	0.147711	1	9.00794e-09	0.0822368	1
MD L	1	1.52404e-11	5.08152e-05	1	1	0.0013679	1	1	0.009075	0.989775	0.378891	1	5.45785e-09	0.0215647	1
MD R	1	3.04294e-11	0.000562848	1	1	0.000424684	1	1	0.000528289	0.613675	0.307022	1	4.06846e-09	0.0334754	1
MaW	1	5.15022e-10	0.000171455	1	1	2.05531e-05	1	1	0.00780597	1	0.354231	1	1.02148e-07	0.293597	1
MT L	1	7.08579e-11	2.89833e-06	1	1	6.88031e-05	1	1	0.000324864	0.716192	0.25172	1	4.43845e-09	0.077289	1
MT R	1	3.89716e-12	4.15479e-07	1	0.50379	0.000154955					0.367243	1	3.69658e-08	0.0632189
PrW L	1	4.77645e-08	0.000251339	1	1	0.000152062	1	1	0.000641914	0.9956	0.196961	1	1.23465e-07	0.162173	1
PrW R	1	8.57153e-09	0.00011084	1	1	0.000115473	1	1	0.00680405	1	0.391506	1	9.33487e-07	0.281064	1

## Sheet: Table S17 - Correlation measure
	RW	OW	IW	ZW	nOc	NL	ONL	CBL	PH	uPW	lPW	SnH	SnW	PMH	SWo	OC	ML	MW	ManL L	ManL R	ManH L	ManH R	MD L	MD R	MaW	MT L	MT R	PrW L	PrW R
mal_adu	0.843042	0.818984	0.786811	0.698209	0.684725	0.620539	0.697535	0.748547	0.484989	0.661932	0.571439	0.355911	0.52289	0.642364	0.752594	0.276171	0.647616	0.409212	0.746369	0.735817	0.799235	0.779665	0.868136	0.882123	0.776075	0.881861	0.899654	0.75298	0.726836
fem_adu	0.635633	0.715822	0.491397	0.626573	0.791668	0.82781	0.695073	0.742565	0.343383	0.588023	0.594341	0.33376	0.359004	0.0392283	0.472639	0.259463	0.683782	0.472812	0.81294	0.537119	0.814335	0.813299	0.758757	0.817376	0.718452	0.800507	0.820219	0.531689	0.598276
unk_neo	0.953879	0.995964	0.914807	0.989253	0.986959	0.867368	0.906497	0.905838	0.823409	0.972225	0.971918	0.772044	0.935241	0.825691	0.985332	0.904523	0.983814	0.809868	0.987225	0.857911	0.947515	0.959273	0.982984	0.990655	0.86723	0.912136	0.713532	0.937878	0.963127
mal_juv	0.940119	0.954513	0.855664	0.937855	0.757006	0.580731	0.926937	0.926028	0.832966	0.972045	0.941723	0.425525	0.558349	0.913399	0.830414	0.667815	0.971909	0.859871	0.963289	0.93168	0.923083	0.899546	0.950371	0.944263	0.918357	0.938355	0.956727	0.917692	0.877245
fem_juv	0.725812	0.677931	0.260318	0.507682	0.823809	0.815493	0.651202	0.738468	0.279191	0.246486	0.265963	-0.0938575	0.397804	0.739095	0.650823	0.61783	0.769919	0.107874	0.862966	0.827262	0.787305	0.899804	0.774723	0.776646	0.760338	0.692246	0.791479	0.652471	0.867984
mal_neo	0.250587	0.979592	0.993707	0.987155	0.995993	0.980806	0.996167	0.989253	0.973963	0.991419	0.988671	0.992379	0.987394	0.953407	0.250587	0.997434	0.961589	0.991115

## Sheet: Table S18 - LDA results
Variables	All groups	Adult female - adult male	Juvenile female - juvenile male	Adult female - juvenile female	Adult male - juvenile male	Adult female - juvenile male
MEAN LDA SUCCESS measurements
RW	0.66962	0.98883	0.462976	0.79279	0.91973	0.69023
OW	0.6878	0.98832	0.541516	0.78117	0.93311	0.76566
IW	0.58724	0.88668	0.605604	0.78825	0.75601	0.80302
ZW	0.66832	0.96596	0.506888	0.817417	0.90854	0.70609
nOC	0.57939	0.83491	0.543798	0.78896	0.82315	0.66171
NL	0.57822	0.82127	0.568808	0.7929	0.82163	0.66799
ONL	0.66515	0.93954	0.62679	0.7527	0.87302	0.7141
CBL	0.66809	0.976	0.498024	0.77304	0.91858	0.70316
PH	0.65801	0.95215	0.50371	0.75971	0.88901	0.70132
uPW	0.65999	0.9895	0.51478	0.78857	0.9018	0.74432
lPW	0.66881	0.97848	0.467387	0.8197	0.91753	0.66813
SnH	0.53915	0.78683	0.506353	0.78746	0.74903	0.72462
SnW	0.4487	0.66683	0.503303	0.78911	0.75011	0.66973
PMH	0.56472	0.84053	0.470371	0.78632	0.82675	0.67792
SWo	0.6677	0.98827	0.493602	0.80814	0.94699	0.67633
OC	0.59357	0.82358	0.542826	0.7935	0.77748	0.70533
ML	0.6738	0.96313	0.506935	0.87189	0.88244	0.67766
MW	0.59276	0.86077	0.48748	0.778168	0.78548	0.78288
ManL L	0.66245	0.92041	0.491042	0.79664	0.83107	0.66907
ManL R	0.64863	0.91456	0.481164	0.78414	0.85813	0.66542
ManH L	0.64557	0.90091	0.488617	0.77551	0.88344	0.6646
ManH R	0.66081	0.91703	0.506231	0.78029	0.89662	0.67383
MD L	0.6459	0.89168	0.578455	0.79008	0.81529	0.71253
MD R	0.66048	0.92459	0.55063	0.79194	0.87876	0.68369
MaW	0.66677	0.91545	0.486623	0.78004	0.90672	0.67657
MT L	0.67487	0.95763	0.546975	0.76063	0.91549	0.66877
MT R	0.67747	0.97059	0.596056	0.78227	0.92453	0.69353
PrW L	0.65094	0.88462	0.502064	0.79011	0.87206	0.66612
PrW R	0.65398	0.92246	0.485972	0.75669	0.90447	0.66712
All skull	0.69282	0.99865	0.684619	0.82454	0.93129	0.77883
All mandible	0.66174	0.95325	0.577081	0.81279	0.89617	0.63292
MEAN LDA SUCCESS GMM
All skull	0.7457	0.9976	0.7798	0.857	0.9398	0.8911
All mandible	0.7042	0.9291	0.608	0.7599	0.8263	0.816

## Sheet: Table S19 - Pooled variance lan
	All groups		Ontogeny series female		Ontogeny series male		Sexual dimorphism adults		Sexual dimorphism juveniles		Juveniles males - adult females
Iteration	Pooled variance	Removed Landmark in TPS files	Pooled variance	Removed Landmark in TPS files	Pooled variance	Removed Landmark in TPS files	Pooled variance	Removed Landmark in TPS files	Pooled variance	Removed Landmark in TPS files	Pooled variance	Removed Landmark in TPS files
1	3.17715e-05	5	1.40039e-05	1	2.18087e-05	1	1.93196e-05	1	1.91672e-05	1	1.76041e-05	1
2	3.25968e-05	12	1.44171e-05	2	2.25679e-05	12	1.99238e-05	5	1.98359e-05	13	1.81363e-05	2
3	3.34318e-05	2	1.48538e-05	5	2.33558e-05	13	2.05435e-05	2	2.05265e-05	12	1.8692e-05	5
4	3.42872e-05	13	1.52397e-05	23	2.41932e-05	22	2.11812e-05	12	2.12053e-05	22	1.92361e-05	13
5	3.51585e-05	62	1.56398e-05	3	2.50602e-05	5	2.18249e-05	13	2.1885e-05	2	1.98053e-05	12
6	3.60855e-05	3	1.60523e-05	63	2.59375e-05	2	2.24614e-05	4	2.2596e-05	3	2.03982e-05	4
7	3.70748e-05	63	1.64915e-05	24	2.67985e-05	4	2.30989e-05	22	2.33115e-05	5	2.10001e-05	62
8	3.80632e-05	4	1.69675e-05	12	2.76912e-05	3	2.37402e-05	3	2.4022e-05	4	2.16412e-05	3
9	3.90566e-05	33	1.74732e-05	62	2.85059e-05	63	2.44172e-05	63	2.47842e-05	62	2.22803e-05	63
10	4.01051e-05	34	1.80133e-05	4	2.93715e-05	62	2.51249e-05	62	2.55374e-05	63	2.29619e-05	23
11	4.11915e-05	23	1.85652e-05	13	3.02745e-05	23	2.57972e-05	15	2.63337e-05	14	2.36727e-05	24
12	4.23415e-05	25	1.91467e-05	34	3.1234e-05	24	2.65049e-05	34	2.71924e-05	23	2.4395e-05	14
13	4.35386e-05	27	1.975e-05	32	3.22221e-05	15	2.72589e-05	33	2.80878e-05	24	2.51424e-05	15
14	4.48104e-05	32	2.03796e-05	33	3.32632e-05	34	2.80346e-05	14	2.90435e-05	15	2.59348e-05	34
15	4.6167e-05	22	2.105e-05	15	3.43773e-05	31	2.87831e-05	27	3.00471e-05	21	2.67777e-05	33
16	4.7623e-05	26	2.17614e-05	14	3.55743e-05	14	2.95682e-05	30	3.11001e-05	33	2.76821e-05	22
17	4.91706e-05	14	2.25091e-05	31	3.68608e-05	32	3.04099e-05	32	3.22304e-05	34	2.85936e-05	32
18	5.08235e-05	31	2.32218e-05	27	3.82426e-05	33	3.13018e-05	6	3.34192e-05	28	2.95785e-05	31
19	5.25808e-05	15	2.39926e-05	6	3.9664e-05	26	3.22686e-05	25	3.46814e-05	25	3.06388e-05	27
20	5.45051e-05	24	2.48347e-05	25	4.11748e-05	25	3.32832e-05	40	3.6038e-05	27	3.17572e-05	21
21	5.65462e-05	35	2.56918e-05	21	4.27506e-05	6	3.43693e-05	31	3.74983e-05	31	3.29524e-05	28
22	5.86743e-05	28	2.65833e-05	26	4.44118e-05	30	3.55413e-05	36	3.90954e-05	32	3.42466e-05	25
23	6.09808e-05	30	2.75332e-05	39	4.6213e-05	40	3.68089e-05	26	4.08166e-05	35	3.56337e-05	6
24	6.3486e-05	36	2.85674e-05	35	4.80927e-05	28	3.81955e-05	35	4.26752e-05	26	3.71085e-05	35
25	6.61559e-05	40	2.9707e-05	36	5.01147e-05	39	3.96683e-05	23	4.46202e-05	39	3.8718e-05	39
26	6.89763e-05	29	3.08782e-05	30	5.23344e-05	35	4.12284e-05	39	4.67557e-05	36	4.04722e-05	36
27	7.19974e-05	39	3.21495e-05	28	5.47089e-05	29	4.29549e-05	21	4.8936e-05	29	4.23022e-05	30
28	7.49266e-05	21	3.35253e-05	40	5.7226e-05	21	4.47725e-05	29	5.12879e-05	6	4.42991e-05	26
29	7.79097e-05	75	3.50908e-05	22	5.98861e-05	36	4.67137e-05	28	5.39134e-05	30	4.65411e-05	40
30	8.10262e-05	76	3.67361e-05	29	6.29181e-05	76	4.88536e-05	76	5.68009e-05	37	4.90053e-05	29
31	8.43661e-05	42	3.85531e-05	75	6.60027e-05	38	5.10839e-05	75	5.99388e-05	40	5.16212e-05	37
32	8.81532e-05	1	4.04711e-05	37	6.94456e-05	27	5.35086e-05	24	6.32952e-05	75	5.44077e-05	75
33	9.26896e-05	38	4.23722e-05	76	7.33607e-05	37	5.64095e-05	37	6.66135e-05	16	5.70814e-05	38
34	9.75995e-05	37	4.43975e-05	42	7.77159e-05	75	5.95868e-05	38	7.01898e-05	43	6.00029e-05	16
35	0.000102477	17	4.65813e-05	17	8.17211e-05	42	6.27312e-05	42	7.41973e-05	41	6.32612e-05	76
36	0.000107811	16	4.90809e-05	38	8.60181e-05	41	6.58166e-05	41	7.8411e-05	7	6.68143e-05	17
37	0.000113712	41	5.18186e-05	16	9.06357e-05	16	6.91528e-05	16	8.3042e-05	38	7.04521e-05	41
38	0.000119234	43	5.45967e-05	41	9.55841e-05	7	7.26453e-05	17	8.83209e-05	17	7.42922e-05	42
39	0.0001253	7	5.73818e-05	74	0.000100982	17	7.61402e-05	74	9.38869e-05	76	7.83548e-05	7
40	0.000131801	44	6.02319e-05	7	0.000106425	74	7.98759e-05	7	9.99571e-05	73	8.2745e-05	73
41	0.000139074	74	6.32221e-05	71	0.00011223	73	8.35948e-05	73	0.000105907	42	8.76212e-05	74
42	0.000147099	6	6.64771e-05	73	0.000118284	43	8.75839e-05	72	0.000112578	74	9.28844e-05	43
43	0.00015731	73	6.98517e-05	43	0.000124911	71	9.18535e-05	67	0.000119817	44	9.84422e-05	71
44	0.000167467	72	7.36741e-05	66	0.000131879	72	9.61604e-05	71	0.000127813	71	0.000104892	47
45	0.000178738	71	7.75777e-05	72	0.000139972	44	0.000100733	66	0.000137248	47	0.000111986	66
46	0.000190377	67	8.21266e-05	44	0.000148399	20	0.000105311	43	0.00014773	20	0.000118876	44
47	0.000202922	66	8.67267e-05	67	0.000157604	47	0.000110633	44	0.000160147	45	0.00012644	72
48	0.000216554	20	9.14922e-05	47	0.000169502	66	0.000116588	20	0.00017474	66	0.000135041	20
49	0.000233848	47	9.72397e-05	18	0.000180578	67	0.000123746	45	0.000189885	18	0.000145444	45
50	0.000252537	18	0.000103177	20	0.000193013	18	0.000131784	48	0.00020614	51	0.000157897	18
51	0.000271668	19	0.00011026	48	0.000207697	45	0.000141971	19	0.000224051	72	0.000170599	19
52	0.000293322	46	0.000117953	45	0.00022492	51	0.000153346	47	0.00024395	49	0.00018495	67
53	0.000314835	51	0.000127035	19	0.000244118	19	0.000168656	18	0.000268116	60	0.000200433	51
54	0.000342693	45	0.000137622	65	0.000266129	46	0.000184807	46	0.00029248	57	0.000218801	49
55	0.00037497	64	0.000149258	46	0.000291081	49	0.000204934	65	0.000321787	64	0.000240503	60
56	0.000413191	60	0.000165057	64	0.000321806	60	0.000226175	52	0.000354184	53	0.000265259	64
57	0.000453061	65	0.000184263	49	0.000358115	64	0.000255209	50	0.00039124	19	0.000292369	57
58	0.000491659	57	0.000207749	51	0.000398843	57	0.000290169	61	0.000434342	68	0.000322481	53
59	0.000532849	53	0.000234865	60	0.000441015	53	0.000332071	64	0.000484053	46	0.000355994	46
60	0.000576146	52	0.000264394	50	0.000485527	65	0.000389128	49	0.00054183	65	0.000394232	65
61	0.000620431	61	0.000300612	52	0.000524043	59	0.000450792	51	0.000614285	67	0.000435765	10
62	0.000665797	10	0.000349018	61	0.000568068	10	0.000525125	60	0.000691492	10	0.000489817	68
63	0.000724779	49	0.000384604	69	0.000620032	55	0.000599138	58	0.000783898	59	0.000549663	59
64	0.000797212	48	0.000433011	68	0.000677967	8	0.000689765	59	0.000899447	8	0.000619303	8
65	0.000901987	59	0.000483235	58	0.000745938	58	0.000833673	57	0.00104969	55	0.000709048	55
66	0.000999145	54	0.00055951	59	0.000827315	52	0.000999508	53	0.00124973	70	0.000825549	70
67	0.00110906	58	0.000663846	57	0.000922917	48	0.00123884	54	0.00146587	9	0.000970596	9
68	0.00128648	50	0.000795413	8	0.00115519	50	0.00161285	8	0.00171413	58	0.0011165	11
69	0.00169023	8	0.00102084	54	0.00148936	54	0.00178289	10	0.0020062	11	0.00129815	58
70	0.00198559	11	0.00138085	53	0.00200582	61	0.00213826	11	0.00237588	52	0.00151753	52
71	0.00221062	69	0.00208729	10	0.00243013	11	0.00233496	56	0.00280117	61	0.00175471	61
72	0.00435504	68	0.00380162	11	0.00277819	9	0.00273581	9	0.003182	56	0.00193618	56
73	0.00489829	55	0.00436162	56	0.00320359	56	0.00309774	55	0.00436481	69	0.00242253	69
leftover LM		9, 56, 70		9, 55, 70		68, 69, 70		68, 69, 70		48, 50, 54		48, 50, 54

## Sheet: Table S20 - Pooled variance lan
	All groups		Ontogeny series female		Ontogeny series male		Sexual dimorphism adults		Sexual dimorphism juveniles		Juveniles males - adult females
Iteration	Pooled variance	Removed Landmark in TPS files	Pooled variance	Removed Landmark in TPS files	Pooled variance	Removed Landmark in TPS files	Pooled variance	Removed Landmark in TPS files	Pooled variance	Removed Landmark in TPS files	Pooled variance	Removed Landmark in TPS files
1	6.04484e-05	1	4.2168e-05	2	4.52699e-05	2	4.5964e-05	2	4.51114e-05	14	4.28524e-05	2
2	6.42666e-05	2	4.53403e-05	3	4.89403e-05	1	4.98729e-05	1	4.79254e-05	3	4.61477e-05	1
3	6.82789e-05	13	4.86875e-05	1	5.28036e-05	3	5.42592e-05	3	5.09579e-05	13	4.96878e-05	3
4	7.26101e-05	14	5.21054e-05	5	5.62484e-05	14	5.79293e-05	15	5.41709e-05	1	5.31591e-05	5
5	7.73369e-05	15	5.57756e-05	4	6.00515e-05	15	6.18381e-05	13	5.76564e-05	5	5.67846e-05	14
6	8.24509e-05	3	5.96463e-05	14	6.42998e-05	13	6.61806e-05	14	6.14164e-05	4	6.07189e-05	4
7	8.80189e-05	16	6.38219e-05	13	6.90039e-05	16	7.09879e-05	16	6.54293e-05	16	6.49591e-05	13
8	9.35745e-05	20	6.84694e-05	15	7.37659e-05	4	7.58168e-05	4	6.99036e-05	20	6.91402e-05	20
9	9.99615e-05	4	7.34732e-05	16	7.92896e-05	20	8.08801e-05	20	7.47935e-05	24	7.36247e-05	8
10	0.000107159	19	7.87335e-05	24	8.53094e-05	19	8.66888e-05	5	7.9752e-05	19	7.84972e-05	15
11	0.000114685	23	8.45088e-05	23	9.19326e-05	5	9.32414e-05	19	8.54821e-05	8	8.44363e-05	23
12	0.000123017	8	9.04569e-05	19	9.9563e-05	8	9.99474e-05	24	9.13232e-05	12	9.08322e-05	19
13	0.000132195	24	9.67181e-05	20	0.000107053	24	0.000107189	8	9.84022e-05	26	9.75927e-05	25
14	0.000141637	5	0.000103507	18	0.000115138	26	0.000115056	23	0.00010633	30	0.000105168	11
15	0.000152481	30	0.00011176	12	0.000124659	12	0.000123441	26	0.000116744	2	0.000114251	29
16	0.000164066	26	0.000121803	30	0.000135674	30	0.000133404	12	0.000129631	10	0.000125819	17
17	0.000179442	12	0.000133719	10	0.000149845	10	0.000145505	30	0.000147101	22	0.000141185	9
18	0.000198275	22	0.000148218	26	0.000167964	22	0.000160868	18	0.000168026	18	0.000161634	21
19	0.000223079	18	0.000167373	22	0.000193956	18	0.000181519	22	0.000193267	7	0.000187772	27
20	0.000250985	10	0.000191729	28	0.000226313	7	0.000210477	10	0.000226196	28	0.000229731	6
21	0.000280941	28	0.000225779	8	0.000263816	28	0.000246611	28	0.000260246	32	0.00032002	31
22	0.000319944	7	0.000275495	7	0.000333087	32	0.00029343	7	0.000328141	31	0.000393174	32
23	0.000396289	32	0.000356952	32	0.000411509	31	0.000383435	32	0.000481852	6	0.000579514	7
24	0.000494009	31	0.000442867	31	0.000555696	6	0.000458728	31	0.000588105	9	0.000710547	10
25	0.000628996	6	0.000618172	6	0.000660647	9	0.000610394	6	0.000697545	29	0.000839185	30
26	0.000795861	9	0.000800501	9	0.000768583	11	0.000752474	9	0.000851351	25	0.00102279	26
27	0.000880276	25	0.000929569	17	0.000974836	21	0.000846121	11	0.00102489	27	0.00127162	22
28	0.000980524	29	0.00105723	11	0.00122342	29	0.0011087	21	0.00121273	21	0.00149713	12
29	0.000926327	17	0.00136718	21	0.00105719	23	0.00144295	17	0.00131506	15	0.00143249	28
leftover LM		2027-11-21		25, 27, 29		17, 25, 27		25, 27, 29		2023-11-17		16, 18, 24

## Sheet: Table S21 - Tusk socket measure
FOC	Museum_number_as_catalogued	MuseumDepot	Age	Ontogeny	Locality	Collector	Collection_date	Site	Overal Suture fusing	Lamboid	Nasal	Premaxilla	Premaxilla sutures perimeter	Premaxilla sutures ventral midline	Basioccipital	Left_longitudinal	Right_longitudinal	Left_latitudinal	Right_latitudinal	comment_morphology	Ontogenetic study	Mandible	Landmarked_M	Skull	Landmarked_S
3830	NHMUK ZD.1915.12.6.1	NHM London		mal_adu	Hudson Bay district	Rowland Ward Trustees (Pres.) 1915	1915		fused	fused	almost fused	fused				58.84	57.28	44.85	40.78	right posterior half missing	x			x	done
3833	NHMUK ZD.1939.4474B	NHM London		unk_adu	Pond's Bay, Davis Straight	Rothschild Bequest (ex Tring)			fused	fused	mostly fused	fused			fused	55.6	61.21	35.75	32.68	alveoli broken at edge	test adult			x	done
4480	CMNFV 34510	CMN		mal_adu	Cape Anne, Somerset Island NWT	A.S. Dyke	1977		fused	mostly fused	fused	fused	fused	fused	mostly fused	65.46	62.43	35.69	39.9	mandible is a cast	x	x	done	x	done
4489	93DCA65	CMN		unk_adu					fused	fused	fused	fused	fused	fused	fused	47.8	50.76	32.47	30.6		test adult	x	done	x	done
4492	CMNMA 32307	CMN	11.2	fem_juv	Parry Bay Northern Foxe basin		1961		mostly fused	fused	mostly fused	mostly fused	mostly fused	mostly fused	fused	38.92	37.34	24.89	27.52	11,2 years	x	x	done	x	done
4493	CMNMA 32319	CMN	7.3	fem_juv	Parry Bay Northern Foxe basin		1961		partially fused	partially fused	partially fused	partially fused	partially fused	partially fused	partially fused		37.59			7,3 years	x	x	done	x	done
4494	CMNMA 32320	CMN	12.3	fem_adu	Parry Bay Northern Foxe basin		1961		mostly fused	mostly fused	fused	mostly fused	mostly fused	mostly fused	fused	42.67	45.05	26.76	25.23	12,3 years	x	x	done	x	done
4503	CMNMA 32303	CMN	22.2	fem_adu	Parry Bay Northern Foxe basin		1961		fused	mostly fused	fused	fused	fused	fused	fused	37.38	36.11	24.47	24.39	22,2 years	x	x	done	x	done
4504	CMNMA 32304	CMN	8.2	fem_juv	Parry Bay Northern Foxe basin		1961		partially fused	partially fused	partially fused	partially fused	partially fused	partially fused	partially fused	39.47		25.06		8,2 years	x			x	done
4507	CMNMA 32306	CMN	3.2	mal_neo	Parry Bay Northern Foxe basin		1961		unfused	unfused	unfused	unfused	unfused	unfused	unfused		35.17			3,2years	x			x	done
4509	CMNMA 32300	CMN	23.2	mal_adu	Parry Bay Northern Foxe basin		1961		fused	fused	fused	fused	fused	fused	fused	57.97		21.7		23,2years	x	x	done	x	done
4512	CMNMA 37	CMN		unk_juv	Nunavut, Nottingham Island	Bell	1885		mostly fused	mostly fused	mostly fused	mostly fused	mostly fused	mostly fused	unfused	45.06	45.19	30.14	29.81		test juvenile			x	done
4513	CMNMA 9533	CMN		mal_juv	Cape Robertson Smith Sound NW Greenland	Anderson	1928		mostly fused	mostly fused	partially fused	mostly fused	mostly fused	mostly fused		53.42	53.13			cutmarks	x	x	done	x	done
4514	CMNMA 32310	CMN	28+	fem_adu	Parry Bay Northern Foxe basin		1961		fused	mostly fused	fused	fused	fused	fused	fused	40.28	41.35	25.29	26.72	28+ years	x	x	done	x	done
4515	CMNMA 32317	CMN	15.2	mal_adu	Parry Bay Northern Foxe basin		1961		fused	fused	fused	fused	fused	fused	fused	59.63	58.63	36.64	33.03	15,2years	x	x	done	x	done
4517	CMNMA 32295	CMN	17.1	mal_adu	Parry Bay Northern Foxe basin		1961		fused	fused	fused	fused	fused	fused	fused	67.03	63.8	36.67	38.49	17,1years; high basioccipital ridge; 3030total length	x	x	done	x	done
4520	CMNMA 32315	CMN	13.2	mal_adu	Parry Bay Northern Foxe basin		1961		fused	fused	mostly fused	fused	fused	fused	fused	65.25	64	39.08	37.58	13,2 years	x	x	done	x	consistency
4595	TSZM 256	Tromsø University Museum		fem_adu	Svalbard				fused	fused	mostly fused	fused	fused	mostly fused	fused	41.84	39.41	28.37	23.74	deciduous teeth; small teeth; constriction at tusk socket	x	x	done	x	done
4597	TSZM 107	Tromsø University Museum		unk_juv	Kong Karls Land				mostly fused	mostly fused	mostly fused	mostly fused	mostly fused	mostly fused	mostly fused	41.18	38.68	23.88	22.34		test juvenile	x	done	x	done
4598	TSZM 574	Tromsø University Museum		fem_adu	cf Svalbard				fused	fused	fused	fused	fused	fused	fused	56.78	55.21	25.51	28.29	markings on condyle	x	x	done	x	done
4605	TSZM 2240	Tromsø University Museum		unk_adu	Jan Mayen vestside	B.H. Brobakk	1963-09-01		fused			fused	fused	partially fused		64.05		46.72		deciduous alveoli; large teeth	test adult			x	done
4610	TSZM 86	Tromsø University Museum		fem_adu	cf Svalbard				fused	fused	fused	fused	fused	fused	fused	20.94		16.07		tusk sockets very slender, constrict base of right socket, curved inside; deciduous tooth present skull; skull last two teeth alveoli pair grown closed; occipital crest wonky ridge; mandible first two alveoli grown closed; mandible very sharp edges condyles; very narrow interorbital	x	x	done	x	done
4616	NHMO-DMA-32428/2-O	NHM Oslo		unk_juv	Greenland	Fridtjof Nansen	1893-10-11		mostly fused	mostly fused	mostly fused	partially fused	partially fused	partially fused	mostly fused	42.26	39.49	25.73	24.85	Unclear which metadata matches; mandible attached; tusks not included in scan	test juvenile	x	done	x	done
4619	NHMO-DMA-33031/1-O	NHM Oslo		unk_adu	Svalbard		1888		fused	mostly fused	mostly fused	fused	fused	fused	fused	56.45	62.63		29.57	tusks not included in scan; nasal dorsal flat	test adult	x	done	x	done
4620	NHMO-DMA-42960/1-O + 3-O	NHM Oslo		mal_adu	Jan Mayen	øystein Wiig	24.02.1997		fused	fused	fused	fused	fused	fused	fused	59	56.24	40.73	44.51	very large mandible	x	x	consistency	x	done
4621	NHMO-DMA-46583/1-O + 2-O	NHM Oslo		mal_adu	Svalbard Lomfjorden	Ian Gjertz	01.08.1999		fused	fused	fused	fused	fused	fused	fused	49.09	48.45	39.64	28.92		x	x	test	x	done
4656	NHMO-DMA-42229/1-O + 4-O	NHM Oslo		mal_adu	Smeerenburgfjord Svalbard		13.07.1993		fused	fused	fused	fused	fused	fused	fused			49.14	45.99	mandible tooth sockets shallow; posterior condyles mandible rough; old individual?; teeth laterally less polished; chop marks left side skull	x	x	test	x	done
4657	NHMO-DMA-56617/1-O	NHM Oslo		unk_adu	Oslo østbanestasjonen graving		03.01.1955		fused		fused	fused	fused	fused		47.5	46.02	33.09	30.24		test adult			x	done
4660	NHMO-DMA-33034/1-O	NHM Oslo		mal_adu			1900		fused	fused	fused	fused	fused	fused	fused	56.43	50.98	35.74	45.47		x	x	done	x	done
4671	NHMD-M11-CN726	Zoology Museum, Copenhagen, Denmark		fem_adu	Scoresby Sund	Alwin Pedersen	10.09.1929		fused	fused	fused	fused	fused	mostly fused	fused	36.45		25.11		right tusk underdeveloped, rostrum asymmetrical; left mastoid chopped	x	x	done	x	done
4676	NHMD-M11-CN732	Zoology Museum, Copenhagen, Denmark		fem_adu	Scoresby Sund	Alwin Pedersen	24.10.1927		fused	fused	fused	fused	fused	mostly fused	fused	41.45	43.38	25.45	28.58	tusks medial side just below mandible level polished and incised; first molar mandible shallow; cutmarks	x	x	half done	x	done
4679	NHMD-M11-CN729	Zoology Museum, Copenhagen, Denmark		fem_adu	Scoresby Sund				fused	fused	fused	fused	fused	fused	fused	37.06	35.83	21.34	21.82	skulld ventral side dark	x	x	done	x	done
4682	NHMD-M11-CN293	Zoology Museum, Copenhagen, Denmark		fem_adu	Northeast Greenland	F Johansen	18.03.1909		fused		fused	fused	fused	fused		31.51	32.79	24.93	24.87	right tusk polished stronly medial side; scan slighty mistextured	x	x	done	x	done
4684	NHMD-M11-CN276	Zoology Museum, Copenhagen, Denmark		fem_adu	Holsteinborg		24.5.1899		fused	mostly fused	mostly fused	mostly fused	fused	mostly fused	fused	43.15		23.92		right tusk split, rostrum/socket underdeveloped	x	x	done	x	done
4749	NHMD-M11-CN461	Zoology Museum, Copenhagen, Denmark		mal_adu	Scoresby Sund	Alwin Pedersen	14.11.1924		fused	fused	fused	fused	fused	fused	fused	63.05	63.96	43.88	40.04		x	x	done	x	done
4753	NHMD-M11-CN465	Zoology Museum, Copenhagen, Denmark		mal_adu	Jakobshavn distrikslage Christensom		27.11.1926		fused	fused	fused	fused	fused	fused	fused	68.56		46.1		right tusk underdeveloped; deep mouth; posterior crest high	x	x	done	x	done
4755	NHMD-M11-CN-M1269	Zoology Museum, Copenhagen, Denmark		mal_adu	Thuleomradet	Age Gilberg	1938		fused	fused	fused	fused	fused	fused	fused	57.16	60.3	40.52	40.67	nasal bone flat and depressed, pit on right side; cut marks on left socket; cracking in right tusk base; mandible ramus both sides ventrally chopped: cutmarks at left mandible condyle	x	x	done	x	done
4756	NHMD-M11-CN1268	Zoology Museum, Copenhagen, Denmark		mal_adu	Lille snenaes (Dove Bugt) Northeasth Greenland	Born E.W.	04.08.2001		fused	mostly fused	fused	fused	fused	fused	fused	47.19	48.64	33.18	35.75	found dead ; mandible has bony growth at left tip anteriorly; nasal bit flat; left tusk has replaced disk just above lip level	x	x	done	x	consistency
4757	NHMD-M11-CN1206	Zoology Museum, Copenhagen, Denmark		mal_adu	Mariussak (Thule Greenland)	Erik Born and Therese Kristensen	apr78		fused	fused	fused	fused	fused	fused	fused	62.74	65.8	39.09	40.12		x	x	test	x	done
4760	NHMD-M11-CN822	Zoology Museum, Copenhagen, Denmark		mal_adu	Thuledistriktet	Chr. Vibe Thule Ellesberel Expedition	1940		fused	fused	fused	fused	fused	fused	fused	64.02		44.21		label says female but mandible and skull look male; deciduous teeth skull; clump grown in bone at left zygapophyse; bony growth ventral mandible	x	x	done	x	done
4761	NHMD-M11-CN818	Zoology Museum, Copenhagen, Denmark		fem_adu	Neqe, Thule	Chr. Vibe Thule Ellesberel Expedition	1940		fused	mostly fused	fused	fused	fused	fused	fused	41.46	39.69	24.93	23.54	tusks medial below lip level indent polished; right molar and tusk socket fragmented or bone infection?; nasal suture line anteriorly protruding in middle; slender zygoapomatic arch	x	x	done	x	done
4762	NHMD-M11-CN820	Zoology Museum, Copenhagen, Denmark		fem_juv	Thuledistriktet	Chr. Vibe Thule Ellesberel Expedition	1940		mostly fused	mostly fused	mostly fused	mostly fused	mostly fused	mostly fused	fused	43.19	43.81	22.24	24.52	deciduous teeth skull; cutmarks	x	x	done	x	done
4763	NHMD-M11-CN819	Zoology Museum, Copenhagen, Denmark		fem_adu	Neqe, Thule	Chr. Vibe Thule Ellesberel Expedition	1940		fused	fused	fused	fused	fused	mostly fused	fused	36.61	36.58		21.71	deciduous teeth skull; tusk polished indent below lip level; mandible shallow anterior alveolus, small posterior molar	x	x	done	x	done
4765	NHMD-M11-CN816	Zoology Museum, Copenhagen, Denmark		mal_adu	Neqe, Thule	Chr. Vibe Thule Ellesberel Expedition	sept 1939		fused	fused	fused	fused	fused	fused	fused	64.51	67.77	47.48	48.13		x	x	test	x	done
4768	NHMD-M11-CN1156	Zoology Museum, Copenhagen, Denmark		mal_adu	Lille Snenaes, Covebugt	Born E.W.	1989-08-01		fused	fused	fused	fused	fused	fused	fused	45.84	45.69	33.97	31.1	polished tusks below lip level; scratches left tusk	x	x	done	x	done
4787	NHMD-M11-CN478	Zoology Museum, Copenhagen, Denmark		mal_adu	Thule	R. Rasmussen	pre1927		mostly fused	mostly fused	mostly fused	mostly fused	mostly fused	mostly fused	fused		56.06		32.56	left tusk split laterally; nasal dorsal tip bit inward; deciduous teeth; cutmarks	x	x	consistency	x	done
4788	NHMD-M11-CN482	Zoology Museum, Copenhagen, Denmark		mal_adu	South Thule	KR	pre 1928		fused	fused	fused	fused	fused	fused		78.92	71.61	45.32	43.79	skull posterior highly fragmented, not included in scan; double orbital tips; tusks polished medial	x	x	test	x	done
4789	NHMD-M11-CN481	Zoology Museum, Copenhagen, Denmark		mal_adu	Welcome, South Thule	S Thule expedition	pre1928		fused	fused	mostly fused	fused	fused	fused	fused	69.11		38.72		bullet impact skull? Chop and cut marks all over; tusks polished indent	x	x	test	x	done
4793	NHMD-M11-CN133	Zoology Museum, Copenhagen, Denmark		fem_adu		Jensen	21.11.xx84		fused	mostly fused	fused	mostly fused	mostly fused	mostly fused	fused	35.49	35.49	23.92	23.85	skull slightly curved around axis with condyles not same orientation as mouth; deciduous teeth skull; cutmarks condyles; anterior tip mandible protruding	x	x	done	x	done
4794	NHMD-M11-CN459	Zoology Museum, Copenhagen, Denmark		fem_juv	American side 3øje Thule exp	Kapt Gotfr Hanssen	21.04.1923		partially fused	partially fused	partially fused	partially fused	partially fused	partially fused	mostly fused	29.2	29.97	21.24	19.79	mandible attached to skull; soft tissue present and dried;	x	x	not possible	x	done
4816	RMNH.MAM.64126	Naturalis		mal_adu	unknown				fused	fused	fused	fused	fused	fused	fused		43.44		35.78	teeth very sharp edge; condyles mandible pathologies?	x	x	done	x	done
4817	RMNH.MAM.64125	Naturalis		mal_adu	mer glaciale				fused	fused	fused	fused	fused	fused	fused	63.04	61.2	41.59	43.4		x	x	done	x	done
4820	RMNH.MAM.64130	Naturalis		mal_adu	unknown	van Lidth de Jeude			fused	fused	fused	fused	fused	fused	fused	57.83		35.6		mandible attached; right tusks used to be fixed with plaster?; 549 nr on skull	x	x	done	x	done
4823	ZMA.MAM.2895	Naturalis		fem_adu	unknown				fused	fused	fused	fused	fused	fused	fused		37.77		23.02	condyle mandible flat posteriorly; mounting holes sockets; anterior tip mandible curly; cuts on occipital condyles; bony growth mandible ventral side; entre-pot dok	x	x	done	x	done
4845	ZMA.MAM.7696	Naturalis		unk_adu	Oude Gracht, Utrecht	Moddermans			fused		fused	fused	fused	fused		70.81	67.93	44.09	45.49	Oude Gracht, Utrecht ad male Gevonden bij graafwerk voor een septic tank op het terrein van de Galeries Modernes, Utrecht- Oude Gracht In sliplaag (klei op de vaste zandplaat + 72 cm N.A.P. (zie A.B. van Deinse- 1944- De Lev. Nat. 48. pp. 119-121); deciduous teeth anteriorly; anterior and left side chop/cut marks in plan; lip bit altered; nasal basis altered; chop mark in nasal dorsal; dorsal orb…	test adult			x	done
4847	B.5908	Bergen		mal_adu	Hornsund, Svalbard				completely fused	completely fused	completely fused	completely fused			fused	70.64	67.64	41.14	41.93	posterior part cranium missing	x	x	done	x	done
4849	M-73301	AMNH		fem_adu	North of Northumberland Sound, Greenland	H.C. Raven	17.aug.26		mostly fused	mostly fused	mostly fused	mostly fused	mostly fused	mostly fused	fused	41.34	39.43	29.26	29.91	right side missing; mandible right posterior two alveoli closed; deciduous tooth mandible left	x	x	done	x	done
4855	M-14072	AMNH		fem_adu	Murchison Sound	Robert E. Peary	1 Oct 1896		fused	mostly fused	fused	fused	fused	fused		43.78	40.26	29.27	28.09	posterior part missing; slender zygomatic arches; bumps on mandibular condyle	x	x	done	x	done
4869	M-15086	AMNH		fem_adu	Greenland	Robert E. Peary	15 Oct 1896		fused	fused	fused	fused	fused	fused	fused	40.24	42.09	22.81	25.46	right tusk subtle polish below lip level, broken off tip and polished	x	x	done	x	done
4870	M-15088	AMNH		fem_adu	Greenland	Robert E. Peary	15 Oct 1896		fused	fused	fused	fused	fused	fused	fused	35.73	33.66	20.25	21.45	musket ball hole left side skull posterior, cracks along skull; strongly polished left tusk, mildly polished right tusk below lip level; both tusks broken and polished tips	x	x	done	x	done
4871	M-15089	AMNH		fem_adu	Greenland	Robert E. Peary	15 Oct 1896		fused	fused	fused	fused	fused	fused	fused	36.96	36.03	22.35	26.09	sharp teeth skull; slight cutmark dorsal side skull; bullet hole skull posterior right side?	x	x	done	x	done
4875	MO-11046	AMNH		mal_adu	Manson Island	Robert E. Peary	11 Aug 1896		fused	fused	fused	fused	fused	fused	fused	45.66	46.04	35.88	33.15	tusks have wrong texture in scan; left tusk broken polished, right broken; broken fracture midline skull, healed, bulb messing up IOW; thin sharp edges posterior skull; condyles mandible wobbly; large teeth not completely polished	x	x	done	x	consistency
4876	M-29902	AMNH		fem_adu	Etah Greenland	Robert E. Peary	nov.09		mostly fused	mostly fused	fused	mostly fused	mostly fused	mostly fused	fused	37.9	37.48	22.04	23.27	look bit weathered; crack posterior skull	x	x	done	x	done
4878	M-29906	AMNH		mal_adu	Etah Greenland	Robert E. Peary	nov.09		fused	mostly fused	fused	fused	fused	fused	fused	61.86	61.57	40.65	44.33	slender zygomatic arch, thick bulb; cutmarks along mandible ventral right side?; tusks slightly polished medial below lip; cutmarks on tusks?	x	x	done	x	done
4884	M-14230	AMNH		fem_juv	Greenland	L. L. Dyche	01 Oct 1895		mostly fused	mostly fused	mostly fused	mostly fused	mostly fused	partially fused	mostly fused	37.27	36.56	21.36	19.69	looks like exposed bone, not kill but find?; short and wide mandible; posterior teeth mandible smaller; right anterior tip mandible long and curved laterally, left short and straight	x	x	done	x	done
4885	M-15081	AMNH		fem_adu	Greenland	Robert E. Peary	15 Oct 1896		mostly fused	mostly fused	mostly fused	mostly fused	mostly fused	mostly fused		41.43	41.27	22.2	24.51	weird fusion slip right side tusk socket; cracks posterior half; posterior part and one zygomatic arch missing; mandible has extra small tooth between first and second teeth	x	x	done	x	done
4889	M-29904	AMNH		fem_adu	Etah Greenland	Robert E. Peary			mostly fused	mostly fused	fused	mostly fused	mostly fused	mostly fused		40.69	39.11	26.56	23.88	first two teeth skull small, deciduous or permanent teeth?; posterior part skull missing	x			x	done
4913	USNM 22014	Smithsonian		mal_adu	Ungava Bay Labrador	M. Turner	June 1883		fused	fused	fused	fused	fused	fused	fused	51.11	50.15	35.16	34.1	small skull; bumps posterior ventral mandible; slender tusks	x	x	done	x	done
4919	USNM 276625	Smithsonian		fem_adu	Petravik Greenland	J.S. Warmbath	aug.01		fused	mostly fused	fused	mostly fused	mostly fused	partially fused	mostly fused	34.2	33.98	23.34	22.31	first teeth far from other in skull; small teeth; crack and hole posterior skull	x	x	done	x	done
5061	NBM-MA-00981	New Brunswick Museum		unk_adu	cf Miscou				fused		fused	fused	fused			57.04		40.81		not 100% sure if mandible and skull are from same individual	test adult	x	done	x	done
