# Supplementary material for: Ontogenetic changes and sexual dimorphism in the cranium and mandible of the Atlantic walrus (Odobenus rosmarus rosmarus L.)
Source: Anat Rec (Hoboken). 2025 Sep 12;309(7):1875–903. doi: 10.1002/ar.70050 (PMC13251751; doi:10.1002/ar.70050)
Supplement: Supplementary file 7 — Data S7: Database—Table S22—database. [file AR-309-1875-s003.csv]

FOC	Museum_number_as_catalogued	MuseumDepot	Age	Ontogeny	Locality	Collector	Collection_date	Site	Overal Suture fusing	Coronal	Nasal	Premaxilla	Premaxilla perimeter	Premaxilla symphysis	Basioccipital	RW	OW	IW	ZW	nOc	NL	ONL	CBL	PH	uPW	lPW	SnH	SnW	PMH	SWo	OC	ML	MW	ManLL	ManLR	ManHL	ManHR	ManDL	ManDR	MaW	ManTL	ManTR	PrWL	PrWR	comment_morphology	Ontogenetic study	Mandible	Landmarked_M	Cranium
3017	NHMUK ZD.1842.10.8.2	NHM London		mal_adu	Newfoundland	Purchased 1842	purchased 1842		fused	fused	fused	fused			fused	212.73	195.72	77.12	254.14	256.68	86.13	349.45	399.66	151.71	302.24	312.98	64.15				110.89		85.23	268.49	268.49	96.37	96.33	68.67	68.35	229.64	37.95	37.8			palatine broken, left tusk broken in vivo	x	x	done	x
3018	NHMUK ZE.1936.5.1.1	NHM London		mal_adu	Lapland	Sanderson, I.T. (Pres.)			fused	na	fused	fused			fused	192.68	195.1	65.8	244.42		77.48						41.09	38.94	56.65			201.26	69.19	263.33	263.64	90.13	91.78	60.37	58.4	225.46					posterior part cranium missing	x	x	done	x
3827	NHMUK ZD.1855.11.26.38	NHM London		fem_adu	Barrow Straits	Inglefield, (Capt.) (Pres.), H.M.S. Phoenix			fused	fused	fused	fused			fused	146.63	128.66	60.51	199.93	210.55	62.08	269.75	298.81	124.02	222.07	227.98	46.47	36.17	48.42		94.52		66.92	211.92	209.92	69.48	68.3	44.33	42.41	182.01	19.55	19.42			palatine broken, few dark places in anterior half and tusk sockets; snout wider deeper in	x	x	done	x
3828	NHMUK ZD.1855.11.26.39	NHM London		unk_adu	Barrow Straits	Jenkins, (Capt.) (Pres.), H.M.S. Talbot					fused	fused				182.41	197.04				74.92							38.53	64.12	193.9															rostrum only	test adult			x
3829	NHMUK ZD.1890.12.4.2	NHM London		mal_adu	Wellington Channel, Polar Seas, Nunavut	McCormick, P. (Dr., R.N.) (Pres.)			fused	fused	fused	fused			fused	198.49	171	79.82	253.3	236.48	65.53	371.69		148.42	307.18	316.8	60.66	33.65	56.38	179.92	118.18		81.05							241.06		30.59			mandible in the way for some measurements; condyli chopped off	x	x	not possible	x
3830	NHMUK ZD.1915.12.6.1	NHM London		mal_adu	Hudson Bay district	Rowland Ward Trustees (Pres.) 1915	1915		fused	fused	almost fused	fused				174.01	165.33	67.9		226.01	53.56						47.38	38.22	49.12																right posterior half missing	x			x
3831	NHMUK ZD.1929.7.24.10	NHM London		fem_adu	Franz Josef Land	Jackson, F.G. (Major) (Pres.)																												204.08	203.7	66.68	68.39	43.7	41.7	184.45	11.92	12.85			mandible only	x	x	done
3833	NHMUK ZD.1939.4474B	NHM London		unk_adu	Pond's Bay, Davis Straight	Rothschild Bequest (ex Tring)			fused	fused	mostly fused	fused			fused	194.67	189.31	69.26	241.22	246.56	80.79	331.94	371.31	145.75	279.59	294.33	65.02	34.72	51.59		104.3	219.87	68.86												alveoli broken at edge	test adult			x
3837	NHMUK ZD.1897.10.22.1	NHM London		unk_neo	Cape Flora, Franz Joseph Land	f.g. jackson	1894-1897		unfused	unfused	unfused	unfused			unfused	73.83	84.54	52.36	128.99	165.54	38.06	191.67	185.4	98.53	146.99	129.48	35.21		19.68	73.16	76.46	86.27	52.24	116.76	114.98	40.59	41.21	27.05	26.27	117.41	8.98	8.8			condyli not most posterior part; juvenile; deciduous teeth?; posterior half long relatively for neonate	x	x	done	x
3840	NHMUK ZE.1950.10.30.2	NHM London		mal_juv					unfused	unfused	unfused	unfused			unfused	158.41	163.27	69.08	214.36	226.58	73.44				239.32	239.76	50.57	37.62	41.69	149.94		183.59	69.91	240.91	235.78	86.38	86.63	51.69	49.14	188.82	15.63				condyli chopped off	x	x	done	x
3842	NTNU-VM-MA-3917	NTNU		mal_adu					fusing	fused	fusing	fused			fused	199.33	193	78.52	247.51	253.35	87.91	338.47	376.43	148.71	272.8		50.84	28.34	61.42	186.98	120.7		78.34							219.6	30.81	30.18				x	x	not possible	x
4332	KkJg-1:1490	Canadian Museum of History		unk_adu	Silumuit	324-loose		KkJg-1																										254.99		92.27		55.61			23.43		56.38		cutmarks on right ramus laterally	test adult	x	half done
4419	LeHv-1:622.1	Canadian Museum of History		unk_juv	Kamarvik	364-622		LeHv-1	mostly fused																									268.29		82.01	83.78	51.22	50.67		22.13	22.91	53.13		one deciduous tooth; cutmarks on left side?	test juvenile	x	done
4480	CMNFV 34510	Canadian Museum of Nature		mal_adu	Cape Anne, Somerset Island NWT	A.S. Dyke	1977		fused	mostly fused	fused	fused	fused	fused	mostly fused	198.24	167.62	69.17		238.13	75.72				257.34		48.55		51.59			198.66	76.36	260.1	249.71	85.37	84	58.05	58.97	217.7	27.56	27.05	56.94		mandible is a cast	x	x	done	x
4483	CMNFV 56492	Canadian Museum of Nature		mal_adu	Bernier Bay Site 88DCA-547 (P88129) | 7. 5 km north-northeast of Morin Point, mouth of Bernier Bay, south end of Brodeur Peninsula, northwest Baffin	A.S. Dyke	1988		fused																									250.74		86.32	86.28	58.6	58.02	200.27	25.59	23.47	50.57	49.99	anterior side weathered, surface find?	x	x	done
4484	CMNFV 56540	Canadian Museum of Nature		mal_adu	Tiriganialaaq River Site 89DCA-142 (P89117A) | Tiriganialaaq River, on the east coast of Brodeur Peninsula, northwest Baffin island	A.S. Dyke	1989		fused																									262.86	264.66	89.64	90.6	64.61	64.65	208.5	28.23	29.39	52.93	54.5		x	x	done
4485	CMNFV 56614	Canadian Museum of Nature		fem_adu	Cape Charles York Site 90DCA-22 (P9079) | Cape Charles York, northern tip of Borden Peninsula, northwestern Baffin Island	A.S. Dyke	1990		fused																									257.89	258.16	85.04	91.67	56.57	57.25	207.82	26.17	25.74	55.02	52.45		x	x	done
4489	93DCA65	Canadian Museum of Nature		unk_adu					fused	fused	fused	fused	fused	fused	fused	179.99	167.97	75.94	229.88		79.52				256.17	258.14	53.66	35.74	44.9				79.22	259.47	255.65	85.18	85.65	54.55	56.48	220.48	27.82	27.76	57.7	56.77		test adult	x	done	x
4490	CMNMA 32309	Canadian Museum of Nature	20.2	mal_adu	Parry Bay Northern Foxe basin		1961		fused	fused	fused	fused	fused	fused	fused	193.25	175.25	76.44	238.01	230.04	74.06	323.58	373.61	149.21	282.35	286.11	45.6	32.25	56.17	180.74	112.4	221.12	89.66	271.73	274.65	88.87	87.23	54.24	55.58	231.68	24.3	23.24	61.65	62.88	20,2 years	x	x	done	x
4491	CMNMA 32308	Canadian Museum of Nature	18.2	mal_adu	Parry Bay Northern Foxe basin		1961		fused	fused	fused	fused	fused	fused	fused	187.16	193.11	78	239.24	251.41	81.34	341.17	370.57	146.69	290.07	296.93	56.08	38.67	51.32	183.67	115.44		85.49	261.71	264.31	93.19	93.55	65.49	64.13	233.15	25.31	24.56	61.24	59.42	18,2 years	x	x	done	x
4492	CMNMA 32307	Canadian Museum of Nature	11.2	fem_juv	Parry Bay Northern Foxe basin		1961		mostly fused	fused	mostly fused	mostly fused	mostly fused	mostly fused	fused	131.48	124.26	55.47		211.88	67.31	283.98	314.63	128.34	208.68	212.69	44.96	37.82	46.25	128.71	103.44	175.63	69.91	211.37	208.5	71.15	70.06	46.68	48.8	176.39	13.43	13.48	44.41	42.48	11,2 years	x	x	done	x
4493	CMNMA 32319	Canadian Museum of Nature	7.3	fem_juv	Parry Bay Northern Foxe basin		1961		partially fused	partially fused	partially fused	partially fused	partially fused	partially fused	partially fused		118.99	59.53	190.65	211.19	58.95	270.2	298.23	119.19	227.87	228.94	45.93	33.31	39.39			158.92	74.91	208.22	210.72	73.24	69.61	44.99	43.31	179.65	14.18	14.77	40.78	40.82	7,3 years	x	x	done	x
4494	CMNMA 32320	Canadian Museum of Nature	12.3	fem_adu	Parry Bay Northern Foxe basin		1961		mostly fused	mostly fused	fused	mostly fused	mostly fused	mostly fused	fused	142.34	152.68	60.68	200.8	228.8	70.6	296.47	326.73	134.42	242.97	241.04	44.68	34.16	46.91	145.14	106.37	178.47		237.03	231.61	84.98	79.63	50.47	50.27	194.19	15.25	16.01	48.73	49.47	12,3 years	x	x	done	x
4495	CMNMA 32321	Canadian Museum of Nature	8.3	mal_juv	Parry Bay Northern Foxe basin		1961		partially fused	partially fused	partially fused	partially fused	partially fused	partially fused	partially fused	166.11	152.3	69.51		218.62	70.52	305.39	341.26	144.75	240.06	242.54	55.47	33.77	43.82		97.17	188.08	78.9	244.61	241.43	81.61	79.45	53.61	52.23	202.67	18.01	18.9	52.77	55.18	8,3 years	x	x	done	x
4496	NUFV 00439	Nunavut Palaeontology Collection		unk_adu	Jens Munk Island	A.S Dyke	2002		fused																									242.65	248.31	73.51	77.31	45.05	47.62		20.26	23.11		46.45	tooth dated to 4217 BP	test adult	x	done
4503	CMNMA 32303	Canadian Museum of Nature	22.2	fem_adu	Parry Bay Northern Foxe basin		1961		fused	mostly fused	fused	fused	fused	fused	fused	146.73	140.89	67.63	206.39	221.35	64.88	283.94	316	129.2			42.43	37.98	41.18	142.29	102.15	180.24	70.28	226.49	225.82	78.89	75.3	50.4	51.39	195.58	17.47	17.42	48.28	45.22	22,2 years	x	x	done	x
4504	CMNMA 32304	Canadian Museum of Nature	8.2	fem_juv	Parry Bay Northern Foxe basin		1961		partially fused	partially fused	partially fused	partially fused	partially fused	partially fused	partially fused	139.37	134.98	64.83	191.48	220.4	65.64	284.16	321.53	128.32	218.3	221.97	52.25	36.67	46.69	137.86	107.5	176.41	77.67												8,2 years	x			x
4505	CMNMA 32322	Canadian Museum of Nature	26+	fem_adu	Parry Bay Northern Foxe basin		1961		fused	fused	fused	fused	fused	fused	fused	147.54	136.22	62.32	201.21	211.31	65.23	295.02	326.02	141.58	230.82	238.14	40.33	40.45	45.2	146.46	105.65	186.8	73.76	234.52	236.44	78.44	76.19	52.44	49.84	197.25	15.39	16.29	47.32	47.32	26+ years	x	x	done	x
4506	CMNMA 32301	Canadian Museum of Nature	1.2	mal_neo	Parry Bay Northern Foxe basin		1961		unfused	unfused	unfused	unfused	unfused	unfused	unfused		99.78	57.7					228.47	106.1	173.9	155.34			27.33		85.74				136.72		51.58		34.65		9.82		32.29		1,2years	x	x	done	x
4507	CMNMA 32306	Canadian Museum of Nature	3.2	mal_neo	Parry Bay Northern Foxe basin		1961		unfused	unfused	unfused	unfused	unfused	unfused	unfused		134.36	69.61	200.11	209.21	72.2	292.5	321.74	134.87	227.25	226.2	55.6	36.58	48.6		111.9	171.86	82.25												3,2years	x			x
4508	CMNMA 32299	Canadian Museum of Nature	8.1	mal_juv	Parry Bay Northern Foxe basin		1961		mostly fused		partially fused	partially fused	partially fused					74.76		204.45	74.33				247.08	242.18	50.11		48.28			196.68		247.7	246.83	88.51	88.43	57.73	57.41	206.83	21.48	20.1	51.23	53.1	8,1years	x	x	done	x
4509	CMNMA 32300	Canadian Museum of Nature	23.2	mal_adu	Parry Bay Northern Foxe basin		1961		fused	fused	fused	fused	fused	fused	fused	183.85	181.14	79.9	225.78	250.92	65.91	317.43	355.18	140.91	268.25		51.33	36	47.47	171.52	105.59	197.23		250.77	250.62	88.66	88.09	53.36	54.66	209.57	26.67	25.62	58.04	53.65	23,2years	x	x	done	x
4510	CMNMA 9534	Canadian Museum of Nature		unk_juv	Cape Robertson Smith Sound NW Greenland	Anderson	1928		partially fused		partially fused	mostly fused	mostly fused	mostly fused	mostly fused		124.15	61.98	184.59		50.26				209.29	202.61	42.79	30.59	48.49		110.61	159.47	69.04	201.63		69.43	69.44	48	47.13	178.34	13.85	13.79	43.77	43.42	cutmarks	test juvenile	x	done	x
4511	CMNMA 93	Canadian Museum of Nature		mal_adu	Ashe Inlet Hudson Strait		1886																											234.72	234.52	83.43	84.3	61.84	63..8	205.8	32.62	30.91	50.34		protrusion behind left last tooth; both halves unfused	x	x	done
4512	CMNMA 37	Canadian Museum of Nature		unk_juv	Nunavut, Nottingham Island	Bell	1885		mostly fused	mostly fused	mostly fused	mostly fused	mostly fused	mostly fused	unfused	172.57	162.89	72.06	216.94	228.68	61.44	308.16	339.49	138.24	251.08	244.46	51.49	31.41	52.74	165.77	101.75	196.51	81.69													test juvenile			x
4513	CMNMA 9533	Canadian Museum of Nature		mal_juv	Cape Robertson Smith Sound NW Greenland	Anderson	1928		mostly fused	mostly fused	partially fused	mostly fused	mostly fused	mostly fused			157.43	80.35	224.62	238.16	55.55				257.52	252.21	52.61	38.58	61.96			199.27	86.54	244.07	241.32	77.39	80.21	52.78	50.64	212.72	20.37	20.91	48.86	49.39	cutmarks	x	x	done	x
4514	CMNMA 32310	Canadian Museum of Nature	28+	fem_adu	Parry Bay Northern Foxe basin		1961		fused	mostly fused	fused	fused	fused	fused	fused	133.85	135.17	65.9	197.2	217.04	64.79	315.46	315.2	124.91	239.02	246.02	44.1	32.97	42	133.8	103.19	175.24	73.87	222.93	222.89	79.43	80.65	48.34	48.18	188.76	14.66	14.29	44.44	44.57	28+ years	x	x	done	x
4515	CMNMA 32317	Canadian Museum of Nature	15.2	mal_adu	Parry Bay Northern Foxe basin		1961		fused	fused	fused	fused	fused	fused	fused	187.22	185.24	83.39	233.13	255.33	85.89	333.31	365.35	145.27	278.26	271.69	56.79	41.13	45.98	176.89	110.68	203.45	85.27	259.9	257.04	85.59	85.56	52.63	52.77	215.13	26.44	24.93	50.1	50.79	15,2years	x	x	done	x
4517	CMNMA 32295	Canadian Museum of Nature	17.1	mal_adu	Parry Bay Northern Foxe basin		1961		fused	fused	fused	fused	fused	fused	fused	192.57	182.37	81.15	224.57	224.79	80.46	325.49	360.89	158.31	276.86	267.96	47.4	41.06	59.86		112.5	206.47	75.61	262.68	260.93	96.1	98.19	59.77	58.26	207.39	25.25	25.32	52.63	52.43	17,1years; high basioccipital ridge; 3030 total length	x	x	done	x
4518	CMNMA 32296	Canadian Museum of Nature	13.1	mal_adu	Parry Bay Northern Foxe basin		1961		mostly fused	mostly fused	mostly fused	fused	fused	fused	fused	173.11	168.56	67.95	217.96	231.7	67.27	310.11	357.42	146.11	267.66	271.42	51.02	33.24	55.25	168.77	116.69	198.48	78.88	258.68	260.09	87.13	86.7	58.31	60.1	215.37	23.89	22.29	57.45	58.11	13,1years	x	x	done	x
4520	CMNMA 32315	Canadian Museum of Nature	13.2	mal_adu	Parry Bay Northern Foxe basin		1961		fused	fused	mostly fused	fused	fused	fused	fused	196.08	191	79.35	233.04	251.61	86.48	344.78	382.28	154.79	283.13	285.56	55.94	38.65	45.75	185.81	113.3	202.54	90.22	274.52	276.86	93.96	94.38	62.08	61.08	223.59	26.04	27.36	54.78	53.49	13,2 years	x	x	done	x
4538	NSM78102	Nova Scotia Museum		unk_adu	Sable Island				fused																										289.91	93.78	95.36	68.97	70.02	230.72	31.14	28.83	52.26	49.31	curvy underside, rather straight anterior side	test adult	x	done
4543	SII-00006	Sable Island Institute		unk_adu	Sable Island				fused																									274.92	273.98	92.62	91.32	56.91	59.08	213.11	29.96	28.82	57.4	58.44	lateral side ramus protruding compared to tooth surface; slightly flattened condyle processus; ventral side slightly polished	test adult	x	done
4587	SVB 01010	Svalbard Museum		unk_adu	Svalbard				mostly fused																									268.12	271.87	88.36	88.69	64.22	64.26	223.9	30.97	32.31	52.08	52.88	deciduous tooth present; https://digitaltmuseum.no/021026209784/skjelett	test adult	x	done
4595	TSZM 256	Tromsø Museum, The Arctic University Museum of Norway		fem_adu	Svalbard				fused	fused	mostly fused	fused	fused	mostly fused	fused	152.66	149.01	67.05	211.64	241	72.75	307.16	335.24	137.24	239.96	239.16	49.56	36.5	42.45	149.04	98.73	180.5	71.03	235.22	234.45	81.71	81.5	52.02	54.47	203.32	16.99	16.67	46.98	48.13	deciduous teeth; small teeth; constriction at tusk socket; male on label, looks female	x	x	done	x
4597	TSZM 107	Tromsø Museum, The Arctic University Museum of Norway		unk_juv	Kong Karls Land				mostly fused	mostly fused	mostly fused	mostly fused	mostly fused	mostly fused	mostly fused	137.73	133.57	64.82	188.75	219.25	54.48	280.66	314.54	115.96	224.91	228.4	39.66	35.35	46.33	134.57	98.61	170.19	70.39	223.49	219.43	76.78	77.81	49.34	51.28	184.86	17.83	15.22	45.67	45.82		test juvenile	x	done	x
4598	TSZM 574	Tromsø Museum, The Arctic University Museum of Norway		fem_adu	cf Svalbard				fused	fused	fused	fused	fused	fused	fused	155.42	159.45	65.68	212.88	233.06	83.11	302.56	340.63	125.63	238.33	249.79	41.56	36.19	54.49		109.07	204.42		250.6	251.06	77.6	76.75	47.03	49.81	206.66	19.95	19.42	54.65	54.23	markings on condyle	x	x	done	x
4600	TSZM 117	Tromsø Museum, The Arctic University Museum of Norway		unk_adu	Hammerfest Fuglenesset	Robertsen	1929		fused																									273.92	273.54	87.71	90.11	64.5	64.74		29.94	29.8	61.58		deciduous tooth present; 0,5 m under ground; straight anterior and ventral edges	test adult	x	done
4601	TSZM 508	Tromsø Museum, The Arctic University Museum of Norway		mal_adu	cf Svalbard				fused																									266.85	271.84	92.04	93.28	63.23		222.97	30.16	29.35	57.64	55.74	cut part right ramus ventrally?; screw attached medial right side	x	x	done
4605	TSZM 2240	Tromsø Museum, The Arctic University Museum of Norway		unk_adu	Jan Mayen vestside	B.H. Brobakk	1963 September		fused			fused	fused	partially fused		211.45												34.65	64.7	193.75															deciduous alveoli; large teeth	test adult			x
4607	TSZM 257	Tromsø Museum, The Arctic University Museum of Norway		fem_adu	Svalbard				fused		fused	fused	fused	mostly fused		150.01											38.43	38.58	52.83	141.57															tusks touching	x			x
4608	TSZM 908	Tromsø Museum, The Arctic University Museum of Norway		fem_adu	Svalbard		1985 August		fused																									211.42	208.82	68.41	69.43	44.98	43.73	175.89	14.79	15.55	40.01	38.21	skull and mandible unclear if from same individual; skull fragmented and polished so not measured and scanned; mandible black bottom half	test adult	x	done
4610	TSZM 86	Tromsø Museum, The Arctic University Museum of Norway		fem_adu	cf Svalbard				fused	fused	fused	fused	fused	fused	fused		134.27	44.59	206.35	215.23	65.5	285.49	320.42	126	216.61	242.18	43.69	31.31	48.42		104.41		63.3	232.68	232.73	70.83	73.28	43.68	47.57	206.12	15.92	14.96	53.66	52.3	tusk sockets very slender, constrict base of right socket, curved inside; deciduous tooth present skull; skull last two teeth alveoli pair grown closed; occipital crest wonky ridge; mandible first two alveoli grown closed; mandible very sharp edges condyles; very narrow interorbital	x	x	done	x
4612	TSZM 573	The Polar Museum, Tromsø		mal_adu	cf Svalbard				fused	fused	fused	fused	fused	fused	fused			79.18	241.98	250.08	88.3	346.87		159.26	287.64	294.94	41.93		53.83		106.49	227.05						70.54	69.33	227.99	32.8	32.82			huge crack along left nasal part; slender mouth; marks from cleaning on condyles; nail on left tusk socket; tusks might not be in correct place	x	x	not possible	x
4613		The Polar Museum, Tromsø		mal_adu	cf Svalbard				fused	fused	fused	fused	fused	fused	fused	216.6	199.2	91.44	259.64	263.88	83.87				304.65	318.02	59.18	42.44	64.22		122.58							75.32	73.51		33.68	34.67			mounted; scan incomplete; chipped tusk socket right; left tusk socket constricted	x	x	not possible	x
4614	NHMO-DMA-31621/1-O	NHM Oslo		mal_adu	Svalbard Nordaustlandet	Thor Larsen	1978		fused	fused	fused	fused	fused	fused	fused	198.97	182.25	72.25		251.27	85.51						45.46	49.61	59.11	187.92				267.4	260.33	93.15	97.13	59.47	58.93	208.67	23.97	25.28	53.87	53.92	greenisch colour; sediment attached; teeth half worn	x	x	done	x
4616	NHMO-DMA-32428/2-O	NHM Oslo		unk_juv	Greenland	Fridtjof Nansen	1893-10-11		mostly fused	mostly fused	mostly fused	partially fused	partially fused	partially fused	mostly fused	139.6	138.56	74.8	206	224.96	74.41	281.72	317.2	127.43	227.21	231.17				138.1	109.29	172.08	76.42			75.24	77.18	47.34	48.22	196.4	18.22	18.2	44.97	43.58	Unclear which metadata matches; mandible attached; tusks not included in scan	test juvenile	x	done	x
4617	NHMO-DMA-32428/4-O	NHM Oslo		unk_adu	Greenland	Fridtjof Nansen	1893-10-11		fused	fused	fused	fused	fused	fused	fused	142.86	132.98	64.13	202.42	225.09	69.31	296.83	326.87	135.5	225.85	243.22	37.71	37.19	50.39		112.34	178.42	69.27												Unclear which metadata matches; left tusk reduced, socket reduced; looks like misplaced molar tooth	test adult			x
4619	NHMO-DMA-33031/1-O	NHM Oslo		unk_adu	Svalbard		1888		fused	mostly fused	mostly fused	fused	fused	fused	fused	190.51	167.29	78.85	240.99	251.08	79.63	323.77	358.67	146.98	262.42	285.36	51.47	36.26	58.42	168.4	108.17	208.24	75.14			91.65	90.37	64.02	61.51	211.57	23.89	24.02	56.82	52.37	tusks not included in scan; nasal dorsal flat	test adult	x	done	x
4620	NHMO-DMA-42960/1-O + 3-O	NHM Oslo		mal_adu	Jan Mayen	øystein Wiig	24.02.1997		fused	fused	fused	fused	fused	fused	fused	215.83	206.93	87.97	259.61	248.73	88.68			160.64	310.83	310.28	51.4	40.8	59.91	200.88	110.27	222.65		282.82	283.43	104.36	103.18	69.36	69.04	241.34	39.32	39.14	65.26	65.91	very large mandible	x	x	consistency	x
4621	NHMO-DMA-46583/1-O + 2-O	NHM Oslo		mal_adu	Svalbard Lomfjorden	Ian Gjertz	01.08.1999		fused	fused	fused	fused	fused	fused	fused	193.06	196.25	72.23	251.7	242.5	85.65	343.37	385.64	161.14	288.47	312.08	46.31	41.27	62.37	180.33	117.64	235.14	80.46	283.35	289.46	102.65	102.57	64.95	63.63	230.5	29.81	29.54	63.36	65.4		x	x	done	x
4622	NHMO-DMA-33030/1-O + 3-O	NHM Oslo		mal_adu	Svalbard		1888		fused	fused	fused	fused	fused	fused	fused	213.06	192.88	76.87	243.93	235.7	86.55	340.98	388.01	145.12	280.79	299.63	54.75	46.59	52.05	185.98	104.94	228.97	76.4	273.92	272.57	91.5	92.85	67.79	67.02	231.77	33.53	33.74	61.19	62.07		x	x	done	x
4656	NHMO-DMA-42229/1-O + 4-O	NHM Oslo		mal_adu	Smeerenburgfjord Svalbard		13.07.1993		fused	fused	fused	fused	fused	fused	fused	222.99	208.68	94.03	253.26		90.7						50.03	41.07	64.02	214.69		234.19	83.85	297.56	294.33	102.13	102.59	74.5	75.6	241.03	36.29	37.6	63.94	60.91	mandible tooth sockets shallow; posterior condyles mandible rough; old individual?; teeth laterally less polished; chop marks left side skull	x	x	done	x
4657	NHMO-DMA-56617/1-O	NHM Oslo		unk_adu	Oslo østbanestasjonen graving		03.01.1955		fused		fused	fused	fused	fused		188.47	159.07				62.09						51.84	41.79	47.6																	test adult			x
4660	NHMO-DMA-33034/1-O	NHM Oslo		mal_adu			1900		fused	fused	fused	fused	fused	fused	fused	197.69	197.7	82.91	243.82	256.44	87.11	344.47	384.92	159.83	305.29	317.17	47.31	41.06	58.29	187.54	120.44	222.82	86.58	273.46	270.91	94.15	95.07	64.79	64.43	235.71	31.06	28.85	57.99	58.37		x	x	done	x
4663	NHMO-DMA-55942/1-O	NHM Oslo		mal_adu	Svalbard, Edgeøya, Håøya, Tusenøyane	øystein Wiig	1991		?mostly																									289.11	286.81	102.68	99.87	72.59	70.95	236.85	34.08	34.56	61.82	61.61		test adult	x	done
4664	NHMO-DMA-55941/1-O	NHM Oslo		mal_adu	Svalbard, Edgeøya, Håøya, Tusenøyane	øystein Wiig	1991		fused																											105.04	104.46	73.76	76.35		33.13	35.54	62.03re			test adult	x	done
4668	NHMO-DMA-55964/1-O	NHM Oslo		fem_adu	Svalbard, Edgeøya, Håøya, Tusenøyane	øystein Wiig	1991		fused																											67.46	68.32	46.28	46.66		14.84	15.02				test adult	x	done
4669	NHMO-DMA-31944/1-O	NHM Oslo		unk_adu	Greenland; (Katrien: prob. West-Greenland based on Danish settlement history)	Hollbøll (Captain); kjøpt i Kjøbenhavn ved A. Boeck	1844		fused	fused	fused	fused	fused	fused	fused	196.87	193.58	70.74	248.45	245.27	73.51	341.16	374.28	149.93			51.43	44.98	52.63		118.71	213.34	80.32			92.87	93.14	58.67	59.29		25.43	25.75			looks female mandible, but noted as male in collection; mandible not scanned completely correct; right posterior area held together with wire; most likely west Greenland	test adult	x	not possible	x
4670	NHMD-M11-CN725	Zoological Museum, Natural History Museum of Denmark		mal_juv	Scoresby Sund	Alwin Pedersen	29.10.1927		mostly fused	mostly fused	mostly fused	mostly fused	partially fused	mostly fused	partially fused	124.55	130.6	71.56		211.94	64.33	280.29	297.37	135.72	215.72	203.74	42.74		41.33	120.65	102.4	160.13	68.37	196.53	194.79	67.04	66.92	50.27	49.07	170.44	12.89	13.38	42.1	41.8	38¤8"; unfused mandible, scanned together but bit wobbly; deciduous teeth mandible	x	x	not possible	x
4671	NHMD-M11-CN726	Zoological Museum, Natural History Museum of Denmark		fem_adu	Scoresby Sund	Alwin Pedersen	10.09.1929		fused	fused	fused	fused	fused	mostly fused	fused	136.36	142.74	57.09		211.04	69.26	284.17	309.3	131.85	228.61		38.51	38.98	42.35		104.73			216.11	213.75	73.75	74.69	48.2	48.07	187.23	17.91	17.43	45.82	46.4	right tusk underdeveloped, rostrum asymmetrical; left mastoid chopped	x	x	done	x
4673	NHMD-M11-CN728	Zoological Museum, Natural History Museum of Denmark		mal_juv	Scoresby Sund	Alwin Pedersen	12.09.1927		partially fused	partially fused	partially fused	partially fused	partially fused	unfused	partially fused	155.05	155.92	68.44	206.82	229.11	72.36	317.27	355.01	146.37	245.53	234.33	42.11	37.34	54.26	147.9	111.32	200.17	65.89	248.46	249.17	79.22	77.81	54.99	53.7	196.98	20.5	20.56	50.86	51.92	mandible thick and long	x	x	done	x
4674	NHMD-M11-CN727	Zoological Museum, Natural History Museum of Denmark		mal_juv	Scoresby Sund	Alwin Pedersen	25.09.1929		mostly fused	mostly fused	mostly fused	mostly fused	mostly fused	partially fused	fused	140.09	129.2	51.61	200.89	207.49	61.33	288.15	313.8	128.05	219.62	225.23	40.85	31.64	36.59	140.7	105.75	175.57	65.22	211.92	210.35	78.83	79.12	48.87	46.84	178.36	19.5	18.31	41.98	41.34	mandible short and wide	x	x	done	x
4675	NHMD-M11-CN733	Zoological Museum, Natural History Museum of Denmark		mal_juv	Scoresby Sund	Alwin Pedersen	12.10.1927		partially fused	partially fused	partially fused	partially fused	partially fused	partially fused	partially fused	128.68	141.1	67.66	187.32	216.66	66.28	275.06	293.86	122.74	213.96	199.08	45.17	30.5	42.56	123.23	101.41	157.42	62.22	203.62	205.49	73.73	74.1	49.01	47.99	177.6	15.81	17.2	42.42	43.01	mandible short and wide	x	x	done	x
4676	NHMD-M11-CN732	Zoological Museum, Natural History Museum of Denmark		fem_adu	Scoresby Sund	Alwin Pedersen	24.10.1927		fused	fused	fused	fused	fused	mostly fused	fused	152.01	144.11	59.44	221.18	226.55	73.05	302.76	332.92	136.35	244.17	266.05	43.68	35.87	48.24	147.48	108.93	191.77	67.1	236.56	236.09	92.39	87.04	56.3	55.07	203.42	22.2	21.83	52.87	52.4	tusks medial side just below mandible level polished and incised; first molar mandible shallow; cutmarks	x	x	half done	x
4678	NHMD-M11-CN731	Zoological Museum, Natural History Museum of Denmark		mal_juv	Scoresby Sund	Alwin Pedersen	10.09.1927		mostly fused	mostly fused	mostly fused	mostly fused	mostly fused	mostly fused		119.26	131.94	61.98	190.38	218	60.28				213.39	203.56	47	33.93	43.8			174.09	65.69				76.73	48.69	49.63	181.22	15.88	18.3	46.57	47.74	left ventral angulus mandible missing, infection?, left side mandible thinner?	x	x	fragmented	x
4679	NHMD-M11-CN729	Zoological Museum, Natural History Museum of Denmark		fem_adu	Scoresby Sund	Alwin Pedersen	01.07.1935		fused	fused	fused	fused	fused	fused	fused	135.26	132.37	55.5	203.26	209.43	57.1				213.92		38.36	41.13	46.49	131.65		173.89	67.48	222.09	224.74	75.88	76.07	43.26	45.44	190.68	17.44	17.36	48.95	46.66	skull ventral side dark	x	x	done	x
4682	NHMD-M11-CN293	Zoological Museum, Natural History Museum of Denmark		fem_adu	Northeast Greenland	F Johansen	18.03.1909		fused		fused	fused	fused	fused		145.55	119.02										41.71	33.69	46.03	140.07								44.04	43.72		14.79	14.04			right tusk polished stronly medial side; scan slighty mistextured	x	x	fragmented	x
4683	NHMD-M11-CN273	Zoological Museum, Natural History Museum of Denmark		mal_adu	Thorlakshofn	Farmer Jon Arnason	14.11.1905		fused																									248.76	252.51	96.28	95.33	65.23	63.54	210.58	31.37	30.46	55.49	52.78	very thick mandible	x	x	done
4684	NHMD-M11-CN276	Zoological Museum, Natural History Museum of Denmark		fem_adu	Holsteinborg	Colony manager R. Müller	24.5.1899		fused	mostly fused	mostly fused	mostly fused	fused	mostly fused	fused	130.1	135.66	66.03	205.02	231.03	57.02	286.84	319.09	132.88	249.85	232.52	46.35	36.63	41.74	133.47	110.61	180.88	73.94	223.2	228.88	71.76	73.42	43.75	43.05	196.33	18.06	17.05	44.79	45.12	right tusk split, rostrum/socket underdeveloped	x	x	done	x
4749	NHMD-M11-CN461	Zoological Museum, Natural History Museum of Denmark		mal_adu	Scoresby Sund	Alwin Pedersen	14.11.1924		fused	fused	fused	fused	fused	fused	fused	213.42	186.17	74.33	233.95	231.78	76.95	325.01	366.13	136.98	264.82	285.8	52.49	36.52	64.73			203.09	71.27	268.07	267.65	90.92	89.19	69.33	68.97	218.96	35.6	36.66	58.82	57.64		x	x	done	x
4750	NHMD-M11-CN2	Zoological Museum, Natural History Museum of Denmark		fem_adu	Umunak	Merchant Fleischer	3.12.1843		fused	fused	fused	fused	fused	fused	fused	136.13	129.55	56.12	198.75	199.77	53.52	276.98	319.32	137.18	229.05	239.66	35.49	34.12	47.26		104.14	181.27	68.96	219.06	218.69	75.29	76.3	46.53	48.23	189.71	13.91	14.71	53.9	49.32	teeth glued, used to be mounted (holes visible)	x	x	done	x
4751	NHMD-M11-CN480	Zoological Museum, Natural History Museum of Denmark		mal_juv	Frozen Strait	Peter Freuchen on the 5th Thule expedition	Dec 1922		partially fused	partially fused	partially fused	partially fused	partially fused	partially fused	partially fused	108.71	122.99	58.66	172.44	215.25	59.87	272.83	289.01	116.38	208.89	194.88	49.18	39.2	33.51	105.67	108.13	148.04	63.56	187.89	189.24	60.49	61.18	39.14	39.86	163.76	10.42	10.26	38.05	38.05	not sure if mandible and skull are from same individual	x	x	done	x
4752	NHMD-M11-CN479	Zoological Museum, Natural History Museum of Denmark		fem_juv	Frozen Strait	Peter Freuchen on the 5th Thule expedition	Dec 1922		partially fused	partially fused	partially fused	partially fused	partially fused	partially fused	partially fused	130.74	135.06	65.16	183.83	218.48	70.12			124.52	215.75	204.11	49.15	36.51	44.1	128.22	106.91	159.93	67.33					50.69	49.86		12.79	13.09			deciduous teeth present; cutmarks	x	x	fragmented	x
4753	NHMD-M11-CN465	Zoological Museum, Natural History Museum of Denmark		mal_adu	Jakobshavn	Dr. Christensen	27.11.1926		fused	fused	fused	fused	fused	fused	fused	195.95	193.61	74.3	246.51	247.59	73.85	333.47	373.11	144.95	298.36	292.02	47.4	44.63	53.74		122.81	201.16	64.84	267.2	265.25	98.13	95.75	61.65	60.63	228.88	26.77	28.8	59.52	59.5	right tusk underdeveloped; deep mouth; posterior crest high	x	x	done	x
4755	NHMD-M11-CN-M1269	Zoological Museum, Natural History Museum of Denmark		mal_adu	Thuleomradet	Age Gilberg	1938		fused	fused	fused	fused	fused	fused	fused	200.73		76.35	251.2	241.63	74.39	334.37	380.07	150.45	286.92	295.41	52.72	32.44	60.42	194.15	127.73	215.94	84.73	273.91	272.03	97	98.16			237.19	35.85	36.59	65.29	65.56	nasal bone flat and depressed, pit on right side; cut marks on left socket; cracking in right tusk base; mandible ramus both sides ventrally chopped: cutmarks at left mandible condyle	x	x	done	x
4756	NHMD-M11-CN1268	Zoological Museum, Natural History Museum of Denmark		mal_adu	Lille snenaes (Dove Bugt) Northeasth Greenland	Born E.W.	04.08.2001		fused	mostly fused	fused	fused	fused	fused	fused	181.66	167.04	58.39	227.24	237.27	69.04	310.77	354.91	134.88	245.67	276.31	49.29	33.45	53.96	176.63	100.36	198.98	69.35	251.22	251.45	82.44	85.23	59.57	58.76	205.93	21.89	23.02	57.9	57.21	found dead; mandibel has bony growth at left tip anteriorly; nasal bit flat; left tusk has replaced disk just above lip level	x	x	done	x
4757	NHMD-M11-CN1206	Zoological Museum, Natural History Museum of Denmark		mal_adu	Mariussak (Thule Greenland)	Erik Born and Therese Kristensen	apr78		fused	fused	fused	fused	fused	fused	fused	187.43	181.45	77.99	230.63	245.03	85.38	332.24	364.8	145.42	266.02	245.63	42.33	36.5	54.73	169.51	121.66	211.18	73.88	251.66	255.39	90.3	91.96	62.9	62.31	214.47	32.79	33.96	62.17	61.69		x	x	done	x
4758	NHMD-M11-CN252	Zoological Museum, Natural History Museum of Denmark		unk_neo	Nordre Strømfjord, Holstenborg	R. Muller	September 1898		unfused	unfused	unfused	unfused	unfused	unfused	unfused	84.65	89.31	59.07	139.99	175.95	45.35				160.88	145.79	35.48	26.99	24.56	72.19		89.76		120.18	121.05	45.73	45.08	26.68	26.65	120.32	10.08		28.21	28.27	bones unfused, stitched together for measuring and scan ventral view	x	x	done	x
4759	NHMD-M11-CN544	Zoological Museum, Natural History Museum of Denmark		unk_neo	West-Greenland	Nordman	1933?		partially fused	partially fused	partially fused	partially fused	partially fused	partially fused	partially fused	57.36	63.33	44.95	98.81	135.2	19.11	145.92	141.98	77.49	115.11	101.68	26.58	16.73	16.57	53.63	55.85	66.6	39.3	87.41		30.16	29.78	20.5	20.05		7.12	7.95	19.87	19.29	bones somewhat fused or glued together?; Mandible sampled and broked because of it	x	x	half done	x
4760	NHMD-M11-CN822	Zoological Museum, Natural History Museum of Denmark		mal_adu	Thuledistriktet	Chr. Vibe Thule Ellesberel Expedition	1940		fused	fused	fused	fused	fused	fused	fused	193	182.06	76.02	232.19	250.57	82.59	324.48	366.13	144.89	265.81		44.78	37.64	55.07		116.61	220.84	69.44	262.33	257.69	90.15	87	59.09	59.53		32	31.49	56.53		label says female but mandible and skull look male; deciduous teeth skull; clump grown in bone at left zygapophyse; bony growth ventral mandible	x	x	done	x
4761	NHMD-M11-CN818	Zoological Museum, Natural History Museum of Denmark		fem_adu	Neqe, Thule	Chr. Vibe Thule Ellesberel Expedition	1940		fused	mostly fused	fused	fused	fused	fused	fused	143.1	132.61	58.08	206.72	222.74	64.62	300.97	325.62	131.8	239.88	244.89	50.63	33.57	46.73	141.79	102.8	176.65	64.64	229.31	232.31	76.15	79.23	44.51	42.79	198.96	14.45	14.58	50.81	49.57	tusks medial below lip level indent polished; right molar and tusk socket fragmented or bone infection?; nasal suture line anteriorly protruding in middle; slender zygoapomatic arch	x	x	done	x
4762	NHMD-M11-CN820	Zoological Museum, Natural History Museum of Denmark		fem_juv	Thuledistriktet	Chr. Vibe Thule Ellesberel Expedition	1940		mostly fused	mostly fused	mostly fused	mostly fused	mostly fused	mostly fused	fused	154.5	136.66	70.7	207.67	242.53	74.95	298.06	320.33	127.23	225.3	237.59	39.57	33.62	48.29	146.62	108.26	177.16	68.88	225.87	226.35	76.47	77.22	51.43	53.34	193.08	19.26	17.51	45.1	47.33	deciduous teeth skull; cutmarks	x	x	done	x
4763	NHMD-M11-CN819	Zoological Museum, Natural History Museum of Denmark		fem_adu	Neqe, Thule	Chr. Vibe Thule Ellesberel Expedition	1940		fused	fused	fused	fused	fused	mostly fused	fused			60.62	195.62	222.26	71.07	297.64	333.41	128.76	226.82	232.61	42.36	29.23	57.3		98.72	191.41	69.97	227.4	225.42	69.38	72.17	44.43	44.23	183.04	16.69	16.87	46.13	45.14	deciduous teeth skull; tusk polished indent below lip level; mandible shallow anterior alveolus, small posterior molar	x	x	done	x
4764	NHMD-M11-CN817	Zoological Museum, Natural History Museum of Denmark		mal_adu	Neqe Thule		sept 1939		fused	fused	fused	fused	fused	fused	fused	194.06	195.79	78.46	239.53	239.68	71.81	316.12	354.56	145.66	265.36	286.21	54.02	38.57	55.19	184.41	111.72	209.64	80.37	263.63	265.53	81.92	81.11	53.66	54.4	220.7	25.12	26.84	56.4	56.79	bony growth on right tusk socket; hole in right tusk socket; cut marks dorsal cranium	x	x	done	x
4765	NHMD-M11-CN816	Zoological Museum, Natural History Museum of Denmark		mal_adu	Neqe, Thule	Chr. Vibe Thule Ellesberel Expedition	sept 1939		fused	fused	fused	fused	fused	fused	fused	201.87	199.9	87.34	254.83	235.94	72.07	338.04	377.16	156.59	280.59	303.65	47.24	37.83	58.01	186.64	115.74	217.11	81.56	273.53	271.72	98.72	99.11	61.86	61.55	233.91	28.2	28.05	55.21	57.31		x	x	done	x
4766	NHMD-M11-CN821	Zoological Museum, Natural History Museum of Denmark		mal_adu	Thuledistriktet	Chr. Vibe Thule Ellesberel Expedition	1940		fused	fused	fused	fused	fused	fused	fused	214.84	218.95	86.4	255.6	256.63	78.13	350.56	401.43	162.17	306.62	324.39	48.89	47.09	65.67	196.35	113.64	231.17	86.77	291.6	294.55	105	107.45	78.86	77.97	243.59	41.04	39.82	62.83	62.51		x	x	done	x
4768	NHMD-M11-CN1156	Zoological Museum, Natural History Museum of Denmark		mal_adu	Lille Snenaes, Covebugt	Born E.W.	August 1989		fused	fused	fused	fused	fused	fused	fused	181.92	188.02	59.04	231.57	229.56	79.35	329.08	365.13	156.23	288.49	296.3	45.55	41.37	53.22	174.25	112.58	202.97	69.27	258.46	253.34	89.6	89.37	58.04	58.51	207.35	28.72	29.07	52.9		polished tusks below lip level; scratches left tusk	x	x	done	x
4787	NHMD-M11-CN478	Zoological Museum, Natural History Museum of Denmark		mal_adu	Thule	R. Rasmussen	pre1927		mostly fused	mostly fused	mostly fused	mostly fused	mostly fused	mostly fused	fused	180.16	171.74	69.76	231.41	222.29	65.68	307.64	349.36	150.34	270.12	275.24	43.78	32.62	51.85	168.86	116.71	202.95	76.38	246.99	247.67	98.98	98.33	60.75	62.59	211.39	29.17	29.19	55.22	54.89	left tusk split laterally; nasal dorsal tip bit inward; deciduous teeth; cutmarks	x	x	consistency	x
4788	NHMD-M11-CN482	Zoological Museum, Natural History Museum of Denmark		mal_adu	South Thule	KR	pre 1928		fused	fused	fused	fused	fused	fused		238.15	222.66	87.93		249.44	78.38						52.85	42.97	67.86	205.13		245.09	75.32	301.16	298.74	96.4	95.07	68.81	70.83	243.03	37.08	37.28	66.21	66.82	skull posterior highly fragmented, not included in scan; double orbital tips; tusks polished medial	x	x	done	x
4789	NHMD-M11-CN481	Zoological Museum, Natural History Museum of Denmark		mal_adu	Welcome, South Thule	S Thule expedition	pre1928		fused	fused	mostly fused	fused	fused	fused	fused	204.22	190.61	86.09	241.7	272	91.68	347.94	386.32	144.27	283.89		52.5	42.39	53.03	195.04	109.77	218.71	79.71	274.54	271	91.16	92.79	57.57	58.17	236.47	28.76	27.67	59.85	59.32	bullet impact skull? Chop and cut marks all over; tusks polished indent	x	x	done	x
4790	NHMD-M11-CN417	Zoological Museum, Natural History Museum of Denmark		mal_adu	Greenland	Reverend Rüttel	23.4.1919		fused																									290.8	297.85	95.45	95.98	67.23	65.46	242.29	28.45	28.74	62.02	59.23	few slight cutmarks	x	x	done
4793	NHMD-M11-CN133	Zoological Museum, Natural History Museum of Denmark		fem_adu		Jensen	21.11.xx84		fused	mostly fused	fused	mostly fused	mostly fused	mostly fused	fused	140.61	119.1	64.97	194.99	207.38	50.95	295.9	329.5	130.91	235.63	234.41	48.91	32.04	49.16	137.99	106.93	181.24	66.04	217.88	217.6	70.7	72.99	48.42	47.21	188.73	16.17	16.7	44.21	41.65	skull slightly curved around axis with condyles not same orientation as mouth; deciduous teeth skull; cutmarks condyles; anterior tip mandible protruding	x	x	done	x
4794	NHMD-M11-CN459	Zoological Museum, Natural History Museum of Denmark		fem_juv	American side 3øje Thule exp	Kapt Gotfr Hanssen	21.04.1923		partially fused	partially fused	partially fused	partially fused	partially fused	partially fused	mostly fused	135.93	141.04	58.98	204.97	209.16	65.53	281.77	315.95	127.62	225.95	238.09	47.92	35.55	41.99	131.97	104.25	174.01				81.38	78.83	47.36		199.41	15.49	15.51			mandible attached to skull; soft tissue present and dried	x	x	not possible	x
4795	NHMD-M11-CN376	Zoological Museum, Natural History Museum of Denmark		unk_neo		17.02.1912			unfused	unfused	unfused	unfused	unfused	unfused	unfused	61.01	70.34	44.39	110.46	142.8	30.25	158.88	152.15	82.82	129.33	114.4	26.61		21.85	59.04	61.93	69.98	37.39	98.5	98.2	36.99	36.14	21.33	21.03	94.78	6.93	6.91	23.63	20.5	some soft tissue present	x	x	done	x
4797	NHMD-M11-CN17	Zoological Museum, Natural History Museum of Denmark		unk_neo	Greenland	Holböll			unfused	unfused	unfused	unfused	unfused	unfused	unfused	69.63	76.5	48.31	118.06				169.6	81.57	130.87	118.32		23.5	19.93	68.35	70.5	77.34	41.84	101.11		34.92	34.36	22.85	22.2	94	8.54	8.56	23.93		parts screwed together, ok for skull, wobbly mandible; very narrow IOW part; nasal missing	x	x	done	x
4799	NHMD-M11-CN531	Zoological Museum, Natural History Museum of Denmark		unk_neo	Egedesminde	Einar Nilsen	25.10.1930		unfused	unfused	unfused	unfused	unfused	unfused	unfused	56.32	63.82	44.25	98.94	139.47	27.98	151.74	146.36	83.66	112.28	99.87		17.77	17.99	54.65	55.04	63.87	34.32	88.65	89.4	32.48	32.77	20.65	20.54	83.96	8.44	8.64	20.96	20.15		x	x	done	x
4803	NHMD-M11-CN1141	Zoological Museum, Natural History Museum of Denmark		mal_neo	9 km north of Agpat, Thule	O.H. Post and J.L. Rasmussen	21.04.1977		unfused	unfused	unfused	unfused	unfused	unfused	unfused	69.25	78.74	46.94	120.64	155.29	28.16	170.79	170.77	64.04	131.66	117.25	29.35	22.36	22.33	67.41	64.4	80.24	45.07	104.35	103.32	36.58	36.51	24.46	25.53	98.93	8.93		22.76	23.22	1030 mm total length	x	x	done	x
4804	NHMD-M11-CN523	Zoological Museum, Natural History Museum of Denmark		mal_neo	ca 0,25 miles in Isen	Sodthaabekspeditionen	03.07.1928		unfused	unfused	unfused	unfused	unfused	unfused	unfused	73.55	82.21	50.49	130.06	172.2	31.58	196.21	190.6	96.47	144.35	135.1	33.59	24.07	26.42	67.74	78.94		50.64	117.75	119.46	42.94	43.13	27.07	27.44	113.51	8.48		28.22	26.97	posterior part mouth glued back in wrong place!	x	x	done	x
4808	NHMD-M11-CN - mounted	Zoological Museum, Natural History Museum of Denmark		mal_adu					fused	fused	fused	fused	fused	fused	fused	205.64	199.15	83.98	244.08	242.27	71.95	335.29			309.84	324.1	50.96	40.77	61.88	202.79	120.98					93.43	98.35	71.66	71.48	236.2	36.32	36.76				x	x	not possible	x
4815	ZMA.MAM.23813	Naturalis Biodiversity Center		mal_adu	unknown				fused		fused	fused	fused	fused		158.86											39.84	34.27	49.21	144.54				237.96	237.27	75.4	78.23	53.71	55	205.47	20.16	21.38	50.86	52.12	looks female but label says male; unsure if mandible and skull are from same individual; medial tusks below lip deep polished; cutmarks all over mandible; one wrong tooth on mandible; pit on ventral side left mandible	x	x	done	x
4816	RMNH.MAM.64126	Naturalis Biodiversity Center		mal_adu	unknown				fused	fused	fused	fused	fused	fused	fused	174.89	182.34	70.73	230.54	226.36	72.61	320.15	363.37	143.1	300.39	306.01	50.09	42.66	51.92	177.44	107.8	203.59	77.28	258.4	259.81	90.51	90	63.84	64.15	223.66	25.8	27.73	55.4	56.31	teeth very sharp edge; condyles mandible pathologies?	x	x	done	x
4817	RMNH.MAM.64125	Naturalis Biodiversity Center		mal_adu	mer glaciale				fused	fused	fused	fused	fused	fused	fused	222.01	205.17	87.89	242.1	267.39	100.25	357.8	406.76	158.26	280.55	289.97	55.1	39.29	64.94	203.67	108.47	236.58	79.86	291.91	287.07	97.44	93.55	75.21	72.45	230.45	32.43	33.31	61.63	61.44		x	x	done	x
4818	RMNH.MAM.64128	Naturalis Biodiversity Center		fem_adu	mer glaciale				fused	mostly fused	fused	fused	fused	mostly fused	fused	143.33		62.66		209.36	53.64	291.02	323.38	134.05	233.94	236.59	46.01	31.15	42.74	142.52	97.2	184.05	68.62	232.28	323.13	78.2	78.24	47.57	47.75	192.64	17.08	17.84	45.96	45.84	tusks attached to socket, might not be right length; nails for tusks; mounting holes; right zygomatic chopped?	x	x	done	x
4819	RMNH.MAM.64127	Naturalis Biodiversity Center		unk_adu	Greenland	Eschricht			partially fused	partially fused	mostly fused	mostly fused	mostly fused	mostly fused	mostly fused	146.05	126.33	61.42	189.34	231.75	69.96	282.21	315.38	130.96	233.08	235.93	44.9	34.31	44.88	145.83	99.25	182.31	65.84	215.57	215.33	70.11	72.01	45.18	46.09	175.39	14.62	13.57	45.42	43.17	tusks fixed bit higher than real life length; hollboll collector?; chop right dorsal side; polished slightly tusks medial side; mounting holes present; female label; male morphology	test adult	x	done	x
4820	RMNH.MAM.64130	Naturalis Biodiversity Center		mal_adu	unknown	van Lidth de Jeude			fused	fused	fused	fused	fused	fused	fused	176.41	177.55	67.03	222.68	226.2	73.8	323.73	357.86	148.15	255.1	275.78	48.78	36.46	50.28	172.56	110.39	204.48	69.09			87.18	84.4	53.99	55.66	207.74	25.47	25.82	60.34	57.95	mandible attached; right tusks used to be fixed with plaster?; 549 nr on skull	x	x	done	x
4821	ZMA.MAM.2893	Naturalis Biodiversity Center		fem_adu	unknown				fused	fused	fused	fused	fused	fused	mostly fused	145.48	127.48	57.92	194	224.12	64.34	298.17	335.96	135.13	223.62	233.54	49.44	34.37	39.25	137.77	104.84	189.55	62.93	218.63	213.02	78.76	78.8	50.17	50.12	187.69	18.62	18.73	50.92	47.04	hole on left socket; soft tissue present; pitted surface dorsal cranium; Entre-pot dok	x	x	done	x
4822	RMNH.MAM.64131	Naturalis Biodiversity Center		fem_juv	mer glaciale	Leadbeater			partially fused	partially fused	unfused	partially fused	partially fused	unfused	partially fused	139.75	131.91	68.39	192.33	210.76	50.75	283.78	305.71	133.59	216.2	213.94	43.36	32.34	42.02	139.56	99.68	165.91	71.53	232.52	233.89	76.51	76	52.15	50.38	189.7	13.71	14.44	50.73	46.01	tusks and occipital attached with nails; tusks very wide protruding, attached more protruding than really, too loose in socket?; bumps on bulla; mounting holes mandible; deciduous teeth mandible; cutmarks on mandible	x	x	done	x
4823	ZMA.MAM.2895	Naturalis Biodiversity Center		fem_adu	unknown				fused	fused	fused	fused	fused	fused	fused	141.65	120.75	62.18	201.93	231.82	65	293.36	329.14	129.41	234.02	241.85	41.43	35.46	50.53	139.53	116	181.47	64.28	230.85	231.21	73.34	76.22	46.8	46.26	181.94	17.18	17.8	40.02	39.28	condyle mandible flat posteriorly; mounting holes sockets; anterior tip mandible curly; cuts on occipital condyles; bony growth mandible ventral side; entre-pot dok	x	x	done	x
4824	ZMA.MAM.2891	Naturalis Biodiversity Center		mal_adu	unknown				fused	fused	fused	fused	fused	fused	fused	184.34	181.84	71.3	255.62	219.11	66.68	317.46	361.23	145.1	282.76	308.14	51.41	36.69	53.07	172.03	107.23	219.88	73.76	258.77	262.36	97.29	100.41	67.86	67.7	225.11	32.92	32.43	63.53	61.01	tusks not in right location fixed, kept in balance with strings; right anterior tip mandible pathological; mandibular condyle, esp left, pathological; entre-pot dok	x	x	done	x
4832	ZMA.MAM.23811	Naturalis Biodiversity Center		fem_juv	unknown				partially fused	partially fused	partially fused	partially fused	partially fused	unfused	partially fused	128.67	122.54	66.67	190.79	204.64	39.79			124.4	217.81	225.89	48.68	32.65	38.48	126.33		161.68	69.73	204.68	208.1	64.62	65.42	43.21	45.21	176.16	13.86	13.43	40.51	41.77	mandibles loose, kept together with ring; mounting holes present; posterior part skull chopped; female on label	x	x	done	x
4834	RMNH.MAM.64129	Naturalis Biodiversity Center		mal_juv	Greenland	Eschricht			partially fused	partially fused	partially fused	partially fused	partially fused	unfused	unfused	123.34	123.26	62.38	173.68	214.49	60.27	285.59	304.1	112.62	210.73	212.18	44.49	28.14	31.47	122.07	105.39	153	67.58	202.53	206.7	66.97	67	42.12	42.7	172.6	12.16	11.08	42.92	40.68	mandible unfused	x	x	done	x
4835	ZMA.MAM.2892	Naturalis Biodiversity Center		mal_adu	unknown	Vrolik?			partially fused	partially fused	partially fused	partially fused	partially fused	partially fused	fused	191.79	180.78	67.8	237.21	234.38	74.31	329.69	375.59	153.55	282.94	283.54	58.9	40.01	47.98	181.44	106.7	207.59	80.77	265.81	264.08	86.36	85.34	60.38	59.75	223.13	27.21	27.13	56.56	57.03	hole right orbit; entre-pot dok	x	x	done	x
4836	ZMA.MAM.16765	Naturalis Biodiversity Center		unk_adu	Kapp Lee area, Edgeoya, Spitsbergen	Ned Spitsbergen Exp			fused																											73.35	74.67	52.67	52.78	187.27	15.9	15.53			eroded condyles; very small alveoli; female in collection notes; cf male morphology	test adult	x	done
4841	ZMA.MAM.23411	Naturalis Biodiversity Center		unk_adu	Walrusslachtplaats bij Kapp Lee, Edgeoya, Spitsbergen	REES 77 exp			fused																											73.12	75.66	51.88		186.96	18.19	17.95	45.45	45.58	brown colour; looks like chopped anterior side and right side; female in collection notes; unknown morphology	test adult	x	done
4845	ZMA.MAM.7696	Naturalis Biodiversity Center		unk_adu	Oude Gracht, Utrecht	Moddermans			fused		fused	fused	fused	fused		207.57	184.82				80.27							49.67																	Oude Gracht, Utrecht ad male Gevonden bij graafwerk voor een septic tank op het terrein van de Galeries Modernes, Utrecht- Oude Gracht In sliplaag (klei op de vaste zandplaat + 72 cm N.A.P. (zie A.B. van Deinse- 1944- De Lev. Nat. 48. pp. 119-121); deciduous teeth anteriorly; anterior and left side chop/cut marks in plan; lip bit altered; nasal basis altered; chop mark in nasal dorsal; dorsal orb…	test adult			x
4847	B.5908	Bergen University Museum		mal_adu	Hornsund, Svalbard				completely fused	completely fused	completely fused	completely fused			fused	196.15	175.03	74.93	247.99	247.66	79.65						45.26	35.54	52.69	179.31		214.03	79.43	260.35	263.75	96.7	96.34	64.29	62.79	233.4	29.15	28.6			posterior part cranium missing	x	x	done	x
4849	M-73301	AMNH		fem_adu	North of Northumberland Sound, Greenland	H.C. Raven	17.aug.26		mostly fused	mostly fused	mostly fused	mostly fused	mostly fused	mostly fused	fused	159.42	156.4	72.23		234.63	77.36	312.47	347.68	134.82			51.82	35.7	47.66	151.89	113.36	197.57	81.57	245.13	244.26	87.57	88.56	54.59	54.85	210.56	18.04	18.72	48.42	47.76	right side missing; mandible right posterior two alveoli closed; deciduous tooth mandible left	x	x	done	x
4850	M-73302	AMNH		mal_juv	North of Northumberland Sound, Greenland	H.C. Raven	17.aug.26		partially fused	partially fused	mostly fused	partially fused	partially fused	partially fused	unfused	157.62	157.75	77.34	219.56	233.7	71.24	312.48	344.33	141.6	254.05	257.58	43.3	32.72	54.61	144.83	115.77	196.82	80.56	237.78	237.95	77.96	77.56	55.72	55.42	198.24	20.95	21.32	48.49	47.93	deciduous teeth skull; small posterior alveoli mandible	x	x	done	x
4851	M-73303	AMNH		mal_juv	North of Northumberland Sound, Greenland	H.C. Raven	17.aug.26		partially fused	mostly fused	mostly fused	partially fused	partially fused	partially fused	unfused	160.08	159.3	74.58	212.42	231.36	57.3	317.61	356.77	134.05	253.68	261.38	55.64	35.9	57.22	156.22	115.4	199.69	79.5	247.58	248.31	84.59	86.12	57.49	57.36	204.38	21.47	21.66	50.61	48.12	deciduous teeth skull; crack posterior half skulls; zygomatic arches tips missing	x	x	done	x
4852	M-73304	AMNH		mal_adu	North of Northumberland Sound, Greenland	H.C. Raven	17.aug.26		mostly fused	fused	fused	fused	fused	fused	fused	181.96	189.42	73.06	238.47	237.85	72.19	327.62	365.62	154.1	283.35	294.89	52.07	35.55	42.08	164.12	109.91	201.62	80.22	260.57	262.7	91.74	91.57	62.61	61.17	227.25	24.74	26.35	57.9	58.38	fragments posterior part skull reattached for scan; tusks curved outwards	x	x	done	x
4854	M-14069	AMNH		mal_juv	Murchison Sound	L. L. Dyche	1Oct 1895		partially fused	partially fused	partially fused	partially fused	partially fused	partially fused	unfused	161.9	144.41	74.04	213.88	235.59	66.47	311.54	343.24	128.13	236.4		56.79	36.75	47.17	151.13	114.72	189.86	75.71	233.18	236.19	76.24	76.56	55.09	54.13	198.63	19.76	19.78	53.09	51.28	anterior part skull width might be bit off due to unfused and wobbly state	x	x	done	x
4855	M-14072	AMNH		fem_adu	Murchison Sound	Robert E. Peary	1 Oct 1896		fused	mostly fused	fused	fused	fused	fused		158.37	140.35	64.16	209.29	219.08	62.33						41.07	37.9	48.23			190.42	70.96	239.31	240.95	78.57	75.66	52.21	50.34	194.2	19.37	19.09	48.94	49.76	posterior part missing; slender zygomatic arches; bumps on mandibular condyle	x	x	done	x
4869	M-15086	AMNH		fem_adu	Greenland	Robert E. Peary	15 Oct 1896		fused	fused	fused	fused	fused	fused	fused	148.92	147.38	63.06	206.45	219.34	61.45	288.03	324.03	122.45	220.32	229.83	43.29	34.86	47.15	146.61	100.2	179.37	68.97	222.22	221.15	78.22	76.98	45.88	46.52	191.5	16.36	16.49	46.32	48.28	right tusk subtle polish below lip level, broken off tip and polished	x	x	done	x
4870	M-15088	AMNH		fem_adu	Greenland	Robert E. Peary	15 Oct 1896		fused	fused	fused	fused	fused	fused	fused	145.5	133.21	58.74	198.57	216.02	70.91	287.69	318.53	129.82	229.87	239.37	36.73	38.06	47.24	140.03	111.24	171.25	71.91	217.49	218.45	76.69	76.97	50.23	49.22	178.85	14.84	15.54	41.46	41.5	musket ball hole left side skull posterior, cracks along skull; strongly polished left tusk, mildly polished right tusk below lip level; both tusks broken and polished tips	x	x	done	x
4871	M-15089	AMNH		fem_adu	Greenland	Robert E. Peary	15 Oct 1896		fused	fused	fused	fused	fused	fused	fused	147.4	138.65	66.83	212.34	223.88	74.15	306.08	349.85	133.21	245.34	258.15	51.27	37.6	46.08	140.15	103.02	199.98	67.66	247.74	248.92	85.44	84.86	53.28	53.69	198.2	16.81	18.07	50.33	46.86	sharp teeth skull; slight cutmark dorsal side skull; bullet hole skull posterior right side?	x	x	done	x
4872	M-15091	AMNH		mal_juv	Greenland	Robert E. Peary	15 Oct 1896		mostly fused	mostly fused	mostly fused	mostly fused	mostly fused	mostly fused	unfused	195.78	193	87.83	247.94	240.13	85.31	337.63	386.14	154.02	290.83	286.64	46.76	43.39	64.06	172.75	126.87	227.14	85.53	257.81		87.59		60.52	58.74		25.09	26.49	54.17		sharp teeth skull; right posterior mandible part missing, chopped; male on bone, female on label	x	x	done	x
4873	M-73324	AMNH		fem_adu	Northumberland Island Greenland				mostly fused																									234.58	240.36	82.75	81.5	54.87	55.02	195.45	16.78	17.02	48.07	47.14	slight cut mark right anterior side	x	x	done
4875	MO-11046	AMNH		mal_adu	Manson Island	Robert E. Peary	11 Aug 1896		fused	fused	fused	fused	fused	fused	fused	191.39	189.17	88.76	232.66	253.26	79.51	338.2	378.42	151.66	285.2	284.27	49.27	34.05	51.21		114.77	212.47	79.22	264.93	261.03	98.29	95.71	64.37	64.97	218.71	27.95	28.63	58.15	54.82	tusks have wrong texture in scan; left tusk broken polished, right broken; broken fracture midline skull, healed, bulb messing up IOW; thin sharp edges posterior skull; condyles mandible wobbly; large teeth not completely polished	x	x	done	x
4876	M-29902	AMNH		fem_adu	Etah Greenland	Robert E. Peary	nov.09		mostly fused	mostly fused	fused	mostly fused	mostly fused	mostly fused	fused	147.94	126.82	61.45	197.47	205.85	47.08	269.35	300.12	120.61	220.26	222.16	43.03	30.26	54.91	146.24	106.83	165.62	69.7	214.92	217.86	76.94	76.09	46.96	48.13	187.02	17.35	17.9	47.51	45.97	look bit weathered; crack posterior skull	x	x	done	x
4877	M-29903	AMNH		mal_juv	Etah Greenland	Robert E. Peary	nov.09		mostly fused	mostly fused	partially fused	partially fused	mostly fused	unfused	partially fused	195.72	184.25	80.05	242.77	235.61	80.79	330.31	387.52	144.78	276.52	292.42	52.42	34.3	60.59		111.16	217.46	84.89	278.59	280.74	90.01	92.55	61.01	63.56	225.03	27.14	28.73	60.73	56.32	deciduous teeth; weathered colouring; strong posterior ridge, short; slip in mandible condyle, deciduous teeth; indent right side behind teeth mandible; tusks curved outward	x	x	done	x
4878	M-29906	AMNH		mal_adu	Etah Greenland	Robert E. Peary	nov.09		fused	mostly fused	fused	fused	fused	fused	fused	202.7	201.11	74.55	250.56	244.64	53.21	338.09	371.2	151.28	278.63	289.36	60.7	36.33	53.47		121.12	213.84	81.21	274.8	275.35	95.24	94.53	68.53	66.67	235.38	29	29.92	61.94	62.78	slender zygomatic arch, thick bulb; cutmarks along mandible ventral right side?; tusks slightly polished medial below lip; cutmarks on tusks?	x	x	done	x
4884	M-14230	AMNH		fem_juv	Greenland	L. L. Dyche	01 Oct 1895		mostly fused	mostly fused	mostly fused	mostly fused	mostly fused	partially fused	mostly fused	136.6	136.3	51.1	200.8	210.8	61.12	280.69	308.53	127.27	216.25	231.85	41.34	33.81	47.4	135.71	100.65	167.28	72.32	206.15	205.81	72.12	73.01	42.08	43.18	191.45	14.9	13.84	45.37	44.86	looks like exposed bone, not kill but find?; short and wide mandible; posterior teeth mandible smaller; right anterior tip mandible long and curved laterally, left short and straight	x	x	done	x
4885	M-15081	AMNH		fem_adu	Greenland	Robert E. Peary	15 Oct 1896		mostly fused	mostly fused	mostly fused	mostly fused	mostly fused	mostly fused		144.47	131.35	60.24	192.84	207.07	53.53				221.91	223.17	47.88	32.36	50.15	142.46		174.84	64.67	221.47	224.12	72.67	75.65	48.88	48.69	177.67	12.37	11.91	47.93	45.56	weird fusion slip right side tusk socket; cracks posterior half; posterior part and one zygomatic arch missing; mandible has extra small tooth between first and second teeth	x	x	done	x
4886	M-31646	AMNH		mal_adu	Whale Sound, Greenland	R. O. Stebbens			fused	fused	fused	fused	fused	fused	fused	176.09	180.24	77.26	232.51	227.46	69.25	329.3	372.24	157.07	264.67	275.02	46.06	40.12	54.26		116.71	208.86	78.09	260.21	258.79	91.35	91.82	64.71	65.62	224.62	31.21	31.3	57.16	56.42	condyles strongly protruding posteriorly; deciduous teeth mandible; only left side ventral mandible with bump	x	x	done	x
4888	M-29908	AMNH		mal_juv	Etah Greenland	Robert E. Peary			partially fused	partially fused	partially fused	partially fused	partially fused	partially fused	partially fused	171.98	164.91	71.07	227.32	221.85	57.77			139.94	262.58	262.79	52.23	35.58	52.47	160.92		192.94	81.05	248.55	247.38	83.52	85.32	56	56.67	210.49	24.6	24.62	49.5	49.88	front teeth not polished; cracks in nasal bone; only three teeth mandible	x	x	done	x
4889	M-29904	AMNH		fem_adu	Etah Greenland	Robert E. Peary			mostly fused	mostly fused	fused	mostly fused	mostly fused	mostly fused		144.52	133.64	71.32	202.01	219.92	61.74				222.26	238.9	40.03	32.83	46.11			177.19													first two teeth skull small, deciduous or permanent teeth?; posterior part skull missing	x			x
4913	USNM 22014	Smithsonian		mal_adu	Ungava Bay Labrador	M. Turner	June 1883		fused	fused	fused	fused	fused	fused	fused	176.58	160.77	68.94	214.88	225.17	68.57	309.08	349.4	149.18	259.72		54.32	31.95	43.99		107.21		87.49	237.38	240.22	85.42	84.47	61.39	59.46	202.22	27.98	27.26	51.93	50.88	small skull; bumps posterior ventral mandible; slender tusks	x	x	done	x
4916	USNM 269979	Smithsonian		unk_neo	Smith Sound	R.A. Bartlett	30 July 1940		unfused	partially fused	unfused	unfused	unfused	unfused	unfused	78.93	92.32	64.29	139.76	177.4	35.6	205.53	201.33	111.25	158.5	143.6	32.65	28.95	24.17	77.96	81.12	95.34	50.17	127.35	125	44.58	44.87	28.62	28.22	128.09	10.53	10.38	28.66	28.48	deciduous teeth; straight edge parietal laterally, give triangular appearance	x	x	done	x
4919	USNM 276625	Smithsonian		fem_adu	Petravik Greenland	J.S. Warmbath	aug.01		fused	mostly fused	fused	mostly fused	mostly fused	partially fused	mostly fused	140.88	138.21	59.59	191.25	202.96	58.65	290.35	320.02	129.74	212.82	221.35	45.89	30.45	47.97		109.89	184.74	65.94	213.36	215.93	76.68	77.36	49.09	48.53	178.58	17.8	18.19	50.41	48.32	first teeth far from other in skull; small teeth; crack and hole posterior skull	x	x	done	x
4922	USNM 267965	Smithsonian		fem_adu	Smith Sound	A. Baftlett	06.aug.38		mostly fused																									239.84	239.15	82.79	83.81	53.74	53.86	192.79	17.61	18.61	48.3	50.26	missing first two teeth left anterior	x	x	done
4923	USNM 291842	Smithsonian		mal_adu	Spitsbergen	O'Brien; A.H. Schultz	1926		fused	fused	mostly fused	fused	fused	fused	fused	184.63	175.66	64.38	227.06	224.45	70.76	323.29	365.1	139.07	276.88	278.8	46.94	37.61	54.69	164.83	107.69	225.49	68.51	263.55	265.16	95.23	94.99	60.49	60.33	213.15	25.26	25.36	57.5	54.14	tusks not in correct position	x	x	done	x
4927	USNM 121177	Smithsonian		fem_adu	Frans Joseph Land	C. Bertrand Smith	died 9 June 1903		mostly fused	mostly fused	fused	mostly fused	mostly fused	mostly fused	mostly fused	134.05	124.37	68.52	194.55	214.69	59.96	287.97	318.18	129.23	224.89	226.38	41.44	35.07	46.02	130.75	101.45		68.58	210.99	214.99	75	74.51	43.99	43.69	188.04	18.16	18.38	46.79	43.74	slender skull; small teeth skull; slight indent tusks medial below lip; only three teeth mandible	x	x	done	x
3771	NBM-MA-001355	New Brunswick Museum		fem_adu	Magdalen Islands	Hipperson G	1976		fused																											78.13	75.4	49.74	51.62	190.08	16.09	16.38		39.94	alternative number FOC5056	test adult	x	done
5061	NBM-MA-00981	New Brunswick Museum		unk_adu	cf Miscou				fused		fused	fused	fused								79.07						55.27		66.91					290.99	291.95	109.59	109.84	78.26	76.66	239.81	35.94	36.29	74.43		not 100% sure if mandible and skull are from same individual	test adult	x	done	x
[truncated: 1 more columns]
